# Supplementary material for: Glycogen synthase kinase 3 inhibition controls Mycobacterium tuberculosis infection
Source: iScience. 2024 Jul 20;27(8):110555. doi: 10.1016/j.isci.2024.110555 (PMC11340618; doi:10.1016/j.isci.2024.110555)
Supplement: Data S1. Antibody microarray phosphorylation, related to Figure 4 — Status of P-4423632 treated uninfected THP1-Cells (UP D1) versus THP-1cells Infected with M. tuberculosis H37Rv (Ip D1). [file mmc2.zip]

Archive with 1 entries (1 files):
- S1._4228-KAM-2000(v2)-UP_vs_UO__UPD1.xlsx
