# Supplementary material for: Glycogen synthase kinase 3 inhibition controls Mycobacterium tuberculosis infection
Source: iScience. 2024 Jul 20;27(8):110555. doi: 10.1016/j.isci.2024.110555 (PMC11340618; doi:10.1016/j.isci.2024.110555)
Supplement: Data S1. Antibody microarray phosphorylation, related to Figure 4 — Status of P-4423632 treated uninfected THP1-Cells (UP D1) versus THP-1cells Infected with M. tuberculosis H37Rv (Ip D1). [file mmc2.zip › S1._4228-KAM-2000(v2)-UP_vs_UO__UPD1.xlsx]

## Sheet: Read Me First
			Kinexus Bioinformatics Corporation					Phone: 1-604-323-2547
			Suite 1, 8755 Ash Street					Facsimile: 1-604-323-2548
			Vancouver, B.C.					E-mail: info@kinexus.ca
			Canada. V6P 6T3					Website: www.kinexus.ca
Kinexus Order No 4228
Investigator(s):		Dr. Yossef Av-Gay
Institution:		University of British Columbia
Order Date:		2022 February 9
No.	Order 4228 / Sample Details
#	Sample Names	Control	Species, Organ, Tissue, Cells Type				Treatment Details		Barcode
1	Sample UP	Yes	THP-1 parental, Peripheral blood monocyte				Uninfected, no treatment		20996
2	Sample UO	No	THP-1, Peripheral blood monocyte				Uninfected, KO, GSK3B Clone F12		20997
3	Sample UPD1	No	Peripheral blood monocyte				Unifected, Drug 1 (10 mM)		20998
4	Sample IP	Yes	THP-1 parental, Peripheral blood monocyte				Infected with Mtb wt MOI15, no treatment		20999
5	Sample IO	No	THP-1, Peripheral blood monocyte				Infected with Mtb wt MOI15, KO, GSK3B Clone F12		21000
6	Sample IPD1	No	Peripheral blood monocyte				Infected with Mtb wt MOI15, Drug 1 (10 mM)		21001
7	Sample IPK01	No	Peripheral blood monocyte				Infected with Mtb wt MOI15, ΔptpA inoculum		21002
Thank you for using our Kinex™ KAM-2000 Antibody Microarray Services.
Workbook Description
The worksheet entitled "Recommended Leads" summarized those antibodies that revealed the largest changes associated with the treatment or comparisons between the provided samples of cell or tissue lysates.
The worksheet entitled "Normalized Full Data" provides the results with all of the most reliable antibodies that are used of this microarray.
The worksheet entitled "Protein + Antibody Info" has information on the antibodies used on the microarray and their intended targets. It also provides coordinates of the specific antibody spots that can be used to pinpoint their locations on the microarray slide image.
	In addition, this worksheet provides a listing of specific Gene Ontology (GO) terms for each target protein. The definitions of these GO terms is available in the accompanying workbook entitled "GO Term Definitions List_2020OC10.xlsx".
The worksheet entitled "Antibody Validation" provides additional data on the reliability of the antibodies from our previous studies. One strategy has been to cross-validate the utility of specific antibodies from previous Kinex™ KAM antibody microarrays with related antibodies for the same targets.
	The other validation approach has been evaluation of antibodies' specificities and potencies by Western blotting with diverse tissues and cell lines, and by dot blotting with purified preparations of the target proteins or peptides representing portions of the targets.
	Using the URL's provided in this worksheet, it is feasible to access over 5000 images of the testing data with the Kinexus antibodies that are used with this microarray.
	The Kinexus antibodies can be purchased directly from Kinexus. In addition, many of the other antibodies used on the KAM-2000 antibody microarray can also be procured through Kinexus at a price of US$89 per 25 µg of antibody.
	More information about antibodies available from Kinexus can be retrieved from our Products website at www.kinexusproducts.ca .
Follow-up Recommendations
The worksheet "Recommended Leads" provides a listing of those antibodies that have revealed the largest changes between a "control" cell/tissue lysate sample and and "treatment" sample.
	These have also been selected on the basis of the signal strength and the precision of duplicate measurements (i.e. low %Error").
It should be appreciated that even the best antibodies can have cross-reactivities with off-target proteins and phosphosites. Over 300,000 different human phosphosites have been confirmed by mass spectrometry studies.
	The selectivity and potency of an antibody will be highly depended on the experimental model system that is under investigation. For this reason, further validation is highly recommended before publication.
One of the reasons why many different antibodies have been included in the KAM-2000 antibody microarray is to provided redundancy and cross-validation possibilities. Most of the pan-specific antibodies for the same proteins target different epitopes.
	Therefore, if two or three antibodies for the same target protein reveal a similar trend with respect to observed changes associated with the "treatment" relative to the "control", then it is more likely that this is a true change in the target protein.
Kinexus also provides custom Kinetworks™ multi-immunoblotting services with most of the antibodies used on the KAM-2000 microarray to confirm that the target protein or phosphosite is present and altered in your study.
	We recommend first looking at the typical immuno-reactivities of your most interesting antibodies with our library of testing images that you can obtain by retrieving these with the URL's provided in the "Protein + Antibody Info" worksheet in this report.
	Note that antibody microarrays are typically 50- to 500-times more sensitive that Western blotting, so there is a highly probability that the target protein or phosphosite might not be detectable in your model system by Western blotting (~ a third of the time by our experience).
	Presently, we can screen 18 different antibodies of your choice from the KAM-2000 microarray for a price of US$749 per sample. Note that these cell/tissue samples should be harvested and prepared in 2X SDS-PAGE sample buffer for Western blotting.
	Should it turn out that the observed change with an antibody appears to be due to a cross-reactive protein, it may be possible for us to immunoprecipitate this protein with the antibody, perform SDS-PAGE separation and identify it by mass spectrometry.
Antibody Microarray Results Analytics
Thare are several bioinformatics and pre-publication services offered by Kinexus.
	This report provides summary information on the targets of the antibodies used on the KAM-2000 antibody microarray as well as specific URL links to with open-access to Kinexus SigNET KnowledgeBases and other reputable websites.
	The most revelant SigNET websites include:			PhosphoNET – Human Phosphorylation Site KnowledgeBase (www.phosphonet.ca)
				KinaseNET – Human Protein Kinase KnowledgeBase (www.kinasenet.ca)
				OncoNET – Human Cancer Protein KnowledgeBase (www.onconet.ca)
				KinATLAS – Human Protein Interaction Altas (http://kinatlas.ca:8080/KinAtlas/KinaseDrugQuery.html)
				KiNECTOR - Human Protein Kinase-Protein Substrate+Phosphosite Interaction KnowledgeBase (www.kinector.ca)
				KiNET-AM - Kinex™ Antibody Microarray DataBase (www.kinet-am.ca)
	In addition, SigNET also features:			TranscriptoNET - Human mRNA Expression KnowledgeBase (http://www.transcriptonet.ca)
				DrugKiNET - Human Kinase Drug Interaction KnowledgeBase (www.drugkinet.ca)
				DrugProNET – Human Protein – Drug Interaction KnowledgeBase (www.drugpronet.ca)
	While the free KiNector website is useful for linking protein kinases to phosphosites of interest, Kinexus also offers a custom service in which we can create signalling maps where we can visualize how the leads in your study appear to interconnect
		in according to experimentally verified kinase-substrate(phosphosite) relationships. These Kinetscape Maps are custom produced for approximately US$399 per map.
	As mentioned above, we have provided GO terms for all of the target proteins tracked on the KAM-2000 antibody microarray as well as descriptions of all of these GO terms. We can also perform a GO term analyses of the leads from your study
		to identify the most commonly utilized GO terms, and thereby the most common properties (i.e. molecular function, cell location and biological effect) amongst those proteins that are affected.
		These GO Term analyses are approximately US$299 per report.
	For publication purposes, we can also produce figures of Western blotting data, Venn diagrams of the overlaps of leads from multiple treatments, and other diagrams that will support a publication. These figures are typically around US$299 each.

## Sheet: Normalized Data 
										Globally Normalized Values for the signal intensity of samples analyzed with the KAM-2000 antibody microarray data were colourized using the Conditional Formatting feature under Format in the pull down menu of MS-Excel. This feature lets users colourize cells in the spreadsheet according to their desired criteria. In the case of your data, the Globally Normalized intensity signals with a value of…
										The Conditional Formatting feature for %CFC (change from control) is set to blue for -100%, white for 0 changes, and orange for +200%. In this case, it is best to focus on orange coloured cells for follow up immunoblotting studies.
Calculations for Order 4228
KAM-2000 (v2) ARRAY DETAILS INCLUDING Z-SCORES										Lead Selection Recommendation for Follow Up Immunoblotting
Sample Identification:		Control ID: Sample UP vs Treated ID: Sample UO & UPD1								Priority	Lead selection criteria: %CFC ≥75%; Sum of %Error/%CFC<0.75; Average Normalized Net Signal ≥1500
Array Barcodes:		K02020-1158, -1160, -1161								Possible	Lead selection criteria: %CFC ≥50% + <75%; Sum of %Error/%CFC<0.8; Average Normalized Net Signal ≥750
Date of Report:		2022-02-09
										Globally Normalized Median										Globally Normalized Median															Globally Normalized Median
				Control Sample: UP #20996 [Uninfected]						2333.53				Treated Sample: UO #20997 [Uninfected + KO + GSK3B Clone F12]						2448.82				Changes Control vs Treated					Treated Sample: UPD1 #20998 [Uninfected + Drug (10 mM)]						2448.82				Changes Control vs Treated
No.	Target Name	Antibody P-Site	Cat No.	Flag	Signal Median	Background Median	Spot Area	Not Normalized	Normalized	Average Normalized	Error Range	% Error Range	Log2 Intensity	Flag	Signal Median	Background Median	Spot Area	Not Normalized	Normalized	Average Normalized	Error Range	% Error Range	Log2 Intensity	%CFC	Sum %Errors/%CFC	Z-Score Ratio	Lead		Flag	Signal Median	Background Median	Spot Area	Not Normalized	Normalized	Average Normalized	Error Range	% Error Range	Log2 Intensity	%CFC	Sum %Errors/%CFC	Z-Score Ratio	Lead
1	14-3-3 (KCIP-1)	Pan	NN441-2	0	149	24	128	160	76.557	49.0778	27.4792	55.991	5.617	0	165	42	126	154.98	163.837	135.231	28.6065	21.1538	7.07928	34.8375	3.32827	0.866889			0	165	42	126	154.98	163.837	135.231	28.6065	21.1538	7.07928	175.544	0.439463	1.53231
2	14-3-3 (KCIP-1)	Pan	NN441-2	0	57	20	122	45.14	21.5986					0	130	48	123	100.86	106.624										0	130	48	123	100.86	106.624
3	14-3-3 (KCIP-1)	Pan	NN441-3	0	74	20	154	83.16	39.7905	31.9338	7.85666	24.6029	4.99701	0	50	20	163	48.9	51.6947	69.55	17.8553	25.6726	6.11998	19.1677	1.87941	0.657648			0	50	20	163	48.9	51.6947	69.55	17.8553	25.6726	6.11998	117.794	0.426809	1.00388
4	14-3-3 (KCIP-1)	Pan	NN441-3	0	59	22	136	50.32	24.0772					0	81	28	156	82.68	87.4052										0	81	28	156	82.68	87.4052
5	14-3-3 (KCIP-1)	Pan	sc-133233	0	56	12	148	65.12	31.1587	29.4457	1.71296	5.81735	4.87999	0	42	14	151	42.28	44.6963	38.6283	6.06805	15.7088	5.27159	-26.6409	2.94874	-0.237043			0	42	14	151	42.28	44.6963	38.6283	6.06805	15.7088	5.27159	31.1847	0.690279	-0.0277452
6	14-3-3 (KCIP-1)	Pan	sc-133233	0	64	18	126	57.96	27.7328					0	42	20	140	30.8	32.5602										0	42	20	140	30.8	32.5602
7	14-3-3 (KCIP-1)	Pan	sc-1657	0	36	12	136	32.64	15.6176	19.7182	4.10058	20.7959	4.30146	0	89	26	142	89.46	94.5727	96.4756	1.90287	1.97239	6.59209	317.018	0.21139	2.99896			0	89	26	142	89.46	94.5727	96.4756	1.90287	1.97239	6.59209	389.272	0.0584895	2.57325
8	14-3-3 (KCIP-1)	Pan	sc-1657	0	56	18	131	49.78	23.8188					0	92	26	141	93.06	98.3785										0	92	26	141	93.06	98.3785
9	14-3-3-F	Pan	NN450-1	0	614	34	139	806.2	385.751	412.747	26.9959	6.54054	8.68911	0	648	48	72	432	456.689	407.732	48.9567	12.0071	8.67148	-54.0074	0.2223	-1.22146			0	648	48	72	432	456.689	407.732	48.9567	12.0071	8.67148	-1.21497	15.2659	-0.263835
10	14-3-3-F	Pan	NN450-1	0	744	26	128	919.04	439.743					0	289	50	142	339.38	358.776										0	289	50	142	339.38	358.776
11	14-3-3-S (YWHAS; SFN)	Pan	NN454-1	0	1978	24	228	4455.12	2131.69	2242.41	110.716	4.93736	11.1308	0	1491	60	126	1803.06	1906.11	1936.2	30.0971	1.55444	10.919	-28.8828	0.522816	-0.491266			0	1491	60	126	1803.06	1906.11	1936.2	30.0971	1.55444	10.919	-13.6551	0.475413	-0.320009
12	14-3-3-S (YWHAS; SFN)	Pan	NN454-1	0	2544	22	195	4917.9	2353.12					0	1540	52	125	1860	1966.3										0	1540	52	125	1860	1966.3
13	14-3-3-S (YWHAS; SFN)	Pan	NN454-2	0	1298	36	144	1817.28	869.534	699.501	170.033	24.3078	9.45018	0	213	44	218	368.42	389.475	521.239	131.763	25.2789	9.0258	21.2466	1.14997	0.549504			0	213	44	218	368.42	389.475	521.239	131.763	25.2789	9.0258	-25.4842	1.94578	-0.764828
14	14-3-3-S (YWHAS; SFN)	Pan	NN454-2	0	854	22	133	1106.56	529.468					0	336	46	213	617.7	653.002										0	336	46	213	617.7	653.002
15	14-3-3-T (YWHAQ)	Pan	NN455-1	0	562	32	51	270.3	129.333	84.3945	44.9389	53.2487	6.39908	0	85	30	136	74.8	79.0749	83.4515	4.3766	5.24449	6.38287	-38.7467	2.09324	-0.618805			0	85	30	136	74.8	79.0749	83.4515	4.3766	5.24449	6.38287	-1.11735	52.3497	-0.463482
16	14-3-3-T (YWHAQ)	Pan	NN455-1	0	78	16	133	82.46	39.4555					0	106	44	134	83.08	87.8281										0	106	44	134	83.08	87.8281
17	14-3-3-Z (YWHAZ)	Pan	NN001-2	0	119	26	136	126.48	60.5183	280.026	219.508	78.3884	8.12942	0	114	36	139	108.42	114.616	119.173	4.55632	3.82329	6.89691	-82.4478	1.07235	-2.98758			0	114	36	139	108.42	114.616	119.173	4.55632	3.82329	6.89691	-57.4423	1.4312	-2.00964
18	14-3-3-Z (YWHAZ)	Pan	NN001-2	0	1472	22	72	1044	499.534					0	122	34	133	117.04	123.729										0	122	34	133	117.04	123.729
19	14-3-3b (YWHAB)	Pan	NN452-1	0	67	24	234	100.62	48.1448	100.849	52.7047	52.2608	6.65606	0	94	36	235	136.3	144.09	139.385	4.70432	3.37505	7.12293	-8.85188	9.06817	0.109091			0	94	36	235	136.3	144.09	139.385	4.70432	3.37505	7.12293	38.2113	1.456	0.233757
20	14-3-3b (YWHAB)	Pan	NN452-1	0	480	28	71	320.92	153.554					0	88	36	245	127.4	134.681										0	88	36	245	127.4	134.681
21	14-3-3e (YWHAE)	Pan	NN451-3	0	494	26	107	500.76	239.604	167.531	72.0736	43.0212	7.38828	0	150	30	144	172.8	182.676	221.346	38.6706	17.4706	7.79016	35.2687	1.99754	0.817046			0	150	30	144	172.8	182.676	221.346	38.6706	17.4706	7.79016	32.1229	1.88313	0.207466
22	14-3-3e (YWHAE)	Pan	NN451-3	0	176	26	133	199.5	95.4569					0	212	40	143	245.96	260.017										0	212	40	143	245.96	260.017
23	4E-BP1 (PHAS1)	Pan	sc-6024	0	168	20	132	195.36	93.476	77.6527	15.8234	20.3771	6.27896	0	92	26	141	93.06	98.3785	100.25	1.87116	1.8665	6.64745	-21.5639	1.69981	-0.157167			0	92	26	141	93.06	98.3785	100.25	1.87116	1.8665	6.64745	29.1	0.764385	0.0631609
24	4E-BP1 (PHAS1)	Pan	sc-6024	0	109	18	142	129.22	61.8293					0	99	30	140	96.6	102.121										0	99	30	140	96.6	102.121
25	4E-BP1 (PHAS1)	T37+T46	PN550	0	134	26	131	141.48	67.6955	73.8679	6.1724	8.356	6.20688	0	200	46	158	243.32	257.226	234.339	22.8873	9.76677	7.87245	44.0182	0.55916	0.97029			0	200	46	158	243.32	257.226	234.339	22.8873	9.76677	7.87245	217.24	0.0834228	1.86815
26	4E-BP1 (PHAS1)	T37+T46	PN550	0	158	22	123	167.28	80.0403					0	186	40	137	200.02	211.451										0	186	40	137	200.02	211.451
27	4E-BP1 (PHAS1)	T45	Y021223	0	1088	24	31	329.84	157.822	163.818	5.99537	3.65978	7.35595	0	100	39	131	79.91	84.4769	132.255	47.7779	36.1257	7.04718	-47.8609	1.14725	-0.947237			0	100	39	131	79.91	84.4769	132.255	47.7779	36.1257	7.04718	-19.267	2.06496	-0.787777
28	4E-BP1 (PHAS1)	T45	Y021223	0	562	16	65	354.9	169.813					0	172	42	131	170.3	180.033										0	172	42	131	170.3	180.033
29	A6 (Twinfilin-1)	Y309	PK501	0	176	18	135	213.3	102.06	178.091	76.0306	42.6921	7.47647	0	129	32	142	137.74	145.612	172.728	27.1159	15.6986	7.43236	-46.1521	1.16578	-0.891316			0	129	32	142	137.74	145.612	172.728	27.1159	15.6986	7.43236	-3.01124	19.3909	-0.407579
30	A6 (Twinfilin-1)	Y309	PK501	0	583	18	94	531.1	254.121					0	180	44	139	189.04	199.844										0	180	44	139	189.04	199.844
31	A6r (Twinfin-2)	Y309	PK502	0	49	20	130	37.7	18.0387	35.0487	17.01	48.5324	5.13129	0	124	46	147	114.66	121.213	118.961	2.25173	1.89283	6.89435	-0.337912	191.307	0.322439			0	124	46	147	114.66	121.213	118.961	2.25173	1.89283	6.89435	239.417	0.210617	1.90957
32	A6r (Twinfin-2)	Y309	PK502	0	100	20	136	108.8	52.0587					0	124	44	138	110.4	116.709										0	124	44	138	110.4	116.709
33	AAK1	Pan+S637	PK503	0	76	20	125	70	33.4937	26.8524	6.64132	24.7327	4.74698	0	118	40	129	100.62	106.371	128.264	21.8936	17.0692	7.00297	9.6455	4.93389	0.511311			0	118	40	129	100.62	106.371	128.264	21.8936	17.0692	7.00297	377.664	0.110685	2.5641
34	AAK1	Pan+S637	PK503	0	53	20	128	42.24	20.211					0	144	38	134	142.04	150.158										0	144	38	134	142.04	150.158
35	Abl (Abl1)	Pan	NK001-5	0	31	10	130	27.3	13.0625	22.9192	9.85671	43.0063	4.51849	0	122	44	142	110.76	117.09	124.131	7.04062	5.67195	6.95572	13.3869	3.68753	0.580634			0	122	44	142	110.76	117.09	124.131	7.04062	5.67195	6.95572	441.6	0.110231	2.79707
36	Abl (Abl1)	Pan	NK001-5	0	70	20	137	68.5	32.7759					0	128	40	141	124.08	131.171										0	128	40	141	124.08	131.171
37	Abl (Abl1)	Pan	NK001-6	0	164	16	141	208.68	99.8494	87.8347	12.0147	13.6787	6.45672	0	185	52	148	196.84	208.09	239.825	31.7357	13.2328	7.90584	60.1445	1.19738	1.15896			0	185	52	148	196.84	208.09	239.825	31.7357	13.2328	7.90584	173.041	0.155521	1.58787
38	Abl (Abl1)	Pan	NK001-6	0	132	18	139	158.46	75.8201					0	213	44	152	256.88	271.561										0	213	44	152	256.88	271.561
39	Abl (Abl1)	Pan	sc-131	0	55	20	122	42.7	20.4311	300.835	280.404	93.2085	8.23283	0	231	50	138	249.78	264.055	386.695	122.64	31.7149	8.59505	-64.3961	1.59893	-1.68118			0	231	50	138	249.78	264.055	386.695	122.64	31.7149	8.59505	28.5405	4.37706	0.226448
40	Abl (Abl1)	Pan	sc-131	0	1170	24	106	1214.76	581.24					0	390	60	146	481.8	509.335										0	390	60	146	481.8	509.335
41	Abl (Abl1)	Pan	sc-23	0	50	24	126	32.76	15.675	18.4933	2.81825	15.2393	4.20893	0	174	48	127	160.02	169.165	128.032	41.1337	32.1278	7.00036	130.903	0.223195	1.90728			0	174	48	127	160.02	169.165	128.032	41.1337	32.1278	7.00036	592.313	0.0799697	3.26443
42	Abl (Abl1)	Pan	sc-23	0	48	14	131	44.54	21.3115					0	92	32	137	82.2	86.8978										0	92	32	137	82.2	86.8978
43	Abl (Abl1)	Pan	sc-887	0	266	18	147	364.56	174.435	175.976	1.54071	0.875523	7.45923	0	152	48	146	151.84	160.518	218.873	58.3547	26.6615	7.77395	68.9825	0.416624	1.22687			0	152	48	146	151.84	160.518	218.873	58.3547	26.6615	7.77395	24.3765	1.12965	0.0919887
44	Abl (Abl1)	Pan	sc-887	0	279	14	140	371	177.516					0	220	44	149	262.24	277.227										0	220	44	149	262.24	277.227
45	Abl (Abl1)	Y139	PK504	0	174	20	147	226.38	108.319	102.725	5.59344	5.44506	6.68264	0	104	36	142	96.56	102.078	101.719	0.359431	0.353357	6.66845	-2.14196	33.0244	0.239783			0	104	36	142	96.56	102.078	101.719	0.359431	0.353357	6.66845	-0.979337	5.92076	-0.435704
46	Abl (Abl1)	Y139	PK504	0	154	14	145	203	97.1316					0	106	38	141	95.88	101.36										0	106	38	141	95.88	101.36
47	Abl (Abl1)	Y226	PK505	0	44	18	129	33.54	16.0483	30.0941	14.0458	46.673	4.91141	0	142	51	131	119.21	126.023	99.2612	26.7618	26.961	6.63316	135.136	0.350196	1.91881			0	142	51	131	119.21	126.023	99.2612	26.7618	26.961	6.63316	229.836	0.320376	1.83253
48	Abl (Abl1)	Y226	PK505	0	92	17	123	92.25	44.1399					0	96	42	127	68.58	72.4994										0	96	42	127	68.58	72.4994
49	Abl (Abl1)	Y257	PK506	0	50	14	138	49.68	23.7709	22.5269	1.24405	5.52251	4.49358	0	80	26	147	79.38	83.9166	100.609	16.6924	16.5914	6.65262	5.04815	4.58972	0.439973			0	80	26	147	79.38	83.9166	100.609	16.6924	16.5914	6.65262	346.618	0.063799	2.4064
50	Abl (Abl1)	Y257	PK506	0	46	14	139	44.48	21.2828					0	120	44	146	110.96	117.301										0	120	44	146	110.96	117.301
51	Abl (Abl1)	Y264	PK507	0	1412	18	101	1407.94	673.672	681.845	8.17245	1.19858	9.4133	0	363	56	146	448.22	473.836	505.699	31.8625	6.30069	8.98213	-67.0433	0.577376	-1.8614			0	363	56	146	448.22	473.836	505.699	31.8625	6.30069	8.98213	-25.8338	0.29029	-0.777549
52	Abl (Abl1)	Y264	PK507	0	1278	24	115	1442.1	690.017					0	395	56	150	508.5	537.561										0	395	56	150	508.5	537.561
53	Abl (Abl1)	Y393+T394	PK873	0	1296	20	130	1658.8	793.704	833.767	40.0632	4.80508	9.7035	0	818	48	75	577.5	610.505	544.686	65.8182	12.0837	9.08928	-61.7808	0.190398	-1.59622			0	818	48	75	577.5	610.505	544.686	65.8182	12.0837	9.08928	-34.6717	0.487106	-1.00762
54	Abl (Abl1)	Y393+T394	PK873	0	1466	28	127	1826.26	873.831					0	398	79	142	452.98	478.868										0	398	79	142	452.98	478.868
55	Abl (Abl1)	Y413	PK896	0	692	22	71	475.7	227.613	160.985	66.6285	41.388	7.33078	0	188	42	141	205.86	217.625	254.319	36.6937	14.4282	7.99049	28.8062	3.16262	0.728209			0	188	42	141	205.86	217.625	254.319	36.6937	14.4282	7.99049	57.9768	0.962735	0.562455
56	Abl (Abl1)	Y413	PK896	0	171	26	136	197.2	94.3564					0	256	70	148	275.28	291.012										0	256	70	148	275.28	291.012
57	Abl (Abl1)	Y469	PK508	0	1306	20	95	1221.7	584.56	708.659	124.099	17.5118	9.46895	0	320	58	143	374.66	396.072	625.167	229.095	36.6454	9.2881	-64.513	0.882662	-1.72618			0	320	58	143	374.66	396.072	625.167	229.095	36.6454	9.2881	-11.7817	4.59674	-0.423092
58	Abl (Abl1)	Y469	PK508	0	1782	24	99	1740.42	832.758					0	1171	79	74	808.08	854.262										0	1171	79	74	808.08	854.262
59	ACACA (ACC1; ACCA)	S29	PN733	0	148	18	141	183.3	87.7056	133.621	45.915	34.3622	7.062	0	90	28	149	92.38	97.6596	134.676	37.0161	27.4854	7.07335	-27.3767	1.26798	-0.324389			0	90	28	149	92.38	97.6596	134.676	37.0161	27.4854	7.07335	0.789651	78.3227	-0.366628
60	ACACA (ACC1; ACCA)	S29	PN733	0	540	26	73	375.22	179.536					0	152	43	149	162.41	171.692										0	152	43	149	162.41	171.692
61	ACACA (ACC1; ACCA)	S80	PN863	0	462	22	50	220	105.266	115.075	9.80886	8.52391	6.84643	0	124	36	137	120.56	127.45	109.056	18.3944	16.867	6.76892	-54.9382	0.423021	-1.20133			0	124	36	137	120.56	127.45	109.056	18.3944	16.867	6.76892	-5.23051	4.85439	-0.509689
62	ACACA (ACC1; ACCA)	S80	PN863	0	467	32	60	261	124.884					0	104	40	134	85.76	90.6613										0	104	40	134	85.76	90.6613
63	ACACB (ACC2)	T1342	PN734	0	191	18	132	228.36	109.266	108.505	0.760785	0.701151	6.76162	0	139	50	130	115.7	122.312	109.679	12.633	11.5181	6.77715	-3.40464	13.772	0.213249			0	139	50	130	115.7	122.312	109.679	12.633	11.5181	6.77715	1.08223	11.2908	-0.387236
64	ACACB (ACC2)	T1342	PN734	0	182	20	139	225.18	107.744					0	102	42	153	91.8	97.0464										0	102	42	153	91.8	97.0464
65	ACC1 (ACACA; ACCA)	S80	07-303	0	236	14	130	288.6	138.09	132.348	5.74177	4.33839	7.04819	0	114	48	137	90.42	95.5876	190.89	95.3021	49.9252	7.5766	250.431	0.266402	2.59037			0	114	48	137	90.42	95.5876	190.89	95.3021	49.9252	7.5766	44.2334	1.22676	0.354207
66	ACC1 (ACACA; ACCA)	S80	07-303	0	212	16	135	264.6	126.606					0	252	64	144	270.72	286.192										0	252	64	144	270.72	286.192
67	ACK1 (TNK2)	Pan	sc-323	0	711	24	60	412.2	197.23	118.673	78.557	66.1963	6.89085	0	137	40	138	133.86	141.51	145.284	3.77403	2.59769	7.18273	25.6688	4.37555	0.696396			0	137	40	138	133.86	141.51	145.284	3.77403	2.59769	7.18273	22.4242	3.06785	0.0100668
68	ACK1 (TNK2)	Pan	sc-323	0	82	18	131	83.84	40.1158					0	130	30	141	141	149.058										0	130	30	141	141	149.058
69	ACK1 (TNK2)	Y284	PK511	0	565	22	110	597.3	285.797	378.435	92.6387	24.4794	8.5639	0	858	60	69	550.62	582.088	560.713	21.3756	3.81222	9.13112	-28.7915	1.74639	-0.408094			0	858	60	69	550.62	582.088	560.713	21.3756	3.81222	9.13112	48.1661	0.587377	0.541862
70	ACK1 (TNK2)	Y284	PK511	0	672	20	151	984.52	471.074					0	841	68	66	510.18	539.337										0	841	68	66	510.18	539.337
71	ACK1 (TNK2)	Y518	PK512	0	95	18	132	101.64	48.6328	64.0686	15.4358	24.0926	6.00155	0	143	60	134	111.22	117.576	144.861	27.2851	18.8353	7.17853	-41.5878	0.892677	-0.694236			0	143	60	134	111.22	117.576	144.861	27.2851	18.8353	7.17853	126.104	0.340418	1.16777
72	ACK1 (TNK2)	Y518	PK512	0	142	18	134	166.16	79.5044					0	170	52	138	162.84	172.146										0	170	52	138	162.84	172.146
73	ACK1 (TNK2)	Y859+Y860	PK513	0	117	18	130	128.7	61.5805	46.2213	15.3592	33.2298	5.53048	0	104	40	133	85.12	89.9847	96.4227	6.43805	6.6769	6.5913	-4.90677	13.5656	0.222979			0	104	40	133	85.12	89.9847	96.4227	6.43805	6.6769	6.5913	108.611	0.367427	0.964067
74	ACK1 (TNK2)	Y859+Y860	PK513	0	66	16	129	64.5	30.862					0	104	34	139	97.3	102.861										0	104	34	139	97.3	102.861
75	ACLY	S455	PN735	0	137	18	140	166.6	79.7149	109.347	29.6323	27.0993	6.77277	0	231	67	156	255.84	270.461	700.806	430.345	61.4071	9.45287	23.5738	2.72116	0.668983			0	231	67	156	255.84	270.461	700.806	430.345	61.4071	9.45287	540.9	0.163628	3.33472
76	ACLY	S455	PN735	0	228	22	141	290.46	138.98					0	1074	74	107	1070	1131.15										0	1074	74	107	1070	1131.15
77	ACLY	Y682	PN686	0	809	19	114	900.6	430.92	397.278	33.642	8.46813	8.634	0	281	72	144	300.96	318.16	571.274	253.114	44.3069	9.15804	-71.6894	0.598161	-2.11825			0	281	72	144	300.96	318.16	571.274	253.114	44.3069	9.15804	43.797	1.20499	0.487733
78	ACLY	Y682	PN686	0	984	22	79	759.98	363.636					0	1021	70	82	779.82	824.387										0	1021	70	82	779.82	824.387
79	ACO1	S806	PN737	0	305	22	144	407.52	194.991	269.15	74.1598	27.5533	8.07227	0	204	72	133	175.56	185.593	209.807	24.214	11.5411	7.71292	-47.6788	1.37854	-0.963327			0	204	72	133	175.56	185.593	209.807	24.214	11.5411	7.71292	-22.0482	1.77313	-0.795334
80	ACO1	S806	PN737	0	1051	26	70	717.5	343.31					0	226	69	141	221.37	234.021										0	226	69	141	221.37	234.021
81	ACO1	Pan+S711	PN736	0	61	20	124	50.84	24.326	21.5795	2.74648	12.7273	4.43159	0	173	70	126	129.78	137.197	146.151	8.95407	6.12658	7.19132	208.886	0.231535	2.43907			0	173	70	126	129.78	137.197	146.151	8.95407	6.12658	7.19132	577.269	0.0326605	3.23977
82	ACO1	Pan+S711	PN736	0	50	18	123	39.36	18.833					0	170	58	131	146.72	155.105										0	170	58	131	146.72	155.105
83	ACP1	Y132+Y133	PN687	0	1995	22	102	2012.46	962.924	880.515	82.4088	9.35916	9.7822	0	404	108	148	438.08	463.117	558.281	95.1647	17.046	9.12485	-57.9356	0.775102	-1.42119			0	404	108	148	438.08	463.117	558.281	95.1647	17.046	9.12485	-36.596	0.721531	-1.06093
84	ACP1	Y132+Y133	PN687	0	1414	24	120	1668	798.106					0	500	96	153	618.12	653.446										0	500	96	153	618.12	653.446
85	ACS1 (ACSL1)	Y567	PN688	0	884	22	93	801.66	383.579	503.247	119.668	23.7792	8.97512	0	492	138	150	531	561.347	911.951	350.604	38.4455	9.83281	-73.1355	0.817375	-2.22608			0	492	138	150	531	561.347	911.951	350.604	38.4455	9.83281	81.2134	0.766187	0.983707
86	ACS1 (ACSL1)	Y567	PN688	0	1118	24	119	1301.86	622.915					0	1451	124	90	1194.3	1262.56										0	1451	124	90	1194.3	1262.56
87	ACTA1 (alpha-actin)/ACTB (beta-actin)	Pan	sc-8432	0	754	22	79	578.28	276.696	224.298	52.3984	23.3611	7.80927	0	662	123	147	792.33	837.612	586.999	250.613	42.694	9.19721	-17.379	2.53048	-0.109084			0	662	123	147	792.33	837.612	586.999	250.613	42.694	9.19721	161.705	0.408491	1.62153
88	ACTA1 (alpha-actin)/ACTB (beta-actin)	Pan	sc-8432	0	273	20	142	359.26	171.899					0	339	124	148	318.2	336.385										0	339	124	148	318.2	336.385
89	ACTB (beta-actin)	Pan	NN218-1	0	50	14	142	51.12	24.4599	29.9912	5.53124	18.4429	4.90647	0	60	30	147	44.1	46.6204	90.3864	43.766	48.4211	6.49803	42.881	0.747827	0.996543			0	60	30	147	44.1	46.6204	90.3864	43.766	48.4211	6.49803	201.377	0.332034	1.65029
90	ACTB (beta-actin)	Pan	NN218-1	0	76	18	128	74.24	35.5224					0	136	42	135	126.9	134.152										0	136	42	135	126.9	134.152
91	ACTB (beta-actin)	Y53	PN501	0	84	24	132	79.2	37.8957	43.2068	5.31114	12.2924	5.43319	0	106	44	137	84.94	89.7944	162.653	72.8588	44.794	7.34566	63.1953	0.511173	1.22612			0	106	44	137	84.94	89.7944	162.653	72.8588	44.794	7.34566	276.453	0.206496	2.1448
92	ACTB (beta-actin)	Y53	PN501	0	96	18	130	101.4	48.518					0	206	48	141	222.78	235.512										0	206	48	141	222.78	235.512
93	ACTB (beta-actin)	Y294	PN500	0	110	18	134	123.28	58.9871	52.5851	6.40208	12.1747	5.71658	0	206	40	137	227.42	240.417	223.069	17.3478	7.77688	7.80135	10.5518	5.78215	0.496034			0	206	40	137	227.42	240.417	223.069	17.3478	7.77688	7.80135	324.207	0.0615397	2.41036
94	ACTB (beta-actin)	Y294	PN500	0	94	18	127	96.52	46.183					0	198	58	139	194.6	205.722										0	198	58	139	194.6	205.722
95	ACTN1	Y246	PN502	0	79	26	124	65.72	31.4458	34.4028	2.95701	8.59527	5.10445	0	146	50	127	121.92	128.888	115.134	13.7535	11.9456	6.84717	100.884	0.587788	1.6212			0	146	50	127	121.92	128.888	115.134	13.7535	11.9456	6.84717	234.666	0.0875327	1.87881
96	ACTN1	Y246	PN502	0	81	20	128	78.08	37.3598					0	104	34	137	95.9	101.381										0	104	34	137	95.9	101.381
97	ADAM22	Pan	NN189-2	0	98	20	135	105.3	50.384	51.6759	1.2919	2.5	5.69142	0	156	48	150	162	171.258	157.177	14.0812	8.95884	7.29625	-25.758	1.79043	-0.240431			0	156	48	150	162	171.258	157.177	14.0812	8.95884	7.29625	204.159	0.0561269	1.73793
98	ADAM22	Pan	NN189-2	0	104	22	135	110.7	52.9678					0	134	40	144	135.36	143.096										0	134	40	144	135.36	143.096
99	ADD1 (Adducin-a)	S726	PN807	0	2005	24	130	2575.3	1232.23	1132.4	99.8351	8.81626	10.1452	0	377	56	142	455.82	481.87	961.405	479.534	49.8785	9.909	-51.608	0.710918	-1.17313			0	377	56	142	455.82	481.87	961.405	479.534	49.8785	9.909	-15.1	3.88706	-0.440797
100	ADD1 (Adducin-a)	S726	PN807	0	1678	18	130	2158	1032.56					0	1281	64	112	1363.04	1440.94										0	1281	64	112	1363.04	1440.94
101	ADK	S86	PN689	0	736	20	73	522.68	250.092	283.777	33.6851	11.8702	8.14862	0	212	44	134	225.12	237.986	255.217	17.2316	6.75172	7.99558	-42.8483	1.01558	-0.802215			0	212	44	134	225.12	237.986	255.217	17.2316	6.75172	7.99558	-10.0643	1.8503	-0.500504
102	ADK	S86	PN689	0	708	24	97	663.48	317.463					0	427	48	68	257.72	272.449										0	427	48	68	257.72	272.449
103	ADRA2C (ADRA2L2; ADRA2RL2)	Pan	NN190-1	0	137	20	130	152.1	72.777	61.1929	11.584	18.9303	5.93529	0	204	78	138	173.88	183.817	170.931	12.8867	7.53912	7.41727	316.939	0.142816	2.94718			0	204	78	138	173.88	183.817	170.931	12.8867	7.53912	7.41727	179.331	0.147601	1.58784
104	ADRA2C (ADRA2L2; ADRA2RL2)	Pan	NN190-1	0	101	20	128	103.68	49.6089					0	151	36	130	149.5	158.044										0	151	36	130	149.5	158.044
105	ADRA2C (ADRA2L2; ADRA2RL2)	Pan	NN190-2	0	86	22	130	83.2	39.8096	44.2116	4.40202	9.95671	5.46635	0	142	48	135	126.9	134.152	182.94	48.7875	26.6686	7.51523	88.2306	0.593211	1.48935			0	142	48	135	126.9	134.152	182.94	48.7875	26.6686	7.51523	313.782	0.116722	2.3382
106	ADRA2C (ADRA2L2; ADRA2RL2)	Pan	NN190-2	0	102	22	127	101.6	48.6137					0	210	50	137	219.2	231.727										0	210	50	137	219.2	231.727
107	ADRB2	S355+S356	PN784	0	550	20	73	386.9	185.124	181.392	3.73215	2.0575	7.50297	0	254	70	139	255.76	270.377	483.287	212.91	44.0546	8.91674	107.877	0.446631	1.60908			0	254	70	139	255.76	270.377	483.287	212.91	44.0546	8.91674	166.432	0.277062	1.63063
108	ADRB2	S355+S356	PN784	0	486	16	79	371.3	177.66					0	508	60	147	658.56	696.197										0	508	60	147	658.56	696.197
109	AGTR1	S335+T336+S338	PN785	0	114	28	127	109.22	52.2597	53.2884	1.02873	1.9305	5.73575	0	172	72	133	133	140.601	163.8	23.1992	14.1631	7.35579	4.11245	5.12202	0.384306			0	172	72	133	133	140.601	163.8	23.1992	14.1631	7.35579	207.384	0.0776028	1.76308
110	AGTR1	S335+T336+S338	PN785	0	110	22	129	113.52	54.3172					0	186	53	133	176.89	186.999										0	186	53	133	176.89	186.999
111	AHSA1 (AHA1)	Pan	NN191-2	0	342	24	144	457.92	219.106	265.614	46.5083	17.5097	8.05319	0	306	78	152	346.56	366.366	357.18	9.18664	2.572	8.48051	-48.0907	0.638069	-0.977363			0	306	78	152	346.56	366.366	357.18	9.18664	2.572	8.48051	34.473	0.582535	0.301531
112	AHSA1 (AHA1)	Pan	NN191-2	0	452	20	151	652.32	312.123					0	276	58	151	329.18	347.993										0	276	58	151	329.18	347.993
113	AHSA1 (AHA1)	Pan	NN191-4	0	820	22	83	662.34	316.917	465.016	148.099	31.8482	8.86114	0	864	82	50	391	413.346	293.127	120.219	41.0127	8.19538	-22.166	2.08615	-0.252711			0	864	82	50	391	413.346	293.127	120.219	41.0127	8.19538	-36.9642	1.97112	-1.15377
114	AHSA1 (AHA1)	Pan	NN191-4	0	1648	26	79	1281.38	613.116					0	198	82	141	163.56	172.908										0	198	82	141	163.56	172.908
115	AIF	Pan	sc-9416	0	874	22	82	698.64	334.286	226.795	107.491	47.3955	7.82525	0	1157	75	76	822.32	869.316	725.797	143.519	19.7739	9.50342	-2.48097	35.1369	0.197392			0	1157	75	76	822.32	869.316	725.797	143.519	19.7739	9.50342	220.023	0.305283	2.02824
116	AIF	Pan	sc-9416	0	208	26	137	249.34	119.304					0	874	64	68	550.8	582.279										0	874	64	68	550.8	582.279
117	AK2	Pan	AP8134a	0	1395	16	196	2702.84	1293.26	1328.06	34.8047	2.62071	10.3751	0	174	70	240	249.6	263.865	766.159	502.295	65.5601	9.5815	-59.1487	0.0842214	-1.49403			0	174	70	240	249.6	263.865	766.159	502.295	65.5601	9.5815	-42.31	1.61146	-1.199
118	AK2	Pan	AP8134a	0	1572	24	184	2848.32	1362.87					0	1268	80	101	1199.88	1268.45										0	1268	80	101	1199.88	1268.45
119	Akt1 (PKBa)	Pan	NK129-3	0	150	16	132	176.88	84.6337	68.7529	15.8808	23.0983	6.10335	0	82	30	135	70.2	74.212	87.4369	13.225	15.1251	6.45017	-30.5648	1.289	-0.377341			0	82	30	135	70.2	74.212	87.4369	13.225	15.1251	6.45017	27.1756	1.40654	0.0174406
120	Akt1 (PKBa)	Pan	NK129-3	0	103	18	130	110.5	52.8721					0	101	32	138	95.22	100.662										0	101	32	138	95.22	100.662
121	Akt1 (PKBa)	Pan	NK129-5	0	532	24	96	487.68	233.346	168.698	64.6476	38.3215	7.3983	0	70	26	134	58.96	62.3296	102.522	40.1929	39.204	6.6798	-37.651	2.40534	-0.61743			0	70	26	134	58.96	62.3296	102.522	40.1929	39.204	6.6798	-39.2272	1.97632	-1.35622
122	Akt1 (PKBa)	Pan	NK129-5	0	184	18	131	217.46	104.05					0	130	30	135	135	142.715										0	130	30	135	135	142.715
123	Akt1 (PKBa)	Pan	sc-5298	0	98	14	130	109.2	52.2501	58.0206	5.77048	9.94557	5.85849	0	156	36	134	160.8	169.99	122.534	47.4555	38.7283	6.93704	85.1578	0.123631	1.44653			0	156	36	134	160.8	169.99	122.534	47.4555	38.7283	6.93704	111.191	0.43775	1.01771
124	Akt1 (PKBa)	Pan	sc-5298	0	111	10	132	133.32	63.7911					0	81	28	134	71.02	75.0789										0	81	28	134	71.02	75.0789
125	Akt1 (PKBa)	T308	PK515	0	98	16	128	104.96	50.2214	49.6089	0.612456	1.23457	5.63253	0	82	42	132	52.8	55.8176	113.538	57.7204	50.838	6.82703	-4.11299	1.4672	0.23516			0	82	42	132	52.8	55.8176	113.538	57.7204	50.838	6.82703	128.866	0.404082	1.15974
126	Akt1 (PKBa)	T308	PK515	0	98	18	128	102.4	48.9964					0	156	36	135	162	171.258										0	156	36	135	162	171.258
127	Akt1 (PKBa)	Y315	PK516	0	152	20	133	175.56	84.0021	75.9493	8.05283	10.6029	6.24696	0	142	37	138	144.9	153.181	133.571	19.6101	14.6814	7.06146	-52.4393	0.562228	-1.08252			0	142	37	138	144.9	153.181	133.571	19.6101	14.6814	7.06146	75.8687	0.333265	0.683179
128	Akt1 (PKBa)	Y315	PK516	0	132	22	129	141.9	67.8964					0	109	32	140	107.8	113.961										0	109	32	140	107.8	113.961
129	Akt1 (PKBa)	Y326	PK517	0	151	16	128	172.8	82.6815	85.4806	2.79911	3.27456	6.41753	0	146	40	129	136.74	144.555	183.913	39.3577	21.4002	7.52288	60.9465	0.12085	1.16944			0	146	40	129	136.74	144.555	183.913	39.3577	21.4002	7.52288	115.151	0.214282	1.10436
130	Akt1 (PKBa)	Y326	PK517	0	166	16	123	184.5	88.2797					0	216	40	120	211.2	223.27										0	216	40	120	211.2	223.27
131	Akt1 (PKBa)	S473	PK869	0	595	23	78	446.16	213.479	253.375	39.8957	15.7457	7.98513	0	184	73	138	153.18	161.934	207.064	45.1298	21.7951	7.69393	-51.8675	0.392551	-1.1151			0	184	73	138	153.18	161.934	207.064	45.1298	21.7951	7.69393	-18.2775	2.05393	-0.707836
132	Akt1 (PKBa)	S473	PK869	0	826	30	77	612.92	293.271					0	210	42	142	238.56	252.194										0	210	42	142	238.56	252.194
133	Akt1 (PKBa)	Y474	06-0020	0	222	16	129	265.74	127.152	111.984	15.1678	13.5447	6.80714	0	122	54	133	90.44	95.6087	151.215	55.6061	36.7729	7.24046	141.079	0.146019	1.90535			0	122	54	133	90.44	95.6087	151.215	55.6061	36.7729	7.24046	35.0329	1.43629	0.200189
134	Akt1 (PKBa)	Y474	06-0020	0	169	18	134	202.34	96.8158					0	178	44	146	195.64	206.821										0	178	44	146	195.64	206.821
135	Akt2 (PKBb)	Pan	NK130-3	0	1050	24	92	943.92	451.648	335.793	115.855	34.5018	8.39143	0	302	58	151	368.44	389.497	455.061	65.5645	14.4078	8.82992	-44.3649	1.56367	-0.859655			0	302	58	151	368.44	389.497	455.061	65.5645	14.4078	8.82992	35.5183	1.37703	0.346913
136	Akt2 (PKBb)	Pan	NK130-3	0	340	14	141	459.66	219.939					0	388	46	144	492.48	520.626										0	388	46	144	492.48	520.626
137	Akt2 (PKBb)	Pan	NK130-4	0	192	24	140	235.2	112.539	157.554	45.0155	28.5714	7.2997	0	170	54	147	170.52	180.265	194.463	14.1975	7.3009	7.60335	-40.6524	1.13041	-0.70568			0	170	54	147	170.52	180.265	194.463	14.1975	7.3009	7.60335	23.426	1.5313	0.0624867
138	Akt2 (PKBb)	Pan	NK130-4	0	308	20	147	423.36	202.57					0	202	60	139	197.38	208.66										0	202	60	139	197.38	208.66
139	Akt2 (PKBb)	Pan	NK130-8	0	140	14	131	165.06	78.9781	133.367	54.3889	40.7814	7.05926	0	440	36	137	553.48	585.112	665.297	80.1849	12.0525	9.37785	25.9396	3.5319	0.69508			0	440	36	137	553.48	585.112	665.297	80.1849	12.0525	9.37785	398.847	0.132467	2.85512
140	Akt2 (PKBb)	Pan	NK130-8	0	561	16	72	392.4	187.756					0	555	44	138	705.18	745.482										0	555	44	138	705.18	745.482
141	Akt2 (PKBb)	Pan	NK130-9	0	920	30	74	658.6	315.128	220.398	94.7297	42.9812	7.78397	0	631	66	82	463.3	489.778	367.624	122.154	33.2279	8.52209	77.4078	1.35054	1.30675			0	631	66	82	463.3	489.778	367.624	122.154	33.2279	8.52209	66.8002	1.14085	0.711853
142	Akt2 (PKBb)	Pan	NK130-9	0	220	24	134	262.64	125.668					0	218	46	135	232.2	245.47										0	218	46	135	232.2	245.47
143	Akt2 (PKBb)	Pan	sc-5270	0	240	28	165	349.8	167.373	170.827	3.45463	2.0223	7.41639	0	288	44	157	383.08	404.973	326.216	78.7577	24.1428	8.34968	-3.64125	9.34885	0.188098			0	288	44	157	383.08	404.973	326.216	78.7577	24.1428	8.34968	90.9622	0.287648	0.952031
144	Akt2 (PKBb)	Pan	sc-5270	0	262	30	157	364.24	174.282					0	196	44	154	234.08	247.458										0	196	44	154	234.08	247.458
145	Akt2 (PKBb)	Pan	sc-7125	0	88	18	133	93.1	44.5466	39.556	4.99056	12.6164	5.30583	0	126	40	141	121.26	128.19	147.8	19.6101	13.268	7.2075	-0.200166	148.955	0.319503			0	126	40	141	121.26	128.19	147.8	19.6101	13.268	7.2075	273.648	0.0945903	2.11852
146	Akt2 (PKBb)	Pan	sc-7125	0	76	20	129	72.24	34.5655					0	159	52	148	158.36	167.41										0	159	52	148	158.36	167.41
147	Akt2 (PKBb)	Pan	sc-7127	0	110	20	137	123.3	58.9967	59.858	0.861266	1.43885	5.90347	0	132	38	147	138.18	146.077	160.359	14.2821	8.90632	7.32516	-11.8899	3.22156	0.0700105			0	132	38	147	138.18	146.077	160.359	14.2821	8.90632	7.32516	167.9	0.0616153	1.50086
148	Akt2 (PKBb)	Pan	sc-7127	0	114	20	135	126.9	60.7192					0	333	38	56	165.2	174.641										0	333	38	56	165.2	174.641
149	Akt3 (PKBg)	Pan	NK131-3	0	116	20	141	135.36	64.7672	85.3514	20.5843	24.1171	6.41534	0	171	40	138	180.78	191.112	140.009	51.1027	36.4995	7.12938	-20.8598	3.02893	-0.144912			0	171	40	138	180.78	191.112	140.009	51.1027	36.4995	7.12938	64.0383	0.946568	0.557708
150	Akt3 (PKBg)	Pan	NK131-3	0	562	22	41	221.4	105.936					0	88	30	145	84.1	88.9064										0	88	30	145	84.1	88.9064
151	ALK	Pan	18-0266	0	50	20	131	39.3	18.8043	18.6608	0.143544	0.769231	4.22194	0	110	38	136	97.92	103.516	126.065	22.549	17.8868	6.97803	243.836	0.0187091	2.64415			0	110	38	136	97.92	103.516	126.065	22.549	17.8868	6.97803	575.563	0.0324135	3.21624
152	ALK	Pan	18-0266	0	50	20	129	38.7	18.5172					0	137	38	142	140.58	148.614										0	137	38	142	140.58	148.614
153	ALK	Pan	NK003-2	0	80	22	129	74.82	35.7999	61.0781	25.2781	41.3866	5.93258	0	82	30	136	70.72	74.7617	80.909	6.14733	7.59783	6.33823	-12.8384	5.29842	0.0490523			0	82	30	136	70.72	74.7617	80.909	6.14733	7.59783	6.33823	32.4682	1.50869	0.0845502
154	ALK	Pan	NK003-2	0	169	28	128	180.48	86.3562					0	90	29	135	82.35	87.0564										0	90	29	135	82.35	87.0564
155	ALK	Pan	NK003-3	0	96	18	130	101.4	48.518	86.7869	38.2689	44.0953	6.4394	0	104	28	139	105.64	111.677	125.611	13.9332	11.0924	6.97282	-45.0739	1.76504	-0.821964			0	104	28	139	105.64	111.677	125.611	13.9332	11.0924	6.97282	44.7346	1.23367	0.307594
156	ALK	Pan	NK003-3	0	382	19	72	261.36	125.056					0	134	34	132	132	139.544										0	134	34	132	132	139.544
157	ALK	Y1092	PK518	0	106	18	127	111.76	53.475	52.3602	1.11486	2.12922	5.7104	0	100	34	133	87.78	92.7967	101.518	8.72149	8.59107	6.66559	9.97465	3.89235	0.486537			0	100	34	133	87.78	92.7967	101.518	8.72149	8.59107	6.66559	93.8844	0.114186	0.832414
158	ALK	Y1092	PK518	0	101	16	126	107.1	51.2453					0	111	32	132	104.28	110.24										0	111	32	132	104.28	110.24
159	ALK	Y1096	PK519	0	1988	20	126	2479.68	1186.48	1130.57	55.9105	4.94534	10.1428	0	1479	62	88	1246.96	1318.22	1431.89	113.665	7.9381	10.4837	-38.2616	1.19896	-0.72204			0	1479	62	88	1246.96	1318.22	1431.89	113.665	7.9381	10.4837	26.6521	0.483393	0.364806
160	ALK	Y1096	PK519	0	1848	22	123	2245.98	1074.66					0	1750	50	86	1462	1545.55										0	1750	50	86	1462	1545.55
161	ALK	Y1507	PK520	0	724	26	71	495.58	237.126	210.029	27.0964	12.9012	7.71445	0	102	44	139	80.62	85.2275	159.957	74.73	46.7187	7.32154	-3.33615	9.24165	0.18457			0	102	44	139	80.62	85.2275	159.957	74.73	46.7187	7.32154	-23.8404	2.5008	-0.873698
162	ALK	Y1507	PK520	0	494	22	81	382.32	182.933					0	194	44	148	222	234.687										0	194	44	148	222	234.687
163	ALOX5 (5-LO)	S272	PN738	0	900	20	140	1232	589.489	610.025	20.5364	3.36649	9.25272	0	374	38	53	178.08	188.257	413.499	225.242	54.4721	8.69174	18.9451	1.20672	0.520233			0	374	38	53	178.08	188.257	413.499	225.242	54.4721	8.69174	-32.216	1.79534	-0.972974
164	ALOX5 (5-LO)	S272	PN738	0	1178	22	114	1317.84	630.561					0	902	51	71	604.21	638.741										0	902	51	71	604.21	638.741
165	AMIGO1 (Alivin-2; Alivin-2; ALI2)	Pan	NN193-1	0	887	24	104	897.52	429.446	605.881	176.435	29.1204	9.24289	0	310	51	149	385.91	407.965	328.145	79.8202	24.3247	8.35819	-72.3045	0.719205	-2.17809			0	310	51	149	385.91	407.965	328.145	79.8202	24.3247	8.35819	-45.8401	1.1659	-1.4259
166	AMIGO1 (Alivin-2; Alivin-2; ALI2)	Pan	NN193-1	0	1663	28	100	1635	782.316					0	212	50	145	234.9	248.325										0	212	50	145	234.9	248.325
167	AML1 (RUNX1)	T273	PN568	0	132	22	132	145.2	69.4754	80.4135	10.9381	13.6023	6.32937	0	202	60	134	190.28	201.155	230.195	29.0399	12.6154	7.84671	99.8313	0.380963	1.57292			0	202	60	134	190.28	201.155	230.195	29.0399	12.6154	7.84671	186.264	0.140756	1.67193
168	AML1 (RUNX1)	T273	PN568	0	170	22	129	190.92	91.3516					0	241	58	134	245.22	259.235										0	241	58	134	245.22	259.235
169	AML2 (RUNX3)	T231	PN569	0	108	24	135	113.4	54.2597	75.7627	21.5029	28.382	6.24342	0	152	50	139	141.78	149.883	179.272	29.3888	16.3934	7.486	-29.6464	1.07111	-0.357419			0	152	50	139	141.78	149.883	179.272	29.3888	16.3934	7.486	136.623	0.327731	1.28068
170	AML2 (RUNX3)	T231	PN569	0	174	20	132	203.28	97.2656					0	188	46	139	197.38	208.66										0	188	46	139	197.38	208.66
171	AMPKa1 (PRKAA1)	Pan	NK259-1	0	132	20	131	146.72	70.2027	70.4707	0.267949	0.380228	6.13895	0	375	68	142	435.94	460.854	297.979	162.875	54.6599	8.21907	114.369	0.122205	1.70896			0	375	68	142	435.94	460.854	297.979	162.875	54.6599	8.21907	322.841	0.170487	2.44106
172	AMPKa1 (PRKAA1)	Pan	NK259-1	0	135	23	132	147.84	70.7386					0	142	52	142	127.8	135.104										0	142	52	142	127.8	135.104
173	AMPKa1 (PRKAA1)	Pan	NK259-2	0	224	26	143	283.14	135.477	140.621	5.14367	3.65783	7.13567	0	200	55	136	197.2	208.47	262.966	54.4961	20.7236	8.03873	-5.34709	3.66573	0.16386			0	200	55	136	197.2	208.47	262.966	54.4961	20.7236	8.03873	87.0039	0.280234	0.885113
174	AMPKa1 (PRKAA1)	Pan	NK259-2	0	476	28	68	304.64	145.764					0	430	40	77	300.3	317.462										0	430	40	77	300.3	317.462
175	AMPKa1 (PRKAA1)	T172	PK897	0	190	14	130	228.8	109.476	106.845	2.63165	2.46305	6.73937	0	70	24	143	65.78	69.5394	134.406	64.8668	48.2618	7.07046	232.662	0.206623	2.50374			0	70	24	143	65.78	69.5394	134.406	64.8668	48.2618	7.07046	25.7957	1.96641	0.0514629
176	AMPKa1 (PRKAA1)	T172	PK897	0	187	22	132	217.8	104.213					0	175	30	130	188.5	199.273										0	175	30	130	188.5	199.273
177	AMPKa1 (PRKAA1)	T183+S184	PK521	0	156	16	135	189	90.4329	91.4186	0.985671	1.0782	6.51442	0	215	42	144	249.12	263.357	219.972	43.3855	19.7232	7.78118	13.4007	0.925303	0.518034			0	215	42	144	249.12	263.357	219.972	43.3855	19.7232	7.78118	140.621	0.147926	1.33829
178	AMPKa1 (PRKAA1)	T183+S184	PK521	0	158	16	136	193.12	92.4042					0	150	34	144	167.04	176.586										0	150	34	144	167.04	176.586
179	AMPKa2 (PRKAA2)	Pan	NK260-1	0	62	22	133	53.2	25.4552	28.7567	3.30152	11.4809	4.84583	0	100	28	141	101.52	107.322	79.7197	27.6022	34.6241	6.31687	92.3017	0.178927	1.5485			0	100	28	141	101.52	107.322	79.7197	27.6022	34.6241	6.31687	177.221	0.260154	1.47664
180	AMPKa2 (PRKAA2)	Pan	NK260-1	0	64	14	134	67	32.0582					0	52	18	145	49.3	52.1175										0	52	18	145	49.3	52.1175
181	AMPKa2 (PRKAA2)	Pan	NK260-2	0	160	22	140	193.2	92.4425	205.197	112.754	54.9493	7.68086	0	79	20	144	84.96	89.8155	99.6999	9.88436	9.91411	6.63952	-61.7864	1.94972	-1.53283			0	79	20	144	84.96	89.8155	99.6999	9.88436	9.91411	6.63952	-51.4125	1.26163	-1.78218
182	AMPKa2 (PRKAA2)	Pan	NK260-2	0	904	18	75	664.5	317.951					0	95	24	146	103.66	109.584										0	95	24	146	103.66	109.584
183	AMPKa2 (PRKAA2)	S377	PK522	0	76	12	125	80	38.2785	41.5609	3.28238	7.89777	5.37715	0	67	20	128	60.16	63.5982	70.1208	6.52262	9.30197	6.13177	38.2135	0.546102	0.920228			0	67	20	128	60.16	63.5982	70.1208	6.52262	9.30197	6.13177	68.7184	0.250293	0.52297
184	AMPKa2 (PRKAA2)	S377	PK522	0	87	16	132	93.72	44.8432					0	68	18	145	72.5	76.6434										0	68	18	145	72.5	76.6434
185	ANKRD3 (RIPK4; DIK)	Pan	AP7808b	0	100	24	131	99.56	47.6376	36.5703	11.0673	30.263	5.1926	0	58	24	141	47.94	50.6798	78.8952	28.2154	35.7631	6.30186	36.2903	1.06811	0.900091			0	58	24	141	47.94	50.6798	78.8952	28.2154	35.7631	6.30186	115.736	0.570491	1.00197
186	ANKRD3 (RIPK4; DIK)	Pan	AP7808b	0	61	20	130	53.3	25.503					0	102	34	149	101.32	107.111										0	102	34	149	101.32	107.111
187	ANKRD3 (RIPK4)	Pan+S438	PK523	0	541	22	54	280.26	134.099	90.3755	43.7236	48.3799	6.49786	0	83	30	130	68.9	72.8377	74.8991	2.06144	2.75229	6.22688	-49.0389	1.62107	-0.962544			0	83	30	130	68.9	72.8377	74.8991	2.06144	2.75229	6.22688	-17.1245	2.98591	-0.810563
188	ANKRD3 (RIPK4)	Pan+S438	PK523	0	102	24	125	97.5	46.6519					0	80	24	130	72.8	76.9606										0	80	24	130	72.8	76.9606
189	Ankyrin (ANK1; Ankyrin-R)	Pan	NN195-1	0	222	22	129	258	123.448	227.087	103.639	45.6384	7.8271	0	292	38	142	360.68	381.293	407.574	26.2808	6.4481	8.67092	-44.148	1.1763	-0.83469			0	292	38	142	360.68	381.293	407.574	26.2808	6.4481	8.67092	79.4791	0.655348	0.86325
190	Ankyrin (ANK1; Ankyrin-R)	Pan	NN195-1	0	984	24	72	691.2	330.726					0	718	34	60	410.4	433.855										0	718	34	60	410.4	433.855
191	Ankyrin B (ANK2)	Pan	NN196-1	0	907	22	76	672.6	321.826	377.976	56.1497	14.8554	8.56215	0	136	35	135	136.35	144.143	217.747	73.6041	33.8026	7.76651	34.2706	1.68707	0.766385			0	136	35	135	136.35	144.143	217.747	73.6041	33.8026	7.76651	-42.3914	1.14783	-1.36147
192	Ankyrin B (ANK2)	Pan	NN196-1	0	1079	24	86	907.3	434.126					0	556	26	52	275.6	291.351										0	556	26	52	275.6	291.351
193	Ankyrin B (ANK2)	Pan	NN196-2	0	115	24	124	112.84	53.9918	57.2407	3.24889	5.67583	5.83897	0	200	32	143	240.24	253.97	184.293	69.6768	37.8076	7.52586	52.6114	0.238839	1.08919			0	200	32	143	240.24	253.97	184.293	69.6768	37.8076	7.52586	221.962	0.195905	1.86552
194	Ankyrin B (ANK2)	Pan	NN196-2	0	120	22	129	126.42	60.4896					0	104	26	139	108.42	114.616										0	104	26	139	108.42	114.616
195	Ankyrin G (ANK3)	Pan	NN197-1	0	158	31	229	290.83	139.157	142.542	3.38525	2.37492	7.15524	0	132	40	230	211.6	223.693	263.981	40.288	15.2617	8.04429	-1.04444	9.30944	0.245559			0	132	40	230	211.6	223.693	263.981	40.288	15.2617	8.04429	85.1955	0.207014	0.867259
196	Ankyrin G (ANK3)	Pan	NN197-1	0	158	20	221	304.98	145.927					0	161	38	234	287.82	304.269										0	161	38	234	287.82	304.269
197	ANXA1	Y207	PN503	0	54	20	131	44.54	21.3115	21.0675	0.244025	1.1583	4.39695	0	66	26	144	57.6	60.8919	63.2705	2.37859	3.7594	5.98346	103.449	0.287191	1.66698			0	66	26	144	57.6	60.8919	63.2705	2.37859	3.7594	5.98346	200.322	0.0245489	1.59837
198	ANXA1	Y207	PN503	0	44	12	136	43.52	20.8235					0	63	18	138	62.1	65.6491										0	63	18	138	62.1	65.6491
199	ANXA2	Y238	PN504	0	57	16	132	54.12	25.8954	22.7374	3.15797	13.8889	4.507	0	86	28	138	80.04	84.6144	116.709	32.0951	27.5	6.86678	40.3676	1.15478	0.976254			0	86	28	138	80.04	84.6144	116.709	32.0951	27.5	6.86678	413.293	0.100144	2.6879
200	ANXA2	Y238	PN504	0	47	16	132	40.92	19.5794					0	136	34	138	140.76	148.805										0	136	34	138	140.76	148.805
201	APC	S2129	PN739	0	54	28	131	34.06	16.2971	26.2351	9.93805	37.8807	4.71343	0	82	31	135	68.85	72.7848	88.5628	15.778	17.8156	6.46863	40.7013	1.03068	0.974154			0	82	31	135	68.85	72.7848	88.5628	15.778	17.8156	6.46863	237.574	0.234438	1.86181
202	APC	S2129	PN739	0	82	26	135	75.6	36.1732					0	102	32	141	98.7	104.341										0	102	32	141	98.7	104.341
203	APG1	Pan	sc-6242	0	266	36	139	319.7	152.97	137.807	15.1631	11.0031	7.10651	0	94	34	139	83.4	88.1664	80.206	7.96035	9.92487	6.32564	-32.4535	1.31532	-0.459981			0	94	34	139	83.4	88.1664	80.206	7.96035	9.92487	6.32564	-41.7984	0.500688	-1.46901
204	APG1	Pan	sc-6242	0	204	26	144	256.32	122.644					0	73	22	134	68.34	72.2457										0	73	22	134	68.34	72.2457
205	APG2	Pan	sc-6240	0	111	24	126	109.62	52.4511	70.3223	17.8713	25.4133	6.13591	0	154	34	141	169.2	178.87	150.549	28.3211	18.8119	7.23409	311.628	0.241581	2.91713			0	154	34	141	169.2	178.87	150.549	28.3211	18.8119	7.23409	114.084	0.387655	1.06955
206	APG2	Pan	sc-6240	0	150	22	144	184.32	88.1936					0	112	30	141	115.62	122.228										0	112	30	141	115.62	122.228
207	APP (A4; ABPP; Amyloid beta)	Pan	NN192-2	0	84	18	128	84.48	40.4221	36.5081	3.91397	10.7208	5.19014	0	74	24	133	66.5	70.3005	55.1304	15.1701	27.5168	5.78478	49.8538	0.337314	1.07584			0	74	24	133	66.5	70.3005	55.1304	15.1701	27.5168	5.78478	51.0087	0.749629	0.283091
208	APP (A4; ABPP; Amyloid beta)	Pan	NN192-2	0	68	16	131	68.12	32.5941					0	44	16	135	37.8	39.9603										0	44	16	135	37.8	39.9603
209	APP (A4; ABPP; Amyloid beta)	Pan	NN192-3	0	60	14	129	59.34	28.3931	35.9387	7.54564	20.9959	5.16747	0	50	18	136	43.52	46.0072	80.65	34.6428	42.9545	6.3336	13.7461	4.13294	0.566062			0	50	18	136	43.52	46.0072	80.65	34.6428	42.9545	6.3336	124.41	0.514029	1.07918
210	APP (A4; ABPP; Amyloid beta)	Pan	NN192-3	0	87	16	128	90.88	43.4843					0	104	22	133	109.06	115.293										0	104	22	133	109.06	115.293
211	APP (A4; ABPP; Amyloid beta)	Pan	NN194-1	0	44	16	132	36.96	17.6847	21.1154	3.43071	16.2475	4.40022	0	52	22	137	41.1	43.4489	47.2441	3.79517	8.03312	5.56206	-15.5322	1.5413	0.0391537			0	52	22	137	41.1	43.4489	47.2441	3.79517	8.03312	5.56206	123.743	0.196218	1.00562
212	APP (A4; ABPP; Amyloid beta)	Pan	NN194-1	0	54	16	135	51.3	24.5461					0	54	20	142	48.28	51.0392										0	54	20	142	48.28	51.0392
213	APP (A4; ABPP; Amyloid beta)	T743	11190	0	76	22	130	70.2	33.5894	44.3552	10.7658	24.2718	5.47103	0	54	20	133	45.22	47.8044	33.4483	14.3561	42.9204	5.06386	38.289	2.33228	0.918284			0	54	20	133	45.22	47.8044	33.4483	14.3561	42.9204	5.06386	-24.59	2.7325	-1.09116
214	APP (A4; ABPP; Amyloid beta)	T743	11190	0	108	18	128	115.2	55.121					0	38	24	129	18.06	19.0921										0	38	24	129	18.06	19.0921
215	APP (A4; ABPP; Amyloid beta)	T743	PN808	0	56	12	133	58.52	28.0007	27.5796	0.421063	1.52672	4.78553	0	41	14	134	36.18	38.2477	44.8126	6.56491	14.6497	5.48583	408.389	0.20453	3.35057			0	41	14	134	36.18	38.2477	44.8126	6.56491	14.6497	5.48583	62.4844	0.258887	0.395028
216	APP (A4; ABPP; Amyloid beta)	T743	PN808	0	57	14	132	56.76	27.1586					0	48	12	135	48.6	51.3775										0	48	12	135	48.6	51.3775
217	APP (A4; ABPP; Amyloid beta)	Y757	PN809	0	20	8	231	27.72	13.2635	10.6318	2.63165	24.7525	3.41032	0	56	16	216	86.4	91.3378	78.8106	12.5272	15.8954	6.30032	248.89	0.157593	2.69672			0	56	16	216	86.4	91.3378	78.8106	12.5272	15.8954	6.30032	641.269	0.0633866	3.33177
218	APP (A4; ABPP; Amyloid beta)	Y757	PN809	0	22	14	209	16.72	8.0002					0	40	10	209	62.7	66.2834										0	40	10	209	62.7	66.2834
219	Aquaporin 1 (AQP1)	Pan	NN199-1	0	904	30	84	734.16	351.282	369.43	18.1488	4.91264	8.52916	0	200	20	142	255.6	270.208	199.114	71.0934	35.7048	7.63745	-48.1077	0.583916	-0.992949			0	200	20	142	255.6	270.208	199.114	71.0934	35.7048	7.63745	-46.1023	0.881028	-1.49852
220	Aquaporin 1 (AQP1)	Pan	NN199-1	0	826	24	101	810.02	387.579					0	374	28	35	121.1	128.021										0	374	28	35	121.1	128.021
221	Aquaporin 2 (AQP2)	Pan	NN200-1	0	440	20	78	327.6	156.75	104.701	52.0492	49.7121	6.71013	0	84	24	130	78	82.4578	92.469	10.0112	10.8266	6.5309	16.8909	5.02185	0.568006			0	84	24	130	78	82.4578	92.469	10.0112	10.8266	6.5309	-11.683	5.18178	-0.663753
222	Aquaporin 2 (AQP2)	Pan	NN200-1	0	100	16	131	110.04	52.652					0	98	24	131	96.94	102.48										0	98	24	131	96.94	102.48
223	Aquaporin 3 (AQP3)	Pan	NN201-1	0	1718	28	149	2518.1	1204.86	1251.4	46.5323	3.71843	10.2893	0	220	26	181	351.14	371.208	406.654	35.4463	8.71656	8.66766	-82.9216	0.442157	-3.10624			0	220	26	181	351.14	371.208	406.654	35.4463	8.71656	8.66766	-67.5039	0.184211	-2.3629
224	Aquaporin 3 (AQP3)	Pan	NN201-1	0	1670	26	165	2712.6	1297.93					0	270	24	170	418.2	442.1										0	270	24	170	418.2	442.1
225	Aquaporin 4 (AQP4)	Pan	NN202-1	0	52	20	153	48.96	23.4264	17.2732	6.15327	35.6233	4.11046	0	38	12	157	40.82	43.1529	43.5229	0.370003	0.850134	5.4437	71.6692	0.586113	1.36149			0	38	12	157	40.82	43.1529	43.5229	0.370003	0.850134	5.4437	151.968	0.240007	1.21947
226	Aquaporin 4 (AQP4)	Pan	NN202-1	0	28	14	166	23.24	11.1199					0	38	14	173	41.52	43.8929										0	38	14	173	41.52	43.8929
227	AR	S96	PN570	0	41	20	186	39.06	18.6895	20.7996	2.1101	10.1449	4.37848	0	76	24	197	102.44	108.295	111.551	3.25602	2.91888	6.80155	429.668	0.0899354	3.43931			0	76	24	197	102.44	108.295	111.551	3.25602	2.91888	6.80155	436.312	0.0299414	2.76497
228	AR	S96	PN570	0	46	18	171	47.88	22.9097					0	80	20	181	108.6	114.807										0	80	20	181	108.6	114.807
229	AR	S310	PN571	0	732	24	144	1019.52	487.821	426.001	61.8197	14.5116	8.73471	0	369	34	134	448.9	474.555	506.851	32.296	6.37188	8.98542	-9.05004	4.29529	0.0396327			0	369	34	134	448.9	474.555	506.851	32.296	6.37188	8.98542	18.9788	1.10036	0.114907
230	AR	S310	PN571	0	596	28	134	761.12	364.181					0	401	26	136	510	539.147										0	401	26	136	510	539.147
231	Arg (Abl2)	Pan	NK238-1	0	128	16	133	148.96	71.2745	67.9921	3.28238	4.82759	6.0873	0	90	24	133	87.78	92.7967	84.0541	8.74264	10.4012	6.39325	12.145	1.09609	0.51086			0	90	24	133	87.78	92.7967	84.0541	8.74264	10.4012	6.39325	23.6232	0.644654	-0.0410496
232	Arg (Abl2)	Pan	NK238-1	0	122	24	138	135.24	64.7098					0	74	22	137	71.24	75.3114										0	74	22	137	71.24	75.3114
233	Arg (Abl2)	Y439	PK509	0	112	20	134	123.28	58.9871	35.666	23.3212	65.3877	5.15648	0	958	32	71	657.46	695.034	420.989	274.045	65.0955	8.71764	92.7299	0.767357	1.54284			0	958	32	71	657.46	695.034	420.989	274.045	65.0955	8.71764	1080.37	0.120777	4.42277
234	Arg (Abl2)	Y439	PK509	0	32	12	129	25.8	12.3448					0	130	30	139	139	146.944										0	130	30	139	139	146.944
235	Arg (Abl2)	Y439+T440	PK510	0	572	22	75	412.5	197.373	141.831	55.5421	39.1607	7.14803	0	597	126	204	960.84	1015.75	777.038	238.715	30.7212	9.60184	7.57122	6.95041	0.400369			0	597	126	204	960.84	1015.75	777.038	238.715	30.7212	9.60184	447.86	0.156035	3.05175
236	Arg (Abl2)	Y439+T440	PK510	0	162	20	127	180.34	86.2893					0	401	32	138	509.22	538.322										0	401	32	138	509.22	538.322
237	ARID1A	S363	PN740	0	1175	38	112	1273.44	609.317	373.789	235.527	63.0108	8.54608	0	498	53	187	832.15	879.708	570.391	309.317	54.2289	9.15581	-78.8614	1.47401	-2.65643			0	498	53	187	832.15	879.708	570.391	309.317	54.2289	9.15581	52.5969	2.22902	0.599658
238	ARID1A	S363	PN740	0	240	16	129	288.96	138.262					0	232	36	126	246.96	261.074										0	232	36	126	246.96	261.074
239	ARID1A	Y1508	PN864	0	4101	30	128	5210.88	2493.31	2845.91	352.602	12.3898	11.4747	0	1560	54	105	1581.3	1671.67	1952.92	281.244	14.4012	10.9314	-18.1455	1.3387	-0.241716			0	1560	54	105	1581.3	1671.67	1952.92	281.244	14.4012	10.9314	-31.3781	0.853813	-0.75258
240	ARID1A	Y1508	PN864	0	4182	30	161	6684.72	3198.51					0	1845	54	118	2113.38	2234.16										0	1845	54	118	2113.38	2234.16
241	Arrestin b	Pan	610551	0	1590	20	118	1852.6	886.434	1067.27	180.837	16.9439	10.0597	0	1408	46	95	1293.9	1367.85	1007.71	360.14	35.7385	9.97686	8.78604	3.04481	0.329515			0	1408	46	95	1293.9	1367.85	1007.71	360.14	35.7385	9.97686	-5.58087	9.43981	-0.234222
242	Arrestin b	Pan	610551	0	2218	26	119	2608.48	1248.11					0	465	62	152	612.56	647.568										0	465	62	152	612.56	647.568
243	Arrestin b	S412	44-200	0	1190	26	144	1676.16	802.011	849.438	47.427	5.58334	9.73036	0	417	46	136	504.56	533.396	551.769	18.3733	3.32988	9.10792	11.2655	0.611021	0.381611			0	417	46	136	504.56	533.396	551.769	18.3733	3.32988	9.10792	-35.043	0.254351	-1.01674
244	Arrestin b	S412	44-200	0	1162	26	165	1874.4	896.865					0	434	46	139	539.32	570.143										0	434	46	139	539.32	570.143
245	ASIC1 (BNaC2)	Pan	NN203-1	0	138	16	143	174.46	83.4758	208.01	124.534	59.8693	7.70051	0	98	28	136	95.2	100.641	122.323	21.6822	17.7253	6.93455	-41.8999	1.79434	-0.757633			0	98	28	136	95.2	100.641	122.323	21.6822	17.7253	6.93455	-41.1937	1.88365	-1.39589
246	ASIC1 (BNaC2)	Pan	NN203-1	0	578	22	125	695	332.544					0	140	42	139	136.22	144.005										0	140	42	139	136.22	144.005
247	ASK1 (MAP3K5)	Pan	sc-6368	0	545	26	150	778.5	372.497	365.607	6.89013	1.88457	8.51415	0	665	54	122	745.42	788.021	633.328	154.693	24.4254	9.30681	152.982	0.207198	1.94087			0	665	54	122	745.42	788.021	633.328	154.693	24.4254	9.30681	73.2264	0.359296	0.852306
248	ASK1 (MAP3K5)	Pan	sc-6368	0	518	28	153	749.7	358.717					0	391	48	132	452.76	478.636										0	391	48	132	452.76	478.636
249	ASK1 (MAP3K5)	Pan	sc-7931	0	14767	52	300	44145	21122.5	22659.4	1536.86	6.78243	14.4678	0	6184	86	247	15062.1	15922.9	16031.5	108.612	0.67749	13.9686	0.961377	9.43483	0.0525454			0	6184	86	247	15062.1	15922.9	16031.5	108.612	0.67749	13.9686	-29.2502	0.255038	-0.42751
250	ASK1 (MAP3K5)	Pan	sc-7931	0	17210	68	295	50568.9	24196.3					0	6534	92	237	15267.5	16140.1										0	6534	92	237	15267.5	16140.1
251	ASK1 (MAP3K5)	T838	PK525	0	22481	34	272	61055.8	29214.1	28605.6	608.47	2.1271	14.804	0	11120	76	241	26616	28137.2	29812.8	1675.65	5.62056	14.8636	-1.26951	9.43454	0.00058901			0	11120	76	241	26616	28137.2	29812.8	1675.65	5.62056	14.8636	4.22026	1.83583	0.382486
252	ASK1 (MAP3K5)	T838	PK525	0	23443	38	250	58512.5	27997.1					0	12648	80	237	29786.2	31488.5										0	12648	80	237	29786.2	31488.5
253	ASK1 (MAP3K5)	S966	Y011179	0	1083	20	114	1211.82	579.833	415.814	164.018	39.4451	8.6998	0	488	60	148	633.44	669.642	831.217	161.575	19.4384	9.69908	131.925	0.503817	1.77411			0	488	60	148	633.44	669.642	831.217	161.575	19.4384	9.69908	99.9009	0.589419	1.1572
254	ASK1 (MAP3K5)	S966	Y011179	0	390	22	143	526.24	251.796					0	1152	60	86	939.12	992.791										0	1152	60	86	939.12	992.791
255	ASK1 (MAP3K5)	S1033	PK524	0	6355	26	244	15442.8	7389.07	7170.15	218.919	3.05321	12.8078	0	4324	60	200	8528	9015.38	7694.64	1320.74	17.1644	12.9096	15.7705	1.19442	0.35824			0	4324	60	200	8528	9015.38	7694.64	1320.74	17.1644	12.9096	7.31497	2.76387	0.265672
256	ASK1 (MAP3K5)	S1033	PK524	0	6200	18	235	14527.7	6951.23					0	3208	84	193	6029.32	6373.9										0	3208	84	193	6029.32	6373.9
257	ASS1	T174+S180	PN741	0	12248	24	319	38994.6	18658.2	19637	978.838	4.98466	14.2613	0	8066	90	259	20657.8	21838.5	22806.4	967.991	4.24437	14.4772	7.39122	2.08509	0.17337			0	8066	90	259	20657.8	21838.5	22806.4	967.991	4.24437	14.4772	16.1402	0.571804	0.552871
258	ASS1	T174+S180	PN741	0	14400	38	300	43086	20615.8					0	8938	84	254	22489.2	23774.4										0	8938	84	254	22489.2	23774.4
259	ATAD1 ATPase	Pan	NN204-1	0	3818	28	244	9247.6	4424.8	4756.99	332.19	6.9832	12.2158	0	2399	78	214	4966.94	5250.8	4835.59	415.217	8.58669	12.2395	6.20632	2.14735	0.217209			0	2399	78	214	4966.94	5250.8	4835.59	415.217	8.58669	12.2395	1.65224	9.42351	0.104334
260	ATAD1 ATPase	Pan	NN204-1	0	4234	30	253	10636.1	5089.18					0	2140	70	202	4181.4	4420.37										0	2140	70	202	4181.4	4420.37
261	ATASE (PPAT)	T356	PN742	0	8468	36	293	24705.8	11821.2	12293.7	472.471	3.8432	13.5856	0	4614	58	227	10342.1	10933.2	11659.5	726.368	6.22981	13.5092	13.7912	0.373636	0.301825			0	4614	58	227	10342.1	10933.2	11659.5	726.368	6.22981	13.5092	-5.1584	1.95274	0.0852287
262	ATASE (PPAT)	T356	PN742	0	8890	26	301	26680.6	12766.2					0	5128	56	231	11716.3	12385.9										0	5128	56	231	11716.3	12385.9
263	Ataxin 1 (Atxn1; SCA1)	Pan	NN205-2	0	3236	28	196	6287.68	3008.54	2944.25	64.2839	2.18337	11.5237	0	1084	46	170	1764.6	1865.45	1921.55	56.103	2.91967	10.9081	12.1058	0.679392	0.339097			0	1084	46	170	1764.6	1865.45	1921.55	56.103	2.91967	10.9081	-34.7355	0.146912	-0.849327
264	Ataxin 1 (Atxn1; SCA1)	Pan	NN205-2	0	2781	20	218	6018.98	2879.97					0	1140	46	171	1870.74	1977.65										0	1140	46	171	1870.74	1977.65
265	ATF2 (CRE-BP1)	Pan	9222	0	2196	24	180	3909.6	1870.67	2138.09	267.423	12.5076	11.0621	0	2536	48	126	3134.88	3314.04	3560.46	246.422	6.92106	11.7978	51.429	0.397701	0.910379			0	2536	48	126	3134.88	3314.04	3560.46	246.422	6.92106	11.7978	66.5252	0.292049	0.997168
266	ATF2 (CRE-BP1)	Pan	9222	0	3440	20	147	5027.4	2405.52					0	2902	44	126	3601.08	3806.88										0	2902	44	126	3601.08	3806.88
267	ATF2 (CRE-BP1)	T69+T71	PN572	0	3767	20	206	7718.82	3693.31	4641.07	947.761	20.4212	12.1802	0	4153	56	156	6391.32	6756.59	8282.45	1525.86	18.4228	13.0158	45.1208	0.781451	0.796394			0	4153	56	156	6391.32	6756.59	8282.45	1525.86	18.4228	13.0158	78.4599	0.49508	1.23507
268	ATF2 (CRE-BP1)	T69+T71	PN572	0	6074	22	193	11680.4	5588.83					0	5180	54	181	9278.06	9808.31										0	5180	54	181	9278.06	9808.31
269	ATF2 (CRE-BP1)	T71	sc-8398	0	4376	30	207	8996.22	4304.52	3942.07	362.449	9.19439	11.9447	0	1052	58	159	1580.46	1670.78	1793.49	122.703	6.84161	10.8086	-2.41222	12.0012	0.0690315			0	1052	58	159	1580.46	1670.78	1793.49	122.703	6.84161	10.8086	-54.5039	0.294217	-1.53919
270	ATF2 (CRE-BP1)	T71	sc-8398	0	3750	28	201	7481.22	3579.62					0	1222	82	159	1812.6	1916.19										0	1222	82	159	1812.6	1916.19
271	ATG2A	Pan	NN209-1	0	2448	22	120	2911.2	1392.95	1373.82	19.1345	1.39279	10.424	0	718	84	151	957.34	1012.05	1188.46	176.407	14.8433	10.2149	14.3507	0.903776	0.410424			0	718	84	151	957.34	1012.05	1188.46	176.407	14.8433	10.2149	-13.4923	1.20336	-0.378453
272	ATG2A	Pan	NN209-1	0	2265	18	126	2831.22	1354.68					0	1286	68	106	1291.08	1364.87										0	1286	68	106	1291.08	1364.87
273	ATG4A	Pan	NN373-1	0	871	20	114	970.14	464.194	588.264	124.07	21.0909	9.20032	0	789	70	92	661.48	699.284	545.257	154.027	28.2485	9.09079	146.76	0.170848	1.87316			0	789	70	92	661.48	699.284	545.257	154.027	28.2485	9.09079	-7.31073	6.7489	-0.347144
274	ATG4A	Pan	NN373-1	0	1496	22	101	1488.74	712.334					0	313	56	144	370.08	391.23										0	313	56	144	370.08	391.23
275	ATG4B	Pan	NN374-1	0	2966	36	118	3457.4	1654.3	1338.48	315.817	23.5951	10.3864	0	773	56	88	630.96	667.02	590.514	76.506	12.9558	9.20583	-28.3831	1.74384	-0.454869			0	773	56	88	630.96	667.02	590.514	76.506	12.9558	9.20583	-55.8819	0.654075	-1.73837
276	ATG4B	Pan	NN374-1	0	1995	16	108	2137.32	1022.67					0	378	56	151	486.22	514.008										0	378	56	151	486.22	514.008
277	ATG4C (APG4C; AUTL1; AUTL3)	Pan	NN210-1	0	6742	26	192	12894.7	6169.88	7039.35	869.476	12.3517	12.7812	0	2763	70	158	4254.94	4498.11	4839.82	341.708	7.06035	12.2407	-23.964	0.858568	-0.419377			0	2763	70	158	4254.94	4498.11	4839.82	341.708	7.06035	12.2407	-31.2462	0.621259	-0.633671
278	ATG4C (APG4C; AUTL1; AUTL3)	Pan	NN210-1	0	8372	24	198	16529	7908.83					0	3078	71	163	4901.41	5181.53										0	3078	71	163	4901.41	5181.53
279	ATG4C (APG4C; AUTL1; AUTL3)	Pan	NN210-2	0	9026	22	175	15757	7539.42	7731.88	192.455	2.48911	12.9166	0	3808	86	142	5285.24	5587.3	6325.06	737.764	11.6641	12.6269	-53.6909	0.0525016	-1.34183			0	3808	86	142	5285.24	5587.3	6325.06	737.764	11.6641	12.6269	-18.195	0.777863	-0.271589
280	ATG4C (APG4C; AUTL1; AUTL3)	Pan	NN210-2	0	8928	24	186	16561.4	7924.33					0	4524	70	150	6681	7062.82										0	4524	70	150	6681	7062.82
281	ATG4D (PG4D; AUTL4)	Pan	NN211-1	0	14620	30	239	34870.1	16684.7	16276.4	408.24	2.50817	13.9905	0	6900	61	188	12857.3	13592.1	13769.4	177.305	1.28767	13.7492	4.88696	0.8598	0.138203			0	6900	61	188	12857.3	13592.1	13769.4	177.305	1.28767	13.7492	-15.4027	0.24644	-0.109411
282	ATG4D (PG4D; AUTL4)	Pan	NN211-1	0	14451	32	230	33163.7	15868.2					0	6810	79	196	13192.8	13946.7										0	6810	79	196	13192.8	13946.7
283	ATG4D (PG4D; AUTL4)	Pan	NN211-2	0	2516	22	103	2568.82	1229.13	1283.67	54.542	4.2489	10.3261	0	391	50	152	518.32	547.942	574.075	26.1328	4.55215	9.1651	36.6442	0.400944	0.743311			0	391	50	152	518.32	547.942	574.075	26.1328	4.55215	9.1651	-55.2787	0.159212	-1.71632
284	ATG4D (PG4D; AUTL4)	Pan	NN211-2	0	2458	26	115	2796.8	1338.22					0	440	64	151	567.76	600.208										0	440	64	151	567.76	600.208
285	ATG5 (APG5L; ASP)	Pan	NN212-1	0	1913	24	114	2153.46	1030.39	1184.85	154.458	13.0361	10.2105	0	975	44	82	763.42	807.05	842.158	35.108	4.16881	9.71795	-1.93569	18.1975	0.132639			0	975	44	82	763.42	807.05	842.158	35.108	4.16881	9.71795	-28.9227	0.59486	-0.793063
286	ATG5 (APG5L; ASP)	Pan	NN212-1	0	2435	22	116	2799.08	1339.31					0	960	58	92	829.84	877.266										0	960	58	92	829.84	877.266
287	ATG12 (APG12; APG12L)	Pan	NN213-1	0	7009	20	204	14257.6	6821.97	7746.09	924.124	11.9302	12.9193	0	3052	78	151	4490.74	4747.39	5093.32	345.931	6.79186	12.3144	-15.8499	1.53334	-0.23597			0	3052	78	151	4490.74	4747.39	5093.32	345.931	6.79186	12.3144	-34.2466	0.546684	-0.711412
288	ATG12 (APG12; APG12L)	Pan	NN213-1	0	8692	22	209	18120.3	8670.22					0	3463	78	152	5145.2	5439.25										0	3463	78	152	5145.2	5439.25
289	ATG13	Pan	NN214-1	0	6506	23	172	11150.8	5335.43	5508.57	173.148	3.14324	12.4275	0	3068	70	139	4167.22	4405.38	4787.1	381.716	7.97385	12.2249	-46.5059	0.261151	-1.05936			0	3068	70	139	4167.22	4405.38	4787.1	381.716	7.97385	12.2249	-13.0974	0.848804	-0.19287
290	ATG13	Pan	NN214-1	0	6374	24	187	11874.5	5681.72					0	3304	66	151	4889.38	5168.81										0	3304	66	151	4889.38	5168.81
291	ATM	Pan	NK230-1	0	4419	18	154	6777.54	3242.92	2726.39	516.53	18.9455	11.4128	0	2148	52	148	3102.08	3279.37	3925.1	645.729	16.4513	11.9385	39.4793	0.891961	0.747131			0	2148	52	148	3102.08	3279.37	3925.1	645.729	16.4513	11.9385	43.9665	0.805085	0.734778
292	ATM	Pan	NK230-1	0	3099	20	150	4618.5	2209.86					0	3224	68	137	4323.72	4570.82										0	3224	68	137	4323.72	4570.82
293	ATM	Pan	NK230-2	0	11514	50	299	34277.4	16401.1	16853.5	452.476	2.68475	14.0408	0	5779	70	244	13930	14726.1	13539.3	1186.78	8.76548	13.7249	-4.02972	2.41182	-0.027892			0	5779	70	244	13930	14726.1	13539.3	1186.78	8.76548	13.7249	-19.665	0.582264	-0.209139
294	ATM	Pan	NK230-2	0	12210	32	297	36168.7	17306					0	4970	81	239	11684.7	12352.5										0	4970	81	239	11684.7	12352.5
295	ATM	Pan	sc-1214	0	5664	30	226	12732.8	6092.42	6386.25	293.826	4.60091	12.6408	0	2301	58	154	3454.22	3651.63	3665.93	14.3033	0.390167	11.84	-12.7878	1.02898	-0.16102			0	2301	58	154	3454.22	3651.63	3665.93	14.3033	0.390167	11.84	-42.5964	0.117171	-1.00954
296	ATM	Pan	sc-1214	0	6106	36	230	13961	6680.07					0	2037	59	176	3481.28	3680.24										0	2037	59	176	3481.28	3680.24
297	ATM	Pan	sc-7230	0	3600	60	210	7434	3557.03	3057.06	499.97	16.3546	11.5779	0	1446	60	139	1926.54	2036.64	2047.52	10.8781	0.53128	10.9997	10.0268	2.45134	0.302727			0	1446	60	139	1926.54	2036.64	2047.52	10.8781	0.53128	10.9997	-33.0231	0.511335	-0.792374
298	ATM	Pan	sc-7230	0	2830	32	191	5344.18	2557.09					0	1343	62	152	1947.12	2058.4										0	1343	62	152	1947.12	2058.4
299	ATM	S1981	PK526	0	5960	30	193	11444.9	5476.17	5892.45	416.283	7.06469	12.5247	0	2690	97	140	3630.2	3837.67	3913.73	76.062	1.94347	11.9343	-27.2338	0.400435	-0.492692			0	2690	97	140	3630.2	3837.67	3913.73	76.062	1.94347	11.9343	-33.5806	0.268255	-0.725853
300	ATM	S1981	PK526	0	6753	26	196	13184.9	6308.73					0	2681	96	146	3774.1	3989.79										0	2681	96	146	3774.1	3989.79
301	ATM	Y2969	PK527	0	9286	26	187	17316.2	8285.47	8381.09	95.6196	1.1409	13.0329	0	3775	84	152	5610.32	5930.95	5831.66	99.2982	1.70274	12.5097	-2.32839	1.25373	0.0363695			0	3775	84	152	5610.32	5930.95	5831.66	99.2982	1.70274	12.5097	-30.4189	0.0934827	-0.587411
302	ATM	Y2969	PK527	0	9760	26	182	17715.9	8476.71					0	4094	136	137	5422.46	5732.36										0	4094	136	137	5422.46	5732.36
303	ATP7B	Pan	NN215-2	0	9878	32	193	19002.8	9092.47	8506.05	586.421	6.89417	13.0543	0	3808	86	159	5917.98	6256.2	6348.66	92.4584	1.45635	12.6322	-2.53631	8.57426	0.0317515			0	3808	86	159	5917.98	6256.2	6348.66	92.4584	1.45635	12.6322	-25.363	0.32924	-0.444216
304	ATP7B	Pan	NN215-2	0	8512	24	195	16551.6	7919.63					0	4342	140	145	6092.9	6441.11										0	4342	140	145	6092.9	6441.11
305	ATR	Pan	NK237-1	0	8078	22	217	17481.5	8364.57	8885.14	520.568	5.85886	13.1172	0	4155	91	158	6421.12	6788.09	7040.24	252.152	3.58157	12.7814	18.8841	0.366378	0.397644			0	4155	91	158	6421.12	6788.09	7040.24	252.152	3.58157	12.7814	-20.7639	0.454657	-0.318207
306	ATR	Pan	NK237-1	0	9662	26	204	19657.4	9405.71					0	4326	94	163	6898.16	7292.4										0	4326	94	163	6898.16	7292.4
307	ATR	Pan	NK237-2	0	22196	37	247	54732.7	26188.6	25339.5	849.1	3.3509	14.6291	0	10080	92	240	23971.2	25341.2	35610.7	10269.5	28.8382	15.12	68.5919	0.125434	0.996908			0	10080	92	240	23971.2	25341.2	35610.7	10269.5	28.8382	15.12	40.5343	0.79412	0.969361
308	ATR	Pan	NK237-2	0	19800	38	259	51183.6	24490.4					0	17986	126	243	43399.8	45880.1										0	17986	126	243	43399.8	45880.1
309	ATR	Pan	NK237-3	0	11262	28	233	26175.2	12524.3	12106.7	417.685	3.45004	13.5635	0	4280	84	177	7426.92	7851.37	8217.42	366.049	4.45455	13.0045	-23.1482	0.473181	-0.42424			0	4280	84	177	7426.92	7851.37	8217.42	366.049	4.45455	13.0045	-32.1248	0.246059	-0.5907
310	ATR	Pan	NK237-3	0	11082	28	221	24429.3	11689					0	4628	92	179	8119.44	8583.47										0	4628	92	179	8119.44	8583.47
311	ATR	S435+S436	PK528	0	7431	22	220	16299.8	7799.14	7572.81	226.336	2.9888	12.8866	0	3466	70	199	6758.04	7144.27	6789.09	355.182	5.23165	12.729	3.15246	3.27077	0.142072			0	3466	70	199	6758.04	7144.27	6789.09	355.182	5.23165	12.729	-10.3492	0.794311	-0.0897166
312	ATR	S435+S436	PK528	0	7073	30	218	15353.7	7346.47					0	3434	90	182	6086.08	6433.9										0	3434	90	182	6086.08	6433.9
313	AurKA (Aurora A; ARK-1; AIK; STK15)	Pan	NK008-3	0	8502	22	211	17892.8	8561.36	9171.87	610.508	6.65631	13.163	0	4075	89	164	6537.04	6910.64	7144.93	234.296	3.2792	12.8027	-3.01087	5.52368	0.019291			0	4075	89	164	6537.04	6910.64	7144.93	234.296	3.2792	12.8027	-22.0995	0.44958	-0.348422
314	AurKA (Aurora A; ARK-1; AIK; STK15)	Pan	NK008-3	0	10412	34	197	20444.7	9782.38					0	4948	134	145	6980.3	7379.23										0	4948	134	145	6980.3	7379.23
315	AurKA (Aurora A; ARK-1; AIK; STK15)	Pan	NK008-4	0	8571	26	194	16577.3	7931.92	8070.51	138.592	1.71726	12.9784	0	4618	101	164	7407.88	7831.25	7761.58	69.6662	0.897578	12.9221	9.62249	1.42544	0.251827			0	4618	101	164	7407.88	7831.25	7761.58	69.6662	0.897578	12.9221	-3.82794	0.683094	0.0598319
316	AurKA (Aurora A; ARK-1; AIK; STK15)	Pan	NK008-4	0	7898	28	218	17156.6	8209.11					0	4441	110	168	7276.08	7691.91										0	4441	110	168	7276.08	7691.91
317	AurKA (Aurora A; ARK-1; AIK; STK15)	Pan	NK008-5	0	15148	32	257	38848.1	18588.1	18766	177.88	0.947887	14.1958	0	6907	90	208	14179.4	14989.7	15276.3	286.583	1.876	13.899	1.29957	4.24695	0.0672989			0	6907	90	208	14179.4	14989.7	15276.3	286.583	1.876	13.899	-18.5957	0.151857	-0.168845
318	AurKA (Aurora A; ARK-1; AIK; STK15)	Pan	NK008-5	0	14803	30	268	39591.6	18943.8					0	6830	77	218	14721.5	15562.9										0	6830	77	218	14721.5	15562.9
319	AurKA (Aurora A; ARK-1; AIK; STK15)	T287+T288	PK529	0	10520	30	186	19511.4	9335.83	8998.42	337.415	3.74972	13.1355	0	3744	86	148	5413.84	5723.25	5932.83	209.58	3.53255	12.5345	-44.1055	0.22759	-1.00037			0	3744	86	148	5413.84	5723.25	5932.83	209.58	3.53255	12.5345	-34.0681	0.213756	-0.686915
320	AurKA (Aurora A; ARK-1; AIK; STK15)	T287+T288	PK529	0	9122	26	199	18101	8661					0	3356	110	179	5810.34	6142.41										0	3356	110	179	5810.34	6142.41
321	AurKB (AurB; AIK2)	Pan	NK193-2	0	12645	36	254	32026.9	15324.2	14484.1	840.122	5.80029	13.8222	0	3967	64	176	6869.28	7261.86	7468.74	206.874	2.76986	12.8666	-15.4791	0.74763	-0.25625			0	3967	64	176	6869.28	7261.86	7468.74	206.874	2.76986	12.8666	-48.435	0.176941	-1.12161
322	AurKB (AurB; AIK2)	Pan	NK193-2	0	12228	42	234	28515.2	13644					0	3852	90	193	7260.66	7675.61										0	3852	90	193	7260.66	7675.61
323	AurKB (AurB; AIK2)	Pan	NK193-3	0	11364	32	227	25723.6	12308.3	11929	379.277	3.17946	13.5422	0	3658	94	179	6379.56	6744.16	6839.24	95.0801	1.39022	12.7396	-6.23622	2.0485	-0.0552688			0	3658	94	179	6379.56	6744.16	6839.24	95.0801	1.39022	12.7396	-42.6671	0.107101	-0.932648
324	AurKB (AurB; AIK2)	Pan	NK193-3	0	9496	30	255	24138.3	11549.7					0	3728	104	181	6559.44	6934.32										0	3728	104	181	6559.44	6934.32
325	AurKB (AurB; AIK2)	Pan	NK193-4	0	10981	30	242	26501.4	12680.4	12352.8	327.621	2.6522	13.5926	0	5650	92	189	10504.6	11105	9526.06	1578.91	16.5746	13.2177	-16.2413	0.258955	-0.265796			0	5650	92	189	10504.6	11105	9526.06	1578.91	16.5746	13.2177	-22.8834	0.840207	-0.330977
326	AurKB (AurB; AIK2)	Pan	NK193-4	0	10334	34	244	25132	12025.2					0	3888	72	197	7517.52	7947.15										0	3888	72	197	7517.52	7947.15
327	AurKB (AurB; AIK2)	S227	PK530	0	3360	20	156	5210.4	2493.08	2760.5	267.423	9.68748	11.4307	0	2394	62	119	2775.08	2933.68	2825.56	108.115	3.82631	11.4643	44.3836	0.509829	0.810556			0	2394	62	119	2775.08	2933.68	2825.56	108.115	3.82631	11.4643	2.35693	5.73364	0.0491232
328	AurKB (AurB; AIK2)	S227	PK530	0	4002	22	159	6328.2	3027.92					0	2175	68	122	2570.54	2717.45										0	2175	68	122	2570.54	2717.45
329	AurKB (AurB; AIK2)	T232	PK531	0	6554	30	194	12656.6	6055.92	6577.68	521.755	7.9322	12.6834	0	3382	90	156	5135.52	5429.02	5602.6	173.584	3.09828	12.4519	-12.7272	1.00389	-0.161075			0	3382	90	156	5135.52	5429.02	5602.6	173.584	3.09828	12.4519	-14.824	0.744097	-0.210769
330	AurKB (AurB; AIK2)	T232	PK531	0	7482	26	199	14837.4	7099.43					0	3628	80	154	5463.92	5776.19										0	3628	80	154	5463.92	5776.19
331	AurKC (Aurora C; AurC; AIK3)	Pan	AP7000b	0	7254	20	204	14757.4	7061.12	6983.66	77.4565	1.10911	12.7698	0	3190	90	158	4898	5177.92	5039.17	138.751	2.75345	12.299	7.12597	0.337893	0.215738			0	3190	90	158	4898	5177.92	5039.17	138.751	2.75345	12.299	-27.8434	0.138725	-0.537356
332	AurKC (Aurora C; AurC; AIK3)	Pan	AP7000b	0	7462	22	194	14433.6	6906.2					0	3265	90	146	4635.5	4900.42										0	3265	90	146	4635.5	4900.42
333	AurKC (Aurora C; AurC; AIK3)	Pan	NK009-2	0	7430	30	203	15022	7187.74	6402.91	784.828	12.2574	12.6445	0	3522	92	145	4973.5	5257.74	5821.85	564.106	9.68947	12.5073	5.30612	5.29514	0.187954			0	3522	92	145	4973.5	5257.74	5821.85	564.106	9.68947	12.5073	-9.07504	2.41837	-0.0826024
334	AurKC (Aurora C; AurC; AIK3)	Pan	NK009-2	0	5123	18	230	11741.5	5618.08					0	3834	82	161	6040.72	6385.95										0	3834	82	161	6040.72	6385.95
335	AurKC (Aurora C; AurC; AIK3)	Pan	NK009-3	0	8264	28	211	17378	8315.02	8422.86	107.84	1.28033	13.0401	0	3920	106	145	5530.3	5846.36	6972.3	1125.94	16.1488	12.7674	15.137	0.449374	0.340768			0	3920	106	145	5530.3	5846.36	6972.3	1125.94	16.1488	12.7674	-17.2217	1.01204	-0.236886
336	AurKC (Aurora C; AurC; AIK3)	Pan	NK009-3	0	9832	36	182	17828.7	8530.7					0	4532	104	173	7660.44	8098.24										0	4532	104	173	7660.44	8098.24
337	AurKC (Aurora C; AurC; AIK3)	S193	PK532	0	12667	44	204	25750.9	12321.3	12080.9	240.398	1.9899	13.5604	0	5618	124	162	8900.28	9408.94	9771.16	362.222	3.70705	13.2543	5.85325	1.38005	0.16872			0	5618	124	162	8900.28	9408.94	9771.16	362.222	3.70705	13.2543	-19.1191	0.297972	-0.237786
338	AurKC (Aurora C; AurC; AIK3)	S193	PK532	0	11760	32	211	24746.1	11840.5					0	5675	102	172	9585.56	10133.4										0	5675	102	172	9585.56	10133.4
339	AVPR1A	T378+S380	PN787	0	14422	36	232	33375.5	15969.6	15207.8	761.785	5.00918	13.8925	0	7904	114	176	13710.4	14494	15922.8	1428.8	8.97333	13.9588	-19.2094	1.06477	-0.342045			0	7904	114	176	13710.4	14494	15922.8	1428.8	8.97333	13.9588	4.70153	2.97404	0.311512
340	AVPR1A	T378+S380	PN787	0	13387	28	226	30191.3	14446					0	8350	102	199	16413.5	17351.6										0	8350	102	199	16413.5	17351.6
341	Axl (UFO)	Pan	NK010-2	0	12202	32	205	24948.5	11937.4	12034.5	97.1268	0.807069	13.5549	0	4452	118	167	7237.78	7651.42	8492.12	840.699	9.89975	13.0519	-15.6115	0.4408	-0.250739			0	4452	118	167	7237.78	7651.42	8492.12	840.699	9.89975	13.0519	-29.4352	0.363742	-0.51317
342	Axl (UFO)	Pan	NK010-2	0	12348	40	206	25354.5	12131.6					0	5028	96	179	8828.28	9332.82										0	5028	96	179	8828.28	9332.82
343	Axl (UFO)	Pan	NK010-3	0	8308	28	190	15732	7527.46	7564.31	36.843	0.487064	12.885	0	3178	123	150	4582.5	4844.39	5533.33	688.935	12.4506	12.4339	25.1188	0.273444	0.499601			0	3178	123	150	4582.5	4844.39	5533.33	688.935	12.4506	12.4339	-26.8495	0.48186	-0.49965
344	Axl (UFO)	Pan	NK010-3	0	8480	30	188	15886	7601.15					0	3914	92	154	5885.88	6222.26										0	3914	92	154	5885.88	6222.26
345	Axl (UFO)	Pan	sc-166269	0	10350	34	213	21973.1	10513.7	9860.73	652.969	6.62191	13.2675	0	4198	120	149	6076.22	6423.48	6721.4	297.916	4.43235	12.7145	1.01748	6.9002	0.0913563			0	4198	120	149	6076.22	6423.48	6721.4	297.916	4.43235	12.7145	-31.8367	0.347217	-0.608235
346	Axl (UFO)	Pan	sc-166269	0	9612	38	201	19243.7	9207.76					0	4276	100	159	6639.84	7019.31										0	4276	100	159	6639.84	7019.31
347	Axl (UFO)	Y702+Y703	PK533	0	13581	58	246	33266.6	15917.4	14905.6	1011.83	6.78825	13.8636	0	6138	138	195	11700	12368.7	11862.2	506.492	4.2698	13.5341	-0.733016	26.8034	0.0402252			0	6138	138	195	11700	12368.7	11862.2	506.492	4.2698	13.5341	-20.418	0.541584	-0.243713
348	Axl (UFO)	Y702+Y703	PK533	0	12304	52	237	29037.2	13893.8					0	5647	110	194	10741.8	11355.7										0	5647	110	194	10741.8	11355.7
349	B-Myb (MYBL2)	T487	PN573	0	14309	28	230	32846.3	15716.3	15395.3	321.013	2.08513	13.9102	0	6020	85	187	11098.5	11732.7	11884.2	151.463	1.27449	13.5368	-17.067	0.223918	-0.294139			0	6020	85	187	11098.5	11732.7	11884.2	151.463	1.27449	13.5368	-22.8064	0.147311	-0.300996
350	B-Myb (MYBL2)	T487	PN573	0	14040	38	225	31504.5	15074.3					0	6419	94	180	11385	12035.7										0	6419	94	180	11385	12035.7
351	B23 (Nucleophosmin; NPM)	Pan	sc-6013-R	0	9718	38	220	21296	10189.7	10311.5	121.797	1.18118	13.332	0	4018	78	171	6737.4	7122.45	6925.97	196.482	2.83689	12.7578	-2.17769	1.87567	0.0298114			0	4018	78	171	6737.4	7122.45	6925.97	196.482	2.83689	12.7578	-32.8328	0.12238	-0.632213
352	B23 (Nucleophosmin; NPM)	Pan	sc-6013-R	0	10617	32	206	21805.1	10433.3					0	3458	72	188	6365.68	6729.48										0	3458	72	188	6365.68	6729.48
353	Bad	S99	AB10424	0	11900	32	209	24804.1	11868.3	10871.5	996.762	9.16855	13.4083	0	4198	66	185	7644.2	8081.07	7678.03	403.039	5.24924	12.9065	0.0157232	769.647	0.0684705			0	4198	66	185	7644.2	8081.07	7678.03	403.039	5.24924	12.9065	-29.3749	0.49082	-0.524358
354	Bad	S99	AB10424	0	9950	28	208	20637.8	9874.78					0	4015	60	174	6881.7	7274.99										0	4015	60	174	6881.7	7274.99
355	Bak	Pan	sc-832	0	9016	30	205	18421.3	8814.24	8223.72	590.517	7.18066	13.0056	0	3818	64	167	6269.18	6627.47	6527.8	99.6682	1.52683	12.6724	29.7031	0.327068	0.562438			0	3818	64	167	6269.18	6627.47	6527.8	99.6682	1.52683	12.6724	-20.6223	0.422236	-0.324438
356	Bak	Pan	sc-832	0	7448	28	215	15953	7633.21					0	3664	66	169	6080.62	6428.13										0	3664	66	169	6080.62	6428.13
357	Bax	Pan	DB005	0	7885	24	186	14621.5	6996.09	6944.92	51.1735	0.736849	12.7617	0	4188	72	149	6132.84	6483.34	6529.32	45.9861	0.704301	12.6727	-14.9068	1.21146	-0.210374			0	4188	72	149	6132.84	6483.34	6529.32	45.9861	0.704301	12.6727	-5.98414	0.240828	-0.00493231
358	Bax	Pan	DB005	0	7770	24	186	14407.6	6893.74					0	4154	62	152	6219.84	6575.31										0	4154	62	152	6219.84	6575.31
359	BCKD (BCKDK)	Pan	NK257-1	0	8218	32	197	16126.4	7716.18	8106.24	390.058	4.81182	12.9848	0	3958	92	151	5837.66	6171.29	6217.35	46.0601	0.740831	12.6021	-2.29599	3.27251	0.0384978			0	3958	92	151	5837.66	6171.29	6217.35	46.0601	0.740831	12.6021	-23.3017	0.238293	-0.395446
360	BCKD (BCKDK)	Pan	NK257-1	0	9185	32	194	17756.8	8496.3					0	3762	82	161	5924.8	6263.41										0	3762	82	161	5924.8	6263.41
361	BCKD (BCKDK)	Pan	NK257-2	0	7024	30	232	16226.1	7763.87	7917.76	153.894	1.94365	12.9509	0	3630	60	169	6033.3	6378.11	6775.91	397.806	5.87088	12.7262	13.8481	0.315128	0.322731			0	3630	60	169	6033.3	6378.11	6775.91	397.806	5.87088	12.7262	-14.4214	0.541872	-0.177714
362	BCKD (BCKDK)	Pan	NK257-2	0	8215	26	206	16869.3	8071.66					0	4460	82	155	6785.9	7173.72										0	4460	82	155	6785.9	7173.72
363	BCKD (BCKDK)	Pan	NK257-3	0	7198	28	201	14411.7	6895.72	7365.93	470.208	6.38355	12.8467	0	3668	114	151	5366.54	5673.24	5958	284.754	4.77936	12.5406	14.721	0.678628	0.340154			0	3668	114	151	5366.54	5673.24	5958	284.754	4.77936	12.5406	-19.1142	0.584013	-0.300512
364	BCKD (BCKDK)	Pan	NK257-3	0	8054	26	204	16377.1	7836.14					0	3792	78	159	5905.26	6242.75										0	3792	78	159	5905.26	6242.75
365	BCKDHA	Pan+S337	PN810	0	7646	22	202	15400.5	7368.84	8691.33	1322.49	15.2162	13.0854	0	3786	84	165	6108.3	6457.39	6308.05	149.344	2.36751	12.623	11.8783	1.95894	0.286179			0	3786	84	165	6108.3	6457.39	6308.05	149.344	2.36751	12.623	-27.4213	0.641243	-0.497819
366	BCKDHA	Pan+S337	PN810	0	10295	36	204	20928.4	10013.8					0	3732	68	159	5825.76	6158.71										0	3732	68	159	5825.76	6158.71
367	Bcl-xL	Pan	DB002	0	5386	26	177	9487.2	4539.44	4634.64	95.1938	2.05396	12.1782	0	2687	70	134	3506.78	3707.2	3535.63	171.565	4.85246	11.7878	-1.09864	7.52795	0.0864399			0	2687	70	134	3506.78	3707.2	3535.63	171.565	4.85246	11.7878	-23.7129	0.291251	-0.477294
368	Bcl-xL	Pan	DB002	0	4850	28	205	9885.1	4729.83					0	2334	61	140	3182.2	3364.07										0	2334	61	140	3182.2	3364.07
369	Bcl2	Pan	Y021059	0	9595	32	202	19317.3	9242.94	9550.9	307.955	3.22436	13.2214	0	3168	72	163	5046.48	5334.89	5434.89	99.9959	1.83989	12.408	-20.4427	0.584527	-0.349406			0	3168	72	163	5046.48	5334.89	5434.89	99.9959	1.83989	12.408	-43.0955	0.117512	-0.976002
370	Bcl2	Pan	Y021059	0	9942	36	208	20604.5	9858.85					0	3482	60	153	5235.66	5534.88										0	3482	60	153	5235.66	5534.88
371	Bcl2	S70	sc-293128	0	8890	34	189	16737.8	8008.74	8739.53	730.791	8.36191	13.0933	0	4300	96	155	6516.2	6888.61	6742.25	146.352	2.17067	12.719	37.7139	0.275989	0.670647			0	4300	96	155	6516.2	6888.61	6742.25	146.352	2.17067	12.719	-22.8533	0.460877	-0.374147
372	Bcl2	S70	sc-293128	0	9872	25	201	19792.5	9470.32					0	4220	88	151	6239.32	6595.9										0	4220	88	151	6239.32	6595.9
373	Bcl2	S87	sc-377576	0	9942	36	206	20406.4	9764.05	9960.04	195.981	1.96767	13.2819	0	4422	90	157	6801.24	7189.94	7024.39	165.55	2.35679	12.7782	-1.79911	4.39199	0.0385386			0	4422	90	157	6801.24	7189.94	7024.39	165.55	2.35679	12.7782	-29.4743	0.14672	-0.538319
374	Bcl2	S87	sc-377576	0	10989	48	194	21225.5	10156					0	4250	91	156	6488.04	6858.84										0	4250	91	156	6488.04	6858.84
375	Bcl2	Pan+S70	PN811	0	8182	30	184	14999.7	7177.06	7658.46	481.395	6.2858	12.9028	0	3396	63	153	5099.49	5390.93	5699.18	308.249	5.40866	12.4765	-7.15036	1.64055	-0.0532859			0	3396	63	153	5099.49	5390.93	5699.18	308.249	5.40866	12.4765	-25.5832	0.457115	-0.463501
376	Bcl2	Pan+S70	PN811	0	8796	27	194	17011.9	8139.85					0	3642	68	159	5682.66	6007.43										0	3642	68	159	5682.66	6007.43
377	BCLAF1	S512	PN574	0	10870	30	257	27858.8	13329.9	14014.6	684.716	4.88572	13.7746	0	7230	131	243	17250.6	18236.5	16436.6	1799.82	10.95	14.0046	67.302	0.186594	1.00958			0	7230	131	243	17250.6	18236.5	16436.6	1799.82	10.95	14.0046	17.2821	0.91631	0.529734
378	BCLAF1	S512	PN574	0	11497	34	268	30720.8	14699.3					0	5952	110	237	13845.5	14636.8										0	5952	110	237	13845.5	14636.8
379	Bcr	Y177	11199	0	8376	28	227	18950	9067.19	9841.27	774.077	7.86562	13.2646	0	3618	72	167	5921.82	6260.26	6385.02	124.765	1.95403	12.6405	-11.821	1.76372	-0.160244			0	3618	72	167	5921.82	6260.26	6385.02	124.765	1.95403	12.6405	-35.12	0.279603	-0.707941
380	Bcr	Y177	11199	0	9716	28	229	22185.5	10615.3					0	3612	73	174	6157.86	6509.79										0	3612	73	174	6157.86	6509.79
381	Bcr	Y177	PK538	0	11131	38	214	23739	11358.7	11110.4	248.308	2.23492	13.4396	0	4188	112	177	7214.52	7626.84	7802.88	176.047	2.25618	12.9298	-3.37129	2.54039	0.00369032			0	4188	112	177	7214.52	7626.84	7802.88	176.047	2.25618	12.9298	-29.7693	0.150864	-0.53288
382	Bcr	Y177	PK538	0	10308	36	221	22701.1	10862.1					0	4751	92	162	7547.58	7978.93										0	4751	92	162	7547.58	7978.93
383	Bcr	Y591	PK539	0	7877	24	188	14763.6	7064.12	7213.63	149.506	2.07255	12.8165	0	3249	60	156	4974.84	5259.16	5118.81	140.347	2.7418	12.3216	-0.883211	4.31211	0.0703788			0	3249	60	156	4974.84	5259.16	5118.81	140.347	2.7418	12.3216	-29.0397	0.165785	-0.566924
384	Bcr	Y591	PK539	0	7684	28	201	15388.6	7363.13					0	3126	68	154	4709.32	4978.46										0	3126	68	154	4709.32	4978.46
385	Bcr	Y644	PK540	0	7673	20	228	17448.8	8348.94	9236.38	887.439	9.60808	13.1731	0	3932	66	169	6533.54	6906.94	7122.59	215.648	3.02767	12.7982	20.1507	0.491138	0.415508			0	3932	66	169	6533.54	6906.94	7122.59	215.648	3.02767	12.7982	-22.8855	0.552129	-0.367963
386	Bcr	Y644	PK540	0	9522	34	223	21158.2	10123.8					0	3796	64	186	6941.52	7338.23										0	3796	64	186	6941.52	7338.23
387	BDNF (Abrineurin)	Pan	NN216-1	0	7254	30	221	15965	7638.97	7593.81	45.159	0.594682	12.8906	0	2994	70	175	5117	5409.44	5345.61	63.8308	1.19408	12.3841	29.9544	0.046806	0.56964			0	2994	70	175	5117	5409.44	5345.61	63.8308	1.19408	12.3841	-29.6057	0.0604195	-0.576532
388	BDNF (Abrineurin)	Pan	NN216-1	0	6766	24	234	15776.3	7548.65					0	2980	92	173	4996.24	5281.78										0	2980	92	173	4996.24	5281.78
389	Beclin 1 (BECN1; GT197)	Pan	NN217-1	0	7486	24	201	14998.6	7176.55	7676.72	500.17	6.51542	12.9063	0	4030	104	149	5849.74	6184.06	6641.1	457.038	6.88197	12.6972	-15.1794	1.33982	-0.220867			0	4030	104	149	5849.74	6184.06	6641.1	457.038	6.88197	12.6972	-13.4905	0.993097	-0.159845
390	Beclin 1 (BECN1; GT197)	Pan	NN217-1	0	8238	22	208	17089.3	8176.89					0	4434	74	154	6714.4	7098.13										0	4434	74	154	6714.4	7098.13
391	Beclin-2 (BECN2)	Pan	NN372-1	0	8152	28	211	17141.6	8201.95	8698.28	496.333	5.70611	13.0865	0	4310	99	161	6779.71	7167.18	7031.72	135.458	1.92639	12.7797	7.78128	1.26111	0.217061			0	4310	99	161	6779.71	7167.18	7031.72	135.458	1.92639	12.7797	-19.1597	0.398362	-0.280526
392	Beclin-2 (BECN2)	Pan	NN372-1	0	9549	36	202	19216.3	9194.61					0	3943	60	168	6523.44	6896.26										0	3943	60	168	6523.44	6896.26
393	Beclin-2 (BECN2)	Pan	NN372-2	0	9170	30	199	18188.6	8702.9	8553.83	149.071	1.74274	13.0624	0	3672	82	160	5744	6072.27	6700.42	628.148	9.37476	12.71	9.24109	0.646585	0.242733			0	3672	82	160	5744	6072.27	6700.42	628.148	9.37476	12.71	-21.6676	0.513094	-0.346144
394	Beclin-2 (BECN2)	Pan	NN372-2	0	8196	26	215	17565.5	8404.76					0	4180	78	169	6932.38	7328.57										0	4180	78	169	6932.38	7328.57
395	Bid	Pan	sc-6539	0	6586	28	203	13312.7	6369.89	7335.28	965.388	13.1609	12.8406	0	3047	62	146	4358.1	4607.17	4509.67	97.501	2.16204	12.1388	1.78207	7.93546	0.118754			0	3047	62	146	4358.1	4607.17	4509.67	97.501	2.16204	12.1388	-38.5209	0.397783	-0.853747
396	Bid	Pan	sc-6539	0	8885	34	196	17348	8300.67					0	2828	64	151	4173.64	4412.17										0	2828	64	151	4173.64	4412.17
397	BK Beta2 (Kcnmb2)	Pan	NN219-1	0	5038	28	166	8316.6	3979.33	3882.51	96.8206	2.49376	11.9228	0	3898	56	131	5033.02	5320.66	5539.82	219.158	3.95605	12.4356	7.21078	1.16368	0.243864			0	3898	56	131	5033.02	5320.66	5539.82	219.158	3.95605	12.4356	42.6864	0.151098	0.761688
398	BK Beta2 (Kcnmb2)	Pan	NN219-1	0	4496	26	177	7911.9	3785.69					0	4177	50	132	5447.64	5758.98										0	4177	50	132	5447.64	5758.98
399	BKR2	S366+T369	PN788	0	7545	28	198	14883.7	7121.55	7337.15	215.604	2.93852	12.841	0	3126	40	163	5030.18	5317.66	5144.17	173.489	3.37254	12.3287	18.6723	0.270666	0.403036			0	3126	40	163	5030.18	5317.66	5144.17	173.489	3.37254	12.3287	-29.8887	0.211152	-0.589017
400	BKR2	S366+T369	PN788	0	8703	30	182	15784.9	7552.75					0	3239	62	148	4701.96	4970.68										0	3239	62	148	4701.96	4970.68
401	BLK	Pan	AP7697a	0	8916	30	213	18927.2	9056.3	9600.43	544.133	5.6678	13.2289	0	3892	84	145	5521.6	5837.16	6502.11	664.948	10.2266	12.6667	-4.43447	3.44861	-0.010163			0	3892	84	145	5521.6	5837.16	6502.11	664.948	10.2266	12.6667	-32.2727	0.492505	-0.62456
402	BLK	Pan	AP7697a	0	10147	51	210	21201.6	10144.6					0	4068	80	170	6779.6	7167.06										0	4068	80	170	6779.6	7167.06
403	BLK	Y187	PK541	0	9638	28	196	18835.6	9012.48	9670.76	658.285	6.80696	13.2394	0	4584	82	157	7068.14	7472.09	7383.14	88.9487	1.20475	12.85	1.33485	17.3552	0.0980481			0	4584	82	157	7068.14	7472.09	7383.14	88.9487	1.20475	12.85	-23.655	0.33869	-0.38233
404	BLK	Y187	PK541	0	9986	38	217	21587.2	10329					0	4453	86	158	6899.86	7294.19										0	4453	86	158	6899.86	7294.19
405	BLK	Y188	PK542	0	10398	28	213	22088.1	10568.7	9870.13	698.606	7.07798	13.2689	0	5072	86	165	8226.9	8697.07	8670.21	26.8622	0.309822	13.0819	24.5702	0.628101	0.479382			0	5072	86	165	8226.9	8697.07	8670.21	26.8622	0.309822	13.0819	-12.1571	0.607697	-0.0971035
406	BLK	Y188	PK542	0	9616	32	200	19168	9171.52					0	5116	100	163	8176.08	8643.35										0	5116	100	163	8176.08	8643.35
407	BLK	Y389	PK543	0	11730	40	221	25834.9	12361.5	13010.8	649.289	4.99039	13.6674	0	5246	110	181	9296.16	9827.44	10013	185.604	1.85362	13.2896	18.8443	0.298367	0.379704			0	5246	110	181	9296.16	9827.44	10013	185.604	1.85362	13.2896	-23.0405	0.297043	-0.328492
408	BLK	Y389	PK543	0	11886	40	241	28548.9	13660.1					0	5436	106	181	9647.3	10198.7										0	5436	106	181	9647.3	10198.7
409	BLNK	Y84	44-220	0	8708	28	181	15710.8	7517.32	7299.66	217.661	2.9818	12.8336	0	4056	108	138	5448.24	5759.61	6251.88	492.273	7.87399	12.6101	15.0862	1.52893	0.34645			0	4056	108	138	5448.24	5759.61	6251.88	492.273	7.87399	12.6101	-14.3537	0.756304	-0.186447
410	BLNK	Y84	44-220	0	7246	26	205	14801	7082					0	4008	70	162	6379.56	6744.16										0	4008	70	162	6379.56	6744.16
411	BLVRA (Biliverdin-IX alpha-reductase; BVR; BLVR)	Pan	NN220-1	0	9930	26	219	21689.8	10378.1	9891.02	487.118	4.92485	13.2719	0	3926	64	156	6024.72	6369.04	6706.95	337.908	5.03818	12.7114	-2.68547	5.11979	0.0220653			0	3926	64	156	6024.72	6369.04	6706.95	337.908	5.03818	12.7114	-32.1916	0.309492	-0.61836
412	BLVRA (Biliverdin-IX alpha-reductase; BVR; BLVR)	Pan	NN220-1	0	8684	26	227	19653.7	9403.9					0	3868	60	175	6664	7044.85										0	3868	60	175	6664	7044.85
413	BMPR2 (BMPR-II)	S375	PK544	0	9378	32	196	18318.2	8764.89	8550.4	214.493	2.50858	13.0618	0	3731	60	166	6093.86	6442.13	6317.54	124.585	1.97205	12.6251	14.1482	0.672944	0.324114			0	3731	60	166	6093.86	6442.13	6317.54	124.585	1.97205	12.6251	-26.114	0.171579	-0.46393
414	BMPR2 (BMPR-II)	S375	PK544	0	8322	26	210	17421.6	8335.9					0	3552	65	168	5858.16	6192.96										0	3552	65	168	5858.16	6192.96
415	Bmx (Etk)	Pan	B63620 610793	0	7453	26	188	13962.8	6680.91	6565.08	115.831	1.76434	12.6806	0	2863	64	156	4366.44	4615.99	4555.58	60.4056	1.32597	12.1534	20.7693	0.88812	0.440519			0	2863	64	156	4366.44	4615.99	4555.58	60.4056	1.32597	12.1534	-30.609	0.100961	-0.623944
416	Bmx (Etk)	Pan	B63620 610793	0	7122	28	190	13478.6	6449.25					0	2866	50	151	4252.16	4495.17										0	2866	50	151	4252.16	4495.17
417	Bmx (Etk)	Y40	PK545	0	6613	26	210	13832.7	6618.68	6577.4	41.2833	0.627654	12.6833	0	4778	98	152	7113.6	7520.15	6899.36	620.791	8.9978	12.7522	34.1631	0.222779	0.635184			0	4778	98	152	7113.6	7520.15	6899.36	620.791	8.9978	12.7522	4.8949	1.96643	0.208758
418	Bmx (Etk)	Y40	PK545	0	6504	30	211	13660.1	6536.12					0	4068	82	149	5939.14	6278.57										0	4068	82	149	5939.14	6278.57
419	BRCA1	T509	PN690	0	12338	26	219	26963.3	12901.4	14411.6	1510.14	10.4787	13.8149	0	7800	72	189	14605.9	15440.7	16204.9	764.288	4.71639	13.9841	10.9594	2.28092	0.247944			0	7800	72	189	14605.9	15440.7	16204.9	764.288	4.71639	13.9841	12.4441	1.22107	0.448413
420	BRCA1	T509	PN690	0	15298	34	218	33275.5	15921.7					0	8032	46	201	16051.9	16969.2										0	8032	46	201	16051.9	16969.2
421	BRCA1	S1423	Y011242	0	5759	28	190	10888.9	5210.13	5182.74	27.393	0.528544	12.3395	0	3124	58	145	4445.7	4699.78	5257.07	557.298	10.6009	12.36	5.10117	0.837593	0.193947			0	3124	58	145	4445.7	4699.78	5257.07	557.298	10.6009	12.36	1.43429	7.75958	0.110899
422	BRCA1	S1423	Y011242	0	5948	28	182	10774.4	5155.35					0	3066	44	182	5500.04	5814.37										0	3066	44	182	5500.04	5814.37
423	BRCA1	S1497	07-007	0	8577	36	194	16569.5	7928.21	8544.9	616.695	7.21711	13.0608	0	3237	54	166	5283.78	5585.75	6525.05	939.3	14.3953	12.6718	-17.6437	2.26473	-0.280327			0	3237	54	166	5283.78	5585.75	6525.05	939.3	14.3953	12.6718	-23.6381	0.914303	-0.397606
424	BRCA1	S1497	07-007	0	9558	32	201	19147.3	9161.6					0	4212	34	169	7060.82	7464.35										0	4212	34	169	7060.82	7464.35
425	BRCA2	S70	PN789	0	8402	26	178	14909.3	7133.81	6747.81	386	5.72038	12.7202	0	2808	75	133	3634.89	3842.63	4548.51	705.886	15.5191	12.1512	7.4999	2.01107	0.22375			0	2808	75	133	3634.89	3842.63	4548.51	705.886	15.5191	12.1512	-32.5927	0.651662	-0.678891
426	BRCA2	S70	PN789	0	7260	34	184	13295.8	6361.81					0	3166	40	159	4970.34	5254.4										0	3166	40	159	4970.34	5254.4
427	BRD2	S37	PK546	0	13517	32	216	29127.6	13937	13826.8	110.228	0.797204	13.7552	0	8278	59	193	15862.7	16769.2	15835.3	933.924	5.89773	13.9509	68.775	0.226771	1.02643			0	8278	59	193	15862.7	16769.2	15835.3	933.924	5.89773	13.9509	14.5264	0.46088	0.480118
428	BRD2	S37	PK546	0	12941	28	222	28666.9	13716.5					0	7432	52	191	14095.8	14901.4										0	7432	52	191	14095.8	14901.4
429	BRK	Y342	PK548	0	8893	28	206	18261.9	8737.97	8571.56	166.411	1.94143	13.0653	0	3340	48	163	5365.96	5672.63	5888.02	215.394	3.65818	12.5236	21.3273	0.598979	0.436945			0	3340	48	163	5365.96	5672.63	5888.02	215.394	3.65818	12.5236	-31.3075	0.178859	-0.610449
430	BRK	Y342	PK548	0	8312	26	212	17566.3	8405.15					0	3594	52	163	5773.46	6103.42										0	3594	52	163	5773.46	6103.42
431	BRK	S446+Y447	PK547	0	3490	28	151	5227.62	2501.32	2739.69	238.37	8.70062	11.4198	0	3595	44	120	4261.2	4504.73	4523.13	18.3944	0.406675	12.1431	53.0656	0.17512	0.919026			0	3595	44	120	4261.2	4504.73	4523.13	18.3944	0.406675	12.1431	65.0965	0.139905	1.0113
432	BRK	S446+Y447	PK547	0	4289	26	146	6223.98	2978.06					0	3626	46	120	4296	4541.52										0	3626	46	120	4296	4541.52
433	BRSK1	T189	PK549	0	8673	26	210	18158.7	8688.59	9476.36	787.771	8.31301	13.2101	0	4921	76	170	8236.5	8707.22	8408.66	298.561	3.55063	13.0377	46.0245	0.293381	0.775473			0	4921	76	170	8236.5	8707.22	8408.66	298.561	3.55063	13.0377	-11.267	1.05296	-0.0819643
434	BRSK1	T189	PK549	0	10247	32	210	21451.5	10264.1					0	4471	62	174	7671.66	8110.1										0	4471	62	174	7671.66	8110.1
435	Btk	Pan	sc-1107	0	10258	36	205	20955.1	10026.6	9679.76	346.856	3.58331	13.2408	0	5543	92	152	8285.52	8759.04	8485.24	273.802	3.2268	13.0507	27.5631	0.249609	0.524228			0	5543	92	152	8285.52	8759.04	8485.24	273.802	3.2268	13.0507	-12.3404	0.551856	-0.103786
436	Btk	Pan	sc-1107	0	10207	48	192	19505.3	9332.9					0	4586	70	172	7767.52	8211.44										0	4586	70	172	7767.52	8211.44
437	Btk	Pan	sc-1696	0	13061	34	218	28398.9	13588.3	13471.5	116.859	0.867459	13.7176	0	5146	95	171	8637.21	9130.83	9374.04	243.203	2.59443	13.1945	12.3419	0.388552	0.273935			0	5146	95	171	8637.21	9130.83	9374.04	243.203	2.59443	13.1945	-30.4156	0.11382	-0.527027
438	Btk	Pan	sc-1696	0	12496	36	224	27910.4	13354.6					0	4904	65	188	9097.32	9617.24										0	4904	65	188	9097.32	9617.24
439	Btk	Y223	3531	0	480	24	63	287.28	137.458	97.4666	39.9914	41.0309	6.60684	0	153	44	142	154.78	163.626	145.163	18.4631	12.7189	7.18153	-34.8994	2.30991	-0.512548			0	153	44	142	154.78	163.626	145.163	18.4631	12.7189	7.18153	48.9358	1.09837	0.379983
440	Btk	Y223	3531	0	113	22	132	120.12	57.4751					0	130	45	141	119.85	126.7										0	130	45	141	119.85	126.7
441	Btk	Y551	PK551	0	5860	28	247	14405	6892.54	7556.14	663.605	8.78233	12.8834	0	2348	56	170	3896.4	4119.08	4367.25	248.166	5.68244	12.0925	-24.8169	1.29078	-0.443483			0	2348	56	170	3896.4	4119.08	4367.25	248.166	5.68244	12.0925	-42.2027	0.342745	-0.974396
442	Btk	Y551	PK551	0	7248	30	238	17178.8	8219.75					0	2278	73	198	4365.9	4615.41										0	2278	73	198	4365.9	4615.41
443	Btk	Y223+Y225	PK550	0	9447	26	206	19407.3	9286	10001.9	715.927	7.15789	13.288	0	3794	56	163	6092.94	6441.16	6374.3	66.8542	1.04881	12.6381	-2.19453	7.00546	0.0308769			0	3794	56	163	6092.94	6441.16	6374.3	66.8542	1.04881	12.6381	-36.2693	0.226271	-0.741893
444	Btk	Y223+Y225	PK550	0	10640	24	211	22399.8	10717.9					0	3493	64	174	5966.46	6307.45										0	3493	64	174	5966.46	6307.45
445	BUB1A	Pan	AP8058b	0	3806	24	164	6202.48	2967.77	2781.16	186.608	6.7097	11.4415	0	1312	50	144	1817.28	1921.14	1838.22	82.9229	4.51105	10.8441	60.6985	0.459449	1.00845			0	1312	50	144	1817.28	1921.14	1838.22	82.9229	4.51105	10.8441	-33.9047	0.33095	-0.831083
446	BUB1A	Pan	AP8058b	0	3392	24	161	5422.48	2594.55					0	1244	58	140	1660.4	1755.29										0	1244	58	140	1660.4	1755.29
447	BUBR1 (BUB1B)	Pan+S670	PK552	0	11075	32	292	32245.6	15428.9	14377.5	1051.37	7.31257	13.8115	0	4366	80	231	9900.66	10466.5	9925.05	541.441	5.4553	13.2769	19.3131	0.567966	0.382458			0	4366	80	231	9900.66	10466.5	9925.05	541.441	5.4553	13.2769	-30.9683	0.412289	-0.534825
448	BUBR1 (BUB1B)	Pan+S670	PK552	0	9568	30	292	27851	13326.2					0	3894	68	232	8876.32	9383.61										0	3894	68	232	8876.32	9383.61
449	C-EBPa	T226+T230	PN575	0	4416	27	150	6583.5	3150.08	3496.64	346.559	9.9112	11.7718	0	4066	40	143	5757.18	6086.21	5483.02	603.189	11.001	12.4208	28.0546	0.421811	0.577588			0	4066	40	143	5757.18	6086.21	5483.02	603.189	11.001	12.4208	56.8083	0.36812	0.938524
450	C-EBPa	T226+T230	PN575	0	5494	30	147	8032.08	3843.2					0	3140	42	149	4616.02	4879.83										0	3140	42	149	4616.02	4879.83
451	CACNB4 (CACNLB4)	Pan	NN223-1	0	1250	26	111	1358.64	650.083	806.547	156.463	19.3992	9.65561	0	1421	26	116	1618.2	1710.68	1917.72	207.043	10.7963	10.9052	43.9609	1.21899	0.861001			0	1421	26	116	1618.2	1710.68	1917.72	207.043	10.7963	10.9052	137.77	0.219173	1.59086
452	CACNB4 (CACNLB4)	Pan	NN223-1	0	1819	22	112	2012.64	963.01					0	2030	40	101	2009.9	2124.77										0	2030	40	101	2009.9	2124.77
453	CACNG2 (Stargazin; TARP gamma-2)	Pan	NN224-1	0	1150	26	87	977.88	467.897	419.81	48.0873	11.4546	8.71359	0	650	24	97	607.22	641.923	619.808	22.1156	3.56814	9.27568	-0.452078	60.8041	0.20756			0	650	24	97	607.22	641.923	619.808	22.1156	3.56814	9.27568	47.6401	0.315337	0.547878
454	CACNG2 (Stargazin; TARP gamma-2)	Pan	NN224-1	0	958	22	83	776.88	371.722					0	720	22	81	565.38	597.692										0	720	22	81	565.38	597.692
455	CACNG2 (Stargazin; TARP gamma-2)	Pan	NN224-2	0	2469	28	106	2587.46	1238.05	1230.35	7.69876	0.625736	10.2649	0	2474	34	101	2464.4	2605.24	2638.44	33.1945	1.25811	11.3655	39.5595	0.197009	0.784328			0	2474	34	101	2464.4	2605.24	2638.44	33.1945	1.25811	11.3655	114.446	0.0164606	1.4365
456	CACNG2 (Stargazin; TARP gamma-2)	Pan	NN224-2	0	2206	22	117	2555.28	1222.65					0	2130	24	120	2527.2	2671.63										0	2130	24	120	2527.2	2671.63
457	CACNG3 (TARP3)	Pan	NN456	0	2558	24	141	3572.94	1709.58	1740.02	30.441	1.74946	10.7649	0	2054	40	121	2436.94	2576.21	2917.98	341.766	11.7124	11.5108	123.705	0.0253852	1.64228			0	2054	40	121	2436.94	2576.21	2917.98	341.766	11.7124	11.5108	67.6976	0.198853	0.985132
458	CACNG3 (TARP3)	Pan	NN456	0	2684	22	139	3700.18	1770.47					0	2447	38	128	3083.52	3259.75										0	2447	38	128	3083.52	3259.75
459	CAD	S1859	PN691	0	5266	34	173	9051.36	4330.9	4292.83	38.0775	0.887003	12.0677	0	3512	46	136	4713.76	4983.16	4388.77	594.383	13.5433	12.0996	13.8368	1.93343	0.350346			0	3512	46	136	4713.76	4983.16	4388.77	594.383	13.5433	12.0996	2.23504	6.45639	0.10281
460	CAD	S1859	PN691	0	5170	30	173	8892.2	4254.75					0	2234	32	163	3589.26	3794.39										0	2234	32	163	3589.26	3794.39
461	CALD1 (CMD)	S789	07-156	0	6099	26	232	14089.4	6741.49	6481.74	259.748	4.00738	12.6622	0	2399	38	192	4533.12	4792.19	4477.01	315.179	7.03994	12.1283	-28.5235	0.646727	-0.530136			0	2399	38	192	4533.12	4792.19	4477.01	315.179	7.03994	12.1283	-30.9289	0.357185	-0.634876
462	CALD1 (CMD)	S789	07-156	0	5916	32	221	13003.6	6221.99					0	2512	36	159	3936.84	4161.83										0	2512	36	159	3936.84	4161.83
463	Calnexin (CANX)	Pan	NN136-2	0	12288	40	245	30007.6	14358.1	15070	711.98	4.72447	13.8794	0	6046	70	207	12370.3	13077.3	12651.4	425.884	3.36629	13.627	31.7552	0.346096	0.563999			0	6046	70	207	12370.3	13077.3	12651.4	425.884	3.36629	13.627	-16.0493	0.50412	-0.134651
464	Calnexin (CANX)	Pan	NN136-2	0	12740	54	260	32983.6	15782					0	5509	54	212	11564.6	12225.5										0	5509	54	212	11564.6	12225.5
465	Calnexin (CANX)	Pan	NN136-5	0	6586	22	234	15359.8	7349.35	8733.23	1383.88	15.8462	13.0923	0	4338	70	197	8407.96	8888.48	9334.09	445.61	4.77401	13.1883	60.4837	0.316966	0.954014			0	4338	70	197	8407.96	8888.48	9334.09	445.61	4.77401	13.1883	6.88013	2.99706	0.282543
466	Calnexin (CANX)	Pan	NN136-5	0	9825	36	216	21144.2	10117.1					0	4261	56	220	9251	9779.7										0	4261	56	220	9251	9779.7
467	Calnexin (CANX)	Pan	sc-23954	0	8611	34	262	22471.7	10752.3	10575.1	177.248	1.6761	13.3684	0	4151	80	200	8142	8607.32	8356.64	250.682	2.9998	13.0287	12.4519	1.22897	0.28674			0	4151	80	200	8142	8607.32	8356.64	250.682	2.9998	13.0287	-20.9778	0.222898	-0.301536
468	Calnexin (CANX)	Pan	sc-23954	0	8364	38	261	21730.9	10397.8					0	3702	68	211	7667.74	8105.96										0	3702	68	211	7667.74	8105.96
469	CaMK1a (CAMK1)	T177	PK553	0	6926	38	262	18046.6	8634.94	8133.64	501.295	6.16323	12.9897	0	3122	66	211	6448.16	6816.68	6297.14	519.537	8.25036	12.6205	13.601	1.52606	0.317485			0	3122	66	211	6448.16	6816.68	6297.14	519.537	8.25036	12.6205	-22.5791	0.638361	-0.376123
470	CaMK1a (CAMK1)	T177	PK553	0	6310	30	254	15951.2	7632.35					0	2579	72	218	5465.26	5777.6										0	2579	72	218	5465.26	5777.6
471	CaMK1a (CAMK1)	Y235	PK874	0	18780	26	268	50260.7	24048.8	23819.3	229.537	0.963661	14.5398	0	11366	78	215	24269.2	25656.2	26777	1120.78	4.18561	14.7087	-19.8634	0.241327	-0.377471			0	11366	78	215	24269.2	25656.2	26777	1120.78	4.18561	14.7087	12.4174	0.414683	0.511761
472	CaMK1a (CAMK1)	Y235	PK874	0	18434	38	268	49301.3	23589.7					0	11388	62	233	26389.6	27897.8										0	11388	62	233	26389.6	27897.8
473	CaMK1a/d (CaMKI)	Pan	sc-1544	0	2344	32	152	3514.24	1681.5	1977.66	296.165	14.9755	10.9496	0	2259	60	96	2111.04	2231.69	1862.46	369.231	19.8249	10.863	39.6197	0.566822	0.763573			0	2259	60	96	2111.04	2231.69	1862.46	369.231	19.8249	10.863	-5.82535	5.97398	-0.161093
474	CaMK1a/d (CaMKI)	Pan	sc-1544	0	3134	28	153	4752.18	2273.83					0	1168	38	125	1412.5	1493.23										0	1168	38	125	1412.5	1493.23
475	CaMK1d	Pan	sc-1543	0	2246	28	230	5101.4	2440.92	2662.36	221.441	8.31746	11.3785	0	636	40	191	1138.36	1203.42	1217.41	13.9967	1.1497	10.2496	-3.74042	3.08148	0.0614796			0	636	40	191	1138.36	1203.42	1217.41	13.9967	1.1497	10.2496	-54.2732	0.174435	-1.57886
476	CaMK1d	Pan	sc-1543	0	2488	28	245	6027	2883.8					0	605	34	204	1164.84	1231.41										0	605	34	204	1164.84	1231.41
477	CaMK1d	T180	PK554	0	900	22	165	1448.7	693.175	654.768	38.4077	5.86585	9.35484	0	772	38	123	902.82	954.417	821.533	132.884	16.1751	9.68217	-19.0578	1.83628	-0.195746			0	772	38	123	902.82	954.417	821.533	132.884	16.1751	9.68217	25.4694	0.86539	0.276521
478	CaMK1d	T180	PK554	0	796	20	166	1288.16	616.36					0	441	18	154	651.42	688.649										0	441	18	154	651.42	688.649
479	CaMK2a (CaMKII)	Pan	NK302-1	0	711	22	146	1005.94	481.323	664.356	183.033	27.5505	9.37581	0	1190	50	86	980.4	1036.43	814.207	222.224	27.2933	9.66925	132.098	0.320351	1.75421			0	1190	50	86	980.4	1036.43	814.207	222.224	27.2933	9.66925	22.5557	2.43148	0.231032
480	CaMK2a (CaMKII)	Pan	NK302-1	0	1558	18	115	1771	847.39					0	442	76	153	559.98	591.983										0	442	76	153	559.98	591.983
481	CaMK2a (CaMKII)	Pan	NK302-2	0	2992	26	151	4478.66	2142.95	2242.61	99.6532	4.44363	11.131	0	3456	72	135	4568.4	4829.49	4814.72	14.7684	0.306734	12.2332	90.8477	0.219323	1.33662			0	3456	72	135	4568.4	4829.49	4814.72	14.7684	0.306734	12.2332	114.693	0.0414181	1.51508
482	CaMK2a (CaMKII)	Pan	NK302-2	0	3404	28	145	4895.2	2342.26					0	3562	96	131	4540.46	4799.95										0	3562	96	131	4540.46	4799.95
483	CaMK2a (CaMKII)	Pan	sc-5306	0	24885	54	272	67540.3	32316.8	31173.9	1142.83	3.66599	14.9281	0	13336	72	239	31701	33512.7	33367.1	145.591	0.43633	15.0261	33.8699	0.114989	0.560476			0	13336	72	239	31701	33512.7	33367.1	145.591	0.43633	15.0261	7.0353	0.583105	0.447104
484	CaMK2a (CaMKII)	Pan	sc-5306	0	24758	48	254	62763.4	30031.1					0	13278	74	238	31425.5	33221.5										0	13278	74	238	31425.5	33221.5
485	CaMK2a (CaMKII)	Pan	sc-5390	0	1017	31	154	1518.44	726.545	874.266	147.721	16.8966	9.77193	0	533	32	142	711.42	752.078	1068.84	316.765	29.6362	10.0618	21.2533	1.53389	0.539479			0	533	32	142	711.42	752.078	1068.84	316.765	29.6362	10.0618	22.256	2.0908	0.260976
486	CaMK2a (CaMKII)	Pan	sc-5390	0	1404	26	155	2135.9	1021.99					0	830	59	170	1310.7	1385.61										0	830	59	170	1310.7	1385.61
487	CaMK2a (CaMKII)	Pan	sc-9035	0	737	16	82	591.22	282.888	464.777	181.89	39.1348	8.8604	0	172	32	145	203	214.602	291.731	77.1297	26.4386	8.1885	38.5065	1.61334	0.814511			0	172	32	145	203	214.602	291.731	77.1297	26.4386	8.1885	-37.232	1.76121	-1.16241
488	CaMK2a (CaMKII)	Pan	sc-9035	0	1309	34	106	1351.5	646.667					0	298	54	143	348.92	368.861										0	298	54	143	348.92	368.861
489	CaMK2a (CaMKII)	Y230	PK875	0	30604	36	259	79171.1	37881.9	37866.1	15.7803	0.041674	15.2086	0	21661	72	244	52677.2	55687.7	53045.4	2642.25	4.98111	15.6949	15.7637	1.06119	0.282563			0	21661	72	244	52677.2	55687.7	53045.4	2642.25	4.98111	15.6949	40.0869	0.125297	1.01396
490	CaMK2a (CaMKII)	Y230	PK875	0	31562	46	251	79105.2	37850.3					0	18833	62	254	47678.3	50403.2										0	18833	62	254	47678.3	50403.2
491	CaMK2a (CaMKII)	T286	3361	0	3876	26	159	6121.5	2929.02	2608.06	320.96	12.3065	11.3488	0	3216	72	109	3426.96	3622.81	3603.22	19.589	0.543652	11.8151	10.5262	4.40131	0.318326			0	3216	72	109	3426.96	3622.81	3603.22	19.589	0.543652	11.8151	38.1572	0.336768	0.64616
492	CaMK2a (CaMKII)	T286	3361	0	3228	20	149	4779.92	2287.1					0	3182	72	109	3389.9	3583.64										0	3182	72	109	3389.9	3583.64
493	CaMK2a (CaMKII)	T286	PK555	0	6534	36	227	14750.5	7057.81	7322.76	264.949	3.61816	12.8382	0	3124	32	180	5565.6	5883.68	6661.34	777.661	11.6742	12.7016	14.1768	0.790869	0.331617			0	3124	32	180	5565.6	5883.68	6661.34	777.661	11.6742	12.7016	-9.03243	1.69306	-0.0646069
494	CaMK2a (CaMKII)	T286	PK555	0	7664	40	208	15857.9	7587.71					0	3610	38	197	7036.84	7439										0	3610	38	197	7036.84	7439
495	CAMK2b	Pan	13-9800	0	1848	22	179	3268.54	1563.93	2016.28	452.342	22.4345	10.9775	0	1154	28	127	1430.02	1511.75	1571.36	59.6127	3.7937	10.6178	-33.8207	1.07745	-0.61969			0	1154	28	127	1430.02	1511.75	1571.36	59.6127	3.7937	10.6178	-22.0662	1.18861	-0.539997
496	CAMK2b	Pan	13-9800	0	2354	30	222	5159.28	2468.62					0	1186	26	133	1542.8	1630.97										0	1186	26	133	1542.8	1630.97
497	CAMK2b	Pan	13-9800	0	3386	33	223	7477.19	3577.69	3489.21	88.4783	2.53577	11.7687	0	1582	26	168	2614.08	2763.48	2826.55	63.0696	2.23133	11.4648	-33.1942	0.468863	-0.627148			0	1582	26	168	2614.08	2763.48	2826.55	63.0696	2.23133	11.4648	-18.9919	0.251007	-0.392384
498	CAMK2b	Pan	13-9800	0	3570	34	201	7107.36	3400.74					0	1608	28	173	2733.4	2889.62										0	1608	28	173	2733.4	2889.62
499	CAMK2b	Pan	NK018-3	0	8915	28	232	20617.8	9865.24	10102.8	237.556	2.35139	13.3025	0	4054	28	175	7045.5	7448.16	7410.32	37.8354	0.510577	12.8553	-8.97681	2.23493	-0.102652			0	4054	28	175	7045.5	7448.16	7410.32	37.8354	0.510577	12.8553	-26.6508	0.107388	-0.457427
500	CAMK2b	Pan	NK018-3	0	9442	46	230	21610.8	10340.4					0	4210	34	167	6973.92	7372.49										0	4210	34	167	6973.92	7372.49
501	CAMK2d	Pan	NK019-3	0	13594	38	327	44328.1	21210.2	21922.8	712.597	3.25049	14.4201	0	8077	40	268	21539.2	22770.1	25733.6	2963.43	11.5158	14.6514	11.176	2.08918	0.232505			0	8077	40	268	21539.2	22770.1	25733.6	2963.43	11.5158	14.6514	17.3829	0.849473	0.588301
502	CAMK2d	Pan	NK019-3	0	15056	38	315	47306.7	22635.4					0	10026	46	272	27145.6	28697										0	10026	46	272	27145.6	28697
503	CaMK2g	Pan	NK020-1	0	3222	38	158	5030.72	2407.1	2622.38	215.278	8.20926	11.3567	0	1464	30	149	2136.66	2258.77	2345.87	87.0987	3.71285	11.1959	19.0989	1.30715	0.456401			0	1464	30	149	2136.66	2258.77	2345.87	87.0987	3.71285	11.1959	-10.5443	1.13067	-0.228818
504	CaMK2g	Pan	NK020-1	0	3474	26	172	5930.56	2837.66					0	1886	30	124	2301.44	2432.97										0	1886	30	124	2301.44	2432.97
505	CaMK4 (CaMPK4)	Pan	NK021	0	1090	34	133	1404.48	672.017	657.007	15.0099	2.28459	9.35976	0	609	22	108	633.96	670.191	687.655	17.4641	2.53966	9.42554	-5.3777	5.72023	0.0932552			0	609	22	108	633.96	670.191	687.655	17.4641	2.53966	9.42554	4.66486	1.03417	-0.0883013
506	CaMK4 (CaMPK4)	Pan	NK021	0	965	46	146	1341.74	641.997					0	480	20	145	667	705.12										0	480	20	145	667	705.12
507	CaMK4 (CaMPK4)	Pan	NK021-3	0	4272	28	123	5220.12	2497.73	2372.82	124.912	5.2643	11.2124	0	1930	20	136	2597.6	2746.05	2956.89	210.838	7.13039	11.5299	33.9416	0.60642	0.678422			0	1930	20	136	2597.6	2746.05	2956.89	210.838	7.13039	11.5299	24.6154	0.503535	0.426318
508	CaMK4 (CaMPK4)	Pan	NK021-3	0	3274	34	145	4698	2247.9					0	2369	28	128	2996.48	3167.73										0	2369	28	128	2996.48	3167.73
509	CaMK4 (CaMPK4)	T200	PK556	0	10858	22	192	20805.1	9954.85	9895.37	59.4848	0.601137	13.2725	0	4164	78	152	6210.72	6565.67	6497.16	68.5034	1.05436	12.6656	1.80981	7.41064	0.105664			0	4164	78	152	6210.72	6565.67	6497.16	68.5034	1.05436	12.6656	-34.3414	0.048207	-0.683212
510	CaMK4 (CaMPK4)	T200	PK556	0	10510	22	196	20556.5	9835.88					0	3764	56	164	6081.12	6428.66										0	3764	56	164	6081.12	6428.66
511	CaMKK1 (CaMKK)	Pan	NK022	0	6654	22	197	13065	6251.37	8212.36	1960.99	23.8785	13.0036	0	4274	74	149	6258	6615.65	6412.62	203.026	3.16603	12.6467	19.9423	1.37492	0.417629			0	4274	74	149	6258	6615.65	6412.62	203.026	3.16603	12.6467	-21.915	1.23407	-0.357692
512	CaMKK1 (CaMKK)	Pan	NK022	0	10244	22	208	21261.8	10173.3					0	3968	78	151	5873.9	6209.6										0	3968	78	151	5873.9	6209.6
513	CaMKK1 (CaMKK)	Pan	NK022-2	0	8084	30	182	14658.3	7013.71	7897.32	883.616	11.1888	12.9471	0	3408	110	141	4650.18	4915.94	5409.58	493.637	9.12523	12.4013	1.86976	14.7308	0.116996			0	3408	110	141	4650.18	4915.94	5409.58	493.637	9.12523	12.4013	-31.5011	0.644867	-0.626544
514	CaMKK1 (CaMKK)	Pan	NK022-2	0	9113	28	202	18351.7	8780.94					0	3626	114	159	5584.08	5903.21										0	3626	114	159	5584.08	5903.21
515	CaMKK1 (CaMKK)	S74	PK557	0	5382	36	189	10103.9	4834.54	4697.96	136.582	2.90727	12.1978	0	3120	102	131	3953.58	4179.53	4219.92	40.3937	0.957215	12.043	-67.7854	0.277259	-1.99122			0	3120	102	131	3953.58	4179.53	4219.92	40.3937	0.957215	12.043	-10.1754	0.379787	-0.146464
516	CaMKK1 (CaMKK)	S74	PK557	0	5215	34	184	9533.04	4561.38					0	3216	116	130	4030	4260.32										0	3216	116	130	4030	4260.32
517	Cas (CSE1L; Exportin-2)	Pan	C42920 610483	0	202	18	140	257.6	123.257	131.769	8.51218	6.45993	7.04187	0	240	53	146	273.02	288.623	306.066	17.443	5.69909	8.2577	154.201	0.207948	1.99611			0	240	53	146	273.02	288.623	306.066	17.443	5.69909	8.2577	132.275	0.0919222	1.31362
518	Cas (CSE1L; Exportin-2)	Pan	C42920 610483	0	230	16	137	293.18	140.281					0	292	78	143	306.02	323.509										0	292	78	143	306.02	323.509
519	Cas-L	Pan+Y166	PN505	0	12426	32	212	26275.3	12572.2	11730.5	841.71	7.17539	13.518	0	6568	40	173	11293.4	11938.9	12616.7	677.866	5.37275	13.6231	0.998751	8.49794	0.0831281			0	6568	40	173	11293.4	11938.9	12616.7	677.866	5.37275	13.6231	7.55487	1.66094	0.332703
520	Cas-L	Pan+Y166	PN505	0	10465	26	218	22757	10888.8					0	7002	54	181	12575.9	13294.6										0	7002	54	181	12575.9	13294.6
521	CASK (LIN2)	Pan	32-1800	0	3161	25	180	5644.8	2700.93	2821.51	120.577	4.2735	11.4622	0	2076	38	159	3240.42	3425.61	3198.2	227.414	7.1107	11.643	-9.00688	1.34547	-0.0453412			0	2076	38	159	3240.42	3425.61	3198.2	227.414	7.1107	11.643	13.3507	0.852702	0.257438
522	CASK (LIN2)	Pan	32-1800	0	3388	28	183	6148.8	2942.08					0	2007	28	142	2810.18	2970.78										0	2007	28	142	2810.18	2970.78
523	CASP1 (Caspase-1)	Pan	sc-622	0	2204	19	203	4435.55	2122.33	2391.73	269.402	11.2639	11.2238	0	1094	32	181	1922.22	2032.08	1904.84	127.239	6.67976	10.8955	23.907	0.97033	0.533866			0	1094	32	181	1922.22	2032.08	1904.84	127.239	6.67976	10.8955	-20.3572	0.881438	-0.474603
524	CASP1 (Caspase-1)	Pan	sc-622	0	2522	28	223	5561.62	2661.13					0	976	26	177	1681.5	1777.6										0	976	26	177	1681.5	1777.6
525	CASP3 (Caspase 3)	Pan	160745	0	2138	14	102	2166.48	1036.62	1083.86	47.2356	4.35811	10.082	0	1700	26	102	1707.48	1805.06	1636.18	168.88	10.3216	10.6761	66.846	0.135834	1.12076			0	1700	26	102	1707.48	1805.06	1636.18	168.88	10.3216	10.6761	50.9597	0.288065	0.713158
526	CASP3 (Caspase 3)	Pan	160745	0	2293	20	104	2363.92	1131.09					0	1428	26	99	1387.98	1467.3										0	1428	26	99	1387.98	1467.3
527	CASP4 (Caspase 4)	Pan	AAP-104	0	11572	32	245	28273	13528.1	13219.9	308.185	2.33122	13.6904	0	6060	35	189	11387.2	12038	12021.2	16.888	0.140486	13.5533	23.6064	0.145032	0.45173			0	6060	35	189	11387.2	12038	12021.2	16.888	0.140486	13.5533	-9.0678	0.27258	0.00965016
528	CASP4 (Caspase 4)	Pan	AAP-104	0	11418	32	237	26984.8	12911.7					0	6168	30	185	11355.3	12004.3										0	6168	30	185	11355.3	12004.3
529	CASP6 (Caspase 6)	Pan	M070-3	0	520	20	87	435	208.139	232.441	24.302	10.4551	7.86072	0	112	18	141	132.54	140.115	183.638	43.5229	23.7004	7.52072	30.7761	0.833625	0.739633			0	112	18	141	132.54	140.115	183.638	43.5229	23.7004	7.52072	-20.9961	1.62676	-0.78695
530	CASP6 (Caspase 6)	Pan	M070-3	0	562	20	99	536.58	256.743					0	180	22	136	214.88	227.161										0	180	22	136	214.88	227.161
531	CASP7 p20 (Caspase 7)	Pan	sc-56063	0	4748	66	153	7163.46	3427.58	3744.27	316.692	8.45805	11.8705	0	1805	26	164	2917.56	3084.3	3106.78	22.475	0.72342	11.6012	24.8393	0.616854	0.527393			0	1805	26	164	2917.56	3084.3	3106.78	22.475	0.72342	11.6012	-17.0259	0.539265	-0.335111
532	CASP7 p20 (Caspase 7)	Pan	sc-56063	0	4148	28	206	8487.2	4060.96					0	1836	20	163	2960.08	3129.25										0	1836	20	163	2960.08	3129.25
533	CASP8 (Caspase 8)	Pan	sc-56070	0	2830	30	262	7336	3510.14	3314.11	196.029	5.91498	11.6944	0	1456	20	181	2599.16	2747.7	2457.73	289.976	11.7986	11.2631	23.6451	0.384057	0.515136			0	1456	20	181	2599.16	2747.7	2457.73	289.976	11.7986	11.2631	-25.8404	0.685497	-0.57688
534	CASP8 (Caspase 8)	Pan	sc-56070	0	3146	28	209	6516.62	3118.08					0	1172	20	178	2050.56	2167.75										0	1172	20	178	2050.56	2167.75
535	CAV1 (Caveolin-1)	Pan	Y021112	0	1746	48	79	1341.42	641.844	385.809	256.035	66.3632	8.59174	0	134	20	132	150.48	159.08	166.713	7.63263	4.57831	7.38122	-64.9763	1.18571	-1.7229			0	134	20	132	150.48	159.08	166.713	7.63263	4.57831	7.38122	-56.7888	1.24922	-1.93823
536	CAV1 (Caveolin-1)	Pan	Y021112	0	223	32	142	271.22	129.774					0	146	22	133	164.92	174.345										0	146	22	133	164.92	174.345
537	CAV1 (Caveolin-1)	Y14	Y011090	0	3302	88	121	3888.94	1860.78	1497.45	363.335	24.2636	10.5483	0	1593	22	110	1728.1	1826.86	1717.65	109.214	6.35836	10.7462	85.3276	0.296669	1.30061			0	1593	22	110	1728.1	1826.86	1717.65	109.214	6.35836	10.7462	14.7049	2.08243	0.200891
538	CAV1 (Caveolin-1)	Y14	Y011090	0	2491	22	96	2370.24	1134.11					0	1660	24	93	1521.48	1608.43										0	1660	24	93	1521.48	1608.43
539	Cav1.2	Pan	NN225-1	0	10164	20	202	20490.9	9804.5	8686.21	1118.29	12.8743	13.0845	0	3672	55	169	6112.73	6462.08	6804.86	342.786	5.03737	12.7324	-6.92452	2.13394	-0.0545058			0	3672	55	169	6112.73	6462.08	6804.86	342.786	5.03737	12.7324	-21.659	0.826984	-0.343973
540	Cav1.2	Pan	NN225-1	0	7518	22	211	15816.6	7567.92					0	4218	70	163	6761.24	7147.65										0	4218	70	163	6761.24	7147.65
541	Cav1.3 (CACNA1D; CACH3)	Pan	NN226-1	0	9050	24	205	18503.3	8853.48	7974.2	879.281	11.0266	12.9611	0	4680	80	165	7590	8023.77	8115.67	91.8981	1.13235	12.9865	48.5894	0.495929	0.815552			0	4680	80	165	7590	8023.77	8115.67	91.8981	1.13235	12.9865	1.77418	6.85326	0.172372
542	Cav1.3 (CACNA1D; CACH3)	Pan	NN226-1	0	7438	24	200	14828	7094.92					0	4656	62	169	7763.86	8207.57										0	4656	62	169	7763.86	8207.57
543	Cav3.1 (CACNA1G)	Pan	NN227-1	0	10966	30	175	19138	9157.17	8780.58	376.588	4.28888	13.1001	0	4308	86	159	6712.98	7096.63	6633.51	463.127	6.98164	12.6956	7.32707	1.30414	0.208813			0	4308	86	159	6712.98	7096.63	6633.51	463.127	6.98164	12.6956	-24.4525	0.460914	-0.415753
544	Cav3.1 (CACNA1G)	Pan	NN227-1	0	8727	32	202	17563.9	8403.99					0	3904	64	152	5836.8	6170.38										0	3904	64	152	5836.8	6170.38
545	CavBeta2 (CACNB2; CAB2)	Pan	NN228-1	0	6496	30	140	9052.4	4331.4	4224.13	107.275	2.53959	12.0444	0	2466	82	107	2550.88	2696.66	2766.61	69.9411	2.52805	11.4339	-38.8679	0.568273	-0.800167			0	2466	82	107	2550.88	2696.66	2766.61	69.9411	2.52805	11.4339	-34.5046	0.146868	-0.796362
546	CavBeta2 (CACNB2; CAB2)	Pan	NN228-1	0	5756	20	150	8604	4116.85					0	2302	66	120	2683.2	2836.55										0	2302	66	120	2683.2	2836.55
547	Cbl	Y674	PN743	0	8422	24	199	16712	7996.38	7947.55	48.829	0.61439	12.9563	0	9526	97	177	16689.3	17643.1	18501.9	858.761	4.64147	14.1754	115.713	0.0129394	1.50594			0	9526	97	177	16689.3	17643.1	18501.9	858.761	4.64147	14.1754	132.8	0.0395773	1.83893
548	Cbl	Y674	PN743	0	7464	28	222	16507.9	7898.73					0	9269	112	200	18314	19360.7										0	9269	112	200	18314	19360.7
549	CBS	Pan+S227	PN744	0	9853	26	212	20833.2	9968.31	10258.6	290.337	2.83017	13.3246	0	4297	58	166	7036.74	7438.9	7027.59	411.306	5.85273	12.7788	-5.18187	1.17724	-0.027713			0	4297	58	166	7036.74	7438.9	7027.59	411.306	5.85273	12.7788	-31.4959	0.275683	-0.593161
550	CBS	Pan+S227	PN744	0	9955	24	222	22046.8	10549					0	3366	72	190	6258.6	6616.28										0	3366	72	190	6258.6	6616.28
551	CD45 (PTPRC; Receptor-type tyrosine-protein phosphatase C)	Pan	C27220 610266	0	9394	30	193	18072.5	8647.36	8875.37	228.015	2.56908	13.1156	0	3100	28	179	5498.88	5813.15	6001.4	188.257	3.13689	12.5511	19.1761	0.833664	0.402237			0	3100	28	179	5498.88	5813.15	6001.4	188.257	3.13689	12.5511	-32.3814	0.176211	-0.637771
552	CD45 (PTPRC; Receptor-type tyrosine-protein phosphatase C)	Pan	C27220 610266	0	10144	24	188	19025.6	9103.39					0	3452	28	171	5855.04	6189.66										0	3452	28	171	5855.04	6189.66
553	CD45 (PTPRC; Receptor-type tyrosine-protein phosphatase C)	Y1216	PP527	0	6850	30	199	13571.8	6493.85	6678.59	184.741	2.76618	12.7053	0	3106	26	169	5205.2	5502.68	5315.46	187.221	3.52221	12.376	40.4891	0.140047	0.719804			0	3106	26	169	5205.2	5502.68	5315.46	187.221	3.52221	12.376	-20.4104	0.308096	-0.345504
554	CD45 (PTPRC; Receptor-type tyrosine-protein phosphatase C)	Y1216	PP527	0	7196	24	200	14344	6863.33					0	3264	30	150	4851	5128.24										0	3264	30	150	4851	5128.24
555	CD63	Pan	ab68418	0	7370	19	191	14040.4	6718.07	7127.57	409.506	5.74537	12.7992	0	4282	26	165	7022.4	7423.74	7046.26	377.477	5.35712	12.7826	7.4608	3.18794	0.220591			0	4282	26	165	7022.4	7423.74	7046.26	377.477	5.35712	12.7826	-1.14086	9.73173	0.0995675
556	CD63	Pan	ab68418	0	8677	22	182	15752.1	7537.08					0	4046	28	157	6308.26	6668.78										0	4046	28	157	6308.26	6668.78
557	CD74	Pan	NN229-1	0	3997	22	140	5565	2662.75	2150.09	512.654	23.8433	11.0702	0	1948	30	119	2282.42	2412.86	2441.11	28.2471	1.15714	11.2533	19.7729	2.35127	0.475868			0	1948	30	119	2282.42	2412.86	2441.11	28.2471	1.15714	11.2533	13.5351	1.84709	0.226191
558	CD74	Pan	NN229-1	0	2738	22	126	3422.16	1637.44					0	2075	26	114	2335.86	2469.36										0	2075	26	114	2335.86	2469.36
559	CDC7	Pan	sc-7518	0	7298	20	197	14337.7	6860.3	6846	14.297	0.208837	12.741	0	4006	24	173	6888.86	7282.56	7116.94	165.624	2.32718	12.797	59.7048	0.185303	0.956061			0	4006	24	173	6888.86	7282.56	7116.94	165.624	2.32718	12.797	3.95764	0.64079	0.19576
560	CDC7	Pan	sc-7518	0	7346	24	195	14277.9	6831.7					0	3940	26	168	6575.52	6951.32										0	3940	26	168	6575.52	6951.32
561	CDC7	Pan	sc-7519	0	600	24	142	817.92	391.359	393.421	2.06225	0.524184	8.61993	0	170	18	141	214.32	226.569	258.96	32.3911	12.5082	8.01658	55.9583	0.57069	1.04182			0	170	18	141	214.32	226.569	258.96	32.3911	12.5082	8.01658	-34.1775	0.381313	-1.08785
562	CDC7	Pan	sc-7519	0	604	26	143	826.54	395.484					0	282	22	106	275.6	291.351										0	282	22	106	275.6	291.351
563	CDC7	T376	PK558	0	6788	36	195	13166.4	6299.87	6506.81	206.933	3.18026	12.6677	0	3102	25	145	4461.65	4716.64	5292.31	575.677	10.8776	12.3697	24.974	0.292116	0.504295			0	3102	25	145	4461.65	4716.64	5292.31	575.677	10.8776	12.3697	-18.6649	0.753169	-0.305108
564	CDC7	T376	PK558	0	7334	26	192	14031.4	6713.74					0	3714	38	151	5550.76	5867.99										0	3714	38	151	5550.76	5867.99
565	CDC25A	Pan	NP038-1	0	11432	30	242	27592.8	13202.6	12491	711.623	5.69708	13.6086	0	5140	28	203	10377.4	10970.4	9926.19	1044.24	10.5201	13.277	1.72966	8.40721	0.0936275			0	5140	28	203	10377.4	10970.4	9926.19	1044.24	10.5201	13.277	-20.5334	0.789793	-0.269086
566	CDC25A	Pan	NP038-1	0	10174	43	243	24618.3	11779.4					0	4256	34	199	8401.78	8881.95										0	4256	34	199	8401.78	8881.95
567	CDC25A	Pan	NP038-2	0	9018	65	209	18711.8	8953.23	9053.72	100.498	1.11002	13.1443	0	3720	22	194	7174.12	7584.13	7804.39	220.268	2.82236	12.9301	22.2886	0.218893	0.449073			0	3720	22	194	7174.12	7584.13	7804.39	220.268	2.82236	12.9301	-13.7991	0.284974	-0.146086
568	CDC25A	Pan	NP038-2	0	8693	152	224	19131.8	9154.22					0	4176	28	183	7590.84	8024.66										0	4176	28	183	7590.84	8024.66
569	CDC25A	Pan	NP038-3	0	6394	46	155	9839.4	4707.97	4556.76	151.21	3.31836	12.1538	0	3241	26	182	5851.3	6185.71	5944.52	241.189	4.05733	12.5373	80.5969	0.115472	1.20219			0	3241	26	182	5851.3	6185.71	5944.52	241.189	4.05733	12.5373	30.455	0.242183	0.601473
570	CDC25A	Pan	NP038-3	0	6466	72	144	9207.36	4405.55					0	3284	34	166	5395	5703.33										0	3284	34	166	5395	5703.33
571	CDC25A	S216	9521S	0	6446	56	143	9137.7	4372.22	4083.26	288.955	7.07657	11.9955	0	2292	22	143	3246.1	3431.62	3640.29	208.671	5.73227	11.8298	29.4758	0.751028	0.590982			0	2292	22	143	3246.1	3431.62	3640.29	208.671	5.73227	11.8298	-10.8485	1.1807	-0.179431
572	CDC25A	S216	9521S	0	5944	70	135	7929.9	3794.31					0	2584	20	142	3640.88	3848.96										0	2584	20	142	3640.88	3848.96
573	CDC25B	Pan	C45820 610528	0	1522	18	120	1804.8	863.562	610.968	252.595	41.3434	9.25495	0	1546	24	123	1872.06	1979.05	2022.84	43.7872	2.16464	10.9822	337.658	0.143247	2.9325			0	1546	24	123	1872.06	1979.05	2022.84	43.7872	2.16464	10.9822	231.087	0.188275	2.2226
574	CDC25B	Pan	C45820 610528	0	535	22	146	748.98	358.373					0	1754	24	113	1954.9	2066.62										0	1754	24	113	1954.9	2066.62
575	CDC25B	Pan	NP002-2	0	10474	29	182	19009.9	9095.88	9536.31	440.437	4.61852	13.2192	0	4591	64	148	6699.96	7082.87	7098.52	15.6564	0.220559	12.7933	15.5926	0.334886	0.342443			0	4591	64	148	6699.96	7082.87	7098.52	15.6564	0.220559	12.7933	-25.5632	0.189299	-0.435104
576	CDC25B	Pan	NP002-2	0	11370	38	184	20850.9	9976.75					0	4046	64	169	6729.58	7114.18										0	4046	64	169	6729.58	7114.18
577	CDC25B	Pan	NP002-3	0	7045	20	198	13909.5	6655.43	10351.5	3696.07	35.7056	13.3376	0	4028	72	161	6369.16	6733.16	7157.71	424.552	5.93139	12.8053	-7.72706	5.25337	-0.078506			0	4028	72	161	6369.16	6733.16	7157.71	424.552	5.93139	12.8053	-30.8534	1.34951	-0.573207
578	CDC25B	Pan	NP002-3	0	14572	38	202	29358.7	14047.6					0	4308	64	169	7172.36	7582.27										0	4308	64	169	7172.36	7582.27
579	CDC25B	Pan	NP002-4	0	12174	34	199	24158.6	11559.4	12235.7	676.256	5.52692	13.5788	0	4536	86	154	6853	7244.65	7082.25	162.4	2.29305	12.79	-4.51395	1.64549	-0.022718			0	4536	86	154	6853	7244.65	7082.25	162.4	2.29305	12.79	-42.118	0.185668	-0.910221
580	CDC25B	Pan	NP002-4	0	13803	35	196	26985.3	12911.9					0	4262	66	156	6545.76	6919.86										0	4262	66	156	6545.76	6919.86
581	CDC25C	Pan	NP003-2	0	16509	38	212	34918.5	16707.8	16267.1	440.719	2.70926	13.9897	0	7329	82	178	12899.7	13636.9	14087.7	450.78	3.19982	13.7821	2.38564	7.05399	0.0935348			0	7329	82	178	12899.7	13636.9	14087.7	450.78	3.19982	13.7821	-13.398	0.441044	-0.0622983
582	CDC25C	Pan	NP003-2	0	15724	48	211	33076.4	15826.4					0	8270	84	168	13752.5	14538.4										0	8270	84	168	13752.5	14538.4
583	CDC25C	Pan	NP003-3	0	9048	26	212	19126.6	9151.73	8180.32	971.412	11.875	12.9979	0	3468	68	148	5032	5319.58	5548.63	229.042	4.12791	12.4379	13.0056	1.15348	0.307495			0	3468	68	148	5032	5319.58	5548.63	229.042	4.12791	12.4379	-32.1711	0.497432	-0.641873
584	CDC25C	Pan	NP003-3	0	7873	26	192	15066.2	7208.91					0	3716	48	149	5465.32	5777.67										0	3716	48	149	5465.32	5777.67
585	CDC25C	Pan	sc-5620	0	8566	40	165	14067.9	6731.22	6935.89	204.67	2.95089	12.7599	0	3002	68	140	4107.6	4342.35	4386.18	43.8295	0.999262	12.0987	-14.5863	0.839231	-0.203356			0	3002	68	140	4107.6	4342.35	4386.18	43.8295	0.999262	12.0987	-36.7611	0.107455	-0.804002
586	CDC25C	Pan	sc-5620	0	9030	40	166	14923.4	7140.56					0	3040	68	141	4190.52	4430.01										0	3040	68	141	4190.52	4430.01
587	CDC2L5 (CHED; CDK13)	Pan	AP7514a	0	7029	28	184	12881.8	6163.72	6929.38	765.66	11.0495	12.7585	0	2846	28	149	4198.82	4438.79	4654.21	215.426	4.62863	12.1843	-10.7651	1.67135	-0.122271			0	2846	28	149	4198.82	4438.79	4654.21	215.426	4.62863	12.1843	-32.8336	0.477502	-0.682731
588	CDC2L5 (CHED; CDK13)	Pan	AP7514a	0	9116	30	177	16082.2	7695.04					0	2958	24	157	4606.38	4869.64										0	2958	24	157	4606.38	4869.64
589	CDC2L5 (CHED; CDK13)	Pan	NK024-2	0	9302	30	193	17895	8562.4	8572.47	10.072	0.117493	13.0655	0	3542	28	165	5798.1	6129.47	7006.13	876.663	12.5128	12.7744	14.4808	0.0578644	0.329385			0	3542	28	165	5798.1	6129.47	7006.13	876.663	12.5128	12.7744	-18.2717	0.691247	-0.260369
590	CDC2L5 (CHED; CDK13)	Pan	NK024-2	0	10121	44	178	17937.1	8582.54					0	3940	36	191	7456.64	7882.79										0	3940	36	191	7456.64	7882.79
591	CDC34	Pan	C25820 610250	0	7431	42	192	14186.9	6788.15	7052.82	264.667	3.75264	12.784	0	3280	24	162	5274.72	5576.17	6067.37	491.195	8.09568	12.5669	25.498	0.334855	0.508383			0	3280	24	162	5274.72	5576.17	6067.37	491.195	8.09568	12.5669	-13.9724	0.847979	-0.181868
592	CDC34	Pan	C25820 610250	0	7420	32	207	15293.2	7317.49					0	3549	24	176	6204	6558.56										0	3549	24	176	6204	6558.56
593	CDC37	Pan	NN230-1	0	7730	60	188	14419.6	6899.5	6780.44	119.065	1.75601	12.7272	0	3499	25	168	5836.32	6169.87	6426.06	256.19	3.98673	12.6497	40.4844	0.0684298	0.719054			0	3499	25	168	5836.32	6169.87	6426.06	256.19	3.98673	12.6497	-5.22648	1.09878	0.00819392
594	CDC37	Pan	NN230-1	0	7299	48	192	13921.9	6661.37					0	3705	30	172	6321	6682.25										0	3705	30	172	6321	6682.25
595	CDC42	Pan	C70820 610928	0	7047	42	168	11768.4	5630.96	5150.7	480.251	9.32399	12.3306	0	3190	28	158	4995.96	5281.48	5213.14	68.3448	1.31101	12.3479	45.4863	0.432159	0.796321			0	3190	28	158	4995.96	5281.48	5213.14	68.3448	1.31101	12.3479	1.21215	8.77365	0.105694
596	CDC42	Pan	C70820 610928	0	5707	32	172	9761	4670.45					0	2872	26	171	4866.66	5144.79										0	2872	26	171	4866.66	5144.79
597	CDC5L	T385	PN576	0	4718	31	212	9936.44	4754.4	5090.02	335.621	6.59371	12.3135	0	11577	32	202	23320.9	24653.7	23972.3	681.439	2.84262	14.5491	212.93	0.201259	2.21506			0	11577	32	202	23320.9	24653.7	23972.3	681.439	2.84262	14.5491	370.966	0.0254371	3.20188
598	CDC5L	T385	PN576	0	5879	34	194	11339.3	5425.64					0	10729	34	206	22031.7	23290.8										0	10729	34	206	22031.7	23290.8
599	CDK1 (CDC2)	Pan	AHZ0122	1	5520	30	177	9717.3	4649.54	5939.67	1290.12	21.7205	12.5362	1	3321	76	130	4218.5	4459.59	4358.28	101.307	2.32446	12.0895	149.324	0.550057	1.7873			1	3321	76	130	4218.5	4459.59	4358.28	101.307	2.32446	12.0895	-26.6241	0.903127	-0.524166
600	CDK1 (CDC2)	Pan	AHZ0122	0	8384	36	181	15109.9	7229.79					0	3012	94	138	4026.84	4256.98										0	3012	94	138	4026.84	4256.98
601	CDK1 (CDC2)	Pan	NK025-4	0	7456	28	196	14558.9	6966.15	8273	1306.86	15.7966	13.0142	0	3661	78	144	5159.52	5454.39	5263.34	191.048	3.62979	12.3618	12.3932	2.2543	0.296921			0	3661	78	144	5159.52	5454.39	5263.34	191.048	3.62979	12.3618	-36.3793	0.533997	-0.769481
602	CDK1 (CDC2)	Pan	NK025-4	0	11155	32	180	20021.4	9579.86					0	3412	80	144	4798.08	5072.29										0	3412	80	144	4798.08	5072.29
603	CDK1 (CDC2)	Pan	NK025-7	0	12786	34	200	25504	12203.2	18178.6	5975.41	32.8706	14.15	0	7664	66	180	13676.4	14458	15195.5	737.458	4.85314	13.8914	7.25291	5.10787	0.174488			0	7664	66	180	13676.4	14458	15195.5	737.458	4.85314	13.8914	-16.41	2.29882	-0.119505
604	CDK1 (CDC2)	Pan	NK025-7	0	22795	56	222	50480.6	24154					0	8167	64	186	15071.6	15932.9										0	8167	64	186	15071.6	15932.9
605	CDK1 (CDC2)	Pan	sc-54	0	11256	28	205	23017.4	11013.4	8853.67	2159.72	24.3935	13.1121	0	4182	50	157	6487.24	6857.99	6738.9	119.088	1.76717	12.7183	26.34	1.04549	0.51044			0	4182	50	157	6487.24	6857.99	6738.9	119.088	1.76717	12.7183	-23.8858	1.09524	-0.399641
606	CDK1 (CDC2)	Pan	sc-54	0	7017	22	200	13990	6693.95					0	4351	62	146	6261.94	6619.81										0	4351	62	146	6261.94	6619.81
607	CDK1 (CDC2)	Pan	sc-954	0	9044	24	189	17047.8	8157.05	8769.52	612.475	6.98413	13.0983	0	4302	68	155	6562.7	6937.76	6599.86	337.908	5.11993	12.6882	30.0567	0.499246	0.56456			0	4302	68	155	6562.7	6937.76	6599.86	337.908	5.11993	12.6882	-24.741	0.489231	-0.42362
608	CDK1 (CDC2)	Pan	sc-954	0	9269	20	212	19607.9	9382					0	3706	72	163	5923.42	6261.95										0	3706	72	163	5923.42	6261.95
609	CDK1 (CDC2)	T14	PK559	0	7746	24	187	14440.1	6909.33	7819.86	910.53	11.6438	12.9329	0	3570	37	154	5440.82	5751.77	6007.79	256.021	4.26148	12.5526	-1.64091	21.134	0.0525047			0	3570	37	154	5440.82	5751.77	6007.79	256.021	4.26148	12.5526	-23.1727	0.68638	-0.396628
610	CDK1 (CDC2)	T14	PK559	0	9688	34	189	18246.1	8730.39					0	3812	38	157	5925.18	6263.81										0	3812	38	157	5925.18	6263.81
611	CDK1 (CDC2)	Y14+Y15	44-686G	0	8010	44	186	14816.8	7089.54	7273.48	183.938	2.52888	12.8284	0	3574	24	169	5999.5	6342.38	6115.56	226.812	3.70876	12.5783	52.8087	0.0668776	0.871576			0	3574	24	169	5999.5	6342.38	6115.56	226.812	3.70876	12.5783	-15.9196	0.391821	-0.22408
612	CDK1 (CDC2)	Y14+Y15	44-686G	0	8200	40	191	15585.6	7457.41					0	3406	30	165	5570.4	5888.75										0	3406	30	165	5570.4	5888.75
613	CDK1 (CDC2)	T14+Y15	PK560	0	8777	28	170	14873.3	7116.59	7717.33	600.742	7.78433	12.9139	0	3270	28	154	4992.68	5278.02	5685.55	407.532	7.16785	12.4731	33.8521	0.235868	0.623628			0	3270	28	154	4992.68	5278.02	5685.55	407.532	7.16785	12.4731	-26.3276	0.567929	-0.482782
614	CDK1 (CDC2)	T14+Y15	PK560	0	8987	26	194	17384.3	8318.08					0	3566	30	163	5763.68	6093.08										0	3566	30	163	5763.68	6093.08
615	CDK1 (CDC2)	Y15	9111	0	7136	29	206	14640.4	7005.16	6846.63	158.535	2.31552	12.7412	0	3318	24	156	5138.64	5432.32	5179.74	252.574	4.8762	12.3387	31.7103	0.746808	0.599196			0	3318	24	156	5138.64	5432.32	5179.74	252.574	4.8762	12.3387	-24.3461	0.295396	-0.444518
616	CDK1 (CDC2)	Y15	9111	0	7048	24	199	13977.8	6688.09					0	2943	30	160	4660.8	4927.17										0	2943	30	160	4660.8	4927.17
617	CDK1 (CDC2)	Y15	KAP-CC015	0	751	22	60	437.4	209.288	184.249	25.0389	13.5897	7.52551	0	400	24	55	206.8	218.619	174.958	43.6603	24.9547	7.45087	98.8658	0.186056	1.52631			0	400	24	55	206.8	218.619	174.958	43.6603	24.9547	7.45087	-5.04221	7.64435	-0.445896
618	CDK1 (CDC2)	Y15	KAP-CC015	0	276	22	131	332.74	159.21					0	116	24	135	124.2	131.298										0	116	24	135	124.2	131.298
619	CDK1 (CDC2)	Y15	PK562	0	6710	28	205	13698.1	6554.28	7234.21	679.926	9.39877	12.8206	0	4158	28	159	6566.7	6941.99	6084	857.994	14.1025	12.5708	20.1883	0.470775	0.427182			0	4158	28	159	6566.7	6941.99	6084	857.994	14.1025	12.5708	-15.8996	1.4781	-0.224287
620	CDK1 (CDC2)	Y15	PK562	0	8420	24	197	16540.1	7914.13					0	3000	22	166	4943.48	5226										0	3000	22	166	4943.48	5226
621	CDK1 (CDC2)	Y19	PK563	0	7760	32	185	14296.8	6840.75	6829.78	10.962	0.160503	12.7376	0	3364	28	177	5904.72	6242.18	6064.24	177.94	2.93424	12.5661	29.5594	0.478656	0.568819			0	3364	28	177	5904.72	6242.18	6064.24	177.94	2.93424	12.5661	-11.2089	0.276097	-0.122249
622	CDK1 (CDC2)	Y19	PK563	0	7260	26	197	14251	6818.82					0	3448	32	163	5568.08	5886.3										0	3448	32	163	5568.08	5886.3
623	CDK1 (CDC2)	T161	11134	0	5796	36	187	10771.2	5153.81	5644.24	490.424	8.68893	12.4626	0	3065	24	168	5108.88	5400.86	5189.67	211.187	4.06937	12.3414	31.5831	0.351044	0.606176			0	3065	24	168	5108.88	5400.86	5189.67	211.187	4.06937	12.3414	-8.05367	1.58416	-0.0761182
624	CDK1 (CDC2)	T161	11134	0	6193	29	208	12821.1	6134.66					0	2776	22	171	4709.34	4978.48										0	2776	22	171	4709.34	4978.48
625	CDK1 (CDC2)	T161	PK561	0	5434	34	232	12528	5994.41	6112.12	117.706	1.92579	12.5775	0	3242	22	201	6472.2	6842.09	6899.96	57.8684	0.838678	12.7524	70.6673	0.0783264	1.08414			0	3242	22	201	6472.2	6842.09	6899.96	57.8684	0.838678	12.7524	12.8899	0.214468	0.347424
626	CDK1 (CDC2)	T161	PK561	0	6226	26	210	13020	6229.82					0	3376	18	196	6581.68	6957.83										0	3376	18	196	6581.68	6957.83
627	CDK2	Pan	610145	0	9217	24	190	17466.7	8357.48	9298.99	941.502	10.1248	13.1829	0	3568	66	159	5568.18	5886.41	5910.72	24.3145	0.411362	12.5291	-8.47943	1.20829	-0.0887969			0	3568	66	159	5568.18	5886.41	5910.72	24.3145	0.411362	12.5291	-36.4369	0.289161	-0.756457
628	CDK2	Pan	610145	0	10894	30	197	21402.1	10240.5					0	3776	58	151	5614.18	5935.03										0	3776	58	151	5614.18	5935.03
629	CDK2	Pan	AP7518b	0	3532	32	243	8505	4069.48	4561.83	492.347	10.7928	12.1554	0	2730	22	211	5713.88	6040.43	5576.13	464.301	8.32657	12.445	20.391	1.10259	0.45124			0	2730	22	211	5713.88	6040.43	5576.13	464.301	8.32657	12.445	22.2346	0.859891	0.470487
630	CDK2	Pan	AP7518b	0	4597	44	232	10563	5054.18					0	2210	22	221	4835.48	5111.83										0	2210	22	221	4835.48	5111.83
631	CDK2	Pan	sc-163	0	7613	30	164	12436.1	5950.45	6768.7	818.25	12.0887	12.7247	0	3616	64	137	4866.24	5144.35	4717.75	426.603	9.04251	12.2039	17.536	0.714491	0.388882			0	3616	64	137	4866.24	5144.35	4717.75	426.603	9.04251	12.2039	-30.3005	0.697389	-0.611128
632	CDK2	Pan	sc-163	0	7992	24	199	15856.3	7586.95					0	3100	48	133	4059.16	4291.14										0	3100	48	133	4059.16	4291.14
633	CDK2	Pan	sc-6248	0	9352	34	203	18915.5	9050.73	9248.16	197.436	2.13486	13.175	0	3777	75	148	5478.96	5792.09	5666.14	125.949	2.22284	12.4682	-2.10545	8.03132	0.0361208			0	3777	75	148	5478.96	5792.09	5666.14	125.949	2.22284	12.4682	-38.7323	0.112508	-0.831251
634	CDK2	Pan	sc-6248	0	9952	32	199	19740.8	9445.6					0	3605	64	148	5240.68	5540.19										0	3605	64	148	5240.68	5540.19
635	CDK2	Pan	sc-748	0	9450	30	178	16767.6	8022.98	8120.53	97.5479	1.20125	12.9874	0	2850	68	151	4200.82	4440.9	4486.35	45.4469	1.013	12.1313	-14.4951	0.268394	-0.208539			0	2850	68	151	4200.82	4440.9	4486.35	45.4469	1.013	12.1313	-44.753	0.0494773	-1.05616
636	CDK2	Pan	sc-748	0	9467	30	182	17175.3	8218.07					0	3149	87	140	4286.8	4531.79										0	3149	87	140	4286.8	4531.79
637	CDK2	T160	PK568	0	17170	44	219	37505.9	17945.9	16654.4	1291.52	7.75482	14.0236	0	3239	44	154	4920.3	5201.5	5614.43	412.934	7.35486	12.4549	-26.5108	0.842211	-0.521568			0	3239	44	154	4920.3	5201.5	5614.43	412.934	7.35486	12.4549	-66.2885	0.227938	-1.96012
638	CDK2	T160	PK568	0	14422	24	223	32107.5	15362.8					0	3781	30	152	5701.52	6027.37										0	3781	30	152	5701.52	6027.37
639	CDK4	Pan	sc-23896	0	9376	40	168	15684.5	7504.72	6877.72	627.001	9.11641	12.7477	0	3612	38	139	4967.86	5251.78	4994.76	257.015	5.14568	12.2862	36.4412	0.448557	0.664333			0	3612	38	139	4967.86	5251.78	4994.76	257.015	5.14568	12.2862	-27.3777	0.520939	-0.526337
640	CDK4	Pan	sc-23896	0	7800	24	168	13063.7	6250.72					0	3158	24	143	4481.62	4737.75										0	3158	24	143	4481.62	4737.75
641	CDK4	Pan	sc-260	0	8174	24	203	16544.5	7916.23	8649.17	732.947	8.47418	13.0783	0	3616	31	161	5771.85	6101.72	6363.46	261.745	4.11325	12.6356	4.41498	2.47693	0.158562			0	3616	31	161	5771.85	6101.72	6363.46	261.745	4.11325	12.6356	-26.427	0.47631	-0.471021
642	CDK4	Pan	sc-260	0	9747	40	202	19608.1	9382.12					0	3430	24	184	6267.04	6625.21										0	3430	24	184	6267.04	6625.21
643	CDK4	Pan	sc-601	0	8872	38	185	16342.9	7819.77	7620.95	198.818	2.60884	12.8958	0	3300	28	171	5595.12	5914.89	6064.04	149.153	2.45964	12.5661	1.5964	1.84648	0.113638			0	3300	28	171	5595.12	5914.89	6064.04	149.153	2.45964	12.5661	-20.4293	0.248098	-0.329215
644	CDK4	Pan	sc-601	0	8551	28	182	15511.9	7422.13					0	3586	24	165	5877.3	6213.19										0	3586	24	165	5877.3	6213.19
645	CDK4	T172	PK569	0	8524	24	192	16320	7808.81	7775.7	33.1109	0.425825	12.9248	0	4164	26	165	6827.7	7217.91	6907.42	310.485	4.49495	12.7539	11.2257	2.76806	0.280401			0	4164	26	165	6827.7	7217.91	6907.42	310.485	4.49495	12.7539	-11.1665	0.440672	-0.10481
646	CDK4	T172	PK569	0	9066	26	179	16181.6	7742.59					0	3808	26	165	6240.3	6596.94										0	3808	26	165	6240.3	6596.94
647	CDK5	Pan	KAP-CC002	0	11247	30	284	31856.3	15242.6	15694	451.332	2.87583	13.9379	0	7214	36	221	15863.4	16770	17853.1	1083.11	6.06681	14.1239	23.2219	0.369466	0.438171			0	7214	36	221	15863.4	16770	17853.1	1083.11	6.06681	14.1239	13.7578	0.650005	0.482642
648	CDK5	Pan	KAP-CC002	0	13420	30	252	33742.8	16145.3					0	7201	36	250	17912.5	18936.2										0	7201	36	250	17912.5	18936.2
649	CDK5	Pan	sc-6247	0	6080	20	180	10908	5219.27	5020.79	198.479	3.95314	12.2937	0	2650	26	139	3647.36	3855.81	3904.35	48.5444	1.24334	11.9309	19.6037	0.511648	0.434739			0	2650	26	139	3647.36	3855.81	3904.35	48.5444	1.24334	11.9309	-22.2363	0.233693	-0.428504
650	CDK5	Pan	sc-6247	0	5716	22	177	10078.4	4822.31					0	2363	26	160	3739.2	3952.9										0	2363	26	160	3739.2	3952.9
651	CDK5	Y15	PK570	0	7774	40	192	14849.3	7105.1	7372.41	267.308	3.62579	12.8479	0	2924	30	173	5006.62	5292.75	5357.02	64.2642	1.19963	12.3872	17.7086	0.250716	0.387719			0	2924	30	173	5006.62	5292.75	5357.02	64.2642	1.19963	12.3872	-27.3369	0.176517	-0.516384
652	CDK5	Y15	PK570	0	8242	54	195	15966.6	7639.71					0	2792	20	185	5128.2	5421.28										0	2792	20	185	5128.2	5421.28
653	CDK5	Pan+S159	PK899	0	4552	26	201	9097.26	4352.87	4898.29	545.425	11.135	12.2581	0	2416	24	165	3946.8	4172.36	3993.66	178.701	4.47461	11.9635	37.4646	0.829446	0.693583			0	2416	24	165	3946.8	4172.36	3993.66	178.701	4.47461	11.9635	-18.4683	0.845214	-0.336313
654	CDK5	Pan+S159	PK899	0	5774	28	198	11377.1	5443.72					0	2310	26	158	3608.72	3814.96										0	2310	26	158	3608.72	3814.96
655	CDK6	Pan	C150M	0	11854	36	193	22808.7	10913.5	11332.7	419.111	3.69826	13.4682	0	4511	64	152	6759.44	7145.75	7096.32	49.4324	0.696592	12.7929	-12.3897	0.584065	-0.178633			0	4511	64	152	6759.44	7145.75	7096.32	49.4324	0.696592	12.7929	-37.3817	0.117567	-0.761503
656	CDK6	Pan	C150M	0	12382	40	199	24560.6	11751.8					0	4540	36	148	6665.92	7046.88										0	4540	36	148	6665.92	7046.88
657	CDK6	Pan	KAP-CC006E	0	4908	26	195	9519.9	4555.09	3918.2	636.892	16.2547	11.936	0	3231	38	182	5811.26	6143.38	5564.94	578.441	10.3944	12.4421	42.0861	0.475469	0.76495			0	3231	38	182	5811.26	6143.38	5564.94	578.441	10.3944	12.4421	42.0279	0.634081	0.753532
658	CDK6	Pan	KAP-CC006E	0	3800	32	182	6857.76	3281.31					0	2474	30	193	4716.92	4986.5										0	2474	30	193	4716.92	4986.5
659	CDK6	Pan	sc-177	0	7303	22	180	13105.8	6270.88	6336.54	65.6619	1.03624	12.6295	0	3068	70	136	4077.28	4310.3	4513.19	202.888	4.49546	12.1399	13.5864	0.614744	0.328585			0	3068	70	136	4077.28	4310.3	4513.19	202.888	4.49546	12.1399	-28.7752	0.192239	-0.575894
660	CDK6	Pan	sc-177	0	7543	26	178	13380.3	6402.2					0	3172	74	144	4461.12	4716.08										0	3172	74	144	4461.12	4716.08
661	CDK6	Pan	sc-7961	0	10234	34	178	18156	8687.3	7980.89	706.405	8.8512	12.9623	0	2778	64	155	4206.7	4447.12	4287.38	159.735	3.72571	12.0659	-9.17714	2.82455	-0.0960261			0	2778	64	155	4206.7	4447.12	4287.38	159.735	3.72571	12.0659	-46.2794	0.27176	-1.11482
662	CDK6	Pan	sc-7961	0	8250	32	185	15203.3	7274.49					0	2643	40	150	3904.5	4127.65										0	2643	40	150	3904.5	4127.65
663	CDK6	Y13	11542	0	230	18	122	258.64	123.754	139.319	15.565	11.1722	7.12225	0	504	32	97	457.84	484.006	468.92	15.0855	3.21708	8.8732	186.69	0.132822	2.2163			0	504	32	97	457.84	484.006	468.92	15.0855	3.21708	8.8732	236.58	0.060822	2.06796
664	CDK6	Y13	11542	0	267	18	130	323.7	154.884					0	344	26	135	429.3	453.835										0	344	26	135	429.3	453.835
665	CDK6	Y13	PK571	0	4822	28	189	9060.66	4335.35	5274.2	938.847	17.8007	12.3647	0	4052	38	126	5057.64	5346.69	5017.87	328.816	6.5529	12.2929	-34.7603	0.936839	-0.689832			0	4052	38	126	5057.64	5346.69	5017.87	328.816	6.5529	12.2929	-4.86003	5.011	-0.0159427
666	CDK6	Y13	PK571	0	7210	36	181	12984.9	6213.05					0	3021	24	148	4435.56	4689.06										0	3021	24	148	4435.56	4689.06
667	CDK6	Y24	PK572	0	9407	32	210	19687.5	9420.09	9542.15	122.06	1.27917	13.2201	0	3092	28	161	4933.04	5214.97	5614.27	399.307	7.11235	12.4549	-2.24423	2.41329	0.0320727			0	3092	28	161	4933.04	5214.97	5614.27	399.307	7.11235	12.4549	-41.1635	0.203859	-0.90885
668	CDK6	Y24	PK572	0	9289	24	218	20197.7	9664.21					0	3410	24	168	5688.48	6013.58										0	3410	24	168	5688.48	6013.58
669	CDK7 (MO15)	Pan	13-8700	0	7282	28	181	13129.7	6282.33	6223.36	58.968	0.947526	12.6035	0	2860	28	180	5097.6	5388.93	5847.1	458.169	7.83583	12.5135	50.4203	0.284097	0.849486			0	2860	28	180	5097.6	5388.93	5847.1	458.169	7.83583	12.5135	-6.04595	1.45277	-0.0201922
670	CDK7 (MO15)	Pan	13-8700	0	7795	34	166	12883.3	6164.39					0	3874	26	155	5964.4	6305.27										0	3874	26	155	5964.4	6305.27
671	CDK7 (MO15)	Pan	NK030-1	0	8744	28	210	18303.6	8757.92	9221.95	464.021	5.03171	13.1709	0	4226	26	183	7686	8125.26	8098.25	27.0102	0.333531	12.9834	41.6437	0.152238	0.720307			0	4226	26	183	7686	8125.26	8098.25	27.0102	0.333531	12.9834	-12.185	0.440315	-0.106373
672	CDK7 (MO15)	Pan	NK030-1	0	10008	36	203	20243.2	9685.97					0	4223	28	182	7634.9	8071.24										0	4223	28	182	7634.9	8071.24
673	CDK7 (MO15)	Pan	sc-7344	0	9662	36	208	20022.1	9580.18	9508.9	71.2889	0.749707	13.2151	0	2628	26	161	4189.22	4428.64	5136.67	708.037	13.784	12.3266	16.2582	0.393268	0.353205			0	2628	26	161	4189.22	4428.64	5136.67	708.037	13.784	12.3266	-45.9803	0.316085	-1.08138
674	CDK7 (MO15)	Pan	sc-7344	0	9206	32	215	19724.1	9437.61					0	3462	28	161	5528.74	5844.71										0	3462	28	161	5528.74	5844.71
675	CDK7 (MO15)	T170	PK573	0	13834	46	244	33642.7	16097.4	16336	238.561	1.46034	13.9958	0	6404	28	212	13517.1	14289.6	14792.8	503.177	3.4015	13.8526	25.4669	0.20501	0.469783			0	6404	28	212	13517.1	14289.6	14792.8	503.177	3.4015	13.8526	-9.44634	0.51468	0.0281309
676	CDK7 (MO15)	T170	PK573	0	14358	44	242	34639.9	16574.5					0	6954	31	209	14469.1	15296										0	6954	31	209	14469.1	15296
677	CDK8	Pan	AP7524a	0	2030	20	129	2592.9	1240.65	1394.83	154.181	11.0537	10.4459	0	1352	22	116	1542.8	1630.97	1707.83	76.8549	4.50015	10.7379	74.6852	0.257924	1.19432			0	1352	22	116	1542.8	1630.97	1707.83	76.8549	4.50015	10.7379	22.4394	0.693149	0.323338
678	CDK8	Pan	AP7524a	0	2662	30	123	3237.36	1549.02					0	1490	22	115	1688.2	1784.68										0	1490	22	115	1688.2	1784.68
679	CDK8	Pan	NK031-4	0	3449	34	230	7854.5	3758.23	3390.85	367.378	10.8344	11.7274	0	1216	28	169	2007.72	2122.46	2090.43	32.0317	1.5323	11.0296	-48.5172	0.594496	-1.10829			0	1216	28	169	2007.72	2122.46	2090.43	32.0317	1.5323	11.0296	-38.3508	0.322462	-0.946201
680	CDK8	Pan	NK031-4	1	2504	26	255	6318.9	3023.47					1	1090	26	183	1947.12	2058.4										1	1090	26	183	1947.12	2058.4
681	CDK8	Pan	sc-1521	0	7501	30	220	16436.2	7864.41	7111.94	752.473	10.5804	12.796	0	2573	24	180	4588.2	4850.42	4897.01	46.5886	0.951369	12.2577	27.6494	0.453548	0.539479			0	2573	24	180	4588.2	4850.42	4897.01	46.5886	0.951369	12.2577	-31.1438	0.370276	-0.629369
682	CDK8	Pan	sc-1521	0	6046	32	221	13290.9	6359.46					0	2668	26	177	4676.34	4943.6										0	2668	26	177	4676.34	4943.6
683	CDK9	Pan	sc-484	0	1186	31	213	2460.15	1177.13	925.839	251.296	27.1425	9.85462	0	417	20	192	762.24	805.803	781.763	24.0396	3.07505	9.61059	17.8954	2.01942	0.484873			0	417	20	192	762.24	805.803	781.763	24.0396	3.07505	9.61059	-15.5617	1.94179	-0.477364
684	CDK9	Pan	sc-484	0	738	26	198	1409.76	674.543					0	420	24	181	716.76	757.723										0	420	24	181	716.76	757.723
685	CDK9	Pan	sc-7331	0	612	24	201	1181.88	565.507	433.968	131.539	30.3108	8.76144	0	182	16	259	429.94	454.511	361.947	92.5641	25.5739	8.49964	51.7782	0.620282	0.987059			0	182	16	259	429.94	454.511	361.947	92.5641	25.5739	8.49964	-16.5958	3.3674	-0.598444
686	CDK9	Pan	sc-7331	0	400	26	169	632.06	302.429					0	115	22	274	254.82	269.383										0	115	22	274	254.82	269.383
687	CDK9	T186	PK575	0	6046	28	187	11253.7	5384.66	4867.24	517.42	10.6307	12.2489	0	1837	42	140	2513	2656.62	2772.97	116.35	4.19586	11.4372	16.8898	0.697611	0.39365			0	1837	42	140	2513	2656.62	2772.97	116.35	4.19586	11.4372	-43.0279	0.344579	-1.05924
688	CDK9	T186	PK575	0	4830	20	189	9090.9	4349.82					0	1898	26	146	2733.12	2889.32										0	1898	26	146	2733.12	2889.32
689	CDK9	S347	PK574	0	11436	30	217	24751	11842.9	11932.6	89.7008	0.75173	13.5426	0	3972	37	214	8420.9	8902.16	7688.82	1213.34	15.7806	12.9085	37.0286	0.272593	0.647268			0	3972	37	214	8420.9	8902.16	7688.82	1213.34	15.7806	12.9085	-35.5646	0.464855	-0.697318
690	CDK9	S347	PK574	0	11346	28	222	25126	12022.3					0	3435	32	180	6125.4	6475.47										0	3435	32	180	6125.4	6475.47
691	CDK10 (PISSLRE)	Pan	NK033-2	0	5103	30	136	6899.28	3301.17	2989.02	312.151	10.4433	11.5455	0	4198	33	131	5456.15	5767.97	4728.82	1039.15	21.9749	12.2073	15.4839	1.34323	0.393384			0	4198	33	131	5456.15	5767.97	4728.82	1039.15	21.9749	12.2073	58.2062	0.556953	0.936481
692	CDK10 (PISSLRE)	Pan	NK033-2	0	4072	18	138	5594.52	2676.87					0	2525	32	140	3490.2	3689.67										0	2525	32	140	3490.2	3689.67
693	CDK10 (PISSLRE)	Pan	NK033-3	0	13322	40	207	27493.7	13155.2	15119.1	1963.84	12.9892	13.8841	0	4661	32	148	6850.92	7242.46	7091.45	151.003	2.12937	12.7919	-32.2021	0.96327	-0.666434			0	4661	32	148	6850.92	7242.46	7091.45	151.003	2.12937	12.7919	-53.096	0.28474	-1.30703
694	CDK10 (PISSLRE)	Pan	NK033-3	0	18634	39	192	35702.4	17082.9					0	3841	24	172	6565.24	6940.45										0	3841	24	172	6565.24	6940.45
695	CDK10 (PISSLRE)	T196	PK564	0	2025	26	126	2518.74	1205.17	1307.47	102.304	7.82456	10.3526	1	181	24	122	191.54	202.487	194.04	8.44663	4.35304	7.60021	76.3455	0.37299	1.21478			1	181	24	122	191.54	202.487	194.04	8.44663	4.35304	7.60021	-85.1592	0.142998	-3.9363
696	CDK10 (PISSLRE)	T196	PK564	0	2308	24	129	2946.36	1409.78					0	154	22	133	175.56	185.593										0	154	22	133	175.56	185.593
697	CDK11A (Cdc2L2; PITSLRE)	T583	PK565	0	4053	22	168	6772.08	3240.31	3468.04	227.733	6.56661	11.7599	0	1900	30	141	2636.7	2787.39	3233.3	445.906	13.7911	11.6588	19.6281	0.974855	0.451917			0	1900	30	141	2636.7	2787.39	3233.3	445.906	13.7911	11.6588	-6.7689	3.00753	-0.110031
698	CDK11A (Cdc2L2; PITSLRE)	T583	PK565	0	4673	20	166	7723.98	3695.78					0	2602	24	135	3480.3	3679.2										0	2602	24	135	3480.3	3679.2
699	CDK11B (PITSLRE; p58/GTA; CLK-1)	Pan	sc-928	0	7513	30	222	16612.3	7948.65	8330.86	382.208	4.58786	13.0242	0	2878	34	185	5261.4	5562.09	5267.15	294.945	5.59971	12.3628	13.0893	0.611827	0.308039			0	2878	34	185	5261.4	5562.09	5267.15	294.945	5.59971	12.3628	-36.7754	0.277021	-0.78118
700	CDK11B (PITSLRE; p58/GTA; CLK-1)	Pan	sc-928	0	8342	27	219	18209.8	8713.07					0	2639	26	180	4703.4	4972.2										0	2639	26	180	4703.4	4972.2
701	CDK12 (Cdc2L7; CRK7)	S383+S385	PK566	0	12752	44	219	27830.5	13316.4	13007.4	308.941	2.37511	13.667	0	5599	26	196	10923.1	11547.3	12599.1	1051.78	8.34804	13.621	38.05	0.0801264	0.657102			0	5599	26	196	10923.1	11547.3	12599.1	1051.78	8.34804	13.621	-3.13905	3.41605	0.134843
702	CDK12 (Cdc2L7; CRK7)	S383+S385	PK566	0	11779	36	226	26539.2	12698.5					0	6125	34	212	12912.9	13650.9										0	6125	34	212	12912.9	13650.9
703	CDK12 (Cdc2L7; CRK7)	T893	PK567	0	6514	26	168	10899.8	5215.37	7010.32	1794.95	25.6045	12.7753	0	4168	28	144	5961.6	6302.31	7415.36	1113.05	15.0101	12.8563	-4.99607	10.3322	-0.00679851			0	4168	28	144	5961.6	6302.31	7415.36	1113.05	15.0101	12.8563	5.77781	7.0294	0.233742
704	CDK12 (Cdc2L7; CRK7)	T893	PK567	0	10484	28	176	18402.6	8805.27					0	5520	32	147	8067.36	8528.42										0	5520	32	147	8067.36	8528.42
705	CDK14 (PFTAIRE1)	Pan	NK287-1	0	6900	36	203	13933.9	6667.12	6772.07	104.955	1.54982	12.7254	0	4034	28	147	5888.82	6225.37	8099.73	1874.36	23.141	12.9837	-15.5643	1.33297	-0.223594			0	4034	28	147	5888.82	6225.37	8099.73	1874.36	23.141	12.9837	19.6049	1.25942	0.476859
706	CDK14 (PFTAIRE1)	Pan	NK287-1	0	7005	28	206	14372.6	6877.02					0	5228	44	182	9434.88	9974.09										0	5228	44	182	9434.88	9974.09
707	CDK15 (PFTAIRE2; ALS2CR7)	Pan	AP7512a	0	1985	22	190	3729.7	1784.59	1597.26	187.33	11.7282	10.6414	0	1049	26	176	1800.48	1903.38	1730.85	172.527	9.96775	10.7573	48.1385	0.384967	0.882941			0	1049	26	176	1800.48	1903.38	1730.85	172.527	9.96775	10.7573	8.36379	2.59403	0.0945154
708	CDK15 (PFTAIRE2; ALS2CR7)	Pan	AP7512a	0	1656	28	181	2946.68	1409.93					0	914	26	166	1474.08	1558.32										0	914	26	166	1474.08	1558.32
709	CDK15 (PFTAIRE2; ALS2CR7)	Pan	NK004-2	0	2572	28	195	4960.8	2373.65	2390.1	16.455	0.688462	11.2229	0	2039	26	188	3784.44	4000.72	4069.23	68.5034	1.68345	11.9905	172.037	0.0231698	1.99008			0	2039	26	188	3784.44	4000.72	4069.23	68.5034	1.68345	11.9905	70.2532	0.0337623	1.05593
710	CDK15 (PFTAIRE2; ALS2CR7)	Pan	NK004-2	0	2626	20	193	5029.58	2406.56					0	2541	32	156	3914.04	4137.73										0	2541	32	156	3914.04	4137.73
711	CDK15 (PFTAIRE2; ALS2CR7)	Pan	NK004-3	0	4581	32	232	10553.7	5049.73	5938.35	888.616	14.964	12.5358	0	4176	26	224	9296	9827.27	8985.31	841.968	9.3705	13.1334	98.0288	0.191916	1.36079			0	4176	26	224	9296	9827.27	8985.31	841.968	9.3705	13.1334	51.3098	0.474266	0.93389
712	CDK15 (PFTAIRE2; ALS2CR7)	Pan	NK004-3	0	5973	28	240	14268	6826.97					0	3204	34	243	7703.1	8143.34										0	3204	34	243	7703.1	8143.34
713	CDKL1 (KKIALRE)	Pan	NK199	0	5104	24	195	9906	4739.83	4239.44	500.395	11.8033	12.0497	0	4528	32	191	8587.36	9078.13	12554.5	3476.35	27.6901	13.6159	14.4578	7.71537	0.360988			0	4528	32	191	8587.36	9078.13	12554.5	3476.35	27.6901	13.6159	196.136	0.201358	2.24391
714	CDKL1 (KKIALRE)	Pan	NK199	0	4760	24	165	7814.4	3739.04					0	8428	50	181	15164.2	16030.8										0	8428	50	181	15164.2	16030.8
715	CDKL1 (KKIALRE)	Pan	sc-7588	0	92	14	137	106.86	51.1305	58.3412	7.21071	12.3596	5.86644	0	63	16	140	65.8	69.5605	61.2936	8.26692	13.4874	5.93766	-54.1344	0.807653	-1.13774			0	63	16	140	65.8	69.5605	61.2936	8.26692	13.4874	5.93766	5.06061	5.10748	-0.388284
716	CDKL1 (KKIALRE)	Pan	sc-7588	0	114	14	137	137	65.5519					0	50	12	132	50.16	53.0267										0	50	12	132	50.16	53.0267
717	CDKL1 (KKIALRE)	Pan	sc-7589	0	540	26	145	745.3	356.612	355.397	1.21534	0.341968	8.47329	0	432	26	143	580.58	613.761	667.041	53.2804	7.98757	9.38163	30.1098	0.512979	0.710894			0	432	26	143	580.58	613.761	667.041	53.2804	7.98757	9.38163	87.6892	0.0949893	1.01026
718	CDKL1 (KKIALRE)	Pan	sc-7589	0	460	22	169	740.22	354.181					0	472	38	157	681.38	720.321										0	472	38	157	681.38	720.321
719	CDKL2 (KKIAMRE)	Pan	NK261-1	0	676	18	79	519.82	248.724	426.403	177.679	41.6693	8.73607	0	140	18	137	167.14	176.692	185.361	8.66864	4.67663	7.53419	-55.5977	1.90005	-1.2881			0	140	18	137	167.14	176.692	185.361	8.66864	4.67663	7.53419	-56.5292	0.819858	-1.91345
720	CDKL2 (KKIAMRE)	Pan	NK261-1	0	1270	20	101	1262.5	604.082					0	155	22	138	183.54	194.029										0	155	22	138	183.54	194.029
721	CDKL2 (KKIAMRE)	Pan	sc-6286	0	35	8	130	35.1	16.7947	14.9047	1.89	12.6806	3.89769	0	24	6	135	24.3	25.6888	18.257	7.43177	40.7064	4.19038	143.294	0.161922	2.01387			0	24	6	135	24.3	25.6888	18.257	7.43177	40.7064	4.19038	22.4917	2.37363	-0.252368
722	CDKL2 (KKIAMRE)	Pan	sc-6286	0	30	10	136	27.2	13.0147					0	20	12	128	10.24	10.8252										0	20	12	128	10.24	10.8252
723	CDKL2 (KKIAMRE)	Pan	sc-6287	0	42	18	134	32.16	15.3879	20.4216	5.03362	24.6485	4.35202	0	60	22	136	51.68	54.6336	62.3296	7.69606	12.3474	5.96185	142.054	0.329254	1.99011			0	60	22	136	51.68	54.6336	62.3296	7.69606	12.3474	5.96185	205.215	0.180279	1.62697
724	CDKL2 (KKIAMRE)	Pan	sc-6287	0	56	16	133	53.2	25.4552					0	66	18	138	66.24	70.0257										0	66	18	138	66.24	70.0257
725	CDKL3	Pan	NK262-1	0	1539	20	116	1762.04	843.103	630.925	212.178	33.6296	9.30132	0	244	20	148	331.52	350.467	435.853	85.3861	19.5906	8.7677	-67.285	1.56477	-1.87151			0	244	20	148	331.52	350.467	435.853	85.3861	19.5906	8.7677	-30.9185	1.72131	-0.930493
726	CDKL3	Pan	NK262-1	0	588	16	153	875.16	418.747					0	568	14	89	493.06	521.239										0	568	14	89	493.06	521.239
727	CDKL5	Y171	PK576	0	5198	22	159	8229.84	3937.82	4667.47	729.65	15.6327	12.1884	0	2424	28	145	3474.2	3672.75	3718.98	46.2292	1.24306	11.8607	-9.30893	2.66554	-0.0743553			0	2424	28	145	3474.2	3672.75	3718.98	46.2292	1.24306	11.8607	-20.3213	0.830447	-0.388761
728	CDKL5	Y171	PK576	0	7498	28	151	11279.7	5397.12					0	2550	24	141	3561.66	3765.21										0	2550	24	141	3561.66	3765.21
729	CDKN1A (p21; WAF1; Cip1; CAP20)	Pan	sc-397	0	1324	30	112	1449.28	693.453	621.059	72.3942	11.6566	9.27859	0	357	24	88	293.04	309.787	362	52.2127	14.4234	8.49985	-33.1081	0.575746	-0.546382			0	357	24	88	293.04	309.787	362	52.2127	14.4234	8.49985	-41.7124	0.625233	-1.27478
730	CDKN1A (p21; WAF1; Cip1; CAP20)	Pan	sc-397	0	1090	38	109	1146.68	548.665					0	292	18	143	391.82	414.213										0	292	18	143	391.82	414.213
731	CDKN1A (p21; WAF1; Cip1; CAP20)	Pan	sc-6246	0	366	20	135	467.1	223.498	188.014	35.4841	18.8731	7.5547	0	62	18	138	60.72	64.1902	107.956	43.766	40.5405	6.7543	11.1889	4.2706	0.448818			0	62	18	138	60.72	64.1902	107.956	43.766	40.5405	6.7543	-42.5808	1.39531	-1.45681
732	CDKN1A (p21; WAF1; Cip1; CAP20)	Pan	sc-6246	0	251	20	138	318.78	152.53					0	120	16	138	143.52	151.722										0	120	16	138	143.52	151.722
733	CDKN1A (p21; WAF1; Cip1; CAP20)	T145	sc-377569	0	5212	24	156	8093.28	3872.48	3455.19	417.293	12.0773	11.7545	0	1834	22	137	2482.44	2624.31	3635.98	1011.66	27.8237	11.8281	17.1258	1.29005	0.412944			0	1834	22	137	2482.44	2624.31	3635.98	1011.66	27.8237	11.8281	5.23235	7.62582	0.133453
734	CDKN1A (p21; WAF1; Cip1; CAP20)	T145	sc-377569	0	4203	26	152	6349.04	3037.89					0	3144	26	141	4396.38	4647.64										0	3144	26	141	4396.38	4647.64
735	CDKN1A (p21; WAF1; Cip1; CAP20)	S146	sc-377515	0	183	16	138	230.46	110.271	71.2841	38.9866	54.6919	6.15551	0	51	18	138	45.54	48.1426	72.214	24.0713	33.3333	6.17421	-46.6294	1.82717	-0.866223			0	51	18	138	45.54	48.1426	72.214	24.0713	33.3333	6.17421	1.30447	67.4797	-0.43618
736	CDKN1A (p21; WAF1; Cip1; CAP20)	S146	sc-377515	0	62	12	135	67.5	32.2975					0	81	12	132	91.08	96.2853										0	81	12	132	91.08	96.2853
737	CDKN1B (p27; Kip1)	Pan	sc-528	0	1895	36	132	2453.88	1174.13	1444.95	270.811	18.7419	10.4968	0	982	28	109	1039.86	1099.29	1073.89	25.4033	2.36555	10.0686	-17.3346	2.4318	-0.192683			0	982	28	109	1039.86	1099.29	1073.89	25.4033	2.36555	10.0686	-25.6799	0.821947	-0.677971
738	CDKN1B (p27; Kip1)	Pan	sc-528	0	2708	32	134	3585.84	1715.76					0	896	26	114	991.8	1048.48										0	896	26	114	991.8	1048.48
739	CDKN2A (p14ARF; p19ARF)	Pan	PN693	0	1730	24	129	2200.74	1053.01	1066.42	13.4118	1.25764	10.0586	0	872	22	111	943.5	997.422	955.717	41.7046	4.3637	9.90044	-0.724813	24.2669	0.160145			0	872	22	111	943.5	997.422	955.717	41.7046	4.3637	9.90044	-10.3811	0.541496	-0.339444
740	CDKN2A (p14ARF; p19ARF)	Pan	PN693	0	1756	20	130	2256.8	1079.84					0	810	24	110	864.6	914.013										0	810	24	110	864.6	914.013
741	CDKN2A (p16; p16-INK4a)	Pan	PN694	0	14315	36	206	29414.7	14074.4	16368.1	2293.67	14.0131	13.9986	0	7682	36	191	14603.9	15438.5	14108.9	1329.59	9.42377	13.7843	-34.0987	0.46917	-0.722578			0	7682	36	191	14603.9	15438.5	14108.9	1329.59	9.42377	13.7843	-13.8023	1.69804	-0.0709413
742	CDKN2A (p16; p16-INK4a)	Pan	PN694	0	19454	50	201	39002	18661.7					0	6426	30	189	12088.4	12779.3										0	6426	30	189	12088.4	12779.3
743	CDKN2A (p16; p16-INK4a)	Pan	sc-9968	0	1270	20	139	1737.5	831.361	964.177	132.817	13.7751	9.91315	0	746	22	113	818.12	864.876	986.279	121.403	12.3092	9.94585	-20.8726	1.56636	-0.255308			0	746	22	113	818.12	864.876	986.279	121.403	12.3092	9.94585	2.29232	11.379	-0.0857696
744	CDKN2A (p16; p16-INK4a)	Pan	sc-9968	0	1648	22	141	2292.66	1096.99					0	873	28	124	1047.8	1107.68										0	873	28	124	1047.8	1107.68
745	CDKN2C (p18; p18 INK4c; CDKI)	Pan	sc-865	0	359	16	86	294.98	141.142	122.572	18.5698	15.1501	6.93749	0	116	20	138	132.48	140.051	142.631	2.57945	1.80848	7.15614	16.8421	3.49899	0.560075			0	116	20	138	132.48	140.051	142.631	2.57945	1.80848	7.15614	16.3645	1.03631	-0.0880999
746	CDKN2C (p18; p18 INK4c; CDKI)	Pan	sc-865	0	170	18	143	217.36	104.003					0	121	20	136	137.36	145.21										0	121	20	136	137.36	145.21
747	CDKN2C (p18; p18 INK4c)	Pan	AHZ0352	0	1271	22	76	949.24	454.193	429.628	24.5652	5.71779	8.74694	0	621	26	64	380.8	402.563	290.59	111.973	38.5332	8.18284	-54.4252	0.920001	-1.24019			0	621	26	64	380.8	402.563	290.59	111.973	38.5332	8.18284	-32.3625	1.36735	-1.02187
748	CDKN2C (p18; p18 INK4c)	Pan	AHZ0352	0	982	20	88	846.56	405.063					0	150	22	132	168.96	178.616										0	150	22	132	168.96	178.616
749	CDKN2D (p19; p19 INK4d)	Pan	sc-1063-G	0	732	14	119	854.42	408.824	429.073	20.2493	4.71932	8.74508	0	172	22	137	205.5	217.244	240.417	23.1727	9.63855	7.9094	-61.933	0.314784	-1.57344			0	172	22	137	205.5	217.244	240.417	23.1727	9.63855	7.9094	-43.9682	0.326551	-1.40128
750	CDKN2D (p19; p19 INK4d)	Pan	sc-1063-G	0	860	14	111	939.06	449.322					0	198	16	137	249.34	263.59										0	198	16	137	249.34	263.59
751	CENPA	Pan	NN231-1	0	1692	22	113	1887.1	902.941	950.828	47.8864	5.03628	9.89304	0	176	20	149	232.44	245.724	284.352	38.6283	13.5847	8.15154	-74.239	0.517059	-2.33263			0	176	20	149	232.44	245.724	284.352	38.6283	13.5847	8.15154	-70.0942	0.265656	-2.56515
752	CENPA	Pan	NN231-1	0	1780	26	119	2087.26	998.714					0	215	14	152	305.52	322.981										0	215	14	152	305.52	322.981
753	CFL1 (Cofilin-1)	S3	PN812	0	2221	18	112	2467.36	1180.58	1067.9	112.682	10.5517	10.0606	0	793	20	98	757.54	800.834	991.523	190.689	19.2319	9.9535	-1.37428	30.2879	0.147928			0	793	20	98	757.54	800.834	991.523	190.689	19.2319	9.9535	-7.1523	4.16421	-0.267959
754	CFL1 (Cofilin-1)	S3	PN812	0	1743	22	116	1996.36	955.22					0	1069	14	106	1118.3	1182.21										0	1069	14	106	1118.3	1182.21
755	CHAK1 (TRPM7)	Pan	AP8052a	0	1446	18	105	1499.4	717.434	568.966	148.468	26.0943	9.1522	0	730	24	89	628.34	664.25	534.813	129.438	24.2024	9.06289	38.0135	0.789645	0.798723			0	730	24	89	628.34	664.25	534.813	129.438	24.2024	9.06289	-6.0028	8.37888	-0.323151
756	CHAK1 (TRPM7)	Pan	AP8052a	0	602	20	151	878.82	420.499					0	271	22	154	383.46	405.375										0	271	22	154	383.46	405.375
757	CHAK2 (TRPM6)	Pan	AP8053b	0	82	14	156	106.08	50.7573	44.1973	6.55997	14.8425	5.46589	0	38	12	158	41.08	43.4278	57.3927	13.965	24.3323	5.8428	17.7106	3.20201	0.62011			0	38	12	158	41.08	43.4278	57.3927	13.965	24.3323	5.8428	29.8558	1.31213	0.00332901
758	CHAK2 (TRPM6)	Pan	AP8053b	0	71	14	138	78.66	37.6373					0	74	20	125	67.5	71.3577										0	74	20	125	67.5	71.3577
759	CHAK2 (TRPM6)	Pan	AP8053c	0	408	12	99	392.04	187.584	148.721	38.8622	26.1309	7.21647	0	246	17	91	208.39	220.3	180.45	39.8493	22.0832	7.49546	-25.4784	1.07278	-0.281473			0	246	17	91	208.39	220.3	180.45	39.8493	22.0832	7.49546	21.3345	2.25992	0.0207248
760	CHAK2 (TRPM6)	Pan	AP8053c	0	178	14	140	229.6	109.859					0	115	20	140	133	140.601										0	115	20	140	133	140.601
761	Chapsyn-110 (DLG2; PSD-93)	Pan	NN232-1	0	1468	15	112	1627.36	778.661	530.363	248.298	46.8167	9.05084	0	204	22	144	262.08	277.058	541.251	264.193	48.8115	9.08015	-71.2178	0.947818	-2.10078			0	204	22	144	262.08	277.058	541.251	264.193	48.8115	9.08015	2.05293	46.5812	-0.166417
762	Chapsyn-110 (DLG2; PSD-93)	Pan	NN232-1	0	413	20	150	589.5	282.065					0	822	20	95	761.9	805.443										0	822	20	95	761.9	805.443
763	CHAT (Choline acetylase)	Pan	NN233-1	0	391	18	148	552.04	264.141	735.057	470.916	64.0653	9.52171	0	186	22	147	241.08	254.858	621.118	366.26	58.9679	9.27872	-66.3616	1.11953	-1.8269			0	186	22	147	241.08	254.858	621.118	366.26	58.9679	9.27872	-15.5006	7.9373	-0.50522
764	CHAT (Choline acetylase)	Pan	NN233-1	0	2501	30	102	2520.42	1205.97					0	958	24	100	934	987.379										0	958	24	100	934	987.379
765	Chk1 (CHEK1)	Pan	sc-7235	0	65	16	164	80.36	38.4507	31.3166	7.13415	22.7807	4.96885	0	28	14	157	21.98	23.2362	35.1291	11.8929	33.855	5.1346	-2.27519	16.9162	0.291204			0	28	14	157	21.98	23.2362	35.1291	11.8929	33.855	5.1346	12.1742	4.65211	-0.335324
766	Chk1 (CHEK1)	Pan	sc-7235	0	50	12	133	50.54	24.1824					0	42	10	139	44.48	47.0221										0	42	10	139	44.48	47.0221
767	Chk1 (CHEK1)	Pan	sc-7898	0	2130	24	115	2421.9	1158.83	1261.52	102.692	8.14028	10.301	0	324	23	150	451.5	477.304	804.756	327.452	40.6897	9.65241	-4.74619	2.89088	0.0759472			0	324	23	150	451.5	477.304	804.756	327.452	40.6897	9.65241	-36.2077	1.34861	-1.00295
768	Chk1 (CHEK1)	Pan	sc-7898	0	2342	24	123	2851.14	1364.22					0	1095	24	100	1071	1132.21										0	1095	24	100	1071	1132.21
769	Chk1 (CHEK1)	Pan	sc-8408	0	2644	28	119	3113.04	1489.53	1728.98	239.446	13.849	10.7557	0	770	24	116	865.36	914.816	1091.78	176.967	16.209	10.0925	-18.5369	1.35563	-0.227961			0	770	24	116	865.36	914.816	1091.78	176.967	16.209	10.0925	-36.8538	0.815601	-0.983423
770	Chk1 (CHEK1)	Pan	sc-8408	0	3293	28	126	4113.9	1968.42					0	1178	24	104	1200.16	1268.75										0	1178	24	104	1200.16	1268.75
771	Chk1 (CHEK1)	S280	PK577	0	2333	20	106	2451.78	1173.13	1131.49	41.6374	3.67987	10.144	0	1150	24	100	1126	1190.35	946.277	244.075	25.7932	9.88612	-41.7938	0.407669	-0.831168			0	1150	24	100	1126	1190.35	946.277	244.075	25.7932	9.88612	-16.3692	1.80052	-0.471242
772	Chk1 (CHEK1)	S280	PK577	0	1889	22	122	2277.74	1089.86					0	461	24	152	664.24	702.202										0	461	24	152	664.24	702.202
773	Chk1 (CHEK1)	S317	PK578	0	2006	18	155	3081.4	1474.39	1717.2	242.805	14.1396	10.7458	0	1153	20	110	1246.3	1317.53	1462.73	145.2	9.92664	10.5144	18.2313	1.71012	0.462089			0	1153	20	110	1246.3	1317.53	1462.73	145.2	9.92664	10.5144	-14.8189	1.62403	-0.381247
774	Chk1 (CHEK1)	S317	PK578	0	3012	22	137	4096.3	1960					0	1322	22	117	1521	1607.93										0	1322	22	117	1521	1607.93
775	Chk1 (CHEK1)	S345	PK579	0	1104	20	109	1181.56	565.354	595.058	29.7041	4.9918	9.21689	0	664	22	108	693.36	732.986	763.844	30.8582	4.03986	9.57713	-1.74877	15.1577	0.16744			0	664	22	108	693.36	732.986	763.844	30.8582	4.03986	9.57713	28.3647	0.318412	0.310336
776	Chk1 (CHEK1)	S345	PK579	0	1075	22	124	1305.72	624.762					0	761	24	102	751.74	794.703										0	761	24	102	751.74	794.703
777	Chk2 (CHEK2)	Pan	sc-8812	0	2925	20	144	4183.2	2001.58	2065.04	63.4609	3.07311	11.012	0	1300	26	130	1656.2	1750.85	1740.12	10.7301	0.616628	10.765	19.9252	0.854929	0.480054			0	1300	26	130	1656.2	1750.85	1740.12	10.7301	0.616628	10.765	-15.7343	0.234503	-0.379583
778	Chk2 (CHEK2)	Pan	sc-8812	0	2974	28	151	4448.46	2128.5					0	1252	22	133	1635.9	1729.39										0	1252	22	133	1635.9	1729.39
779	Chk2 (CHEK2)	Pan	sc-9064	0	1848	18	107	1958.1	936.914	899.487	37.4268	4.1609	9.81296	0	230	18	141	298.92	316.004	384.57	68.5668	17.8295	8.5871	-65.4584	0.606443	-1.78701			0	230	18	141	298.92	316.004	384.57	68.5668	17.8295	8.5871	-57.2456	0.384141	-1.85211
780	Chk2 (CHEK2)	Pan	sc-9064	0	1534	20	119	1801.66	862.06					0	472	16	94	428.64	453.137										0	472	16	94	428.64	453.137
781	Chk2 (CHEK2)	T68	PK581	0	2839	20	116	3270.04	1564.65	1412.08	152.573	10.8049	10.4636	0	202	16	153	284.58	300.844	322.114	21.2699	6.60322	8.33143	-83.9764	0.477044	-3.22977			0	202	16	153	284.58	300.844	322.114	21.2699	6.60322	8.33143	-77.1887	0.225526	-3.06047
782	Chk2 (CHEK2)	T68	PK581	0	2421	28	110	2632.3	1259.51					0	236	18	149	324.82	343.384										0	236	18	149	324.82	343.384
783	Chk2 (CHEK2)	T383	PK580	0	1861	20	138	2540.58	1215.62	1644.32	428.7	26.0716	10.6833	0	1118	16	105	1157.1	1223.23	1187.77	35.4568	2.98515	10.214	-1.69867	33.5432	0.122228			0	1118	16	105	1157.1	1223.23	1187.77	35.4568	2.98515	10.214	-27.7651	1.04652	-0.718886
784	Chk2 (CHEK2)	T383	PK580	0	3486	20	125	4332.5	2073.02					0	998	16	111	1090.02	1152.32										0	998	16	111	1090.02	1152.32
785	CHRM1	S451+T455+S457	PN790	0	2960	24	117	3435.12	1643.64	1434.14	209.503	14.6083	10.486	0	326	24	153	462.06	488.467	769.236	280.769	36.4997	9.58728	-58.4525	1.14072	-1.46623			0	326	24	153	462.06	488.467	769.236	280.769	36.4997	9.58728	-46.3624	1.10236	-1.33597
786	CHRM1	S451+T455+S457	PN790	0	2189	20	118	2559.42	1224.63					0	1094	26	93	993.24	1050										0	1094	26	93	993.24	1050
787	CK1a (CSNK1A1)	Pan	AP7400a	0	128	6	134	163.48	78.2221	44.1638	34.0583	77.1181	5.46479	0	43	8	136	47.6	50.3204	55.6167	5.29633	9.5229	5.79745	58.1852	2.03147	1.16739			0	43	8	136	47.6	50.3204	55.6167	5.29633	9.5229	5.79745	25.9328	3.34098	-0.0585687
788	CK1a (CSNK1A1)	Pan	AP7400a	0	24	8	132	21.12	10.1055					0	57	14	134	57.62	60.913										0	57	14	134	57.62	60.913
789	CK1a (CSNK1A1)	Pan	sc-6478	0	343	20	140	452.2	216.369	567.584	351.215	61.8789	9.14869	0	138	18	141	169.2	178.87	210.172	31.3022	14.8936	7.71543	23.7953	2.76225	0.597514			0	138	18	141	169.2	178.87	210.172	31.3022	14.8936	7.71543	-62.9707	1.21918	-2.20024
790	CK1a (CSNK1A1)	Pan	sc-6478	0	1536	24	127	1920.24	918.798					0	180	18	141	228.42	241.474										0	180	18	141	228.42	241.474
791	CK1d (CSNK1D)	Pan	AP7402a	0	2630	20	115	3001.5	1436.16	1471.69	35.5272	2.41405	10.5233	0	1078	22	99	1045.44	1105.19	1040.08	65.1099	6.2601	10.0225	7.88676	1.75736	0.299554			0	1078	22	99	1045.44	1105.19	1040.08	65.1099	6.2601	10.0225	-29.3275	0.295768	-0.777032
792	CK1d (CSNK1D)	Pan	AP7402a	0	2534	14	125	3150	1507.21					0	830	21	114	922.26	974.968										0	830	21	114	922.26	974.968
793	CK1d (CSNK1D)	Pan	sc-6474	0	1723	18	124	2114.2	1011.6	1160.03	148.43	12.7953	10.18	0	1044	26	110	1119.8	1183.8	1306.71	122.915	9.40643	10.3517	36.7032	0.492317	0.748709			0	1044	26	110	1119.8	1183.8	1306.71	122.915	9.40643	10.3517	12.6443	1.75586	0.131937
794	CK1d (CSNK1D)	Pan	sc-6474	0	2318	20	119	2734.62	1308.46					0	1388	22	99	1352.34	1429.63										0	1388	22	99	1352.34	1429.63
795	CK1d (CSNK1D)	Pan	sc-6475	0	3000	20	131	3903.8	1867.89	1874.55	6.65567	0.355054	10.8723	0	1371	22	116	1564.84	1654.27	1773.24	118.972	6.70927	10.7922	-1.79931	2.8208	0.11438			0	1371	22	116	1564.84	1654.27	1773.24	118.972	6.70927	10.7922	-5.40428	1.30717	-0.158907
796	CK1d (CSNK1D)	Pan	sc-6475	0	2871	22	138	3931.62	1881.21					0	1604	20	113	1789.92	1892.22										0	1604	20	113	1789.92	1892.22
797	CK1e (CSNK1E)	Pan	AP7403a	0	3150	20	119	3724.7	1782.2	1737.21	44.9916	2.58988	10.7626	0	455	24	154	663.74	701.673	1123.78	422.11	37.5615	10.1341	-16.8983	0.198624	-0.191299			0	455	24	154	663.74	701.673	1123.78	422.11	37.5615	10.1341	-35.3109	1.13708	-0.934186
798	CK1e (CSNK1E)	Pan	AP7403a	0	2785	22	128	3536.64	1692.21					0	1382	28	108	1462.32	1545.89										0	1382	28	108	1462.32	1545.89
799	CK1e (CSNK1E)	Pan	sc-6472	0	1912	22	104	1965.6	940.502	1224.39	283.888	23.186	10.2578	0	673	18	152	995.6	1052.5	954.903	97.5962	10.2205	9.89921	-76.6773	0.768208	-2.52823			0	673	18	152	995.6	1052.5	954.903	97.5962	10.2205	9.89921	-22.0099	1.5178	-0.601903
800	CK1e (CSNK1E)	Pan	sc-6472	0	2970	24	107	3152.22	1508.28					0	898	26	93	810.96	857.307										0	898	26	93	810.96	857.307
801	CK1g1 (CSNK1G1)	Pan	NK198	0	2234	26	137	3024.96	1447.39	1540.77	93.3851	6.06094	10.5894	0	490	23	154	719.18	760.282	797.927	37.6451	4.71787	9.64011	-0.939995	7.88505	0.139417			0	490	23	154	719.18	760.282	797.927	37.6451	4.71787	9.64011	-48.2125	0.223569	-1.39758
802	CK1g1 (CSNK1G1)	Pan	NK198	0	2898	28	119	3415.3	1634.16					0	554	34	152	790.4	835.572										0	554	34	152	790.4	835.572
803	CK1g2 (CSNK1G2)	Pan	AP7405a	0	3546	36	117	4106.7	1964.98	1968.15	3.17233	0.161183	10.9426	0	1844	28	103	1870.48	1977.38	1701.7	275.684	16.2005	10.7328	-54.5798	0.335153	-1.31559			0	1844	28	103	1870.48	1977.38	1701.7	275.684	16.2005	10.7328	-13.5383	1.20855	-0.333858
804	CK1g2 (CSNK1G2)	Pan	AP7405a	0	2982	18	139	4119.96	1971.32					0	1277	28	108	1348.92	1426.01										0	1277	28	108	1348.92	1426.01
805	CK1g3 (CSNK1G3)	Pan	AP7406a	0	1798	32	119	2101.54	1005.55	1307.23	301.685	23.0781	10.3523	0	1093	26	104	1109.68	1173.1	1274.44	101.338	7.95162	10.3156	86.429	0.275505	1.31775			0	1093	26	104	1109.68	1173.1	1274.44	101.338	7.95162	10.3156	-2.50865	12.3691	-0.14395
806	CK1g3 (CSNK1G3)	Pan	AP7406a	0	2348	29	145	3362.55	1608.92					0	1233	28	108	1301.4	1375.78										0	1233	28	108	1301.4	1375.78
807	CK2a1 (CSNK2A1)	Pan	NK041-2	0	1036	20	104	1056.64	505.582	368.583	136.999	37.169	8.52585	0	207	20	148	276.76	292.577	271.984	20.5933	7.57152	8.08738	-21.8971	3.57622	-0.235771			0	207	20	148	276.76	292.577	271.984	20.5933	7.57152	8.08738	-26.2084	1.70711	-0.865891
808	CK2a1 (CSNK2A1)	Pan	NK041-2	0	627	22	80	484	231.585					0	192	28	145	237.8	251.39										0	192	28	145	237.8	251.39
809	CK2a1 (CSNK2A1)	Y255	PK582	0	152	20	127	167.64	80.2125	66.7146	13.4979	20.2324	6.05993	0	74	14	143	85.8	90.7035	82.1195	8.58406	10.4531	6.35965	-50.6594	0.821559	-1.0086			0	74	14	143	85.8	90.7035	82.1195	8.58406	10.4531	6.35965	23.0907	1.32891	-0.0521557
810	CK2a1 (CSNK2A1)	Y255	PK582	0	102	19	134	111.22	53.2167					0	63	16	148	69.56	73.5354										0	63	16	148	69.56	73.5354
811	CK2b1 (Casein Kinase IIb)	Pan	sc-12739	0	2153	18	132	2818.2	1348.46	1352.19	3.73694	0.276361	10.4011	0	214	22	136	261.12	276.043	272.713	3.33003	1.22107	8.09124	-93.4293	0.0618308	-4.87849			0	214	22	136	261.12	276.043	272.713	3.33003	1.22107	8.09124	-79.8318	0.0187574	-3.31408
812	CK2b1 (Casein Kinase IIb)	Pan	sc-12739	0	2362	20	121	2833.82	1355.93					0	204	18	137	254.82	269.383										0	204	18	137	254.82	269.383
813	CK2b1 (Casein Kinase IIb)	Pan	sc-6483	0	2336	18	130	3013.4	1441.85	1729.57	287.711	16.6349	10.7562	0	1144	14	105	1186.5	1254.31	1152.92	101.391	8.79432	10.1711	-18.0933	0.989369	-0.21792			0	1144	14	105	1186.5	1254.31	1152.92	101.391	8.79432	10.1711	-33.3406	0.762709	-0.874298
814	CK2b1 (Casein Kinase IIb)	Pan	sc-6483	0	3422	22	124	4216	2017.28					0	939	18	108	994.68	1051.53										0	939	18	108	994.68	1051.53
815	ClCN3 (Clcn3; ClC-3)	Pan	NN234-1	0	2122	20	123	2585.46	1237.09	1393.2	156.104	11.2048	10.4442	0	890	26	102	881.28	931.646	771.889	159.757	20.6968	9.59225	-72.1498	0.608286	-2.20559			0	890	26	102	881.28	931.646	771.889	159.757	20.6968	9.59225	-44.5959	0.715349	-1.27437
816	ClCN3 (Clcn3; ClC-3)	Pan	NN234-1	0	2698	22	121	3237.96	1549.3					0	398	22	154	579.04	612.133										0	398	22	154	579.04	612.133
817	CLK1	Pan	AP7529a	0	1859	26	106	1942.98	929.679	856.285	73.3942	8.57124	9.74195	0	581	18	82	461.66	488.044	565.058	77.0134	13.6293	9.14225	-61.8175	0.514827	-1.59921			0	581	18	82	461.66	488.044	565.058	77.0134	13.6293	9.14225	-34.0105	0.652755	-0.983953
818	CLK1	Pan	AP7529a	0	1638	18	101	1636.2	782.891					0	602	18	104	607.36	642.071										0	602	18	104	607.36	642.071
819	CLK1	S337	PK583	0	2029	20	114	2290.26	1095.85	949.847	145.999	15.3708	9.89155	0	415	20	152	600.4	634.713	707.266	72.5523	10.2581	9.46611	-70.6035	0.910291	-2.08814			0	415	20	152	600.4	634.713	707.266	72.5523	10.2581	9.46611	-25.539	1.00352	-0.727448
820	CLK1	S337	PK583	0	1418	18	120	1680	803.848					0	501	22	154	737.66	779.818										0	501	22	154	737.66	779.818
821	CLK1	S337+T338	PK584	0	1650	18	135	2203.2	1054.19	1092.83	38.6373	3.53554	10.0938	0	946	24	111	1023.42	1081.91	1200.87	118.961	9.90625	10.2299	-7.22775	3.14837	0.0335863			0	946	24	111	1023.42	1081.91	1200.87	118.961	9.90625	10.2299	9.88665	1.35959	0.0744205
822	CLK1	S337+T338	PK584	0	1835	16	130	2364.7	1131.46					0	1178	22	108	1248.48	1319.83										0	1178	22	108	1248.48	1319.83
823	CLK2	Pan	AP7530a	0	1208	14	141	1683.54	805.542	1023.67	218.13	21.3086	9.99954	0	1180	24	93	1075.08	1136.52	848.776	287.746	33.9013	9.72924	8.08721	8.44402	0.319475			0	1180	24	93	1075.08	1136.52	848.776	287.746	33.9013	9.72924	-17.0852	3.23145	-0.501285
824	CLK2	Pan	AP7530a	0	2126	16	123	2595.3	1241.8					0	386	20	145	530.7	561.03										0	386	20	145	530.7	561.03
825	CLK3	Pan	AP7531a	0	4068	20	139	5626.72	2692.28	2897.76	205.479	7.09096	11.5007	0	1356	28	127	1686.56	1782.95	2007.09	224.137	11.1673	10.9709	-37.7098	0.308566	-0.748304			0	1356	28	127	1686.56	1782.95	2007.09	224.137	11.1673	10.9709	-30.7366	0.594023	-0.73154
826	CLK3	Pan	AP7531a	0	5386	26	121	6485.6	3103.24					0	1756	26	122	2110.6	2231.22										0	1756	26	122	2110.6	2231.22
827	CLK4	Pan	AP7532a	0	2499	18	136	3374.16	1614.47	1718.8	104.328	6.06982	10.7472	0	1739	28	100	1711	1808.79	1836.51	27.7291	1.50987	10.8428	-34.9546	0.418043	-0.644442			0	1739	28	100	1711	1808.79	1836.51	27.7291	1.50987	10.8428	6.84867	1.10674	0.0754636
828	CLK4	Pan	AP7532a	0	2666	20	144	3810.24	1823.13					0	1776	30	101	1763.46	1864.24										0	1776	30	101	1763.46	1864.24
829	CNR2	S335+S336+T338	PN792	0	3256	20	147	4756.92	2276.1	2486.39	210.292	8.45775	11.2798	0	2232	30	117	2576.34	2723.58	2736.87	13.2884	0.485533	11.4183	-16.3842	0.622582	-0.196162			0	2232	30	117	2576.34	2723.58	2736.87	13.2884	0.485533	11.4183	10.0741	0.887753	0.182279
830	CNR2	S335+S336+T338	PN792	0	4106	22	138	5635.92	2696.68					0	2316	34	114	2601.48	2750.16										0	2316	34	114	2601.48	2750.16
831	Cofilin 1 (CFL1)	Pan	C38720 612145	0	2231	24	94	2074.58	992.647	1089.32	96.6723	8.87456	10.0892	0	300	26	149	408.26	431.592	533.259	101.666	19.0651	9.05869	-6.3131	6.69333	0.0518988			0	300	26	149	408.26	431.592	533.259	101.666	19.0651	9.05869	-51.0466	0.547336	-1.55501
832	Cofilin 1 (CFL1)	Pan	C38720 612145	0	2300	26	109	2478.66	1185.99					0	422	32	154	600.6	634.925										0	422	32	154	600.6	634.925
833	Cofilin 1 (CFL1)	Y140	PN813	0	2286	26	110	2486	1189.5	1151.7	37.8	3.28209	10.1696	0	366	28	154	520.52	550.268	569.804	19.5361	3.42857	9.15432	-19.8953	1.25901	-0.240649			0	366	28	154	520.52	550.268	569.804	19.5361	3.42857	9.15432	-50.5251	0.132818	-1.52659
834	Cofilin 1 (CFL1)	Y140	PN813	0	1957	17	120	2328	1113.9					0	390	28	154	557.48	589.34										0	390	28	154	557.48	589.34
835	Cofilin 2 (CFL2)	S3	07-326	0	2350	20	127	2959.1	1415.87	1388.28	27.594	1.98764	10.4391	0	1712	38	113	1891.62	1999.73	1782.76	216.97	12.1704	10.7999	10.4236	2.24117	0.345239			0	1712	38	113	1891.62	1999.73	1782.76	216.97	12.1704	10.7999	28.415	0.498262	0.418739
836	Cofilin 2 (CFL2)	S3	07-326	0	2338	26	123	2843.76	1360.68					0	1466	28	103	1481.14	1565.79										0	1466	28	103	1481.14	1565.79
837	Connexin 43 (Cx43; GJA1)	S368	Y011258	0	2372	32	104	2433.6	1164.43	1035.54	128.893	12.447	10.0162	0	842	26	148	1207.68	1276.7	1453.86	177.157	12.1853	10.5057	-43.0916	0.513397	-0.868895			0	842	26	148	1207.68	1276.7	1453.86	177.157	12.1853	10.5057	40.3963	0.609766	0.561214
838	Connexin 43 (Cx43; GJA1)	S368	Y011258	0	1512	20	127	1894.84	906.645					0	1705	28	92	1542.84	1631.01										0	1705	28	92	1542.84	1631.01
839	COT (MAP3K8; TPL2)	Pan	NK042-1	0	2396	24	115	2727.8	1305.2	1390.09	84.8921	6.10694	10.441	0	882	16	94	814.04	860.563	915.894	55.3313	6.04123	9.83904	-86.3734	0.332984	-3.5291			0	882	16	94	814.04	860.563	915.894	55.3313	6.04123	9.83904	-34.1127	0.356119	-0.925527
840	COT (MAP3K8; TPL2)	Pan	NK042-1	0	2507	21	124	3082.64	1474.98					0	977	20	96	918.72	971.226										0	977	20	96	918.72	971.226
841	COT (MAP3K8; TPL2)	Pan	NK042-2	0	1736	24	136	2328.32	1114.06	1227.66	113.603	9.25365	10.2617	0	288	16	151	410.72	434.193	823.901	389.708	47.3003	9.68633	-61.4607	0.460338	-1.59835			0	288	16	151	410.72	434.193	823.901	389.708	47.3003	9.68633	-32.8885	1.71957	-0.904222
842	COT (MAP3K8; TPL2)	Pan	NK042-2	0	2304	25	123	2803.17	1341.26					0	1041	16	112	1148	1213.61										0	1041	16	112	1148	1213.61
843	COT (MAP3K8; TPL2)	S334	PK585	0	1274	16	134	1685.72	806.585	956.297	149.712	15.6554	9.90131	0	362	18	152	522.88	552.763	405.142	147.621	36.4367	8.66229	-70.5975	0.452362	-2.08807			0	362	18	152	522.88	552.763	405.142	147.621	36.4367	8.66229	-57.6342	0.903839	-1.86273
844	COT (MAP3K8; TPL2)	S334	PK585	0	2028	18	115	2311.5	1106.01					0	184	16	145	243.6	257.522										0	184	16	145	243.6	257.522
845	COX1 (PTGS1)	Pan	NN381-1	0	1656	18	117	1916.46	916.99	1159.87	242.877	20.9401	10.1797	0	762	20	93	690.06	729.497	874.465	144.967	16.5778	9.77226	1.71375	27.0799	0.201265			0	762	20	93	690.06	729.497	874.465	144.967	16.5778	9.77226	-24.6064	1.52472	-0.676998
846	COX1 (PTGS1)	Pan	NN381-1	0	2423	20	122	2931.66	1402.74					0	881	20	112	964.32	1019.43										0	881	20	112	964.32	1019.43
847	COX2	Pan	C22420 610204	0	181	18	128	208.64	99.8303	111.161	11.3304	10.1928	6.7965	0	224	18	142	292.52	309.238	387.245	78.0072	20.1441	8.5971	102.602	0.267019	1.58372			0	224	18	142	292.52	309.238	387.245	78.0072	20.1441	8.5971	248.365	0.122147	2.10862
848	COX2	Pan	C22420 610204	0	224	24	128	256	122.491					0	506	17	90	440.1	465.252										0	506	17	90	440.1	465.252
849	COX2	Y446	PN695	0	1378	18	121	1645.6	787.388	1042.23	254.844	24.4517	10.0255	0	1092	22	96	1027.2	1085.91	1052.54	33.3637	3.16982	10.0397	-13.628	4.4758	-0.096628			0	1092	22	96	1027.2	1085.91	1052.54	33.3637	3.16982	10.0397	0.989188	27.9235	-0.101711
850	COX2	Y446	PN695	0	2296	18	119	2710.82	1297.08					0	960	24	103	964.08	1019.18										0	960	24	103	964.08	1019.18
851	COX4/COX4I1	Pan	NN379-1	0	2134	16	118	2499.24	1195.84	1446.17	250.332	17.31	10.498	0	1098	20	102	1099.56	1162.4	1219.02	56.621	4.64479	10.2515	2.73127	8.88933	0.209679			0	1098	20	102	1099.56	1162.4	1219.02	56.621	4.64479	10.2515	-15.7069	1.39778	-0.424181
852	COX4/COX4I1	Pan	NN379-1	0	2790	20	128	3545.6	1696.5					0	1272	28	97	1206.68	1275.64										0	1272	28	97	1206.68	1275.64
853	CPD	Pan	NN462-1	0	4080	22	167	6776.86	3242.6	3324.28	81.6815	2.45712	11.6988	0	2100	26	107	2219.18	2346.01	2638.69	292.683	11.092	11.3656	-49.9674	0.14096	-1.1603			0	2100	26	107	2219.18	2346.01	2638.69	292.683	11.092	11.3656	-20.6237	0.656967	-0.439532
854	CPD	Pan	NN462-1	0	4232	20	169	7118.28	3405.96					0	2167	34	130	2772.9	2931.37										0	2167	34	130	2772.9	2931.37
855	CPD	Pan	NN462-2	0	2178	18	119	2570.4	1229.89	1310.24	80.3561	6.13291	10.3556	0	772	28	154	1145.76	1211.24	1147.94	63.3022	5.51442	10.1648	-7.05824	2.65024	0.0287271			0	772	28	154	1145.76	1211.24	1147.94	63.3022	5.51442	10.1648	-12.3874	0.940259	-0.358902
856	CPD	Pan	NN462-2	0	2500	16	117	2906.28	1390.6					0	1168	28	90	1026	1084.64										0	1168	28	90	1026	1084.64
857	CPD	Pan	NN462-3	0	2146	22	113	2400.12	1148.41	800.264	348.148	43.5041	9.64433	0	240	24	142	306.72	324.249	708.101	383.851	54.2086	9.46781	12.167	4.84701	0.399262			0	240	24	142	306.72	324.249	708.101	383.851	54.2086	9.46781	-11.5166	8.48449	-0.401606
858	CPD	Pan	NN462-3	0	883	24	110	944.9	452.117					0	1090	36	98	1032.92	1091.95										0	1090	36	98	1032.92	1091.95
859	Cpn10 (HSPE1)	Pan	NN235-1	0	492	18	149	706.26	337.932	546.363	208.431	38.1488	9.09372	0	665	22	88	565.84	598.178	586.169	12.0092	2.04877	9.19517	28.9874	1.85197	0.675322			0	665	22	88	565.84	598.178	586.169	12.0092	2.04877	9.19517	7.28562	5.51739	-0.0619017
860	Cpn10 (HSPE1)	Pan	NN235-1	0	1416	20	113	1577.48	754.794					0	604	20	93	543.12	574.16										0	604	20	93	543.12	574.16
861	CREB1	S129+S133	PN577	0	2398	22	111	2637.36	1261.93	1159.9	102.022	8.7957	10.1798	0	986	26	101	969.6	1025.01	1041.7	16.6818	1.60141	10.0247	10.7556	2.40365	0.35896			0	986	26	101	969.6	1025.01	1041.7	16.6818	1.60141	10.0247	-10.1913	1.02019	-0.324507
862	CREB1	S129+S133	PN577	0	1801	18	124	2210.92	1057.88					0	992	20	103	1001.16	1058.38										0	992	20	103	1001.16	1058.38
863	CREB1	S133	06-519	0	2219	18	112	2465.12	1179.51	857.036	322.477	37.627	9.74321	0	737	26	98	696.78	736.602	789.787	53.1853	6.73413	9.62532	27.3577	3.1108	0.631334			0	737	26	98	696.78	736.602	789.787	53.1853	6.73413	9.62532	-7.84671	5.65347	-0.311027
864	CREB1	S133	06-519	0	780	20	147	1117.2	534.559					0	908	22	90	797.4	842.972										0	908	22	90	797.4	842.972
865	CREB1	S133	PN553	0	488	18	152	714.4	341.827	629.387	287.56	45.6889	9.2978	0	184	26	151	238.58	252.215	601.614	349.399	58.0769	9.23269	-60.9089	1.32376	-1.54168			0	184	26	151	238.58	252.215	601.614	349.399	58.0769	9.23269	-4.41266	23.5155	-0.276534
866	CREB1	S133	PN553	0	1816	25	107	1916.37	916.947					0	889	24	104	899.6	951.013										0	889	24	104	899.6	951.013
867	CREBBP	S121+S124	PN793	0	907	20	154	1365.98	653.595	1027.26	373.66	36.3746	10.0046	0	1194	26	95	1109.6	1173.01	1279.34	106.328	8.31116	10.3212	37.6616	0.971469	0.767166			0	1194	26	95	1109.6	1173.01	1279.34	106.328	8.31116	10.3212	24.5399	1.82095	0.31875
868	CREBBP	S121+S124	PN793	0	2548	24	116	2927.84	1400.92					0	1352	28	99	1310.76	1385.67										0	1352	28	99	1310.76	1385.67
869	CrkL	Y251	PN507	0	1926	26	107	2033	972.752	1040.86	68.107	6.54334	10.0236	0	198	18	137	246.6	260.693	315.877	55.1833	17.4699	8.30322	-51.7732	0.504593	-1.17564			0	198	18	137	246.6	260.693	315.877	55.1833	17.4699	8.30322	-69.6523	0.344759	-2.5241
870	CrkL	Y251	PN507	0	2026	28	116	2317.68	1108.97					0	252	18	150	351	371.06										0	252	18	150	351	371.06
871	CRM1	Pan	sc-74454	0	2101	18	132	2749.56	1315.61	1091.64	223.977	20.5176	10.0923	0	373	24	150	523.5	553.418	670.995	117.576	17.5227	9.39016	-6.84578	3.82917	0.0412441			0	373	24	150	523.5	553.418	670.995	117.576	17.5227	9.39016	-38.5331	0.987211	-1.09614
872	CRM1	Pan	sc-74454	0	1215	22	152	1813.36	867.658					0	512	18	151	745.94	788.571										0	512	18	151	745.94	788.571
873	CRMP2 (DPYSL2)	T509	PN814	0	2044	18	107	2167.82	1037.26	750.272	286.988	38.2512	9.55127	0	888	16	97	845.84	894.18	763.178	131.002	17.1653	9.57588	36.5497	1.22617	0.766418			0	888	16	97	845.84	894.18	763.178	131.002	17.1653	9.57588	1.72015	32.2161	-0.128934
874	CRMP2 (DPYSL2)	T509	PN814	0	653	16	152	968.24	463.284					0	616	18	100	598	632.176										0	616	18	100	598	632.176
875	CRMP2 (DPYSL2)	S522	PN815	0	1232	21	123	1489.53	712.712	1087.64	374.93	34.4719	10.087	0	330	22	151	465.08	491.66	773.75	282.09	36.4575	9.59572	25.8291	1.81792	0.598154			0	330	22	151	465.08	491.66	773.75	282.09	36.4575	9.59572	-28.8599	2.45771	-0.802158
876	CRMP2 (DPYSL2)	S522	PN815	0	2680	22	115	3056.7	1462.57					0	1176	28	87	998.76	1055.84										0	1176	28	87	998.76	1055.84
877	CRYAB (Crystallin aB; HspB5; CRYA2)	S59	sc-365884	0	2204	14	121	2649.9	1267.93	1292.86	24.9336	1.92856	10.3364	0	708	20	113	777.44	821.871	748.378	73.4931	9.82032	9.54762	-26.9829	0.223584	-0.41744			0	708	20	113	777.44	821.871	748.378	73.4931	9.82032	9.54762	-42.1145	0.278975	-1.1956
878	CRYAB (Crystallin aB; HspB5; CRYA2)	S59	sc-365884	0	2360	26	118	2754.12	1317.79					0	434	14	152	638.4	674.885										0	434	14	152	638.4	674.885
879	CSF1R (Fms)	Pan	NK234-3	0	3826	22	167	6352.68	3039.64	3053.79	14.1583	0.463628	11.5764	0	1737	26	144	2463.84	2604.65	2838.97	234.317	8.25361	11.4712	-1.088	16.9946	0.105583			0	1737	26	144	2463.84	2604.65	2838.97	234.317	8.25361	11.4712	-7.03475	1.23917	-0.131943
880	CSF1R (Fms)	Pan	NK234-3	0	3812	18	169	6411.86	3067.95					0	2148	26	137	2907.14	3073.29										0	2148	26	137	2907.14	3073.29
881	CSF1R (Fms)	Pan	NK234-4	0	4821	40	156	7458.36	3568.68	3941.77	373.091	9.46505	11.9446	0	2069	32	122	2485.14	2627.17	2511.31	115.853	4.61325	11.2942	-23.3975	0.608099	-0.3793			0	2069	32	122	2485.14	2627.17	2511.31	115.853	4.61325	11.2942	-36.2897	0.387941	-0.860822
882	CSF1R (Fms)	Pan	NK234-4	0	5364	28	169	9017.84	4314.86					0	1676	34	138	2265.96	2395.46										0	1676	34	138	2265.96	2395.46
883	Csk	Pan	C14520 610080	0	5144	20	148	7583.52	3628.57	3446.38	182.186	5.28631	11.7509	0	1712	38	109	1824.66	1928.94	1936.36	7.4212	0.383255	10.9191	-27.9292	0.346829	-0.486118			0	1712	38	109	1824.66	1928.94	1936.36	7.4212	0.383255	10.9191	-43.8147	0.129399	-1.13111
884	Csk	Pan	C14520 610080	0	4572	24	150	6822	3264.2					0	1398	36	135	1838.7	1943.78										0	1398	36	135	1838.7	1943.78
885	Csk	Pan	sc-286	0	2748	23	136	3706	1773.25	1780.1	6.84706	0.384645	10.7977	0	1398	28	101	1383.7	1462.78	1490.64	27.8559	1.86873	10.5417	-5.55007	2.07491	0.044617			0	1398	28	101	1383.7	1462.78	1490.64	27.8559	1.86873	10.5417	-16.261	0.138575	-0.411078
886	Csk	Pan	sc-286	0	2748	22	137	3734.62	1786.94					0	1402	34	105	1436.4	1518.49										0	1402	34	105	1436.4	1518.49
887	Csk	Pan	sc-9898	0	1826	12	117	2122.38	1015.52	967.632	47.8864	4.94882	9.91831	0	538	18	89	462.8	489.249	462.979	26.2702	5.67416	8.8548	-25.3011	0.364641	-0.362115			0	538	18	89	462.8	489.249	462.979	26.2702	5.67416	8.8548	-52.1534	0.203687	-1.61613
888	Csk	Pan	sc-9898	0	1645	16	118	1922.22	919.746					0	423	18	102	413.1	436.709										0	423	18	102	413.1	436.709
889	Csk	Y184	PK589	0	3752	20	161	6008.52	2874.96	2881.36	6.39729	0.222023	11.4925	0	1203	24	154	1815.66	1919.43	1855.06	64.3699	3.46997	10.8572	-49.8845	0.203353	-1.15074			0	1203	24	154	1815.66	1919.43	1855.06	64.3699	3.46997	10.8572	-35.6187	0.103653	-0.879521
890	Csk	Y184	PK589	0	3941	22	154	6035.26	2887.76					0	1625	27	106	1693.88	1790.69										0	1625	27	106	1693.88	1790.69
891	CTNNA1 (Catenin-a1 (a-E)	S641	11330	0	3076	28	102	3108.96	1487.58	1160.04	327.535	28.2347	10.18	0	886	24	154	1327.48	1403.35	1350.77	52.5721	3.892	10.3996	-8.49927	3.91789	0.00532135			0	886	24	154	1327.48	1403.35	1350.77	52.5721	3.892	10.3996	16.4417	1.95398	0.198736
892	CTNNA1 (Catenin-a1 (a-E)	S641	11330	0	1388	18	127	1739.9	832.509					0	1286	20	97	1228.02	1298.2										0	1286	20	97	1228.02	1298.2
893	CTNNB1 (Catenin-b)	Pan	DB077	0	2232	18	110	2435.4	1165.29	1241.1	75.8033	6.10778	10.2774	0	875	26	116	984.84	1041.12	1011.46	29.6637	2.93275	9.98222	-1.86304	8.7059	0.131904			0	875	26	116	984.84	1041.12	1011.46	29.6637	2.93275	9.98222	-18.5026	0.488608	-0.511559
894	CTNNB1 (Catenin-b)	Pan	DB077	0	2548	23	109	2752.25	1316.9					0	1012	24	94	928.72	981.797										0	1012	24	94	928.72	981.797
895	CTNNB1 (Catenin-b)	Pan	KalCTNB5	0	1790	22	101	1785.68	854.414	829.719	24.6944	2.97624	9.69648	0	886	27	80	687.2	726.474	552.203	174.271	31.5593	9.10905	-32.731	0.818688	-0.549128			0	886	27	80	687.2	726.474	552.203	174.271	31.5593	9.10905	-33.4471	1.03254	-0.970827
896	CTNNB1 (Catenin-b)	Pan	KalCTNB5	0	1458	20	117	1682.46	805.025					0	301	26	130	357.5	377.931										0	301	26	130	357.5	377.931
897	CTNNB1 (Catenin-b)	S33	11218	0	2414	26	104	2483.52	1188.32	979.163	209.154	21.3604	9.93541	0	722	16	101	713.06	753.812	531.726	222.086	41.7671	9.05454	-67.6933	0.538529	-1.91472			0	722	16	101	713.06	753.812	531.726	222.086	41.7671	9.05454	-45.6959	1.38147	-1.35957
898	CTNNB1 (Catenin-b)	S33	11218	0	1528	24	107	1609.28	770.01					0	222	20	145	292.9	309.639										0	222	20	145	292.9	309.639
899	CTNNB1 (Catenin-b)	Y333	11574	0	1528	22	112	1686.72	807.063	788.594	18.4694	2.34206	9.62314	0	292	22	144	388.8	411.02	538.883	127.862	23.7273	9.07383	-71.3699	0.552071	-2.12861			0	292	22	144	388.8	411.02	538.883	127.862	23.7273	9.07383	-31.6654	0.823277	-0.92406
900	CTNNB1 (Catenin-b)	Y333	11574	0	1386	22	118	1609.52	770.125					0	764	22	85	630.7	666.745										0	764	22	85	630.7	666.745
901	CTNNB1 (Catenin-b)	Y489	PN745	0	2456	18	106	2584.28	1236.53	1052.64	183.885	17.4689	10.0398	0	1040	18	91	930.02	983.171	858.576	124.596	14.5119	9.7458	-2.13371	17.9869	0.134269			0	1040	18	91	930.02	983.171	858.576	124.596	14.5119	9.7458	-18.4363	1.73467	-0.53084
902	CTNNB1 (Catenin-b)	Y489	PN745	0	1410	24	131	1815.66	868.759					0	671	16	106	694.3	733.98										0	671	16	106	694.3	733.98
903	CTNNB1 (Catenin-b)	Y654	PN579	0	188	26	133	215.46	103.094	159.506	56.4129	35.3672	7.31747	0	98	24	134	99.16	104.827	78.3243	26.5028	33.8372	6.29139	1.98602	29.1779	0.296309			0	98	24	134	99.16	104.827	78.3243	26.5028	33.8372	6.29139	-50.8958	1.35973	-1.79287
904	CTNNB1 (Catenin-b)	Y654	PN579	0	676	22	69	451.26	215.919					0	58	20	129	49.02	51.8215										0	58	20	129	49.02	51.8215
905	CTNNB1 (Catenin-b)	S33+S37	PN816	0	264	36	133	303.24	145.095	296.562	151.468	51.0745	8.21219	0	172	26	133	194.18	205.278	227.721	22.4433	9.85562	7.83112	-48.7025	1.36675	-1.00432			0	172	26	133	194.18	205.278	227.721	22.4433	9.85562	7.83112	-23.2132	2.62481	-0.813349
906	CTNNB1 (Catenin-b)	S33+S37	PN816	0	1180	24	81	936.36	448.03					0	194	20	136	236.64	250.164										0	194	20	136	236.64	250.164
907	CTNNB1 (Catenin-b)	S33+S37	sc-57535	0	410	20	145	565.5	270.581	382.976	112.395	29.3478	8.58111	0	312	18	145	426.3	450.663	369.95	80.7135	21.8174	8.53119	-44.3315	1.08679	-0.864517			0	312	18	145	426.3	450.663	369.95	80.7135	21.8174	8.53119	-3.40132	15.0428	-0.318435
908	CTNNB1 (Catenin-b)	S33+S37	sc-57535	0	1006	20	105	1035.3	495.371					0	210	20	144	273.6	289.236										0	210	20	144	273.6	289.236
909	CTNNB1 (Catenin-b)	S33+S37+T41+S45	PN578	0	1662	26	97	1586.92	759.311	631.188	128.123	20.2987	9.30193	0	156	16	137	191.8	202.762	287.397	84.6355	29.449	8.1669	-43.3632	1.84975	-0.855273			0	156	16	137	191.8	202.762	287.397	84.6355	29.449	8.1669	-54.4673	0.913349	-1.77027
910	CTNNB1 (Catenin-b)	S33+S37+T41+S45	PN578	0	1092	30	99	1051.38	503.065					0	444	20	83	351.92	372.033										0	444	20	83	351.92	372.033
911	CTSS	Pan	NN461-1	0	1778	22	133	2335.48	1117.48	1238.18	120.702	9.74827	10.274	0	1160	24	100	1136	1200.92	1343.64	142.715	10.6216	10.3919	-48.4933	0.651675	-1.06168			0	1160	24	100	1136	1200.92	1343.64	142.715	10.6216	10.3919	8.51686	2.39171	0.065012
912	CTSS	Pan	NN461-1	0	2294	22	125	2840	1358.89					0	970	20	148	1406	1486.35										0	970	20	148	1406	1486.35
913	CTSS	Pan	NN461-2	0	781	20	68	517.48	247.604	165.038	82.5667	50.029	7.36665	0	215	22	136	262.48	277.481	256.021	21.4602	8.3822	8.00012	152.275	0.499436	1.97181			0	215	22	136	262.48	277.481	256.021	21.4602	8.3822	8.00012	55.1287	1.05954	0.528961
914	CTSS	Pan	NN461-2	0	155	16	124	172.36	82.471					0	196	24	129	221.88	234.561										0	196	24	129	221.88	234.561
915	CTSS	Pan	NN461-3	0	2025	26	108	2158.92	1033	1012.28	20.723	2.04716	9.98339	0	232	30	143	288.86	305.369	518.987	213.618	41.1607	9.01955	9.00836	2.90584	0.335698			0	232	30	143	288.86	305.369	518.987	213.618	41.1607	9.01955	-48.7308	0.886663	-1.47121
916	CTSS	Pan	NN461-3	0	1826	24	115	2072.3	991.556					0	806	36	90	693	732.606										0	806	36	90	693	732.606
917	CUX1 (CUTL1)	S1270	PN580	0	3728	22	141	5225.46	2500.28	2523.31	23.0245	0.912473	11.3011	0	1442	32	105	1480.5	1565.11	1688.56	123.449	7.31089	10.7216	-51.7327	0.898143	-1.21429			0	1442	32	105	1480.5	1565.11	1688.56	123.449	7.31089	10.7216	-33.0815	0.248579	-0.818503
918	CUX1 (CUTL1)	S1270	PN580	0	3665	20	146	5321.7	2546.33					0	1496	31	117	1714.05	1812.01										0	1496	31	117	1714.05	1812.01
919	Cyclin A (CCNA; CLNA)	Pan	100-401-151	0	3782	26	123	4619.88	2210.52	2838.2	627.676	22.1153	11.4708	0	3061	30	130	3940.3	4165.49	3614.4	551.093	15.2471	11.8195	105.416	0.260464	1.46213			0	3061	30	130	3940.3	4165.49	3614.4	551.093	15.2471	11.8195	27.3482	1.36617	0.492773
920	Cyclin A (CCNA; CLNA)	Pan	100-401-151	0	4855	26	150	7243.5	3465.88					0	2255	26	130	2897.7	3063.31										0	2255	26	130	2897.7	3063.31
921	Cyclin A (CCNA; CLNA)	Pan	CC17-100	0	1122	30	117	1277.64	611.326	426.087	185.239	43.4745	8.73501	0	143	16	140	177.8	187.961	202.825	14.8635	7.32826	7.66409	41.4987	1.60621	0.858034			0	143	16	140	177.8	187.961	202.825	14.8635	7.32826	7.66409	-52.3983	0.96955	-1.73066
922	Cyclin A (CCNA; CLNA)	Pan	CC17-100	0	376	24	143	503.36	240.848					0	167	24	144	205.92	217.688										0	167	24	144	205.92	217.688
923	Cyclin A (CCNA; CLNA)	Pan	sc-271682	0	62	20	131	55.02	26.326	19.2397	7.0863	36.8316	4.26602	0	72	16	135	75.6	79.9206	69.0531	10.8675	15.7379	6.10963	98.7818	0.760137	1.62812			0	72	16	135	75.6	79.9206	69.0531	10.8675	15.7379	6.10963	258.909	0.203043	1.94588
924	Cyclin A (CCNA; CLNA)	Pan	sc-271682	0	36	16	127	25.4	12.1534					0	59	16	128	55.04	58.1856										0	59	16	128	55.04	58.1856
925	Cyclin B1 (CCNB1; CLNB1)	Pan	sc-245	0	328	18	147	455.7	218.044	293.39	75.3464	25.6813	8.19668	0	144	18	148	186.48	197.137	217.477	20.3396	9.35252	7.76472	-38.7202	1.25205	-0.674588			0	144	18	148	186.48	197.137	217.477	20.3396	9.35252	7.76472	-25.8745	1.35399	-0.885778
926	Cyclin B1 (CCNB1; CLNB1)	Pan	sc-245	0	525	18	152	770.64	368.737					0	176	24	148	224.96	237.817										0	176	24	148	224.96	237.817
927	Cyclin C (CCNC)	Pan	sc-1061	0	336	16	141	451.2	215.891	175.268	40.623	23.1777	7.45342	0	188	18	138	234.6	248.008	238.218	9.78922	4.10935	7.89614	146.356	0.624938	1.92511			0	188	18	138	234.6	248.008	238.218	9.78922	4.10935	7.89614	35.917	0.759727	0.270239
928	Cyclin C (CCNC)	Pan	sc-1061	0	223	22	140	281.4	134.645					0	166	18	146	216.08	228.429										0	166	18	146	216.08	228.429
929	Cyclin D1 (CCND1; CLND1)	Pan	sc-753	0	724	22	77	540.54	258.638	318.391	59.7527	18.7671	8.31465	0	581	20	70	392.7	415.143	356.936	58.2067	16.3073	8.47952	50.8497	1.66088	0.989761			0	581	20	70	392.7	415.143	356.936	58.2067	16.3073	8.47952	12.1064	2.89718	-0.0419458
930	Cyclin D1 (CCND1; CLND1)	Pan	sc-753	0	1151	22	70	790.3	378.143					0	219	20	142	282.58	298.73										0	219	20	142	282.58	298.73
931	Cyclin D2 (CCND2; CLND2)	Pan	sc-754	0	1088	28	128	1356.8	649.203	593.967	55.2358	9.29948	9.21424	0	392	23	105	387.45	409.593	404.598	4.99504	1.23457	8.66035	-16.0867	1.72468	-0.124568			0	392	23	105	387.45	409.593	404.598	4.99504	1.23457	8.66035	-31.8821	0.330406	-0.966462
932	Cyclin D2 (CCND2; CLND2)	Pan	sc-754	0	926	18	124	1125.92	538.731					0	398	20	100	378	399.603										0	398	20	100	378	399.603
933	Cyclin E2 (CCNE2; CLNE2)	Pan	sc-28351	0	228	30	127	251.46	120.319	84.4662	35.8526	42.446	6.4003	0	68	16	129	67.08	70.9137	85.0584	14.1447	16.6294	6.41038	-23.2198	2.01688	-0.200495			0	68	16	129	67.08	70.9137	85.0584	14.1447	16.6294	6.41038	0.701004	84.2726	-0.426663
934	Cyclin E2 (CCNE2; CLNE2)	Pan	sc-28351	0	112	32	127	101.6	48.6137					0	88	20	138	93.84	99.203										0	88	20	138	93.84	99.203
935	Cyclin G1 (CCNG1; CLNG1)	Pan	sc-7865	0	890	24	67	580.22	277.624	198.22	79.4039	40.0584	7.63096	0	124	20	129	134.16	141.827	130.463	11.3644	8.7108	7.0275	75.1485	1.33175	1.28783			0	124	20	129	134.16	141.827	130.463	11.3644	8.7108	7.0275	-34.1828	1.42672	-1.17509
936	Cyclin G1 (CCNG1; CLNG1)	Pan	sc-7865	0	218	24	128	248.32	118.816					0	100	14	131	112.66	119.099										0	100	14	131	112.66	119.099
937	CYCS (Cytochrome C; CytoC)	Pan	sc-7159	0	178	18	121	193.6	92.6339	101.744	9.11028	8.9541	6.6688	0	77	20	120	68.4	72.3091	156.849	84.5403	53.899	7.29324	10.0025	4.07621	0.456839			0	77	20	120	68.4	72.3091	156.849	84.5403	53.899	7.29324	54.1606	1.1605	0.454904
938	CYCS (Cytochrome C; CytoC)	Pan	sc-7159	0	198	17	128	231.68	110.854					0	484	18	49	228.34	241.39										0	484	18	49	228.34	241.39
939	Cytochrome P450 Reductase (POR; P450R; CYPOR)	Pan	NN236-1	0	103	22	126	102.06	48.8338	114.419	65.5854	57.3203	6.83818	0	94	18	130	98.8	104.446	113.982	9.5355	8.36579	6.83266	69.6915	1.37386	1.25417			0	94	18	130	98.8	104.446	113.982	9.5355	8.36579	6.83266	-0.38206	171.926	-0.409893
940	Cytochrome P450 Reductase (POR; P450R; CYPOR)	Pan	NN236-1	0	653	26	60	376.2	180.005					0	110	18	127	116.84	123.517										0	110	18	127	116.84	123.517
941	DAPK2	Pan	AP7033a	0	554	20	69	368.46	176.301	298.567	122.266	40.951	8.22191	0	280	22	141	363.78	384.57	459.258	74.6877	16.2627	8.84316	-13.4728	5.02568	-0.0365338			0	280	22	141	363.78	384.57	459.258	74.6877	16.2627	8.84316	53.8206	1.06304	0.587206
942	DAPK2	Pan	AP7033a	0	975	19	92	879.52	420.834					0	856	28	61	505.08	533.946										0	856	28	61	505.08	533.946
943	DAPK2	Pan	AP7218a	0	2898	22	142	4083.92	1954.08	2161.08	207.005	9.57877	11.0775	0	1086	22	119	1266.16	1338.52	1508.13	169.609	11.2463	10.5585	22.2491	0.848241	0.513528			0	1086	22	119	1266.16	1338.52	1508.13	169.609	11.2463	10.5585	-30.2141	0.689251	-0.753661
944	DAPK2	Pan	AP7218a	0	3802	24	131	4949.18	2368.09					0	1558	32	104	1587.04	1677.74										0	1558	32	104	1587.04	1677.74
945	DAPK3 (DLK3; ZIPK)	Pan	ab2057	0	1706	20	113	1905.18	911.592	825.916	85.6768	10.3736	9.68985	0	320	32	143	411.84	435.377	382.308	53.069	13.8812	8.57859	23.9053	0.521546	0.582126			0	320	32	143	411.84	435.377	382.308	53.069	13.8812	8.57859	-53.711	0.451579	-1.70292
946	DAPK3 (DLK3; ZIPK)	Pan	ab2057	0	1522	20	103	1547.06	740.239					0	259	30	136	311.44	329.239										0	259	30	136	311.44	329.239
947	DARPP32 (PPP1R1B)	Y74	PN794	0	7358	18	169	12404.6	5935.36	5540.35	395.015	7.12978	12.4358	0	2571	20	146	3724.46	3937.32	4252.66	315.348	7.41531	12.0542	-21.9228	0.361274	-0.359451			0	2571	20	146	3724.46	3937.32	4252.66	315.348	7.41531	12.0542	-23.242	0.625811	-0.44222
948	DARPP32 (PPP1R1B)	Y74	PN794	0	6583	26	164	10753.5	5145.34					0	3065	22	142	4321.06	4568.01										0	3065	22	142	4321.06	4568.01
949	DARPP32 (PPP1R1B)	T75	PN818	0	2784	22	113	3121.06	1493.37	1055.78	437.585	41.4465	10.0441	0	900	24	91	797.16	842.718	1113.26	270.546	24.302	10.1206	6.65372	15.2234	0.293351			0	900	24	91	797.16	842.718	1113.26	270.546	24.302	10.1206	5.44447	12.0762	-0.0130951
950	DARPP32 (PPP1R1B)	T75	PN818	0	868	18	152	1292	618.197					0	1331	22	100	1309	1383.81										0	1331	22	100	1309	1383.81
951	DCAMLK1 (CaMKinase VI; DCLK1)	Pan	AP7219a	0	593	18	110	632.5	302.639	626.518	323.879	51.6951	9.29121	0	324	18	69	211.14	223.207	241.95	18.7433	7.74676	7.91857	56.6024	1.24126	1.02832			0	324	18	69	211.14	223.207	241.95	18.7433	7.74676	7.91857	-61.3818	0.968395	-2.10304
952	DCAMLK1 (CaMKinase VI; DCLK1)	Pan	AP7219a	0	1586	22	127	1986.28	950.397					0	198	18	137	246.6	260.693										0	198	18	137	246.6	260.693
953	DCK	Pan+S74	PN696	0	10466	28	166	17327.1	8290.68	7281.95	1008.72	13.8524	12.8301	0	3728	28	152	5624	5945.42	7060.97	1115.56	15.7989	12.7857	-14.7337	1.0388	-0.208765			0	3728	28	152	5624	5945.42	7060.97	1115.56	15.7989	12.7857	-3.03461	9.77103	0.0633218
954	DCK	Pan+S74	PN696	0	7832	28	168	13110.7	6273.23					0	5016	26	155	7734.5	8176.53										0	5016	26	155	7734.5	8176.53
955	DDR1	Pan	NK263-1	0	886	22	95	820.8	392.737	462.859	70.1214	15.1496	8.85443	0	738	22	101	723.16	764.489	696.176	68.3131	9.81262	9.44331	37.0815	0.79537	0.795549			0	738	22	101	723.16	764.489	696.176	68.3131	9.81262	9.44331	50.408	0.495205	0.597698
956	DDR1	Pan	NK263-1	0	1448	38	79	1113.9	532.98					0	536	24	116	593.92	627.863										0	536	24	116	593.92	627.863
957	DDR1	Y796+Y797	PK591	0	556	21	87	465.45	222.709	172.074	50.6352	29.4265	7.42688	0	784	22	84	640.08	676.661	746.687	70.0257	9.37819	9.54436	150.102	0.55642	1.95389			0	784	22	84	640.08	676.661	746.687	70.0257	9.37819	9.54436	333.934	0.116205	2.60663
958	DDR1	Y796+Y797	PK591	0	224	36	135	253.8	121.438					0	934	46	87	772.56	816.712										0	934	46	87	772.56	816.712
959	DDR1	Y797	PK592	0	1078	24	91	959.14	458.93	468.213	9.28253	1.98255	8.87102	0	261	22	124	296.36	313.297	432.565	119.268	27.5722	8.75677	-54.2262	0.71291	-1.23602			0	261	22	124	296.36	313.297	432.565	119.268	27.5722	8.75677	-7.61359	3.88184	-0.382733
960	DDR1	Y797	PK592	0	1247	30	82	997.94	477.495					0	624	24	87	522	551.833										0	624	24	87	522	551.833
961	DDR2 (Tyro10)	Pan	AP7683a	0	84	20	131	83.84	40.1158	31.685	8.43083	26.6083	4.98573	0	49	14	134	46.9	49.5804	67.6048	18.0244	26.6615	6.07905	132.021	0.45011	1.89177			0	49	14	134	46.9	49.5804	67.6048	18.0244	26.6615	6.07905	113.365	0.469895	0.961498
962	DDR2 (Tyro10)	Pan	AP7683a	0	52	16	135	48.6	23.2542					0	78	18	135	81	85.6292										0	78	18	135	81	85.6292
963	DDR2 (Tyro10)	Y736	PK593	0	228	26	129	260.58	124.683	224.317	99.6341	44.4167	7.80939	0	146	22	126	156.24	165.169	304.956	139.787	45.8384	8.25246	-47.0923	1.26374	-0.934411			0	146	22	126	156.24	165.169	304.956	139.787	45.8384	8.25246	35.949	2.51064	0.302058
964	DDR2 (Tyro10)	Y736	PK593	0	766	22	91	677.04	323.951					0	629	28	70	420.7	444.743										0	629	28	70	420.7	444.743
965	DDR2 (Tyro10)	Y740	PK594	0	926	32	45	402.3	192.493	156.277	36.2162	23.1744	7.28796	0	195	24	130	222.3	235.005	276.234	41.2289	14.9254	8.10974	30.4696	0.921771	0.753317			0	195	24	130	222.3	235.005	276.234	41.2289	14.9254	8.10974	76.7593	0.496354	0.785014
966	DDR2 (Tyro10)	Y740	PK594	0	228	24	123	250.92	120.06					0	568	22	55	300.3	317.462										0	568	22	55	300.3	317.462
967	DFF45	Pan	M037-3	0	1400	24	87	1197.12	572.799	491.323	81.4757	16.5829	8.94053	0	150	26	149	184.76	195.319	217.382	22.0627	10.1493	7.76409	-77.6108	0.546037	-2.56241			0	150	26	149	184.76	195.319	217.382	22.0627	10.1493	7.76409	-55.7558	0.479451	-1.85993
968	DFF45	Pan	M037-3	0	1054	22	83	856.56	409.848					0	180	30	151	226.5	239.445										0	180	30	151	226.5	239.445
969	DGKd (DGK-D)	Pan	AP8126a	0	758	20	92	678.96	324.869	255.528	69.3415	27.1365	7.99734	0	161	22	150	208.5	220.416	313.244	92.8284	29.6345	8.29114	1.43438	34.3639	0.264866			0	161	22	150	208.5	220.416	313.244	92.8284	29.6345	8.29114	22.5871	2.51343	0.110173
970	DGKd (DGK-D)	Pan	AP8126a	0	278	22	152	389.12	186.187					0	420	24	97	384.12	406.073										0	420	24	97	384.12	406.073
971	DGKd (DGK-D)	Pan	AP8126b	0	219	18	140	281.4	134.645	149.659	15.0147	10.0326	7.22554	0	78	18	137	82.2	86.8978	91.5493	4.65146	5.08083	6.51648	-14.9647	1.93875	-0.0373767			0	78	18	137	82.2	86.8978	91.5493	4.65146	5.08083	6.51648	-38.8282	0.389239	-1.35825
972	DGKd (DGK-D)	Pan	AP8126b	0	259	20	144	344.16	164.674					0	85	20	140	91	96.2007										0	85	20	140	91	96.2007
973	DGKz	Pan	AP8060b	0	7882	26	179	14062.2	6728.51	8929.77	2201.25	24.6507	13.1244	0	5753	30	158	9042.34	9559.12	8544.41	1014.71	11.8757	13.0608	-20.9332	2.55401	-0.357805			0	5753	30	158	9042.34	9559.12	8544.41	1014.71	11.8757	13.0608	-4.3154	8.4642	0.0624462
974	DGKz	Pan	AP8060b	0	14042	28	166	23263.2	11131					0	4448	24	161	7122.64	7529.7										0	4448	24	161	7122.64	7529.7
975	DICER1 (Dicer; HERNA; Helicase MOI)	Pan	NN237-1	0	6022	54	117	6982.56	3341.02	2564.97	776.053	30.2558	11.3247	0	2316	26	111	2541.9	2687.17	2484.45	202.719	8.15951	11.2787	-11.7869	2.63997	-0.0984679			0	2316	26	111	2541.9	2687.17	2484.45	202.719	8.15951	11.2787	-3.13908	12.2378	-0.0713985
976	DICER1 (Dicer; HERNA; Helicase MOI)	Pan	NN237-1	0	2882	28	131	3738.74	1788.92					0	1731	18	126	2158.38	2281.73										0	1731	18	126	2158.38	2281.73
977	DLG3 (SAP102; Synapse-associated protein 102)	Pan	NN238-1	0	49	14	156	54.6	26.1251	18.1536	7.97149	43.9114	4.18218	0	26	12	165	23.1	24.4202	38.4274	14.0072	36.4512	5.26406	38.5745	1.13835	0.962672			0	26	12	165	23.1	24.4202	38.4274	14.0072	36.4512	5.26406	111.68	0.719581	0.874768
978	DLG3 (SAP102; Synapse-associated protein 102)	Pan	NN238-1	0	26	12	152	21.28	10.1821					0	48	16	155	49.6	52.4347										0	48	16	155	49.6	52.4347
979	DLG4 (PSD95)	Pan	NN142	0	1726	22	131	2232.24	1068.08	1094.75	26.661	2.43536	10.0964	0	904	30	108	943.92	997.866	955.59	42.2755	4.42402	9.90025	15.6775	0.917766	0.442096			0	904	30	108	943.92	997.866	955.59	42.2755	4.42402	9.90025	-12.7112	0.539633	-0.389188
980	DLG4 (PSD95)	Pan	NN142	0	1853	22	128	2343.68	1121.41					0	738	24	121	863.94	913.315										0	738	24	121	863.94	913.315
981	DLG4 (PSD95)	Pan	NN239-1	0	200	22	131	233.18	111.572	75.2316	36.3406	48.305	6.23327	0	190	26	128	209.92	221.917	130.886	91.0313	69.5501	7.03217	-58.5215	1.09742	-1.33545			0	190	26	128	209.92	221.917	130.886	91.0313	69.5501	7.03217	73.9773	1.59313	0.660189
982	DLG4 (PSD95)	Pan	NN239-1	0	82	18	127	81.28	38.8909					0	51	22	130	37.7	39.8546										0	51	22	130	37.7	39.8546
983	DLG4 (PSD95)	Pan	NN239-2	0	62	20	155	65.1	31.1491	32.7999	1.65076	5.03282	5.03562	0	83	24	160	94.4	99.795	95.577	4.21803	4.41323	6.57859	101.236	0.332519	1.62661			0	83	24	160	94.4	99.795	95.577	4.21803	4.41323	6.57859	191.394	0.0493538	1.59381
984	DLG4 (PSD95)	Pan	NN239-2	0	74	24	144	72	34.4506					0	78	20	149	86.42	91.359										0	78	20	149	86.42	91.359
985	DLK (DAPK; ZPK; MAP3K12; MUK)	Pan	AP7214a	0	71	18	136	72.08	34.4889	28.7854	5.70349	19.8138	4.84727	0	70	20	133	66.5	70.3005	49.5804	20.7202	41.791	5.6317	56.4154	0.381176	1.16599			0	70	20	133	66.5	70.3005	49.5804	20.7202	41.791	5.6317	72.2413	0.852765	0.517948
986	DLK (DAPK; ZPK; MAP3K12; MUK)	Pan	AP7214a	0	50	14	134	48.24	23.0819					0	33	12	130	27.3	28.8602										0	33	12	130	27.3	28.8602
987	DLK (DAPK; ZPK; MAP3K12; MUK)	Pan	AP7217b	0	444	18	80	340.8	163.066	289.462	126.396	43.6657	8.17723	0	162	20	150	213	225.173	196.292	28.8814	14.7135	7.61686	-42.7183	1.22874	-0.798906			0	162	20	150	213	225.173	196.292	28.8814	14.7135	7.61686	-32.1873	1.81373	-1.06682
988	DLK (DAPK; ZPK; MAP3K12; MUK)	Pan	AP7217b	0	918	22	97	869.12	415.857					0	127	20	148	158.36	167.41										0	127	20	148	158.36	167.41
989	DLK (DAPK; ZPK; MAP3K12; MUK)	Pan	sc-10805	0	3257	26	156	5040.36	2411.72	2728.19	316.477	11.6002	11.4137	0	1396	22	131	1799.94	1902.81	1980.36	77.5526	3.91608	10.9515	-13.9526	1.13935	-0.147296			0	1396	22	131	1799.94	1902.81	1980.36	77.5526	3.91608	10.9515	-27.4113	0.566056	-0.644726
990	DLK (DAPK; ZPK; MAP3K12; MUK)	Pan	sc-10805	0	4003	26	160	6363.2	3044.67					0	1512	26	131	1946.66	2057.91										0	1512	26	131	1946.66	2057.91
991	DLK (DAPK; ZPK; MAP3K12; MUK)	Pan	sc-8124	0	907	22	114	1008.9	482.739	486.414	3.67473	0.755474	8.92604	0	174	24	139	208.5	220.416	242.299	21.883	9.03141	7.92064	-55.2061	0.321481	-1.27782			0	174	24	139	208.5	220.416	242.299	21.883	9.03141	7.92064	-50.1867	0.19501	-1.62234
992	DLK (DAPK; ZPK; MAP3K12; MUK)	Pan	sc-8124	0	808	14	129	1024.26	490.089					0	260	22	105	249.9	264.182										0	260	22	105	249.9	264.182
993	DLK (DAPK; ZPK; MAP3K12; MUK)	Pan	sc-8125	0	368	26	165	564.3	270.007	151.439	118.568	78.2938	7.2426	0	44	10	242	82.28	86.9824	75.7871	11.1952	14.7719	6.24388	37.5866	3.38759	0.853093			0	44	10	242	82.28	86.9824	75.7871	11.1952	14.7719	6.24388	-49.9554	1.86298	-1.76124
994	DLK (DAPK; ZPK; MAP3K12; MUK)	Pan	sc-8125	0	44	14	229	68.7	32.8716					0	38	12	235	61.1	64.5919										0	38	12	235	61.1	64.5919
995	DLK (DAPK; ZPK; MAP3K12; MUK)	Pan	sc-8125	0	2584	24	109	2790.4	1335.15	1399.45	64.2983	4.59453	10.4506	0	1116	24	103	1124.76	1189.04	1226.78	37.7403	3.07637	10.2607	-57.7097	1.34587	-1.43231			0	1116	24	103	1124.76	1189.04	1226.78	37.7403	3.07637	10.2607	-12.3384	0.621708	-0.34941
996	DLK (DAPK; ZPK; MAP3K12; MUK)	Pan	sc-8125	0	2786	30	111	3059.16	1463.75					0	1270	24	96	1196.16	1264.52										0	1270	24	96	1196.16	1264.52
997	DLK (DAPK; ZPK; MAP3K12; MUK)	S269	PK590	0	2080	24	109	2241.04	1072.29	1071.84	0.459342	0.0428556	10.0659	0	1523	30	88	1313.84	1388.93	1057.62	331.311	31.3262	10.0466	-65.6636	0.518568	-1.806			0	1523	30	88	1313.84	1388.93	1057.62	331.311	31.3262	10.0466	-1.32666	23.6451	-0.144891
998	DLK (DAPK; ZPK; MAP3K12; MUK)	S269	PK590	0	2179	26	104	2239.12	1071.38					0	478	26	152	687.04	726.305										0	478	26	152	687.04	726.305
999	DLK (DAPK; ZPK; MAP3K12; MUK)	Pan+S308	PK900	0	2268	26	125	2802.5	1340.94	1463.49	122.549	8.37371	10.5152	0	1430	32	101	1411.98	1492.68	1506.81	14.1341	0.938015	10.5573	-55.6407	0.923279	-1.3459			0	1430	32	101	1411.98	1492.68	1506.81	14.1341	0.938015	10.5573	2.95994	3.14592	-0.0196536
1000	DLK (DAPK; ZPK; MAP3K12; MUK)	Pan+S308	PK900	0	2743	26	122	3314.74	1586.04					0	1150	26	128	1438.72	1520.94										0	1150	26	128	1438.72	1520.94
1001	DMPK1 (DMPK)	Pan	AP7034b	0	60	18	138	57.96	27.7328	111.189	83.4566	75.0581	6.79688	0	88	22	141	93.06	98.3785	106.497	8.11892	7.62359	6.73467	-38.1425	2.46104	-0.613151			0	88	22	141	93.06	98.3785	106.497	8.11892	7.62359	6.73467	-4.21985	19.5935	-0.49268
1002	DMPK1 (DMPK)	Pan	AP7034b	0	480	28	90	406.8	194.646					0	100	22	139	108.42	114.616										0	100	22	139	108.42	114.616
1003	DMPK1 (DMPK)	Pan	NK264-1	0	5787	28	142	8177.78	3912.91	3533.61	379.306	10.7343	11.7869	0	1692	26	124	2065.84	2183.9	2412.86	228.958	9.48905	11.2365	9.15703	1.97924	0.281453			0	1692	26	124	2065.84	2183.9	2412.86	228.958	9.48905	11.2365	-31.7167	0.637623	-0.735053
1004	DMPK1 (DMPK)	Pan	NK264-1	0	4602	24	144	6592.32	3154.3					0	2128	28	119	2499	2641.82										0	2128	28	119	2499	2641.82
1005	DMPK2 (MRCK-g)	Pan	NK265-1	0	2032	24	117	2349.36	1124.12	803.752	320.372	39.8595	9.65061	0	1314	22	109	1408.28	1488.76	1130.95	357.814	31.6383	10.1433	-0.325816	348.69	0.180413			0	1314	22	109	1408.28	1488.76	1130.95	357.814	31.6383	10.1433	40.7088	1.75632	0.533507
1006	DMPK2 (MRCK-g)	Pan	NK265-1	0	676	20	154	1010.24	483.381					0	500	22	153	731.34	773.137										0	500	22	153	731.34	773.137
1007	DNAPK (PRKDC)	Pan	KAP-PI001E	0	1004	22	77	756.14	361.799	345.258	16.5411	4.79094	8.43153	0	192	20	127	218.44	230.924	275.938	45.0135	16.3129	8.1082	56.7001	0.370997	1.05654			0	192	20	127	218.44	230.924	275.938	45.0135	16.3129	8.1082	-20.0778	1.05111	-0.713407
1008	DNAPK (PRKDC)	Pan	KAP-PI001E	0	942	26	75	687	328.716					0	464	24	69	303.6	320.951										0	464	24	69	303.6	320.951
1009	DNAPK (PRKDC)	Pan	NK048-4	0	2862	26	142	4027.12	1926.9	2123.34	196.436	9.25127	11.0521	0	1378	30	96	1294.08	1368.04	2086.63	718.588	34.4378	11.027	-4.29559	6.12196	0.0610423			0	1378	30	96	1294.08	1368.04	2086.63	718.588	34.4378	11.027	-1.7289	25.2698	-0.0662818
1010	DNAPK (PRKDC)	Pan	NK048-4	0	3487	24	140	4848.2	2319.77					0	2292	24	117	2653.56	2805.21										0	2292	24	117	2653.56	2805.21
1011	DNAPK (PRKDC)	Pan	NK048-6	0	3525	26	132	4618.68	2209.95	2004.29	205.656	10.2608	10.9689	0	1790	25	110	1941.5	2052.46	2316.48	264.023	11.3976	11.1777	-60.0336	0.778347	-1.55328			0	1790	25	110	1941.5	2052.46	2316.48	264.023	11.3976	11.1777	15.5759	1.3905	0.253164
1012	DNAPK (PRKDC)	Pan	NK048-6	0	2688	22	141	3759.06	1798.64					0	2474	33	100	2441	2580.51										0	2474	33	100	2441	2580.51
1013	DNAPK (PRKDC)	Pan	NK048-7	0	9183	26	176	16116.3	7711.35	7988.11	276.753	3.46457	12.9636	0	4567	26	160	7265.6	7680.83	7027.68	653.15	9.29396	12.7788	-18.1889	0.39457	-0.289564			0	4567	26	160	7265.6	7680.83	7027.68	653.15	9.29396	12.7788	-12.0231	1.06116	-0.120908
1014	DNAPK (PRKDC)	Pan	NK048-7	0	9728	24	178	17273.1	8264.86					0	3592	24	169	6029.92	6374.53										0	3592	24	169	6029.92	6374.53
1015	DNAPK (PRKDC)	Pan	sc-390849	0	1926	24	122	2320.44	1110.29	1007.84	102.443	10.1646	9.97706	0	334	30	145	440.8	465.992	629.618	163.626	25.9881	9.29833	30.7671	0.497497	0.672891			0	334	30	145	440.8	465.992	629.618	163.626	25.9881	9.29833	-37.5282	0.963346	-1.07362
1016	DNAPK (PRKDC)	Pan	sc-390849	0	1550	24	124	1892.24	905.401					0	700	24	111	750.36	793.244										0	700	24	111	750.36	793.244
1017	DNAPK (PRKDC)	Pan	sc-9051	0	340	24	147	464.52	222.264	394.402	172.138	43.6454	8.62352	0	698	20	96	650.88	688.078	553.154	134.924	24.3918	9.11154	-36.8846	1.84829	-0.633372			0	698	20	96	650.88	688.078	553.154	134.924	24.3918	9.11154	40.2513	1.69031	0.43651
1018	DNAPK (PRKDC)	Pan	sc-9051	0	1036	24	117	1184.04	566.541					0	286	24	151	395.62	418.23										0	286	24	151	395.62	418.23
1019	DNAPK (PRKDC)	Y883	PK596	0	1630	20	102	1642.2	785.761	1027.72	241.958	23.5432	10.0052	0	2075	27	102	2088.96	2208.35	2164.06	44.284	2.04634	11.0795	83.8566	0.453368	1.30295			0	2075	27	102	2088.96	2208.35	2164.06	44.284	2.04634	11.0795	110.569	0.231435	1.37689
1020	DNAPK (PRKDC)	Y883	PK596	0	2494	37	108	2653.56	1269.68					0	1898	24	107	2005.18	2119.78										0	1898	24	107	2005.18	2119.78
1021	DNAPK (PRKDC)	T2609	PK595	0	5122	48	90	4566.6	2185.03	1831.52	353.511	19.3015	10.8388	0	847	26	96	788.16	833.204	627.313	205.891	32.821	9.29304	-61.3103	0.72625	-1.6093			0	847	26	96	788.16	833.204	627.313	205.891	32.821	9.29304	-65.749	0.79275	-2.20855
1022	DNAPK (PRKDC)	T2609	PK595	0	2824	66	112	3088.96	1478.01					0	282	18	151	398.64	421.423										0	282	18	151	398.64	421.423
1023	DNMT1 (AIM; CXXC9; DNMT; MCMT)	Pan	NN241-2	0	831	21	100	810	387.57	461.514	73.9444	16.0221	8.85023	0	250	18	146	338.72	358.078	497.093	139.015	27.9656	8.95737	-76.1961	0.790508	-2.44612			0	250	18	146	338.72	358.078	497.093	139.015	27.9656	8.95737	7.70929	5.70582	-0.0754003
1024	DNMT1 (AIM; CXXC9; DNMT; MCMT)	Pan	NN241-2	0	1132	24	101	1119.08	535.458					0	634	20	98	601.72	636.109										0	634	20	98	601.72	636.109
1025	DNMT1 (AIM; CXXC9; DNMT; MCMT)	Pan	NN241-3	0	4296	22	117	5000.58	2392.68	2134.16	258.518	12.1133	11.0595	0	1804	22	106	1888.92	1996.87	1837.6	159.27	8.66729	10.8436	-39.0312	1.5156	-0.774119			0	1804	22	106	1888.92	1996.87	1837.6	159.27	8.66729	10.8436	-13.8959	1.49545	-0.33192
1026	DNMT1 (AIM; CXXC9; DNMT; MCMT)	Pan	NN241-3	0	3154	18	125	3920	1875.65					0	1488	18	108	1587.6	1678.33										0	1488	18	108	1587.6	1678.33
1027	DNMT3A	S105	PN746	0	2669	26	130	3435.9	1644.01	1762.42	118.41	6.71858	10.7833	0	1368	26	122	1637.24	1730.81	2037.57	306.764	15.0554	10.9926	-25.3434	0.882527	-0.390393			0	1368	26	122	1637.24	1730.81	2037.57	306.764	15.0554	10.9926	15.6121	1.39468	0.237458
1028	DNMT3A	S105	PN746	0	3248	26	122	3930.84	1880.83					0	2006	26	112	2217.6	2344.34										0	2006	26	112	2217.6	2344.34
1029	DNMT3L	Pan	NN242-1	0	3493	36	104	3595.28	1720.27	1423.9	296.376	20.8144	10.4756	0	321	26	140	413	436.603	461.108	24.5048	5.31432	8.84896	-81.1984	0.924196	-2.9341			0	321	26	140	413	436.603	461.108	24.5048	5.31432	8.84896	-67.6165	0.386426	-2.35349
1030	DNMT3L	Pan	NN242-1	0	2019	22	118	2356.46	1127.52					0	343	24	144	459.36	485.613										0	343	24	144	459.36	485.613
1031	Dok1	Pan	AP2001a	0	1323	36	104	1338.48	640.437	671.859	31.4218	4.67685	9.39201	0	772	35	81	596.97	631.087	626.822	4.2656	0.680513	9.29191	-37.443	1.55767	-0.674014			0	772	35	81	596.97	631.087	626.822	4.2656	0.680513	9.29191	-6.70339	0.799202	-0.317108
1032	Dok1	Pan	AP2001a	0	1473	32	102	1469.82	703.281					0	416	26	151	588.9	622.556										0	416	26	151	588.9	622.556
1033	Dok3	Y398	PN508	0	3204	32	138	4377.36	2094.48	2267.7	173.215	7.63836	11.147	0	2777	34	110	3017.3	3189.74	3109.24	80.502	2.58912	11.6023	8.79677	3.87233	0.295473			0	2777	34	110	3017.3	3189.74	3109.24	80.502	2.58912	11.6023	37.1099	0.2756	0.613065
1034	Dok3	Y398	PN508	0	3835	28	134	5101.38	2440.91					0	2316	24	125	2865	3028.74										0	2316	24	125	2865	3028.74
1035	DOR1	T358+T361+S363	PN795	0	2734	26	113	3060.04	1464.17	1502	37.8335	2.51887	10.5527	0	1567	22	100	1545	1633.3	1600.08	33.2157	2.07587	10.6439	12.5239	0.826495	0.376553			0	1567	22	100	1545	1633.3	1600.08	33.2157	2.07587	10.6439	6.52981	0.703656	0.0523157
1036	DOR1	T358+T361+S363	PN795	0	2560	26	127	3218.18	1539.84					0	1554	26	97	1482.16	1566.87										0	1554	26	97	1482.16	1566.87
1037	DPYD	S766+T768	PN747	0	3322	20	144	4754.88	2275.12	2337.01	61.8915	2.64832	11.1904	0	1668	26	121	1986.82	2100.37	2099.41	0.962007	0.0458228	11.0358	-39.9078	0.7766	-0.805057			0	1668	26	121	1986.82	2100.37	2099.41	0.962007	0.0458228	11.0358	-10.167	0.264988	-0.234975
1038	DPYD	S766+T768	PN747	0	3530	24	143	5013.58	2398.9					0	1610	22	125	1985	2098.44										0	1610	22	125	1985	2098.44
1039	DUSP1 (MKP1; CL100; VH1)	Pan	NP006-2	0	2693	22	112	2991.52	1431.39	1185.38	246.001	20.7529	10.2111	0	1824	26	90	1618.2	1710.68	1294.36	416.317	32.1638	10.338	-55.7472	0.578665	-1.34078			0	1824	26	90	1618.2	1710.68	1294.36	416.317	32.1638	10.338	9.19373	5.75574	0.0720036
1040	DUSP1 (MKP1; CL100; VH1)	Pan	NP006-2	0	1700	22	117	1963.26	939.383					0	782	20	109	830.58	878.048										0	782	20	109	830.58	878.048
1041	DUSP1 (MKP1; CL100; VH1)	Pan	NP006-3	0	2168	24	162	3473.28	1661.9	2016.14	354.239	17.5702	10.9774	0	2116	22	126	2638.44	2789.23	2902.56	113.332	3.90455	11.5031	-3.9051	21.1738	0.0709345			0	2116	22	126	2638.44	2789.23	2902.56	113.332	3.90455	11.5031	43.9665	0.488434	0.696439
1042	DUSP1 (MKP1; CL100; VH1)	Pan	NP006-3	0	3590	26	139	4953.96	2370.38					0	2022	27	143	2852.85	3015.89										0	2022	27	143	2852.85	3015.89
1043	DUSP1 (MKP1; CL100; VH1)	pan	sc-1199	0	5827	28	154	8930.46	4273.05	3989.05	284.002	7.11954	11.9618	0	2590	28	111	2843.82	3006.35	3106.15	99.8056	3.21316	11.6009	-38.3643	0.393095	-0.782377			0	2590	28	111	2843.82	3006.35	3106.15	99.8056	3.21316	11.6009	-22.1331	0.466844	-0.455053
1044	DUSP1 (MKP1; CL100; VH1)	pan	sc-1199	0	5260	28	148	7743.36	3705.05					0	2622	30	117	3032.64	3205.96										0	2622	30	117	3032.64	3205.96
1045	DUSP2 (PAC1)	Pan	NP008-2	0	3263	28	132	4270.2	2043.21	2007.24	35.9722	1.79212	10.971	0	1756	20	98	1701.28	1798.51	1475.06	323.446	21.9276	10.5266	-18.4073	1.28394	-0.231795			0	1756	20	98	1701.28	1798.51	1475.06	323.446	21.9276	10.5266	-26.5127	0.894653	-0.658923
1046	DUSP2 (PAC1)	Pan	NP008-2	0	2885	24	144	4119.84	1971.26					0	738	26	153	1089.36	1151.62										0	738	26	153	1089.36	1151.62
1047	DUSP2 (PAC1)	Pan	NP008-3	0	2354	32	114	2647.08	1266.58	1177.15	89.4233	7.59657	10.2011	0	1470	24	103	1489.38	1574.5	1625.56	51.0604	3.1411	10.6667	84.0013	0.175461	1.29824			0	1470	24	103	1489.38	1574.5	1625.56	51.0604	3.1411	10.6667	38.0923	0.281885	0.544161
1048	DUSP2 (PAC1)	Pan	NP008-3	0	1814	24	127	2273.3	1087.73					0	1626	24	99	1585.98	1676.62										0	1626	24	99	1585.98	1676.62
1049	DUSP2 (PAC1)	Pan	NP008-4	0	1203	32	94	1100.74	526.683	906.458	379.775	41.8966	9.8241	0	338	28	134	415.4	439.14	556.685	117.545	21.1151	9.12072	47.9142	1.38816	0.905861			0	338	28	134	415.4	439.14	556.685	117.545	21.1151	9.12072	-38.5868	1.63299	-1.12151
1050	DUSP2 (PAC1)	Pan	NP008-4	0	2584	48	106	2688.16	1286.23					0	472	26	143	637.78	674.23										0	472	26	143	637.78	674.23
1051	DUSP2 (PAC1)	Pan	sc-1620	0	740	22	147	1055.46	505.018	541.712	36.6947	6.77384	9.08138	0	210	18	146	280.32	296.341	592.004	295.664	49.9429	9.20946	133.543	0.184465	1.77497			0	210	18	146	280.32	296.341	592.004	295.664	49.9429	9.20946	9.28394	6.10912	-0.0258072
1052	DUSP2 (PAC1)	Pan	sc-1620	0	1308	22	94	1208.84	578.407					0	1048	24	82	839.68	887.668										0	1048	24	82	839.68	887.668
1053	DUSP2 (PAC1)	Pan	sc-1621	0	1751	28	110	1895.3	906.865	933.062	26.1968	2.80762	9.86583	0	1193	28	88	1025.2	1083.79	1174.21	90.4181	7.70034	10.1975	-44.6147	0.774379	-0.914398			0	1193	28	88	1025.2	1083.79	1174.21	90.4181	7.70034	10.1975	25.8447	0.40658	0.327532
1054	DUSP2 (PAC1)	Pan	sc-1621	0	1814	24	112	2004.8	959.259					0	1150	32	107	1196.26	1264.63										0	1150	32	107	1196.26	1264.63
1055	DUSP3 (VHR)	Pan	610547	0	2369	24	128	3001.6	1436.21	1440.42	4.21063	0.29232	10.4923	0	500	24	153	728.28	769.902	875.765	105.863	12.0881	9.7744	-56.7371	0.616298	-1.39152			0	500	24	153	728.28	769.902	875.765	105.863	12.0881	9.7744	-39.2007	0.315821	-1.08292
1056	DUSP3 (VHR)	Pan	610547	0	2538	22	120	3019.2	1444.63					0	662	26	146	928.56	981.628										0	662	26	146	928.56	981.628
1057	DUSP3 (VHR)	Pan	NP030-2	0	2308	18	129	2954.1	1413.48	872.032	541.449	62.0905	9.76824	0	872	24	99	839.52	887.499	834.219	53.2804	6.38686	9.70428	78.0998	0.942017	1.2515			0	872	24	99	839.52	887.499	834.219	53.2804	6.38686	9.70428	-4.33616	15.7922	-0.233501
1058	DUSP3 (VHR)	Pan	NP030-2	0	512	22	141	690.9	330.582					0	512	26	152	738.72	780.938										0	512	26	152	738.72	780.938
1059	DUSP3 (VHR)	Pan	NP030-3	0	1056	22	151	1561.34	747.071	849.414	102.342	12.0486	9.73032	0	352	22	149	491.7	519.801	999.61	479.809	47.9996	9.96522	40.6264	0.502809	0.815254			0	352	22	149	491.7	519.801	999.61	479.809	47.9996	9.96522	17.6824	3.39594	0.180497
1060	DUSP3 (VHR)	Pan	NP030-3	0	1576	22	128	1989.12	951.756					0	1396	24	102	1399.44	1479.42										0	1396	24	102	1399.44	1479.42
1061	DUSP3 (VHR)	Pan	NP030-4	0	3244	22	135	4349.7	2081.25	2007.17	74.0832	3.69094	10.9709	0	1756	26	111	1920.3	2030.05	2234.19	204.146	9.13737	11.1255	-16.741	0.553445	-0.194357			0	1756	26	111	1920.3	2030.05	2234.19	204.146	9.13737	11.1255	11.3109	1.13416	0.177592
1062	DUSP3 (VHR)	Pan	NP030-4	0	3108	24	131	4040.04	1933.08					0	1814	26	129	2306.52	2438.34										0	1814	26	129	2306.52	2438.34
1063	DUSP3 (VHR)	Pan	sc-8889	0	2130	26	118	2482.72	1187.93	1360.94	173.004	12.7121	10.4104	0	1588	24	91	1423.24	1504.58	1628.89	124.31	7.6316	10.6697	-2.44588	10.4974	0.116688			0	1588	24	91	1423.24	1504.58	1628.89	124.31	7.6316	10.6697	19.6887	1.03327	0.274435
1064	DUSP3 (VHR)	Pan	sc-8889	0	2724	30	119	3205.86	1533.94					0	1666	24	101	1658.42	1753.2										0	1666	24	101	1658.42	1753.2
1065	DUSP3 (VHR)	Pan	sc-8890	0	2859	24	128	3628.8	1736.31	1601.65	134.664	8.40782	10.6453	0	938	24	116	1060.24	1120.83	1278.15	157.315	12.308	10.3198	-6.60658	3.43638	0.0285843			0	938	24	116	1060.24	1120.83	1278.15	157.315	12.308	10.3198	-20.1979	1.02564	-0.521513
1066	DUSP3 (VHR)	Pan	sc-8890	0	2310	22	134	3065.92	1466.98					0	1309	28	106	1357.86	1435.46										0	1309	28	106	1357.86	1435.46
1067	DUSP4 (MKP2; VH2)	Pan	AP7536b	0	2840	24	143	4026.88	1926.79	1898.85	27.9385	1.47134	10.8909	0	1114	20	127	1389.38	1468.78	1408.05	60.7333	4.31329	10.4595	-13.618	0.118176	-0.123654			0	1114	20	127	1389.38	1468.78	1408.05	60.7333	4.31329	10.4595	-25.8471	0.223802	-0.647807
1068	DUSP4 (MKP2; VH2)	Pan	AP7536b	0	3239	34	122	3910.1	1870.91					0	1458	26	89	1274.48	1347.32										0	1458	26	89	1274.48	1347.32
1069	DUSP4 (MKP2; VH2)	Pan	NP007-2	0	3526	58	138	4785.84	2289.93	2106.67	183.263	8.69918	11.0407	0	1330	24	107	1397.42	1477.28	1430.65	46.6309	3.25942	10.4825	-19.5303	0.46874	-0.259652			0	1330	24	107	1397.42	1477.28	1430.65	46.6309	3.25942	10.4825	-32.0894	0.372665	-0.811779
1070	DUSP4 (MKP2; VH2)	Pan	NP007-2	0	3414	36	119	4019.82	1923.41					0	1113	22	120	1309.2	1384.02										0	1113	22	120	1309.2	1384.02
1071	DUSP4 (MKP2; VH2)	Pan	NP007-3	0	4563	24	172	7807.08	3735.54	3581.26	154.277	4.30788	11.8063	0	1971	24	112	2180.64	2305.27	2293.09	12.1784	0.531091	11.1631	-32.6888	0.447191	-0.614373			0	1971	24	112	2180.64	2305.27	2293.09	12.1784	0.531091	11.1631	-35.9699	0.134529	-0.862917
1072	DUSP4 (MKP2; VH2)	Pan	NP007-3	0	4268	30	169	7162.22	3426.99					0	1764	24	124	2157.6	2280.91										0	1764	24	124	2157.6	2280.91
1073	DUSP4 (MKP2; VH2)	Pan	NP007-4	0	2889	26	144	4122.72	1972.64	1870.09	102.548	5.48357	10.8689	0	1892	28	113	2106.32	2226.7	2110.89	115.811	5.48636	11.0436	-14.0651	0.640857	-0.13257			0	1892	28	113	2106.32	2226.7	2110.89	115.811	5.48636	11.0436	12.8759	0.851972	0.196737
1074	DUSP4 (MKP2; VH2)	Pan	NP007-4	0	2908	22	128	3694.08	1767.55					0	1508	22	127	1887.22	1995.08										0	1508	22	127	1887.22	1995.08
1075	DUSP5	Pan	NP039-1	0	3213	28	146	4650.1	2224.98	2221	3.98575	0.179457	11.117	0	1868	28	112	2060.8	2178.58	2116.42	62.1605	2.93706	11.0474	-12.5282	2.11706	-0.107555			0	1868	28	112	2060.8	2178.58	2116.42	62.1605	2.93706	11.0474	-4.70881	0.661849	-0.122606
1076	DUSP5	Pan	NP039-1	0	3174	22	147	4633.44	2217.01					0	1761	26	112	1943.2	2054.26										0	1761	26	112	1943.2	2054.26
1077	DUSP5	Pan	NP039-2	0	1882	22	99	1841.4	881.075	946.177	65.1021	6.88054	9.88597	0	1429	24	92	1292.6	1366.47	1258.5	107.977	8.57988	10.2975	10.7011	5.4839	0.367297			0	1429	24	92	1292.6	1366.47	1258.5	107.977	8.57988	10.2975	33.0085	0.468377	0.440845
1078	DUSP5	Pan	NP039-2	1	1850	28	116	2113.52	1011.28					1	742	26	152	1088.32	1150.52										1	742	26	152	1088.32	1150.52
1079	DUSP5	Pan	NP039-3	0	1734	22	127	2174.24	1040.33	1170.98	130.649	11.1572	10.1935	0	1233	22	108	1307.88	1382.63	1505.99	123.359	8.19124	10.5565	32.1898	0.416851	0.686116			0	1233	22	108	1307.88	1382.63	1505.99	123.359	8.19124	10.5565	28.6088	0.676313	0.400154
1080	DUSP5	Pan	NP039-3	0	2310	24	119	2720.34	1301.63					0	1552	26	101	1541.26	1629.34										0	1552	26	101	1541.26	1629.34
1081	DUSP6	Pan	NP040-1	0	2946	56	146	4219.4	2018.9	1555.76	463.141	29.7694	10.6034	0	780	20	119	904.4	956.087	1309.22	353.131	26.9726	10.3545	-17.7816	2.46247	-0.206079			0	780	20	119	904.4	956.087	1309.22	353.131	26.9726	10.3545	-15.8471	3.58058	-0.418256
1082	DUSP6	Pan	NP040-1	0	1806	22	128	2283.52	1092.62					0	1478	22	108	1572.48	1662.35										0	1478	22	108	1572.48	1662.35
1083	DUSP6	Pan	NP040-2	0	2670	28	131	3461.02	1656.03	1529.51	126.525	8.27225	10.5789	0	1361	22	102	1365.78	1443.84	1352.43	91.4013	6.75828	10.4013	3.2243	6.02498	0.216			0	1361	22	102	1365.78	1443.84	1352.43	91.4013	6.75828	10.4013	-11.5771	1.29829	-0.320701
1084	DUSP6	Pan	NP040-2	0	2488	24	119	2932.16	1402.98					0	1289	20	94	1192.86	1261.03										0	1289	20	94	1192.86	1261.03
1085	DUSP6	Pan	NP040-3	0	3559	26	118	4168.94	1994.76	1796.35	198.412	11.0453	10.8109	0	686	33	149	972.97	1028.58	1021.36	7.21505	0.706416	9.99628	-58.8719	0.437615	-1.49525			0	686	33	149	972.97	1028.58	1021.36	7.21505	0.706416	9.99628	-43.1423	0.272394	-1.18991
1086	DUSP6	Pan	NP040-3	0	3062	26	110	3339.6	1597.93					0	861	34	116	959.32	1014.15										0	861	34	116	959.32	1014.15
1087	DUSP7	Pan	NP041-1	0	2894	22	122	3503.84	1676.52	1603.33	73.1932	4.56508	10.6469	0	1632	34	92	1470.16	1554.18	1583.41	29.2302	1.84603	10.6288	-66.3164	0.541951	-1.85983			0	1632	34	92	1470.16	1554.18	1583.41	29.2302	1.84603	10.6288	-1.24219	5.16112	-0.0920117
1088	DUSP7	Pan	NP041-1	0	2856	26	113	3197.9	1530.13					0	1748	34	89	1525.46	1612.64										0	1748	34	89	1525.46	1612.64
1089	DUSP7	Pan	NP041-2	0	1596	18	123	1940.94	928.703	1067.84	139.137	13.0298	10.0605	0	342	24	151	480.18	507.623	489.767	17.8553	3.64566	8.93595	27.0193	0.551348	0.61642			0	342	24	151	480.18	507.623	489.767	17.8553	3.64566	8.93595	-54.1348	0.308036	-1.68882
1090	DUSP7	Pan	NP041-2	0	1746	30	147	2522.52	1206.98					0	341	31	144	446.4	471.912										0	341	31	144	446.4	471.912
1091	DUSP7	Pan	NP041-3	0	2212	20	117	2564.64	1227.13	1454.73	227.594	15.6452	10.5065	0	321	19	146	440.92	466.119	749.002	282.883	37.768	9.54883	-36.0491	1.37542	-0.668291			0	321	19	146	440.92	466.119	749.002	282.883	37.768	9.54883	-48.5125	1.10102	-1.41658
1092	DUSP7	Pan	NP041-3	0	3057	26	116	3515.96	1682.32					0	1165	30	86	976.1	1031.88										0	1165	30	86	976.1	1031.88
1093	DUSP8	Pan	NP042-1	0	1679	22	98	1623.86	776.986	1076.44	299.457	27.8191	10.0721	0	1050	30	73	744.6	787.154	899.519	112.365	12.4916	9.81301	10.1384	4.99506	0.352003			0	1050	30	73	744.6	787.154	899.519	112.365	12.4916	9.81301	-16.436	2.45259	-0.479188
1094	DUSP8	Pan	NP042-1	0	2341	22	124	2875.56	1375.9					0	1137	24	86	957.18	1011.88										0	1137	24	86	957.18	1011.88
1095	DUSP8	Pan	NP042-3	0	2120	26	115	2408.1	1152.23	967.756	184.474	19.062	9.9185	0	464	28	150	654	691.377	1046.06	354.685	33.9067	10.0308	75.8108	0.284182	1.22282			0	464	28	150	654	691.377	1046.06	354.685	33.9067	10.0308	8.09138	6.54631	0.0257948
1096	DUSP8	Pan	NP042-3	0	1087	24	154	1637.02	783.283					0	1396	30	97	1325.02	1400.75										0	1396	30	97	1325.02	1400.75
1097	DUSP9	Pan	NP043-2	0	4576	26	148	6734	3222.09	3746.29	524.2	13.9925	11.8712	0	1250	24	118	1446.68	1529.36	2110.83	581.475	27.5472	11.0436	-59.2294	0.371488	-1.54479			0	1250	24	118	1446.68	1529.36	2110.83	581.475	27.5472	11.0436	-43.6554	0.951537	-1.1148
1098	DUSP9	Pan	NP043-2	0	6020	30	149	8925.1	4270.49					0	2262	28	114	2546.76	2692.31										0	2262	28	114	2546.76	2692.31
1099	DUSP9	Pan	NP043-3	0	5229	30	168	8734.32	4179.21	3688.72	490.484	13.2968	11.8489	0	2560	26	129	3268.86	3455.68	3765.37	309.692	8.22475	11.8786	-20.8288	1.2742	-0.315214			0	2560	26	129	3268.86	3455.68	3765.37	309.692	8.22475	11.8786	2.07791	10.3573	0.0804453
1100	DUSP9	Pan	NP043-3	0	4086	35	165	6684.15	3198.24					0	2495	24	156	3854.76	4075.06										0	2495	24	156	3854.76	4075.06
1101	DUSP10	Pan	NP047-1	0	2501	22	138	3421.02	1636.89	1810.25	173.354	9.57625	10.822	0	1732	26	103	1757.18	1857.6	1962.41	104.806	5.34067	10.9384	-50.0531	1.22635	-1.13587			0	1732	26	103	1757.18	1857.6	1962.41	104.806	5.34067	10.9384	8.40569	1.77462	0.111195
1102	DUSP10	Pan	NP047-1	0	3050	24	137	4145.62	1983.6					0	1816	22	109	1955.46	2067.22										0	1816	22	109	1955.46	2067.22
1103	DUSP10	Pan	NP047-2	0	5294	26	141	7427.88	3554.1	3387.57	166.526	4.91578	11.726	0	2000	24	128	2529.28	2673.83	2958.49	284.659	9.62177	11.5306	-7.48798	1.82852	-0.0229901			0	2000	24	128	2529.28	2673.83	2958.49	284.659	9.62177	11.5306	-12.6664	1.14772	-0.244664
1104	DUSP10	Pan	NP047-2	0	4540	22	149	6731.82	3221.05					0	2600	22	119	3067.82	3243.15										0	2600	22	119	3067.82	3243.15
1105	DUSP11	Pan	NP048-1	0	2660	28	128	3368.96	1611.98	1628.37	16.388	1.0064	10.6692	0	1077	20	112	1183.84	1251.5	1372.44	120.938	8.81193	10.4225	-22.7411	0.186894	-0.323356			0	1077	20	112	1183.84	1251.5	1372.44	120.938	8.81193	10.4225	-15.7173	0.624684	-0.409355
1106	DUSP11	Pan	NP048-1	0	2962	24	117	3437.46	1644.76					0	1320	24	109	1412.64	1493.37										0	1320	24	109	1412.64	1493.37
1107	DUSP11	Pan	NP048-2	0	1056	22	105	1085.7	519.487	289.601	229.886	79.3804	8.17792	0	118	20	135	132.3	139.861	179.71	39.8493	22.1742	7.48953	78.6063	1.23	1.30681			0	118	20	135	132.3	139.861	179.71	39.8493	22.1742	7.48953	-37.9454	2.67633	-1.24553
1108	DUSP11	Pan	NP048-2	0	112	16	130	124.8	59.7144					0	184	23	129	207.69	219.56										0	184	23	129	207.69	219.56
1109	DUSP11	Pan	NP048-3	0	1638	30	87	1398.96	669.376	511.63	157.746	30.832	8.99896	0	170	28	144	204.48	216.166	252.574	36.4083	14.4149	7.98057	-44.3583	1.46106	-0.878558			0	170	28	144	204.48	216.166	252.574	36.4083	14.4149	7.98057	-50.6334	0.893617	-1.63407
1110	DUSP11	Pan	NP048-3	0	886	26	86	739.6	353.885					0	230	26	134	273.36	288.983										0	230	26	134	273.36	288.983
1111	DUSP12	Pan	NP046-1	0	1492	26	113	1656.58	792.642	743.54	49.1017	6.60377	9.53827	0	723	22	108	757.08	800.348	986.797	186.45	18.8944	9.94661	-56.5477	0.863901	-1.3534			0	723	22	108	757.08	800.348	986.797	186.45	18.8944	9.94661	32.7161	0.779378	0.405796
1112	DUSP12	Pan	NP046-1	0	1492	26	99	1451.34	694.439					0	1077	30	106	1109.82	1173.25										0	1077	30	106	1109.82	1173.25
1113	DUSP12	Pan	NP046-2	0	1570	22	109	1687.32	807.35	844.873	37.5225	4.4412	9.72259	0	1085	22	102	1084.26	1146.23	1176.51	30.2874	2.57433	10.2003	-13.6829	0.997193	-0.0882707			0	1085	22	102	1084.26	1146.23	1176.51	30.2874	2.57433	10.2003	39.2533	0.178724	0.518896
1114	DUSP12	Pan	NP046-2	0	1656	24	113	1844.16	882.395					0	1085	28	108	1141.56	1206.8										0	1085	28	108	1141.56	1206.8
1115	DUSP12	Pan	NP046-3	0	2210	26	117	2555.28	1222.65	1211.5	11.1486	0.920228	10.2426	0	1012	32	93	911.4	963.487	1058.95	95.4607	9.01468	10.0484	-42.8192	1.49754	-0.867182			0	1012	32	93	911.4	963.487	1058.95	95.4607	9.01468	10.0484	-12.5923	0.788967	-0.373573
1116	DUSP12	Pan	NP046-3	0	2152	26	118	2508.68	1200.36					0	1074	24	104	1092	1154.41										0	1074	24	104	1092	1154.41
1117	DUX4	Pan	NN243-1	0	2664	26	123	3244.74	1552.55	1393.67	158.88	11.4001	10.4447	0	1668	26	97	1592.74	1683.77	1499.01	184.758	12.3254	10.5498	-29.431	0.857118	-0.483998			0	1668	26	97	1592.74	1683.77	1499.01	184.758	12.3254	10.5498	7.55858	3.13888	0.0621687
1118	DUX4	Pan	NN243-1	0	2050	18	127	2580.64	1234.79					0	1212	28	105	1243.2	1314.25										0	1212	28	105	1243.2	1314.25
1119	DYRK1A	Y321	PK597	0	3446	32	117	3994.38	1911.23	1781	130.238	7.31263	10.7985	0	776	20	111	839.16	887.119	1013.72	126.604	12.4891	9.98545	-37.6296	0.376714	-0.723818			0	776	20	111	839.16	887.119	1013.72	126.604	12.4891	9.98545	-43.0811	0.459637	-1.18883
1120	DYRK1A	Y321	PK597	0	2784	24	125	3450	1650.76					0	1242	30	89	1078.68	1140.33										0	1242	30	89	1078.68	1140.33
1121	DYRK2	Pan	AP7534a	0	2452	24	107	2597.96	1243.07	1474.96	231.881	15.7212	10.5265	0	618	22	149	888.04	938.792	905.027	33.7654	3.73087	9.82182	-38.0805	1.73053	-0.728691			0	618	22	149	888.04	938.792	905.027	33.7654	3.73087	9.82182	-38.6404	0.503414	-1.06143
1122	DYRK2	Pan	AP7534a	0	3460	30	104	3567.2	1706.84					0	834	26	102	824.16	871.261										0	834	26	102	824.16	871.261
1123	DYRK2	Pan	NK266-1	0	1034	24	97	979.7	468.768	678.175	209.407	30.878	9.40551	0	135	26	144	156.96	165.93	284.194	118.263	41.6137	8.15073	-61.3821	1.45454	-1.56762			0	135	26	144	156.96	165.93	284.194	118.263	41.6137	8.15073	-58.0943	1.24783	-1.92838
1124	DYRK2	Pan	NK266-1	0	1782	32	106	1855	887.582					0	298	28	141	380.7	402.457										0	298	28	141	380.7	402.457
1125	DYRK2	Y382	PK598	0	2196	24	118	2562.96	1226.33	1378.48	152.157	11.038	10.4289	0	620	28	85	503.2	531.958	455.125	76.8337	16.8819	8.83012	-22.9778	0.492321	-0.321473			0	620	28	85	503.2	531.958	455.125	76.8337	16.8819	8.83012	-66.9837	0.416816	-2.31862
1126	DYRK2	Y382	PK598	0	2990	28	108	3198.96	1530.64					0	286	34	142	357.84	378.291										0	286	34	142	357.84	378.291
1127	DYRK3	Pan	AP7535a	0	3256	22	133	4301.22	2058.05	2231.87	173.823	7.78819	11.124	0	2172	28	99	2122.56	2243.87	2093.54	150.327	7.18051	11.0317	-34.943	1.72861	-0.655973			0	2172	28	99	2122.56	2243.87	2093.54	150.327	7.18051	11.0317	-6.19816	2.41502	-0.153723
1128	DYRK3	Pan	AP7535a	0	3860	22	131	5027.78	2405.7					0	1690	34	111	1838.16	1943.21										0	1690	34	111	1838.16	1943.21
1129	EEF1A1	Y141	PN509	0	2822	22	116	3248	1554.11	1871.54	317.439	16.9613	10.87	0	1216	18	116	1389.68	1469.1	1744.67	275.568	15.7948	10.7687	-2.01621	8.85533	0.110359			0	1216	18	116	1389.68	1469.1	1744.67	275.568	15.7948	10.7687	-6.77921	4.83185	-0.188608
1130	EEF1A1	Y141	PN509	0	3904	27	118	4574.86	2188.98					0	2061	28	94	1911.02	2020.24										0	2061	28	94	1911.02	2020.24
1131	EEF1A1	T158+S162	PN554	0	2148	30	133	2816.94	1347.85	1747.41	399.556	22.8656	10.771	0	1808	24	119	2122.96	2244.29	2387.68	143.392	6.00549	11.2214	9.65667	3.53195	0.321887			0	1808	24	119	2122.96	2244.29	2387.68	143.392	6.00549	11.2214	36.6413	0.787939	0.57306
1132	EEF1A1	T158+S162	PN554	0	3682	34	123	4487.04	2146.96					0	1880	24	129	2394.24	2531.07										0	1880	24	129	2394.24	2531.07
1133	EEF2	T57	PN555	0	3212	28	125	3980	1904.35	1738.68	165.669	9.52842	10.7638	0	1808	32	113	2006.88	2121.57	2206.32	84.7412	3.84085	11.1074	-53.8844	0.327703	-1.28182			0	1808	32	113	2006.88	2121.57	2206.32	84.7412	3.84085	11.1074	26.8957	0.497079	0.423351
1134	EEF2	T57	PN555	0	2311	28	144	3287.52	1573.02					0	1830	24	120	2167.2	2291.06										0	1830	24	120	2167.2	2291.06
1135	EGFR (ErbB1)	Pan	100-401-149	0	3074	30	113	3439.72	1645.84	1567.96	77.8776	4.9668	10.6147	0	1368	24	97	1303.68	1378.19	1409.22	31.0379	2.20248	10.4607	-29.6681	1.43569	-0.495581			0	1368	24	97	1303.68	1378.19	1409.22	31.0379	2.20248	10.4607	-10.1239	0.708156	-0.284704
1136	EGFR (ErbB1)	Pan	100-401-149	0	2736	28	115	3114.2	1490.09					0	1336	26	104	1362.4	1440.26										0	1336	26	104	1362.4	1440.26
1137	EGFR (ErbB1)	Pan	AP7628a	0	2006	20	118	2343.48	1121.31	1157.54	36.2258	3.12956	10.1768	0	970	24	99	936.54	990.064	1018.23	28.1625	2.76584	9.99184	-54.7077	0.859424	-1.2967			0	970	24	99	936.54	990.064	1018.23	28.1625	2.76584	9.99184	-12.035	0.489853	-0.366557
1138	EGFR (ErbB1)	Pan	AP7628a	0	2071	26	122	2494.9	1193.76					0	1075	22	94	989.82	1046.39										0	1075	22	94	989.82	1046.39
1139	EGFR (ErbB1)	Pan	AP7628b	0	927	14	108	986.04	471.801	568.172	96.3708	16.9616	9.15018	0	198	16	147	267.54	282.83	307.123	24.2933	7.90995	8.26267	-51.3531	0.45729	-1.13209			0	198	16	147	267.54	282.83	307.123	24.2933	7.90995	8.26267	-45.9454	0.541328	-1.43798
1140	EGFR (ErbB1)	Pan	AP7628b	0	1318	20	107	1388.86	664.543					0	225	16	150	313.5	331.417										0	225	16	150	313.5	331.417
1141	EGFR (ErbB1)	Pan	NK052-4	0	3039	18	126	3806.46	1821.32	1712.35	108.969	6.36373	10.7418	0	2133	32	118	2479.18	2620.87	2378.61	242.257	10.1848	11.2159	-54.5864	1.1366	-1.30953			0	2133	32	118	2479.18	2620.87	2378.61	242.257	10.1848	11.2159	38.9092	0.425312	0.603649
1142	EGFR (ErbB1)	Pan	NK052-4	0	2580	22	131	3350.98	1603.38					0	1898	44	109	2020.86	2136.35										0	1898	44	109	2020.86	2136.35
1143	EGFR (ErbB1)	Pan	NK052-5	0	1562	30	82	1256.24	601.087	401.694	199.393	49.6379	8.64995	0	650	22	87	546.36	577.585	477.811	99.7739	20.8815	8.9003	-42.5453	1.90817	-0.808202			0	650	22	87	546.36	577.585	477.811	99.7739	20.8815	8.9003	18.9489	3.72155	0.106938
1144	EGFR (ErbB1)	Pan	NK052-5	0	324	22	140	422.8	202.302					0	266	26	149	357.6	378.037										0	266	26	149	357.6	378.037
1145	EGFR (ErbB1)	Pan	NK052-6	0	1448	26	91	1294.02	619.164	578.761	40.4029	6.98094	9.17682	0	1414	30	80	1107.2	1170.48	1318.66	148.181	11.2372	10.3649	-49.2497	1.22725	-1.05454			0	1414	30	80	1107.2	1170.48	1318.66	148.181	11.2372	10.3649	127.842	0.142506	1.46278
1146	EGFR (ErbB1)	Pan	NK052-6	0	1136	22	101	1125.14	538.358					0	1343	34	106	1387.54	1466.84										0	1343	34	106	1387.54	1466.84
1147	EGFR (ErbB1)	Pan	NK052-7	0	78	18	130	78	37.3215	43.159	5.83747	13.5255	5.43159	0	52	16	134	48.24	50.997	65.2685	14.2715	21.8659	6.02831	26.529	1.26815	0.754959			0	52	16	134	48.24	50.997	65.2685	14.2715	21.8659	6.02831	51.2281	0.690859	0.307274
1148	EGFR (ErbB1)	Pan	NK052-7	0	106	26	128	102.4	48.9964					0	77	20	132	75.24	79.54										0	77	20	132	75.24	79.54
1149	EGFR (ErbB1)	Y869	PK602	0	1490	20	104	1528.8	731.502	892.233	160.731	18.0145	9.80128	0	196	26	136	231.2	244.413	526.25	281.836	53.5556	9.0396	-45.0428	1.00326	-0.926735			0	196	26	136	231.2	244.413	526.25	281.836	53.5556	9.0396	-41.0188	1.74481	-1.20493
1150	EGFR (ErbB1)	Y869	PK602	0	2142	26	104	2200.64	1052.96					0	1202	26	65	764.4	808.086										0	1202	26	65	764.4	808.086
1151	EGFR (ErbB1)	Y998	PK603	0	599	20	72	416.88	199.469	175.693	23.7757	13.5325	7.45692	0	561	28	56	298.48	315.538	246.38	69.1588	28.07	7.94474	47.5429	1.0882	0.975717			0	561	28	56	298.48	315.538	246.38	69.1588	28.07	7.94474	40.2327	1.03405	0.333524
1152	EGFR (ErbB1)	Y998	PK603	0	274	24	127	317.5	151.918					0	156	24	127	167.64	177.221										0	156	24	127	167.64	177.221
1153	EGFR (ErbB1)	Y1069	PK599	0	2520	30	123	3062.7	1465.44	1338.22	127.223	9.5069	10.3861	0	1943	40	100	1903	2011.76	2005.63	6.13147	0.305714	10.9698	38.1822	0.50571	0.762147			0	1943	40	100	1903	2011.76	2005.63	6.13147	0.305714	10.9698	49.8727	0.196753	0.725379
1154	EGFR (ErbB1)	Y1069	PK599	0	1956	24	131	2530.92	1211					0	1970	40	98	1891.4	1999.5										0	1970	40	98	1891.4	1999.5
1155	EGFR (ErbB1)	Y1110	PK600	0	2591	30	122	3124.42	1494.98	1391.83	103.141	7.41046	10.4428	0	1430	30	90	1260	1332.01	1361.54	29.5262	2.1686	10.411	17.2122	0.772019	0.455598			0	1430	30	90	1260	1332.01	1361.54	29.5262	2.1686	10.411	-2.17683	4.40046	-0.129139
1156	EGFR (ErbB1)	Y1110	PK600	0	2374	32	115	2693.3	1288.69					0	1478	32	91	1315.86	1391.06										0	1478	32	91	1315.86	1391.06
1157	EGFR (ErbB1)	Y1172	PK601	0	5993	34	152	9057.68	4333.93	4747.93	413.998	8.71956	12.2131	0	2394	28	127	3004.82	3176.55	3411.68	235.131	6.89196	11.7363	-46.0346	0.634007	-1.03637			0	2394	28	127	3004.82	3176.55	3411.68	235.131	6.89196	11.7363	-28.1438	0.554706	-0.594778
1158	EGFR (ErbB1)	Y1172	PK601	0	6128	33	177	10788.1	5161.92					0	2550	32	137	3449.66	3646.81										0	2550	32	137	3449.66	3646.81
1159	EGFR (ErbB1)	Y1172	XBP-4085	0	3676	43	119	4323.27	2068.6	2459.92	391.314	15.9076	11.2644	0	1390	28	103	1402.86	1483.03	1785.4	302.366	16.9355	10.802	95.8663	0.28948	1.38048			0	1390	28	103	1402.86	1483.03	1785.4	302.366	16.9355	10.802	-27.4203	1.19777	-0.658124
1160	EGFR (ErbB1)	Y1172	XBP-4085	0	5199	62	116	5958.92	2851.23					0	1386	24	145	1974.9	2087.77										0	1386	24	145	1974.9	2087.77
1161	EGFR (ErbB1)	Y1197	Y011228	0	1506	47	87	1269.33	607.35	750.701	143.351	19.0956	9.55209	0	784	22	89	678.18	716.939	702.413	14.5253	2.06791	9.45618	120.801	0.408196	1.65626			0	784	22	89	678.18	716.939	702.413	14.5253	2.06791	9.45618	-6.43232	3.29018	-0.297168
1162	EGFR (ErbB1)	Y1197	Y011228	0	2075	44	92	1868.52	894.051					0	506	24	135	650.7	687.888										0	506	24	135	650.7	687.888
1163	eIF2a	Pan	sc-133132	0	152	24	133	170.24	81.4566	165.717	84.2605	50.846	7.37258	0	184	20	131	214.84	227.118	237.277	10.1592	4.28158	7.89043	7.36744	17.2233	0.38979			0	184	20	131	214.84	227.118	237.277	10.1592	4.28158	7.89043	43.1823	1.27662	0.368034
1164	eIF2a	Pan	sc-133132	0	383	30	148	522.44	249.978					0	186	20	141	234.06	247.437										0	186	20	141	234.06	247.437
1165	eIF2a	Pan+S52	PN820	0	4593	36	138	6288.66	3009	3089.83	80.825	2.61584	11.5933	0	1902	28	125	2342.5	2476.38	2693.28	216.906	8.0536	11.3951	-11.3453	1.72154	-0.0976745			0	1902	28	125	2342.5	2476.38	2693.28	216.906	8.0536	11.3951	-12.8339	0.831345	-0.260219
1166	eIF2a	Pan+S52	PN820	0	4608	38	145	6626.5	3170.65					0	2160	26	129	2752.86	2910.19										0	2160	26	129	2752.86	2910.19
1167	EIF2AK3 (PERK; PEK; PKR)	Pan	sc-377400	0	3362	24	131	4372.78	2092.29	2174.62	82.3274	3.78583	11.0865	0	2148	20	121	2574.88	2722.04	2584.25	137.789	5.33188	11.3355	22.6749	0.820954	0.519682			0	2148	20	121	2574.88	2722.04	2584.25	137.789	5.33188	11.3355	18.8368	0.484038	0.319579
1168	EIF2AK3 (PERK; PEK; PKR)	Pan	sc-377400	0	3516	22	135	4716.9	2256.95					0	1762	22	133	2314.2	2446.46										0	1762	22	133	2314.2	2446.46
1169	EIF2AK3 (PERK; PEK; PKR)	T982	PK604	0	1594	26	114	1787.52	855.294	901.975	46.6806	5.17538	9.81694	0	428	28	150	600	634.29	914.975	280.684	30.6767	9.83759	-10.2619	3.11352	-0.0192695			0	428	28	150	600	634.29	914.975	280.684	30.6767	9.83759	1.44125	24.8757	-0.111073
1170	EIF2AK3 (PERK; PEK; PKR)	T982	PK604	0	1529	27	132	1982.64	948.655					0	1204	38	97	1131.02	1195.66										0	1204	38	97	1131.02	1195.66
1171	eIF4B	S422	11513	0	120	20	121	121	57.8962	42.3169	15.5793	36.8159	5.40316	0	108	30	127	99.06	104.721	100.139	4.58275	4.57641	6.64585	54.6765	1.22292	1.12779			0	108	30	127	99.06	104.721	100.139	4.58275	4.57641	6.64585	136.64	0.30293	1.20684
1172	eIF4B	S422	11513	0	64	20	127	55.88	26.7375					0	100	31	131	90.39	95.5559										0	100	31	131	90.39	95.5559
1173	eIF4B	S504	PN819	0	554	20	97	517.98	247.844	233.456	14.3879	6.16302	7.867	0	644	40	85	513.4	542.741	646.976	104.235	16.1111	9.33757	13.6499	1.73787	0.479525			0	644	40	85	513.4	542.741	646.976	104.235	16.1111	9.33757	177.13	0.12575	1.74199
1174	eIF4B	S504	PN819	0	490	18	97	457.84	219.068					0	784	36	95	710.6	751.211										0	784	36	95	710.6	751.211
1175	eIF4E	Pan	610270	0	1336	22	77	1011.78	484.117	370.818	113.3	30.5539	8.53457	0	177	20	140	219.8	232.362	244.561	12.1995	4.98833	7.93405	-62.0156	0.652383	-1.57084			0	177	20	140	219.8	232.362	244.561	12.1995	4.98833	7.93405	-34.0482	1.04388	-1.09141
1176	eIF4E	Pan	610270	0	418	28	138	538.2	257.518					0	210	26	132	242.88	256.761										0	210	26	132	242.88	256.761
1177	eIF4G (eIF4G1)	S1107	44-526	0	158	20	129	178.02	85.1792	152.411	67.2314	44.112	7.25182	0	810	22	71	559.48	591.455	403.462	187.993	46.595	8.65629	73.5121	1.68128	1.28238			0	810	22	71	559.48	591.455	403.462	187.993	46.595	8.65629	164.72	0.550673	1.59553
1178	eIF4G (eIF4G1)	S1107	44-526	0	628	24	76	459.04	219.642					0	174	16	129	203.82	215.468										0	174	16	129	203.82	215.468
1179	eIF4G (eIF4G1)	S1231	11514	0	293	21	120	326.4	156.176	132.778	23.3977	17.6216	7.05288	0	210	22	123	231.24	244.456	233.429	11.0261	4.72352	7.86684	-12.337	1.45137	0.0244109			0	210	22	123	231.24	244.456	233.429	11.0261	4.72352	7.86684	75.8037	0.294776	0.753395
1180	eIF4G (eIF4G1)	S1231	11514	0	200	20	127	228.6	109.381					0	334	20	67	210.38	222.403										0	334	20	67	210.38	222.403
1181	Elk1	Pan+S324	PN581	0	4454	24	159	7043.7	3370.28	3795.43	425.154	11.2017	11.89	0	2911	26	148	4269.8	4513.82	4849.3	335.476	6.91804	12.2436	44.2079	0.813506	0.793843			0	2911	26	148	4269.8	4513.82	4849.3	335.476	6.91804	12.2436	27.7668	0.652571	0.536301
1182	Elk1	Pan+S324	PN581	0	5946	26	149	8820.8	4220.58					0	3276	28	151	4904.48	5184.77										0	3276	28	151	4904.48	5184.77
1183	Elk1	S383	sc-8406	0	226	18	141	293.28	140.329	154.324	13.9956	9.06892	7.26982	0	148	16	132	174.24	184.198	145.009	39.1886	27.0249	7.18	-17.4769	3.41875	-0.0942992			0	148	16	132	174.24	184.198	145.009	39.1886	27.0249	7.18	-6.03604	5.97971	-0.489606
1184	Elk1	S383	sc-8406	0	264	18	143	351.78	168.32					0	86	16	143	100.1	105.821										0	86	16	143	100.1	105.821
1185	Elk1	S383	Y011004	0	1980	20	111	2175.6	1040.98	1224.19	183.21	14.9658	10.2576	0	376	30	143	494.78	523.057	891.485	368.428	41.3274	9.80007	-38.0971	1.70256	-0.720725			0	376	30	143	494.78	523.057	891.485	368.428	41.3274	9.80007	-27.1778	2.07129	-0.740052
1186	Elk1	S383	Y011004	0	2700	26	110	2941.4	1407.4					0	1204	24	101	1191.8	1259.91										0	1204	24	101	1191.8	1259.91
1187	EML4	Y226	PN510	0	4120	22	137	5614.26	2686.32	2525.71	160.602	6.35868	11.3025	0	1767	26	128	2228.48	2355.84	2121.01	234.825	11.0713	11.0505	-18.2067	0.749665	-0.237681			0	1767	26	128	2228.48	2355.84	2121.01	234.825	11.0713	11.0505	-16.0232	1.0878	-0.360922
1188	EML4	Y226	PN510	0	3636	28	137	4942.96	2365.11					0	1386	24	131	1784.22	1886.19										0	1386	24	131	1784.22	1886.19
1189	ENFB2	Y316	11188	0	7852	34	167	13056.1	6247.08	5580.3	666.778	11.9488	12.4461	0	2700	36	131	3489.84	3689.29	4053.45	364.167	8.98412	11.9849	-33.6429	0.359626	-0.66095			0	2700	36	131	3489.84	3689.29	4053.45	364.167	8.98412	11.9849	-27.3613	0.765054	-0.552438
1190	ENFB2	Y316	11188	0	5902	34	175	10269	4913.52					0	2726	30	155	4178.8	4417.62										0	2726	30	155	4178.8	4417.62
1191	ENO1 (NNE)	Y44	PN511	0	8577	44	148	12628.8	6042.66	5963.23	79.4278	1.33196	12.5419	0	4509	36	132	5904.36	6241.8	6018.59	223.207	3.70862	12.5552	-26.4727	0.3759	-0.473968			0	4509	36	132	5904.36	6241.8	6018.59	223.207	3.70862	12.5552	0.928365	5.42952	0.118645
1192	ENO1 (NNE)	Y44	PN511	0	7138	30	173	12296.8	5883.8					0	3926	38	141	5482.08	5795.39										0	3926	38	141	5482.08	5795.39
1193	ENO2 (ENOG)	Y25	PN512	0	4888	32	157	7623.92	3647.9	4038.59	390.694	9.67401	11.9796	0	3172	28	129	4055.76	4287.55	3917.98	369.569	9.43265	11.9359	-6.2282	2.52542	-0.00592727			0	3172	28	129	4055.76	4287.55	3917.98	369.569	9.43265	11.9359	-2.98653	6.39761	-0.0105632
1194	ENO2 (ENOG)	Y25	PN512	0	5850	28	159	9256.98	4429.29					0	2630	28	129	3356.58	3548.41										0	2630	28	129	3356.58	3548.41
1195	EP300 (p300)	S2279	PN748	0	2795	30	90	2488.5	1190.7	936.44	254.26	27.1518	9.87104	0	990	25	97	936.05	989.546	736.501	253.045	34.3577	9.52454	6.97777	13.9202	0.304416			0	990	25	97	936.05	989.546	736.501	253.045	34.3577	9.52454	-21.3509	2.88088	-0.619011
1196	EP300 (p300)	S2279	PN748	0	1330	22	109	1425.72	682.18					0	331	22	148	457.32	483.456										0	331	22	148	457.32	483.456
1197	EphA1	Pan	AP7606a	0	122	22	142	142	67.9443	82.7341	14.7898	17.8764	6.37041	0	265	26	54	129.06	136.436	127.841	8.59464	6.7229	6.99821	31.6952	1.29187	0.79951			0	265	26	54	129.06	136.436	127.841	8.59464	6.7229	6.99821	54.5205	0.451192	0.433329
1198	EphA1	Pan	AP7606a	0	180	22	129	203.82	97.524					0	102	22	141	112.8	119.247										0	102	22	141	112.8	119.247
1199	EphA1	Y781	PK605	0	4173	24	140	5808.6	2779.3	2603.36	175.942	6.75827	11.3462	0	1827	38	134	2397.26	2534.27	3266.99	732.722	22.4281	11.6737	-66.2079	0.141974	-1.87589			0	1827	38	134	2397.26	2534.27	3266.99	732.722	22.4281	11.6737	25.4911	1.14496	0.452204
1200	EphA1	Y781	PK605	0	3620	22	141	5073.18	2427.42					0	3116	40	123	3783.48	3999.71										0	3116	40	123	3783.48	3999.71
1201	EphA2	Pan	AP7607b	0	214	7	130	269.1	128.759	133.625	4.86615	3.64164	7.06205	0	48	16	129	41.28	43.6392	35.8797	7.75949	21.6264	5.1651	81.7692	0.456692	1.37444			0	48	16	129	41.28	43.6392	35.8797	7.75949	21.6264	5.1651	-73.149	0.345432	-3.03149
1202	EphA2	Pan	AP7607b	0	226	10	134	289.44	138.492					0	34	14	133	26.6	28.1202										0	34	14	133	26.6	28.1202
1203	EphA2	Pan	AP7701a	0	6726	30	143	9575.28	4581.59	5291.21	709.618	13.4113	12.3694	0	2550	22	138	3488.64	3688.02	3663.68	24.3356	0.664239	11.8391	-28.5949	1.4784	-0.522771			0	2550	22	138	3488.64	3688.02	3663.68	24.3356	0.664239	11.8391	-30.759	0.457606	-0.655708
1204	EphA2	Pan	AP7701a	0	8226	29	153	12541.4	6000.83					0	2489	30	140	3442.6	3639.35										0	2489	30	140	3442.6	3639.35
1205	EphA2	Y588	PK606	0	9372	24	217	20285.2	9706.06	10301.3	595.264	5.77852	13.3305	0	3750	26	146	5437.04	5747.77	6425.85	678.078	10.5523	12.6497	-23.7093	0.645784	-0.430475			0	3750	26	146	5437.04	5747.77	6425.85	678.078	10.5523	12.6497	-37.6212	0.434087	-0.781342
1206	EphA2	Y588	PK606	0	11362	32	201	22773.3	10896.6					0	3888	26	174	6719.88	7103.93										0	3888	26	174	6719.88	7103.93
1207	EphA2	Y772	PK607	0	3318	22	184	6064.64	2901.81	3652.06	750.249	20.5431	11.8345	0	1954	28	144	2773.44	2931.94	3326.59	394.645	11.8634	11.6998	-33.6416	0.881321	-0.641661			0	1954	28	144	2773.44	2931.94	3326.59	394.645	11.8634	11.6998	-8.91206	3.63625	-0.150316
1208	EphA2	Y772	PK607	0	5166	26	179	9200.6	4402.31					0	2443	32	146	3520.06	3721.23										0	2443	32	146	3520.06	3721.23
1209	EphA3	Pan	AP7608a	0	1082	24	123	1301.34	622.666	678.524	55.8579	8.23226	9.40626	0	306	26	143	400.4	423.283	417.342	5.94119	1.42358	8.70509	18.3268	0.483631	0.505749			0	306	26	143	400.4	423.283	417.342	5.94119	1.42358	8.70509	-38.4927	0.250849	-1.15522
1210	EphA3	Pan	AP7608a	0	1180	26	133	1534.82	734.382					0	306	30	141	389.16	411.401										0	306	30	141	389.16	411.401
1211	EphA3	Pan	AP7608b	0	752	22	125	912.5	436.614	574.613	137.999	24.016	9.16645	0	268	22	103	253.38	267.861	281.794	13.9332	4.94448	8.1385	-18.7571	1.30873	-0.182948			0	268	22	103	253.38	267.861	281.794	13.9332	4.94448	8.1385	-50.9593	0.568305	-1.63267
1212	EphA3	Pan	AP7608b	0	1210	28	126	1489.32	712.611					0	223	26	142	279.74	295.727										0	223	26	142	279.74	295.727
1213	EphA3	Y779	PK608	0	33552	52	274	91790	43919.8	40906.9	3012.83	7.36509	15.3201	0	15429	30	256	39421.4	41674.4	40521.6	1152.82	2.84496	15.3064	-4.16505	2.64394	-0.0707723			0	15429	30	256	39421.4	41674.4	40521.6	1152.82	2.84496	15.3064	-0.942018	10.8385	0.325577
1214	EphA3	Y779	PK608	0	29587	36	268	79196.7	37894.1					0	14994	38	249	37240.4	39368.8										0	14994	38	249	37240.4	39368.8
1215	EphA4	Pan	AP7609a	0	1072	20	156	1641.12	785.245	762.813	22.4312	2.94059	9.57519	0	270	24	129	317.34	335.476	376.42	40.9435	10.8771	8.5562	-2.90596	1.81873	0.134224			0	270	24	129	317.34	335.476	376.42	40.9435	10.8771	8.5562	-50.6538	0.272786	-1.58417
1216	EphA4	Pan	AP7609a	0	1038	20	152	1547.36	740.382					0	349	20	120	394.8	417.363										0	349	20	120	394.8	417.363
1217	EphA4	Pan	AP7609b	0	3163	26	176	5521.12	2641.75	2679.25	37.4986	1.39959	11.3876	0	1466	26	145	2088	2207.33	2031.43	175.899	8.65888	10.9883	-41.8003	0.614145	-0.870517			0	1466	26	145	2088	2207.33	2031.43	175.899	8.65888	10.9883	-24.1791	0.415999	-0.559257
1218	EphA4	Pan	AP7609b	0	3308	26	173	5677.86	2716.75					0	1204	26	149	1755.22	1855.53										0	1204	26	149	1755.22	1855.53
1219	EphA5	Pan	AP7610a	0	4416	32	210	9206.4	4405.09	5133.51	728.425	14.1896	12.3257	0	2056	26	179	3633.7	3841.37	3579.78	261.592	7.30749	11.8057	-18.8774	2.06605	-0.285136			0	2056	26	179	3633.7	3841.37	3579.78	261.592	7.30749	11.8057	-30.2665	0.71026	-0.645271
1220	EphA5	Pan	AP7610a	0	5156	30	239	12251.1	5861.94					0	1686	34	190	3138.8	3318.18										0	1686	34	190	3138.8	3318.18
1221	EphA5	Pan	AP7610b	0	2560	30	149	3769.7	1803.73	1831.87	28.1395	1.53611	10.8391	0	900	24	138	1208.88	1277.97	1169.47	108.495	9.27729	10.1916	-27.8068	1.22356	-0.454278			0	900	24	138	1208.88	1277.97	1169.47	108.495	9.27729	10.1916	-36.1596	0.299047	-0.954052
1222	EphA5	Pan	AP7610b	0	2500	24	157	3887.32	1860.01					0	802	24	129	1003.62	1060.98										0	802	24	129	1003.62	1060.98
1223	EphA6	Pan	AP7611a	0	1506	20	148	2199.28	1052.31	925.803	126.51	13.6649	9.85456	0	300	30	177	477.9	505.212	826.671	321.458	38.8859	9.69117	30.6035	1.10851	0.674428			0	300	30	177	477.9	505.212	826.671	321.458	38.8859	9.69117	-10.7077	4.90775	-0.364762
1224	EphA6	Pan	AP7611a	0	1119	20	152	1670.48	799.293					0	819	32	138	1086.06	1148.13										0	819	32	138	1086.06	1148.13
1225	EphA6	Pan	AP7611b	0	2412	28	256	6103.04	2920.19	2927.63	7.44516	0.254307	11.5155	0	937	28	208	1890.72	1998.78	2047.18	48.4069	2.36456	10.9994	75.6068	0.0402674	1.1704			0	937	28	208	1890.72	1998.78	2047.18	48.4069	2.36456	10.9994	-30.0738	0.0870815	-0.71105
1226	EphA6	Pan	AP7611b	0	2543	29	244	6134.16	2935.08					0	956	34	215	1982.3	2095.59										0	956	34	215	1982.3	2095.59
1227	EphA7	Pan	AP7612a	0	2070	18	193	3960.36	1894.96	1887.55	7.40689	0.392407	10.8823	0	1550	35	165	2499.75	2642.61	2518.78	123.829	4.91624	11.2985	198.819	0.0669819	2.17467			0	1550	35	165	2499.75	2642.61	2518.78	123.829	4.91624	11.2985	33.4419	0.158742	0.535127
1228	EphA7	Pan	AP7612a	0	2148	24	185	3929.4	1880.14					0	1338	36	174	2265.48	2394.95										0	1338	36	174	2265.48	2394.95
1229	EphA8	Pan	AP7613a	0	938	23	147	1345.05	643.581	626.348	17.2325	2.75126	9.29082	0	631	48	104	606.32	640.972	749.002	108.03	14.4232	9.54883	39.8489	0.658971	0.818822			0	631	48	104	606.32	640.972	749.002	108.03	14.4232	9.54883	19.5823	0.87704	0.174066
1230	EphA8	Pan	AP7613a	0	894	28	147	1273.02	609.116					0	720	50	121	810.7	857.032										0	720	50	121	810.7	857.032
1231	EphA8	Pan	AP7613b	1	300	24	233	643.08	307.702	428.164	120.462	28.1346	8.74202	1	264	30	245	573.3	606.065	766.149	160.084	20.8947	9.58148	453.766	0.0890099	3.38435			1	264	30	245	573.3	606.065	766.149	160.084	20.8947	9.58148	78.9382	0.62111	0.937727
1232	EphA8	Pan	AP7613b	0	806	26	147	1146.6	548.626					0	626	34	148	876.16	926.233										0	626	34	148	876.16	926.233
1233	EphB1	Pan	AP7622a	0	5267	52	206	10742.9	5140.27	4357.54	782.73	17.9627	12.0893	0	1612	24	157	2493.16	2635.65	2718.67	83.0286	3.05401	11.4087	-44.8032	0.753355	-0.990698			0	1612	24	157	2493.16	2635.65	2718.67	83.0286	3.05401	11.4087	-37.6099	0.558806	-0.89027
1234	EphB1	Pan	AP7622a	0	3980	27	189	7471.17	3574.81					0	1642	26	164	2650.24	2801.7										0	1642	26	164	2650.24	2801.7
1235	EphB1	Y594	PK609	0	13336	56	183	24302.4	11628.2	11142	486.223	4.36387	13.4437	0	4044	22	177	7118.94	7525.79	7758.04	232.245	2.99361	12.9215	-20.6382	1.10327	-0.360959			0	4044	22	177	7118.94	7525.79	7758.04	232.245	2.99361	12.9215	-30.3713	0.242251	-0.549862
1236	EphB1	Y594	PK609	0	9886	32	226	22270	10655.8					0	4521	22	168	7558.32	7990.28										0	4521	22	168	7558.32	7990.28
1237	EphB2	Pan	AP7623a	0	1244	24	149	1817.8	869.783	900.31	30.5271	3.39073	9.81428	0	522	20	135	677.7	716.431	797.081	80.65	10.1182	9.63858	-15.2121	0.974614	-0.124255			0	522	20	135	677.7	716.431	797.081	80.65	10.1182	9.63858	-11.4659	1.17818	-0.385488
1238	EphB2	Pan	AP7623a	0	1446	26	137	1945.4	930.837					0	647	18	132	830.28	877.731										0	647	18	132	830.28	877.731
1239	EphB2	Pan	AP7623b	0	8658	34	178	15350.7	7345.03	8056.65	711.626	8.83277	12.976	0	4177	26	164	6807.64	7196.7	8295.84	1099.14	13.2493	13.0182	-20.287	0.982055	-0.338061			0	4177	26	164	6807.64	7196.7	8295.84	1099.14	13.2493	13.0182	2.96885	7.43791	0.19719
1240	EphB2	Pan	AP7623b	0	9476	30	194	18325.2	8768.28					0	4804	26	186	8887.08	9394.98										0	4804	26	186	8887.08	9394.98
1241	EphB2	Pan	NK267-1	0	6160	24	190	11658.4	5578.32	6281.71	703.391	11.1974	12.6169	0	2716	28	147	3951.36	4177.18	4944.11	766.931	15.512	12.2715	-23.5963	1.4289	-0.405274			0	2716	28	147	3951.36	4177.18	4944.11	766.931	15.512	12.2715	-21.2935	1.25435	-0.375765
1242	EphB2	Pan	NK267-1	0	7553	28	194	14598.5	6985.1					0	3061	26	178	5402.3	5711.05										0	3061	26	178	5402.3	5711.05
1243	EphB2	Pan	NK267-2	0	12631	44	204	25677.5	12286.2	12288.3	2.13881	0.0174052	13.585	0	5132	28	185	9442.4	9982.04	10676.8	694.76	6.50719	13.3822	-11.0642	0.707946	-0.154504			0	5132	28	185	9442.4	9982.04	10676.8	694.76	6.50719	13.3822	-13.1143	0.497519	-0.0913408
1244	EphB2	Pan	NK267-2	0	12031	28	214	25686.4	12290.5					0	6006	30	180	10756.8	11371.6										0	6006	30	180	10756.8	11371.6
1245	EphB2	Y780	PK610	0	8350	26	184	15316.2	7328.49	7509.8	181.306	2.41426	12.8746	0	3820	30	170	6443	6811.22	6798.65	12.5695	0.184883	12.731	-21.9838	1.58638	-0.374708			0	3820	30	170	6443	6811.22	6798.65	12.5695	0.184883	12.731	-9.46955	0.274474	-0.0711073
1246	EphB2	Y780	PK610	0	8574	24	188	16074	7691.1					0	3899	32	166	6419.22	6786.08										0	3899	32	166	6419.22	6786.08
1247	EphB3	Pan	AP7624a	0	7729	26	188	14481.6	6929.19	7237.94	308.754	4.26577	12.8214	0	2584	26	164	4195.12	4434.87	4779.08	344.208	7.20239	12.2225	1.85844	2.90289	0.120749			0	2584	26	164	4195.12	4434.87	4779.08	344.208	7.20239	12.2225	-33.9718	0.337579	-0.71163
1248	EphB3	Pan	AP7624a	0	8160	30	194	15772.2	7546.7					0	3092	44	159	4846.32	5123.29										0	3092	44	159	4846.32	5123.29
1249	EphB3	Y600	PK611	0	4074	22	187	7577.24	3625.57	4598.27	972.709	21.1538	12.1669	0	3982	36	141	5563.86	5881.84	5854.69	27.1476	0.46369	12.5154	14.7879	2.49079	0.36263			0	3982	36	141	5563.86	5881.84	5854.69	27.1476	0.46369	12.5154	27.3237	0.791162	0.553677
1250	EphB3	Y600	PK611	0	6602	24	177	11643.1	5570.98					0	3788	38	147	5512.5	5827.54										0	3788	38	147	5512.5	5827.54
1251	EphB4	Pan	AP7625a	0	16048	36	259	41471.1	19843.1	19843.1	0.0382785	0.000192906	14.2763	0	7108	46	211	14900.8	15752.4	16406.1	653.636	3.98412	14.0019	18.8444	0.21187	0.36054			0	7108	46	211	14900.8	15752.4	16406.1	653.636	3.98412	14.0019	-17.3211	0.230027	-0.130454
1252	EphB4	Pan	AP7625a	0	16110	36	258	41470.9	19843					0	7348	46	221	16137.4	17059.7										0	7348	46	221	16137.4	17059.7
1253	EphB4	Y596	PK612	0	12749	32	246	31283.8	14968.7	14931.7	37.0344	0.248026	13.8661	0	7416	67	193	14183.6	14994.2	16810.5	1816.33	10.8047	14.0371	40.0155	0.287103	0.677015			0	7416	67	193	14183.6	14994.2	16810.5	1816.33	10.8047	14.0371	12.5828	0.878401	0.4554
1254	EphB4	Y596	PK612	0	12430	28	251	31129	14894.6					0	7970	104	224	17619.8	18626.8										0	7970	104	224	17619.8	18626.8
1255	EphB6	Pan	AP7627a	0	6229	28	304	18851	9019.86	8779.8	240.063	2.73427	13.1	0	3899	46	232	8938.96	9449.83	10040.4	590.588	5.88211	13.2935	82.9832	0.0751498	1.19672			0	3899	46	232	8938.96	9449.83	10040.4	590.588	5.88211	13.2935	14.3581	0.600104	0.419465
1256	EphB6	Pan	AP7627a	0	6466	46	278	17847.6	8539.74					0	4370	54	233	10056.3	10631										0	4370	54	233	10056.3	10631
1257	EphB6	Pan	AP7627b	0	7555	34	244	18351.2	8780.72	9657.48	876.759	9.07855	13.2374	0	4634	38	205	9421.8	9960.26	10743.5	783.285	7.29075	13.3912	56.6425	0.228565	0.904586			0	4634	38	205	9421.8	9960.26	10743.5	783.285	7.29075	13.3912	11.2459	1.45558	0.37598
1258	EphB6	Pan	AP7627b	0	8642	42	256	22016	10534.2					0	5106	58	216	10903.7	11526.8										0	5106	58	216	10903.7	11526.8
1259	EPM2A (LAFPTPase)	Pan	NN245-1	0	2038	24	117	2356.38	1127.48	1479.44	351.956	23.7898	10.5308	0	4070	64	99	3965.94	4192.6	3819.7	372.899	9.76254	11.8992	92.4919	0.261886	1.37139			0	4070	64	99	3965.94	4192.6	3819.7	372.899	9.76254	11.8992	158.185	0.212108	1.83389
1260	EPM2A (LAFPTPase)	Pan	NN245-1	0	4019	32	96	3827.52	1831.4					0	3403	76	98	3260.46	3446.8										0	3403	76	98	3260.46	3446.8
1261	ERa (ESR1; ER-alpha)	S104	11070	0	2496	24	124	3065.28	1466.68	1500.92	34.2449	2.28159	10.5516	0	2560	48	127	3190.24	3372.56	3150.73	221.833	7.04067	11.6215	85.1388	0.101607	1.29862			0	2560	48	127	3190.24	3372.56	3150.73	221.833	7.04067	11.6215	109.92	0.0848097	1.41877
1262	ERa (ESR1; ER-alpha)	S104	11070	0	2747	28	118	3208.42	1535.17					0	2420	52	117	2770.56	2928.9										0	2420	52	117	2770.56	2928.9
1263	ERa (ESR1; ER-alpha)	S167	PN583	0	9572	30	209	19942.8	9542.24	10576.7	1034.44	9.78036	13.3686	0	5241	26	190	9908.5	10474.8	11013.9	539.115	4.89486	13.427	5.94077	4.21768	0.176289			0	5241	26	190	9908.5	10474.8	11013.9	539.115	4.89486	13.427	4.13377	3.55008	0.254426
1264	ERa (ESR1; ER-alpha)	S167	PN583	0	11988	34	203	24266.6	11611.1					0	5845	32	188	10928.4	11553										0	5845	32	188	10928.4	11553
1265	ErbB2 (Neu; HER2)	Pan	AHO1011	0	7751	31	192	14822.4	7092.24	8350.1	1257.86	15.0641	13.0276	0	4192	32	179	7446.4	7871.97	7715.21	156.754	2.03176	12.9135	31.9464	0.627668	0.593496			0	4192	32	179	7446.4	7871.97	7715.21	156.754	2.03176	12.9135	-7.60334	2.24846	-0.0165257
1266	ErbB2 (Neu; HER2)	Pan	AHO1011	0	11132	38	181	20080.1	9607.96					0	3870	26	186	7149.84	7558.46										0	3870	26	186	7149.84	7558.46
1267	ErbB2 (Neu; HER2)	Pan	AP7629a	0	14976	26	218	32591	15594.2	15570.7	23.4982	0.150913	13.9265	0	7936	38	206	16269.9	17199.7	19677.4	2477.65	12.5914	14.2642	46.1257	0.346142	0.754205			0	7936	38	206	16269.9	17199.7	19677.4	2477.65	12.5914	14.2642	26.3746	0.483129	0.693541
1268	ErbB2 (Neu; HER2)	Pan	AP7629a	0	14344	30	227	32492.8	15547.2					0	8954	36	235	20957.3	22155										0	8954	36	235	20957.3	22155
1269	ErbB2 (Neu; HER2)	Pan	AP7629b	0	6340	36	169	10653.8	5097.62	5937.81	840.184	14.1497	12.5357	0	3108	28	135	4158	4395.63	4356.41	39.2203	0.900289	12.0889	0.523755	66.0208	0.105317			0	3108	28	135	4158	4395.63	4356.41	39.2203	0.900289	12.0889	-26.6326	0.565098	-0.524439
1270	ErbB2 (Neu; HER2)	Pan	AP7629b	0	8310	26	171	14165.6	6777.99					0	2949	32	140	4083.8	4317.19										0	2949	32	140	4083.8	4317.19
1271	ErbB2 (Neu; HER2)	Pan	DB049	0	9626	24	211	20260.2	9694.13	9474.32	219.805	2.32	13.2098	0	5014	30	181	9021.04	9536.6	8791.23	745.365	8.47851	13.1019	27.1344	0.597814	0.518969			0	5014	30	181	9021.04	9536.6	8791.23	745.365	8.47851	13.1019	-7.20991	1.49773	0.00807998
1272	ErbB2 (Neu; HER2)	Pan	DB049	0	9844	26	197	19341.5	9254.52					0	4096	26	187	7610.9	8045.87										0	4096	26	187	7610.9	8045.87
1273	ErbB2 (Neu; HER2)	Pan	NK054-4	0	10701	24	216	23062.3	11034.9	11481.2	446.346	3.88762	13.487	0	5196	36	165	8514	9000.58	9916.05	915.471	9.23222	13.2756	-1.99268	9.30485	0.0284307			0	5196	36	165	8514	9000.58	9916.05	915.471	9.23222	13.2756	-13.6325	0.962397	-0.112022
1274	ErbB2 (Neu; HER2)	Pan	NK054-4	0	13152	32	190	24928	11927.6					0	5776	52	179	10246	10831.5										0	5776	52	179	10246	10831.5
1275	ErbB2 (Neu; HER2)	Pan	NK054-6	0	8609	22	206	17689.2	8463.95	7971.48	492.477	6.17798	12.9606	0	4562	46	157	7090.12	7495.33	6589.51	905.82	13.7464	12.686	36.2781	0.205184	0.655418			0	4562	46	157	7090.12	7495.33	6589.51	905.82	13.7464	12.686	-17.3365	1.14928	-0.246677
1276	ErbB2 (Neu; HER2)	Pan	NK054-6	0	8165	24	192	15630.7	7479					0	3570	56	153	5376.42	5683.69										0	3570	56	153	5376.42	5683.69
1277	ErbB2 (Neu; HER2)	Pan	NK054-7	0	9215	26	210	19296.9	9233.2	9862.45	629.25	6.38026	13.2677	0	4536	41	175	7866.25	8315.81	7979.41	336.401	4.21587	12.9621	5.6067	2.43446	0.173615			0	4536	41	175	7866.25	8315.81	7979.41	336.401	4.21587	12.9621	-19.093	0.554974	-0.262909
1278	ErbB2 (Neu; HER2)	Pan	NK054-7	0	10875	20	202	21927.1	10491.7					0	4312	34	169	7229.82	7643.01										0	4312	34	169	7229.82	7643.01
1279	ErbB2 (Neu; HER2)	Y735	PK614	0	18551	44	254	47007.8	22492.3	20370.3	2122.06	10.4174	14.3142	0	6080	48	243	14657.8	15495.5	15501.9	6.45919	0.041667	13.9202	-11.3312	1.27379	-0.183023			0	6080	48	243	14657.8	15495.5	15501.9	6.45919	0.041667	13.9202	-23.8993	0.437632	-0.294153
1280	ErbB2 (Neu; HER2)	Y735	PK614	0	14988	32	255	38137.8	18248.2					0	6690	52	221	14670	15508.4										0	6690	52	221	14670	15508.4
1281	ErbB2 (Neu; HER2)	Y877	PK615	0	9020	32	228	20492.6	9805.34	10406.2	600.862	5.77408	13.3452	0	4824	42	185	8846.7	9352.3	8853.33	498.965	5.6359	13.112	30.97	0.201943	0.569748			0	4824	42	185	8846.7	9352.3	8853.33	498.965	5.6359	13.112	-14.9225	0.764614	-0.154831
1282	ErbB2 (Neu; HER2)	Y877	PK615	0	10162	28	227	23004.2	11007.1					0	4150	34	192	7902.72	8354.37										0	4150	34	192	7902.72	8354.37
1283	ErbB2 (Neu; HER2)	Y1248	06-229	0	9574	30	182	17370.1	8311.25	9290.97	979.714	10.5448	13.1816	0	4622	34	171	7845.48	8293.86	8749.09	455.23	5.20318	13.0949	2.65567	5.01474	0.123847			0	4622	34	171	7845.48	8293.86	8749.09	455.23	5.20318	13.0949	-5.83234	2.70011	0.0352877
1284	ErbB2 (Neu; HER2)	Y1248	06-229	0	10865	24	198	21465.2	10270.7					0	4979	32	176	8706.72	9204.32										0	4979	32	176	8706.72	9204.32
1285	ErbB2 (Neu; HER2)	Y1248	PK613	0	7153	32	242	17232.8	8245.58	8633.29	387.716	4.49093	13.0757	0	4468	36	213	9440.16	9979.67	9802.07	177.601	1.81188	13.2589	76.2024	0.075188	1.12756			0	4468	36	213	9440.16	9979.67	9802.07	177.601	1.81188	13.2589	13.5381	0.465562	0.402828
1286	ErbB2 (Neu; HER2)	Y1248	PK613	0	7856	33	241	18853.4	9021.01					0	4421	44	208	9104.16	9624.47										0	4421	44	208	9104.16	9624.47
1287	ERBB2IP (Erbin)	Y1104	PN513	0	6646	66	227	14936.6	7146.88	7146.38	0.502405	0.00703021	12.803	0	4658	57	195	8971.95	9484.7	9351.16	133.545	1.42811	13.1909	72.9022	0.13326	1.10113			0	4658	57	195	8971.95	9484.7	9351.16	133.545	1.42811	13.1909	30.8518	0.0465172	0.664753
1288	ERBB2IP (Erbin)	Y1104	PN513	0	6331	56	238	14934.5	7145.87					0	3952	42	223	8719.3	9217.62										0	3952	42	223	8719.3	9217.62
1289	ErbB3 (HER3)	Pan	NK231	0	4912	26	151	7377.86	3530.17	3373.43	156.731	4.64604	11.72	0	4364	50	139	5996.46	6339.16	5677.53	661.628	11.6534	12.471	58.7056	0.115841	0.976578			0	4364	50	139	5996.46	6339.16	5677.53	661.628	11.6534	12.471	68.3013	0.238641	1.07647
1290	ErbB3 (HER3)	Pan	NK231	0	4304	22	157	6722.74	3216.7					0	3366	48	143	4744.74	5015.91										0	3366	48	143	4744.74	5015.91
1291	ErbB3 (HER3)	Pan	NK231-2	0	3263	26	190	6150.3	2942.8	3001.93	59.1259	1.9696	11.5517	0	1787	60	152	2625.04	2775.06	2899.99	124.924	4.30773	11.5018	94.6914	0.0774532	1.3603			0	1787	60	152	2625.04	2775.06	2899.99	124.924	4.30773	11.5018	-3.39584	1.84853	-0.0567633
1292	ErbB3 (HER3)	Pan	NK231-2	0	3354	22	192	6397.44	3061.05					0	1871	60	158	2861.38	3024.91										0	1871	60	158	2861.38	3024.91
1293	ErbB3 (HER3)	Pan	NK231-3	0	8012	26	191	15253.3	7298.39	8339.61	1041.22	12.4852	13.0258	0	4172	28	169	7003.36	7403.61	8370.6	966.997	11.5523	13.0311	17.6747	0.728353	0.381588			0	4172	28	169	7003.36	7403.61	8370.6	966.997	11.5523	13.0311	0.371632	64.6809	0.150107
1294	ErbB3 (HER3)	Pan	NK231-3	0	9976	24	197	19605.4	9380.83					0	4908	28	181	8832.8	9337.6										0	4908	28	181	8832.8	9337.6
1295	ErbB3 (HER3)	Pan	NK231-4	0	10109	26	206	20771	9938.52	9082.76	855.758	9.42179	13.1489	0	4878	26	162	7860.24	8309.46	8856.6	547.139	6.17776	13.1125	41.8911	0.413554	0.724229			0	4878	26	162	7860.24	8309.46	8856.6	547.139	6.17776	13.1125	-2.49001	6.26485	0.102676
1296	ErbB3 (HER3)	Pan	NK231-4	0	8623	26	200	17194	8227					0	5460	36	164	8895.36	9403.74										0	5460	36	164	8895.36	9403.74
1297	ErbB3 (HER3)	Y1289	PK616	0	16702	80	139	23104.6	11055.1	10219.1	836.05	8.18129	13.319	0	5292	38	144	7565.76	7998.15	8369.59	371.441	4.43798	13.0309	7.06114	2.31562	0.19733			0	5292	38	144	7565.76	7998.15	8369.59	371.441	4.43798	13.0309	-18.0982	0.697267	-0.233776
1298	ErbB3 (HER3)	Y1289	PK616	0	10579	36	186	19610	9383					0	4804	52	174	8268.48	8741.03										0	4804	52	174	8268.48	8741.03
1299	ErbB3 (HER3)	Y1307	PK617	0	9906	30	203	20048.3	9592.72	8971.14	621.575	6.92861	13.1311	0	5547	48	168	9238.32	9766.3	9494.32	271.973	2.86459	13.2128	18.1877	0.578539	0.386328			0	5547	48	168	9238.32	9766.3	9494.32	271.973	2.86459	13.2128	5.8318	1.67927	0.266099
1300	ErbB3 (HER3)	Y1307	PK617	0	8576	22	204	17450.2	8349.57					0	4961	60	178	8723.78	9222.35										0	4961	60	178	8723.78	9222.35
1301	ErbB3 (HER3)	Y1328	PK618	0	7509	28	194	14513.1	6944.26	6716.09	228.173	3.39741	12.7134	0	4479	44	176	7805.6	8251.7	8352.18	100.482	1.20307	13.0279	15.061	0.747331	0.349828			0	4479	44	176	7805.6	8251.7	8352.18	100.482	1.20307	13.0279	24.3608	0.188848	0.554362
1302	ErbB3 (HER3)	Y1328	PK618	0	7564	31	180	13559.4	6487.91					0	4360	38	185	7995.7	8452.66										0	4360	38	185	7995.7	8452.66
1303	ErbB4 (HER4)	Pan	AP7631a	0	8642	24	205	17666.9	8453.28	8055.52	397.752	4.93763	12.9758	0	4007	50	154	6093.78	6442.04	7076.75	634.703	8.96885	12.7889	30.8645	0.222274	0.579882			0	4007	50	154	6093.78	6442.04	7076.75	634.703	8.96885	12.7889	-12.1504	1.14453	-0.122757
1304	ErbB4 (HER4)	Pan	AP7631a	0	9068	26	177	16004.3	7657.77					0	4410	42	167	7294.56	7711.45										0	4410	42	167	7294.56	7711.45
1305	ErbB4 (HER4)	Pan	NK235-1	0	7171	26	170	12146.5	5811.87	6159.49	347.621	5.64367	12.5886	0	3646	38	149	5375.92	5683.16	5710.79	27.6339	0.483889	12.4795	4.8499	2.42096	0.181675			0	3646	38	149	5375.92	5683.16	5710.79	27.6339	0.483889	12.4795	-7.28466	0.841159	-0.0482412
1306	ErbB4 (HER4)	Pan	NK235-1	0	7756	29	176	13599.5	6507.11					0	3300	30	166	5428.2	5738.43										0	3300	30	166	5428.2	5738.43
1307	ErbB4 (HER4)	Pan	NK235-2	0	12165	32	246	29847.2	14281.3	12935.7	1345.61	10.4023	13.6591	0	5849	40	180	10456.2	11053.8	11335.4	281.625	2.48447	13.4685	9.39986	2.53017	0.22664			0	5849	40	180	10456.2	11053.8	11335.4	281.625	2.48447	13.4685	-12.3711	1.04168	-0.067661
1308	ErbB4 (HER4)	Pan	NK235-2	0	10758	40	226	24222.7	11590.1					0	5604	54	198	10989	11617										0	5604	54	198	10989	11617
1309	ErbB4 (HER4)	Pan	NK235-3	0	11719	28	220	25720.2	12306.6	12599.7	293.07	2.32601	13.6211	0	5746	54	193	10985.6	11613.4	11249.9	363.533	3.23144	13.4576	7.53696	0.97096	0.196032			0	5746	54	193	10985.6	11613.4	11249.9	363.533	3.23144	13.4576	-10.7132	0.518746	-0.0332434
1310	ErbB4 (HER4)	Pan	NK235-3	0	12746	36	212	26945.2	12892.8					0	5769	48	180	10297.8	10886.3										0	5769	48	180	10297.8	10886.3
1311	ErbB4 (HER4)	Y733	PK619	0	4928	42	211	10309.5	4932.88	5344.18	411.297	7.69618	12.3838	0	2190	48	169	3619.98	3826.86	3929.57	102.702	2.61358	11.9402	-2.06021	4.65282	0.0618802			0	2190	48	169	3619.98	3826.86	3929.57	102.702	2.61358	11.9402	-26.4701	0.389486	-0.533363
1312	ErbB4 (HER4)	Y733	PK619	0	5819	36	208	12028.6	5755.48					0	2330	46	167	3814.28	4032.27										0	2330	46	167	3814.28	4032.27
1313	ErbB4 (HER4)	Y875	PK620	0	10291	28	206	21141.8	10115.9	10338.6	222.675	2.15382	13.3358	0	4112	40	168	6840.96	7231.93	7580.75	348.828	4.6015	12.8881	28.8244	0.200279	0.539457			0	4112	40	168	6840.96	7231.93	7580.75	348.828	4.6015	12.8881	-26.6753	0.253242	-0.45517
1314	ErbB4 (HER4)	Y875	PK620	0	10967	40	202	22072.5	10561.3					0	4586	40	165	7500.9	7929.58										0	4586	40	165	7500.9	7929.58
1315	ERF	T526	PN584	0	8207	42	218	17799.7	8516.82	8366.41	150.41	1.79779	13.0304	0	4351	48	178	7659.34	8097.08	7716.01	381.071	4.93871	12.9136	17.4846	1.30444	0.378449			0	4351	48	178	7659.34	8097.08	7716.01	381.071	4.93871	12.9136	-7.77395	0.866548	-0.0200014
1316	ERF	T526	PN584	0	7861	56	220	17171	8216					0	3966	46	177	6938.4	7334.94										0	3966	46	177	6938.4	7334.94
1317	ERK1 (MAPK3; ERT2)	Pan	AP7500a	0	7833	38	206	16057.7	7683.3	8072.71	389.402	4.82369	12.9788	0	5188	44	179	9207.76	9733.99	9532.36	201.63	2.11522	13.2186	60.3055	0.089876	0.955528			0	5188	44	179	9207.76	9733.99	9532.36	201.63	2.11522	13.2186	18.0814	0.38376	0.473347
1318	ERK1 (MAPK3; ERT2)	Pan	AP7500a	0	8764	52	203	17685.4	8462.11					0	4724	54	189	8826.3	9330.73										0	4724	54	189	8826.3	9330.73
1319	ERK1 (MAPK3; ERT2)	Pan	KAP-MA001	0	9202	22	195	17901	8565.29	8583.23	17.943	0.209048	13.0673	0	4416	38	173	7573.94	8006.8	8480.73	473.931	5.58833	13.05	50.005	0.0401954	0.829768			0	4416	38	173	7573.94	8006.8	8480.73	473.931	5.58833	13.05	-1.19422	4.85454	0.122087
1320	ERK1 (MAPK3; ERT2)	Pan	KAP-MA001	0	8426	26	214	17976	8601.17					0	5076	34	168	8470.56	8954.66										0	5076	34	168	8470.56	8954.66
1321	ERK1 (MAPK3; ERT2)	Pan	NK055-1	0	5124	34	137	6973.3	3336.59	3542.84	206.249	5.82158	11.7907	0	4480	55	137	6062.25	6408.71	5591.91	816.802	14.6069	12.4491	202.335	0.0810318	2.16773			0	4480	55	137	6062.25	6408.71	5591.91	816.802	14.6069	12.4491	57.8369	0.353208	0.953365
1322	ERK1 (MAPK3; ERT2)	Pan	NK055-1	0	5832	28	135	7835.4	3749.09					0	3100	48	148	4516.96	4775.11										0	3100	48	148	4516.96	4775.11
1323	ERK1 (MAPK3; ERT2)	Pan	NK055-2	0	4554	32	212	9586.64	4587.02	5278.26	691.233	13.0959	12.3658	0	3516	54	192	6647.04	7026.92	7543.83	516.904	6.85202	12.8811	61.9105	0.445029	0.99327			0	3516	54	192	6647.04	7026.92	7543.83	516.904	6.85202	12.8811	42.9227	0.464739	0.804034
1324	ERK1 (MAPK3; ERT2)	Pan	NK055-2	0	5478	30	229	12475.9	5969.49					0	3450	46	224	7624.96	8060.73										0	3450	46	224	7624.96	8060.73
1325	ERK1 (MAPK3; ERT2)	Pan	NK055-3	0	11022	26	196	21552.2	10312.3	9270.52	1041.78	11.2375	13.1784	0	4154	26	165	6811.2	7200.47	7528.81	328.34	4.36112	12.8782	17.5656	1.20068	0.375065			0	4154	26	165	6811.2	7200.47	7528.81	328.34	4.36112	12.8782	-18.7877	0.83026	-0.263183
1326	ERK1 (MAPK3; ERT2)	Pan	NK055-3	0	9030	26	191	17197.6	8228.74					0	4768	34	157	7432.38	7857.15										0	4768	34	157	7432.38	7857.15
1327	ERK1 (MAPK3; ERT2)	Pan	NK055-4	0	6213	24	164	10150	4856.56	6337.72	1481.16	23.3705	12.6297	0	5634	72	145	8064.9	8525.82	7762.45	763.369	9.83412	12.9223	-34.4954	0.829802	-0.690671			0	5634	72	145	8064.9	8525.82	7762.45	763.369	9.83412	12.9223	22.4801	1.47707	0.516296
1328	ERK1 (MAPK3; ERT2)	Pan	NK055-4	0	8912	31	184	16341	7818.88					0	4622	56	145	6620.7	6999.08										0	4622	56	145	6620.7	6999.08
1329	ERK1 (MAPK3; ERT2)	Pan	NK055-5	0	7470	21	189	14078.6	6736.35	6851.65	115.302	1.68284	12.7422	0	3822	62	137	5151.2	5445.6	5655.33	209.739	3.70869	12.4654	10.8435	0.364561	0.279773			0	3822	62	137	5151.2	5445.6	5655.33	209.739	3.70869	12.4654	-17.4602	0.308789	-0.268926
1330	ERK1 (MAPK3; ERT2)	Pan	NK055-5	0	7740	36	189	14560.6	6966.95					0	3854	54	146	5548	5865.07										0	3854	54	146	5548	5865.07
1331	ERK1 (MAPK3; ERT2)	Pan	NK055-6	0	119	22	140	135.8	64.9777	82.5954	17.6177	21.3301	6.36799	0	74	20	139	75.06	79.3497	84.4981	5.14832	6.09283	6.40085	-19.4194	2.30247	-0.110022			0	74	20	139	75.06	79.3497	84.4981	5.14832	6.09283	6.40085	2.30362	11.9043	-0.397698
1332	ERK1 (MAPK3; ERT2)	Pan	NK055-6	0	148	12	154	209.44	100.213					0	79	26	160	84.8	89.6464										0	79	26	160	84.8	89.6464
1333	ERK1 (MAPK3)/ERK2 (MAPK1)	T202/T185	11245	0	8579	26	180	15395.4	7366.41	7624.07	257.662	3.37959	12.8963	0	4486	58	147	6509.16	6881.16	7180.36	299.195	4.16685	12.8098	-8.76687	1.61689	-0.0856033			0	4486	58	147	6509.16	6881.16	7180.36	299.195	4.16685	12.8098	-5.81985	1.29667	0.0104371
1334	ERK1 (MAPK3)/ERK2 (MAPK1)	T202/T185	11245	0	8936	32	185	16472.4	7881.73					0	4466	44	160	7075.2	7479.55										0	4466	44	160	7075.2	7479.55
1335	ERK1 (MAPK3; ERT2)	T202+Y204	PK621	0	9292	34	207	19164.1	9169.64	9667.95	498.309	5.15424	13.239	0	3770	32	177	6616.26	6994.38	7205.42	211.039	2.92889	12.8149	7.92948	1.68623	0.214806			0	3770	32	177	6616.26	6994.38	7205.42	211.039	2.92889	12.8149	-25.471	0.317346	-0.430868
1336	ERK1 (MAPK3; ERT2)	T202+Y204	PK621	0	9650	36	221	21246.9	10166.3					0	4366	62	163	7015.52	7416.46										0	4366	62	163	7015.52	7416.46
1337	ERK1 (MAPK3; ERT2)	Y204+T207	PK866	0	10356	37	201	20741.2	9924.26	10177	252.688	2.48295	13.313	0	4055	42	182	7303.66	7721.07	7833.15	112.079	1.43083	12.9354	26.0544	0.196037	0.499923			0	4055	42	182	7303.66	7721.07	7833.15	112.079	1.43083	12.9354	-23.0305	0.169939	-0.359436
1338	ERK1 (MAPK3; ERT2)	Y204+T207	PK866	0	10711	26	204	21797.4	10429.6					0	4471	50	170	7515.7	7945.23										0	4471	50	170	7515.7	7945.23
1339	ERK1 (MAPK3)/ERK2 (MAPK1)	Y204/Y187	11246	0	6633	28	210	13870.5	6636.77	6831.47	194.703	2.85009	12.738	0	2966	46	182	5314.4	5618.12	5368.82	249.297	4.64342	12.3904	5.14749	0.582233	0.182221			0	2966	46	182	5314.4	5618.12	5368.82	249.297	4.64342	12.3904	-21.4104	0.349994	-0.368103
1340	ERK1 (MAPK3)/ERK2 (MAPK1)	Y204/Y187	11246	0	7056	30	209	14684.3	7026.18					0	3526	42	139	4842.76	5119.53										0	3526	42	139	4842.76	5119.53
1341	ERK1 (MAPK3; ERT2)	Y204	PK864	0	25844	42	263	67859.3	32469.4	36479.3	4009.96	10.9924	15.1548	0	16414	48	247	40424	42734.3	41214.1	1520.19	3.68853	15.3309	30.727	0.455965	0.509349			0	16414	48	247	40424	42734.3	41214.1	1520.19	3.68853	15.3309	12.9793	1.1311	0.575953
1342	ERK1 (MAPK3; ERT2)	Y204	PK864	0	32714	42	259	84620.5	40489.3					0	15706	61	240	37548	39693.9										0	15706	61	240	37548	39693.9
1343	ERK1 (MAPK3; ERT2)	Y204	sc-7383	0	10331	39	232	23877.4	11424.9	11965	540.109	4.51407	13.5465	0	4674	46	197	9117.16	9638.21	9398.31	239.899	2.55258	13.1982	5.77403	2.38637	0.167771			0	4674	46	197	9117.16	9638.21	9398.31	239.899	2.55258	13.1982	-21.4517	0.329422	-0.297967
1344	ERK1 (MAPK3; ERT2)	Y204	sc-7383	0	10656	32	246	26135	12505.1					0	4256	30	205	8663.3	9158.41										0	4256	30	205	8663.3	9158.41
1345	ERK1 (MAPK3; ERT2)	T207	PK865	0	6567	40	186	12140.2	5808.86	6343.49	534.626	8.42795	12.6311	0	3802	44	180	6764.4	7150.99	7308.45	157.463	2.15453	12.8354	75.3545	0.140467	1.13262			0	3802	44	180	6764.4	7150.99	7308.45	157.463	2.15453	12.8354	15.2119	0.695672	0.393162
1346	ERK1 (MAPK3; ERT2)	T207	PK865	0	6720	34	215	14374.9	6878.12					0	3759	42	190	7062.3	7465.92										0	3759	42	190	7062.3	7465.92
1347	ERK1 (MAPK3; ERT2)	S265	PK878	0	7782	80	191	14710.8	7038.85	6825.75	213.096	3.12195	12.7368	0	3478	48	179	6139.7	6490.59	7187.15	696.557	9.6917	12.8112	56.3461	0.203867	0.916838			0	3478	48	179	6139.7	6490.59	7187.15	696.557	9.6917	12.8112	5.29458	2.42015	0.221128
1348	ERK1 (MAPK3; ERT2)	S265	PK878	0	6611	30	210	13820.1	6612.65					0	3965	40	190	7457.5	7883.7										0	3965	40	190	7457.5	7883.7
1349	ERK1 (MAPK3; ERT2)	S283	PK879	0	7107	59	180	12686.4	6070.2	6089.82	19.6225	0.322218	12.5722	0	4150	60	175	7157.5	7566.56	7633.79	67.2348	0.880752	12.8982	91.9792	0.0401823	1.3022			0	4150	60	175	7157.5	7566.56	7633.79	67.2348	0.880752	12.8982	25.3533	0.0474484	0.557942
1350	ERK1 (MAPK3; ERT2)	S283	PK879	0	6369	48	202	12768.4	6109.45					0	3807	52	194	7284.7	7701.03										0	3807	52	194	7284.7	7701.03
1351	ERK2 (MAPK1; ERT1)	Pan	AP7501a	0	9467	29	176	16610.9	7947.99	7388.98	559.012	7.56548	12.8512	0	4782	38	170	8064.8	8525.71	8955.89	430.176	4.80327	13.1286	-10.9873	2.53195	-0.129804			0	4782	38	170	8064.8	8525.71	8955.89	430.176	4.80327	13.1286	21.206	0.583266	0.514724
1352	ERK2 (MAPK1; ERT1)	Pan	AP7501a	0	7200	27	199	14274.3	6829.97					0	5194	32	172	8878.64	9386.06										0	5194	32	172	8878.64	9386.06
1353	ERK2 (MAPK1; ERT1)	Pan	KAP-MA007E	0	3648	33	273	9868.95	4722.1	4557.27	164.839	3.61706	12.154	0	4493	58	206	9136.1	9658.24	9435.23	223.006	2.36355	13.2038	33.3794	0.326079	0.640997			0	4493	58	206	9136.1	9658.24	9435.23	223.006	2.36355	13.2038	107.037	0.0558742	1.532
1354	ERK2 (MAPK1; ERT1)	Pan	KAP-MA007E	0	4010	36	231	9179.94	4392.43					0	4011	50	220	8714.2	9212.22										0	4011	50	220	8714.2	9212.22
1355	ERK2 (MAPK1; ERT1)	Pan	NK056-2	0	10059	30	206	20659.7	9885.29	9174.12	711.171	7.75193	13.1634	0	4668	32	163	7556.68	7988.55	8659.6	671.048	7.74918	13.0801	-0.889336	10.0214	0.059347			0	4668	32	163	7556.68	7988.55	8659.6	671.048	7.74918	13.0801	-5.60842	2.7639	0.0384649
1356	ERK2 (MAPK1; ERT1)	Pan	NK056-2	0	8918	30	199	17687.1	8462.95					0	5355	38	166	8826.22	9330.65										0	5355	38	166	8826.22	9330.65
1357	ERK2 (MAPK1; ERT1)	Pan	NK056-3	0	6799	28	190	12864.9	6155.61	7045.88	890.271	12.6353	12.7826	0	4374	50	162	7004.88	7405.21	7313.99	91.2215	1.24722	12.8364	36.0742	0.497315	0.658249			0	4374	50	162	7004.88	7405.21	7313.99	91.2215	1.24722	12.8364	3.80523	3.64828	0.19646
1358	ERK2 (MAPK1; ERT1)	Pan	NK056-3	0	9296	30	179	16586.1	7936.15					0	4049	30	170	6832.3	7222.77										0	4049	30	170	6832.3	7222.77
1359	ERK2 (MAPK1; ERT1)	Pan	NK056-4	0	7172	28	178	12716.3	6084.52	8472.54	2388.02	28.1854	13.0486	0	3598	40	159	5657.22	5980.53	6241.8	261.264	4.18572	12.6077	7.73705	4.24624	0.217495			0	3598	40	159	5657.22	5980.53	6241.8	261.264	4.18572	12.6077	-26.3291	1.22948	-0.470964
1360	ERK2 (MAPK1; ERT1)	Pan	NK056-4	0	11381	32	200	22698	10860.6					0	4143	42	150	6151.5	6503.06										0	4143	42	150	6151.5	6503.06
1361	ERK2 (MAPK1; ERT1)	T185+Y187	PK622	0	11930	32	205	24390.9	11670.6	12540.3	869.706	6.9353	13.6143	0	4196	37	171	7111.89	7518.34	9236.64	1718.3	18.6031	13.1732	-35.0701	0.314565	-0.737977			0	4196	37	171	7111.89	7518.34	9236.64	1718.3	18.6031	13.1732	-26.3443	0.969408	-0.42157
1362	ERK2 (MAPK1; ERT1)	T185+Y187	PK622	0	13848	42	203	28026.2	13410					0	6030	40	173	10362.7	10954.9										0	6030	40	173	10362.7	10954.9
1363	ERK2 (MAPK1; ERT1)	Y263+S266	PK880	0	7005	26	194	13539.3	6478.28	6231.06	247.217	3.96749	12.6053	0	3806	36	137	5164.9	5460.08	4800.36	659.715	13.743	12.2289	-7.88094	3.18001	-0.0585469			0	3806	36	137	5164.9	5460.08	4800.36	659.715	13.743	12.2289	-22.9607	0.771339	-0.419928
1364	ERK2 (MAPK1; ERT1)	Y263+S266	PK880	0	7480	36	168	12505.9	5983.84					0	2746	26	144	3916.8	4140.65										0	2746	26	144	3916.8	4140.65
1365	ERK3 (MAPK6)	Pan	AP7502a	0	9394	32	187	17506.9	8376.74	7487.16	889.577	11.8814	12.8702	0	4526	52	143	6397.82	6763.46	6828.14	64.6765	0.947205	12.7373	31.5884	0.393645	0.59342			0	4526	52	143	6397.82	6763.46	6828.14	64.6765	0.947205	12.7373	-8.80204	1.45746	-0.0566906
1366	ERK3 (MAPK6)	Pan	AP7502a	0	6890	30	201	13788.6	6597.58					0	4370	52	151	6520.18	6892.81										0	4370	52	151	6520.18	6892.81
1367	ERK3 (MAPK6)	Pan	sc-10787	0	9958	40	178	17654	8447.12	9477.53	1030.41	10.8721	13.2103	0	3926	34	163	6343.96	6706.52	6823.75	117.227	1.71793	12.7363	21.2669	0.892071	0.43146			0	3926	34	163	6343.96	6706.52	6823.75	117.227	1.71793	12.7363	-28.0008	0.449633	-0.502967
1368	ERK3 (MAPK6)	Pan	sc-10787	0	9888	40	223	21961	10507.9					0	4222	40	157	6565.74	6940.98										0	4222	40	157	6565.74	6940.98
1369	ERK3 (MAPK6)	S189	PK623	0	11358	28	197	22320.1	10679.7	10211.2	468.552	4.58862	13.3179	0	4754	38	169	7970.04	8425.53	7161.13	1264.41	17.6565	12.806	27.0142	0.19338	0.513817			0	4754	38	169	7970.04	8425.53	7161.13	1264.41	17.6565	12.806	-29.8698	0.744737	-0.546485
1370	ERK3 (MAPK6)	S189	PK623	0	10639	34	192	20361.6	9742.64					0	3730	36	151	5577.94	5896.72										0	3730	36	151	5577.94	5896.72
1371	ERK4 (MAPK4)	Pan	AP7503a	0	5712	38	189	10723.9	5131.16	4913.69	217.47	4.42579	12.2626	0	2092	38	140	2875.6	3039.94	2879.88	160.063	5.55798	11.4918	-8.84658	0.756937	-0.0672737			0	2092	38	140	2875.6	3039.94	2879.88	160.063	5.55798	11.4918	-41.3907	0.241208	-1.00096
1372	ERK4 (MAPK4)	Pan	AP7503a	0	4983	26	198	9814.86	4696.22					0	1634	36	161	2572.78	2719.82										0	1634	36	161	2572.78	2719.82
1373	ERK4 (MAPK4)	S186	PK624	0	8192	22	195	15931.5	7622.92	7953.3	330.382	4.15402	12.9573	0	3219	40	160	5086.4	5377.09	5944.39	567.299	9.54343	12.5373	37.1187	0.254376	0.666907			0	3219	40	160	5086.4	5377.09	5944.39	567.299	9.54343	12.5373	-25.2588	0.542284	-0.44994
1374	ERK4 (MAPK4)	S186	PK624	0	9292	34	187	17312.5	8283.68					0	3906	32	159	6159.66	6511.69										0	3906	32	159	6159.66	6511.69
1375	ERK5 (MAPK7; BMK)	Pan	AP7504a	0	4062	28	196	7906.64	3783.18	4090.28	307.103	7.50813	11.998	0	2572	40	156	3949.92	4175.66	5452.76	1277.1	23.4212	12.4128	93.5917	0.253136	1.33576			0	2572	40	156	3949.92	4175.66	5452.76	1277.1	23.4212	12.4128	33.3103	0.928522	0.631373
1376	ERK5 (MAPK7; BMK)	Pan	AP7504a	0	4877	40	190	9190.3	4397.38					0	3858	46	167	6366.04	6729.86										0	3858	46	167	6366.04	6729.86
1377	ERK5 (MAPK7; BMK)	Pan	NK206-4	0	9574	46	273	26011.4	12446	12450.6	4.60777	0.0370085	13.6039	0	8296	51	251	20695	21877.7	21759.5	118.163	0.543041	14.4094	31.398	0.202027	0.567643			0	8296	51	251	20695	21877.7	21759.5	118.163	0.543041	14.4094	74.767	0.00775809	1.3183
1378	ERK5 (MAPK7; BMK)	Pan	NK206-4	0	9685	44	270	26030.7	12455.2					0	8078	50	255	20471.4	21641.4										0	8078	50	255	20471.4	21641.4
1379	ERK5 (MAPK7; BMK)	Pan	NK206-5	0	6094	22	217	13176.2	6304.58	7073.49	768.914	10.8704	12.7882	0	4684	42	153	7102.26	7508.16	8537.43	1029.27	12.056	13.0596	6.29749	5.1154	0.200782			0	4684	42	153	7102.26	7508.16	8537.43	1029.27	12.056	13.0596	20.6961	1.10776	0.500688
1380	ERK5 (MAPK7; BMK)	Pan	NK206-5	0	8106	32	203	16390.2	7842.41					0	5138	54	178	9049.52	9566.71										0	5138	54	178	9049.52	9566.71
1381	ERK5 (MAPK7; BMK)	Pan	sc-1284	0	4879	26	192	9317.76	4458.37	4678.41	220.039	4.70329	12.1918	0	2978	38	167	4909.8	5190.4	5375.52	185.118	3.44372	12.3922	101.504	0.151035	1.40384			0	2978	38	167	4909.8	5190.4	5375.52	185.118	3.44372	12.3922	14.9005	0.54676	0.349034
1382	ERK5 (MAPK7; BMK)	Pan	sc-1284	0	5282	32	195	10237.5	4898.45					0	3061	38	174	5260.02	5560.63										0	3061	38	174	5260.02	5560.63
1383	ERK5 (MAPK7; BMK)	Pan	sc-1285	0	7274	34	237	17158.8	8210.16	8739.28	529.119	6.05449	13.0933	0	3344	36	186	6152.88	6504.52	6707.35	202.825	3.02392	12.7115	34.0361	0.404441	0.620525			0	3344	36	186	6152.88	6504.52	6707.35	202.825	3.02392	12.7115	-23.2506	0.39046	-0.38455
1384	ERK5 (MAPK7; BMK)	Pan	sc-1285	0	8611	40	226	19370.5	9268.4					0	3374	39	196	6536.6	6910.17										0	3374	39	196	6536.6	6910.17
1385	ERK5 (MAPK7; BMK)	Pan	sc-398015	0	6224	28	170	10533.2	5039.94	4886.46	153.473	3.14077	12.2546	0	3260	32	153	4938.84	5221.1	5271.02	49.9187	0.94704	12.3639	5.27896	1.50811	0.19975			0	3260	32	153	4938.84	5221.1	5271.02	49.9187	0.94704	12.3639	7.86979	0.519431	0.227351
1386	ERK5 (MAPK7; BMK)	Pan	sc-398015	0	5459	24	182	9891.7	4732.99					0	3460	36	147	5033.28	5320.94										0	3460	36	147	5033.28	5320.94
1387	ERK5 (MAPK7; BMK)	Y221	PK626	0	7548	30	150	11277	5395.83	5580.53	184.698	3.30969	12.4462	0	3502	40	139	4812.18	5087.2	5886.85	799.65	13.5837	12.5233	-20.0975	1.12207	-0.316988			0	3502	40	139	4812.18	5087.2	5886.85	799.65	13.5837	12.5233	5.48912	3.07761	0.199261
1388	ERK5 (MAPK7; BMK)	Y221	PK626	0	7614	36	159	12049	5765.23					0	4178	44	153	6325.02	6686.5										0	4178	44	153	6325.02	6686.5
1389	ERp57 (PDIA3)	Pan	NN040-2	0	4302	24	129	5518.62	2640.55	2974.86	334.31	11.2378	11.5386	0	1803	40	118	2080.34	2199.23	2428.07	228.841	9.42481	11.2456	37.0893	0.375364	0.711167			0	1803	40	118	2080.34	2199.23	2428.07	228.841	9.42481	11.2456	-18.3803	1.12417	-0.397489
1390	ERp57 (PDIA3)	Pan	NN040-2	0	4970	30	140	6916	3309.17					0	1940	36	132	2513.28	2656.92										0	1940	36	132	2513.28	2656.92
1391	ERp57 (PDIA3)	Pan	SPA-725	0	3492	34	113	3907.54	1869.68	2021.49	151.803	7.50947	10.9812	0	2290	32	117	2641.86	2792.84	2546.74	246.105	9.66352	11.3144	-17.3979	2.63734	-0.209349			0	2290	32	117	2641.86	2792.84	2546.74	246.105	9.66352	11.3144	25.9835	0.660918	0.42796
1392	ERp57 (PDIA3)	Pan	SPA-725	0	3759	36	122	4542.06	2173.29					0	1935	26	114	2176.26	2300.64										0	1935	26	114	2176.26	2300.64
1393	ERP7 (ER protein PDIA4)	Pan	SPA-720	0	2731	22	138	3738.42	1788.76	1783.68	5.08625	0.285156	10.8006	0	1858	28	119	2177.7	2302.16	2852.25	550.088	19.2862	11.4779	106.566	0.0823703	1.49356			0	1858	28	119	2177.7	2302.16	2852.25	550.088	19.2862	11.4779	59.9082	0.326688	0.892458
1394	ERP7 (ER protein PDIA4)	Pan	SPA-720	0	2800	26	134	3717.16	1778.59					0	2718	36	120	3218.4	3402.33										0	2718	36	120	3218.4	3402.33
1395	ESRRA (ERR1)	S19+S22	PN585	0	9369	30	204	19051.6	9115.81	8650.09	465.715	5.38393	13.0785	0	4245	48	162	6799.14	7187.72	7127.97	59.7502	0.83825	12.7993	49.1369	0.258168	0.818669			0	4245	48	162	6799.14	7187.72	7127.97	59.7502	0.83825	12.7993	-17.5967	0.3536	-0.242651
1396	ESRRA (ERR1)	S19+S22	PN585	0	8759	32	196	17104.9	8184.38					0	3948	38	171	6686.1	7068.22										0	3948	38	171	6686.1	7068.22
1397	ESYT1	Y822	PN514	0	10582	36	203	21408.4	10243.5	10723.3	479.749	4.47391	13.3885	0	3274	56	227	7304.86	7722.34	8521.49	799.153	9.37809	13.0569	16.802	1.27128	0.356389			0	3274	56	227	7304.86	7722.34	8521.49	799.153	9.37809	13.0569	-20.5326	0.674636	-0.288449
1398	ESYT1	Y822	PN514	0	9475	34	248	23413.7	11203					0	3905	38	228	8816.76	9320.64										0	3905	38	228	8816.76	9320.64
1399	Ets-1	S282	PN586	0	7167	28	154	10994.1	5260.45	4422.69	837.758	18.9423	12.1107	0	3244	38	123	3943.38	4168.75	4614.75	446.001	9.66469	12.172	42.4264	0.448665	0.76388			0	3244	38	123	3943.38	4168.75	4614.75	446.001	9.66469	12.172	4.34257	6.58757	0.147705
1400	Ets-1	S282	PN586	0	4380	24	172	7492.32	3584.93					0	3928	36	123	4787.16	5060.75										0	3928	36	123	4787.16	5060.75
1401	ETV6 (Tel)	S22	PN587	0	21714	38	262	56791.1	27173.5	25273.6	1899.86	7.51715	14.6253	0	7716	47	201	15414.7	16295.7	17229.1	933.406	5.41763	14.0726	1.06128	13.2519	0.0494186			0	7716	47	201	15414.7	16295.7	17229.1	933.406	5.41763	14.0726	-31.8299	0.406373	-0.488472
1402	ETV6 (Tel)	S22	PN587	0	19112	30	256	48849.9	23373.8					0	7777	38	222	17180.6	18162.5										0	7777	38	222	17180.6	18162.5
1403	EZH2	T487	PN697	0	19556	32	233	45490.9	21766.5	24655.2	2888.66	11.7162	14.5896	0	10041	46	184	18390.8	19441.8	24354.1	4912.28	20.1702	14.5719	-47.5904	0.706453	-1.16534			0	10041	46	184	18390.8	19441.8	24354.1	4912.28	20.1702	14.5719	-1.22111	26.1127	0.255576
1404	EZH2	T487	PN697	0	25858	44	223	57565.2	27543.9					0	14930	46	186	27684.2	29266.4										0	14930	46	186	27684.2	29266.4
1405	EZR (Ezrin; VIL2)	Pan	sc-58758	0	6301	30	158	9908.18	4740.88	4441.01	299.869	6.75227	12.1167	0	2118	26	138	2886.96	3051.95	3160.73	108.781	3.44163	11.626	-0.123168	156.63	0.106552			0	2118	26	138	2886.96	3051.95	3160.73	108.781	3.44163	11.626	-28.8285	0.353606	-0.622555
1406	EZR (Ezrin; VIL2)	Pan	sc-58758	0	5001	27	174	8654.76	4141.14					0	2210	32	142	3092.76	3269.51										0	2210	32	142	3092.76	3269.51
1407	EZR (Ezrin; VIL2)	Y354	11063	0	5524	34	190	10431	4991.03	5480.51	489.472	8.93114	12.4201	0	2558	42	175	4403	4654.63	4434.48	220.152	4.96454	12.1146	96.5899	0.155256	1.35093			0	2558	42	175	4403	4654.63	4434.48	220.152	4.96454	12.1146	-19.0862	0.728047	-0.337375
1408	EZR (Ezrin; VIL2)	Y354	11063	0	6850	32	183	12476.9	5969.98					0	2312	34	175	3986.5	4214.33										0	2312	34	175	3986.5	4214.33
1409	EZR (Ezrin; VIL2)	T567	11202	0	1521	28	84	1254.12	600.073	579.847	20.2254	3.48806	9.17953	0	536	36	145	725	766.434	795.03	28.5959	3.59684	9.63487	59.0036	0.744939	1.06002			0	536	36	145	725	766.434	795.03	28.5959	3.59684	9.63487	37.1103	0.190914	0.439835
1410	EZR (Ezrin; VIL2)	T567	11202	0	1180	22	101	1169.58	559.622					0	778	36	105	779.1	823.626										0	778	36	105	779.1	823.626
1411	FADD	Pan	sc-271748	0	1946	26	160	3072	1469.89	1350.31	119.587	8.85627	10.3991	0	912	50	119	1025.78	1084.4	1042.87	41.5355	3.98281	10.0263	-24.4083	0.531058	-0.355248			0	912	50	119	1025.78	1084.4	1042.87	41.5355	3.98281	10.0263	-22.768	0.563908	-0.609149
1412	FADD	Pan	sc-271748	0	1596	18	163	2572.14	1230.72					0	788	48	128	947.2	1001.33										0	788	48	128	947.2	1001.33
1413	FADD	Pan	sc-6035	0	1233	48	178	2109.3	1009.26	845.964	163.296	19.3029	9.72445	0	210	34	163	286.88	303.275	284.046	19.2296	6.76988	8.14998	-30.1009	1.91625	-0.478988			0	210	34	163	286.88	303.275	284.046	19.2296	6.76988	8.14998	-66.4234	0.392525	-2.34674
1414	FADD	Pan	sc-6035	0	945	42	158	1426.74	682.668					0	378	44	75	250.5	264.816										0	378	44	75	250.5	264.816
1415	FAK (PTK2)	Pan	sc-558	0	4498	28	171	7643.7	3657.36	3652.41	4.95228	0.135589	11.8346	0	3139	40	148	4586.52	4848.64	4032.8	815.846	20.2303	11.9776	5.49378	2.39205	0.216743			0	3139	40	148	4586.52	4848.64	4032.8	815.846	20.2303	11.9776	10.4146	1.9555	0.237353
1416	FAK (PTK2)	Pan	sc-558	0	5475	30	140	7623	3647.46					0	2324	36	133	3043.04	3216.95										0	2324	36	133	3043.04	3216.95
1417	FAK (PTK2)	Pan	sc-932	0	2842	22	161	4540.2	2172.4	2620.29	447.887	17.0931	11.3555	0	914	34	169	1487.2	1572.19	1597.47	25.2765	1.58228	10.6416	-28.5878	1.98192	-0.490673			0	914	34	169	1487.2	1572.19	1597.47	25.2765	1.58228	10.6416	-39.0345	0.478432	-1.00141
1418	FAK (PTK2)	Pan	sc-932	0	3534	30	183	6412.32	3068.17					0	1127	46	142	1535.02	1622.75										0	1127	46	142	1535.02	1622.75
1419	FAK (PTK2)	Y397	05-0073 (Clone 8F7)	0	8986	34	191	17098.3	8181.22	8073.18	108.036	1.33821	12.9789	0	4300	48	169	7185.88	7596.56	7956.81	360.256	4.52764	12.958	-19.5661	0.840132	-0.321481			0	4300	48	169	7185.88	7596.56	7956.81	360.256	4.52764	12.958	-1.44143	4.06946	0.109258
1420	FAK (PTK2)	Y397	05-0073 (Clone 8F7)	0	8942	40	187	16646.7	7965.15					0	4749	66	168	7867.44	8317.07										0	4749	66	168	7867.44	8317.07
1421	FAK (PTK2)	Y397	07-012	0	15514	46	238	36813.8	17614.7	17009.1	605.613	3.56052	14.054	0	7340	54	209	15227.7	16098	17435.9	1337.83	7.6729	14.0898	-0.18603	41.3028	0.0444057			0	7340	54	209	15227.7	16098	17435.9	1337.83	7.6729	14.0898	2.50892	4.4774	0.283094
1422	FAK (PTK2)	Y397	07-012	0	14156	48	243	34282.4	16403.5					0	9088	164	199	17758.8	18773.7										0	9088	164	199	17758.8	18773.7
1423	FAK (PTK2)	Y397	PK627	0	9157	38	194	17690.9	8464.74	9749.44	1284.7	13.1772	13.2511	0	4442	58	184	8066.56	8527.57	9669.02	1141.45	11.8052	13.2392	5.85386	3.06312	0.178467			0	4442	58	184	8066.56	8527.57	9669.02	1141.45	11.8052	13.2392	-0.824902	30.2853	0.145787
1424	FAK (PTK2)	Y397	PK627	0	11925	38	194	23060.8	11034.1					0	5676	88	183	10226	10810.5										0	5676	88	183	10226	10810.5
1425	FAK (PTK2)	Y576+Y577	11545	0	3374	30	167	5584.48	2672.07	2574.16	97.9068	3.80344	11.3299	0	600	36	206	1161.84	1228.24	1122.06	106.18	9.46297	10.1319	-84.1592	0.389889	-3.27829			0	600	36	206	1161.84	1228.24	1122.06	106.18	9.46297	10.1319	-56.4106	0.235176	-1.67958
1426	FAK (PTK2)	Y576+Y577	11545	0	2590	28	202	5175.24	2476.25					0	530	68	208	960.96	1015.88										0	530	68	208	960.96	1015.88
1427	FAK (PTK2)	Y576+Y577	PK628	0	16052	36	253	40520.5	19388.3	20060.8	672.486	3.35224	14.2921	0	5400	50	221	11823.5	12499.2	14325.7	1826.48	12.7496	13.8063	-53.1816	1.00657	-1.36487			0	5400	50	221	11823.5	12499.2	14325.7	1826.48	12.7496	13.8063	-28.5885	0.56323	-0.424228
1428	FAK (PTK2)	Y576+Y577	PK628	0	15242	38	285	43331.4	20733.2					0	7146	105	217	15279	16152.2										0	7146	105	217	15279	16152.2
1429	FAK (PTK2)	Y577	PK629	0	8740	31	240	20901.6	10001	8936.32	1064.7	11.9143	13.1255	0	4044	36	195	7815.6	8262.27	7854.8	407.468	5.18751	12.9394	5.14046	3.11976	0.1699			0	4044	36	195	7815.6	8262.27	7854.8	407.468	5.18751	12.9394	-12.1025	1.41307	-0.108479
1430	FAK (PTK2)	Y577	PK629	0	7552	40	219	16451.3	7871.62					0	3628	52	197	7044.72	7447.33										0	3628	52	197	7044.72	7447.33
1431	FAK (PTK2)	S722	sc-16662-R	0	5408	38	168	9021.6	4316.66	4337.6	20.9335	0.482607	12.0827	0	2132	36	126	2640.96	2791.89	2740.58	51.3141	1.87238	11.4203	14.5913	0.447938	0.362106			0	2132	36	126	2640.96	2791.89	2740.58	51.3141	1.87238	11.4203	-36.818	0.0639629	-0.865443
1432	FAK (PTK2)	S722	sc-16662-R	0	5959	44	154	9109.1	4358.53					0	2024	52	129	2543.88	2689.26										0	2024	52	129	2543.88	2689.26
1433	FAK (PTK2)	S722	XBP-4107	0	2298	38	154	3480.4	1665.31	1621.83	43.4748	2.6806	10.6634	0	2042	34	97	1947.76	2059.08	2059.82	0.740006	0.0359258	11.0083	95.0633	0.08787	1.39179			0	2042	34	97	1947.76	2059.08	2059.82	0.740006	0.0359258	11.0083	27.0056	0.100591	0.416258
1434	FAK (PTK2)	S722	XBP-4107	0	2280	36	147	3298.68	1578.36					0	1790	34	111	1949.16	2060.56										0	1790	34	111	1949.16	2060.56
1435	FAS (Apo1; CD95)	Pan	sc-7886	0	3386	28	253	8495.74	4065.05	4227.37	162.32	3.83974	12.0455	0	1019	28	196	1942.36	2053.37	2266.54	213.169	9.40506	11.1463	35.5133	0.126728	0.6738			0	1019	28	196	1942.36	2053.37	2266.54	213.169	9.40506	11.1463	-46.3842	0.285545	-1.19947
1436	FAS (Apo1; CD95)	Pan	sc-7886	0	3835	44	242	9174.22	4389.69					0	1124	33	215	2345.65	2479.71										0	1124	33	215	2345.65	2479.71
1437	FasL	Pan	F37720	0	654	26	152	954.56	456.739	837.246	380.507	45.4475	9.70951	0	1256	32	99	1211.76	1281.01	1691	409.984	24.2451	10.7237	110.315	0.644489	1.56121			0	1256	32	99	1211.76	1281.01	1691	409.984	24.2451	10.7237	101.971	0.683452	1.26686
1438	FasL	Pan	F37720	0	2228	34	116	2545.04	1217.75					0	2124	32	95	1987.4	2100.98										0	2124	32	95	1987.4	2100.98
1439	FASN (FAS)	Y45	PN749	0	8580	42	165	14087.7	6740.7	7272.36	531.664	7.31075	12.8282	0	3988	50	148	5828.24	6161.33	5693.25	468.075	8.22157	12.475	-26.0677	1.23085	-0.47281			0	3988	50	148	5828.24	6161.33	5693.25	468.075	8.22157	12.475	-21.7138	0.71532	-0.36795
1440	FASN (FAS)	Y45	PN749	0	9362	42	175	16310	7804.02					0	3122	52	161	4942.7	5225.18										0	3122	52	161	4942.7	5225.18
1441	FASN (FAS)	S207	PN698	0	6950	52	226	15589.5	7459.27	6618.46	840.806	12.7039	12.6923	0	5954	40	235	13897.9	14692.2	14075.3	616.916	4.38298	13.7809	129.552	0.164094	1.62939			0	5954	40	235	13897.9	14692.2	14075.3	616.916	4.38298	13.7809	112.667	0.151659	1.63345
1442	FASN (FAS)	S207	PN698	0	5288	38	230	12075	5777.66					0	5288	49	243	12730.8	13458.3										0	5288	49	243	12730.8	13458.3
1443	FBPase (FBP1)	S88	PN750	0	6970	30	180	12492	5977.18	7152.81	1175.63	16.4359	12.8043	0	3115	24	160	4945.6	5228.25	5103.36	124.881	2.44704	12.3172	-21.3961	1.10801	-0.358602			0	3115	24	160	4945.6	5228.25	5103.36	124.881	2.44704	12.3172	-28.6523	0.659036	-0.55703
1444	FBPase (FBP1)	S88	PN750	0	9706	36	180	17406	8328.44					0	2927	20	162	4709.34	4978.48										0	2927	20	162	4709.34	4978.48
1445	FBPase (FBP1)	Y265	PN699	0	4258	26	137	5797.84	2774.16	2447.01	327.142	13.369	11.2568	0	1615	24	122	1941.02	2051.95	1755.25	296.7	16.9036	10.7775	-22.6664	0.984857	-0.34006			0	1615	24	122	1941.02	2051.95	1755.25	296.7	16.9036	10.7775	-28.2697	1.07085	-0.68251
1446	FBPase (FBP1)	Y265	PN699	0	2517	28	178	4430.42	2119.87					0	1115	20	126	1379.7	1458.55										0	1115	20	126	1379.7	1458.55
1447	FBPase 2 (FBP2)	Y216	PN700	0	6798	24	155	10499.7	5023.91	5732.75	708.846	12.3648	12.485	0	2032	20	149	2997.88	3169.21	3434.08	264.869	7.71296	11.7457	-25.8669	0.653791	-0.456984			0	2032	20	149	2997.88	3169.21	3434.08	264.869	7.71296	11.7457	-40.0972	0.500728	-0.93739
1448	FBPase 2 (FBP2)	Y216	PN700	0	8136	26	166	13462.6	6441.6					0	2580	26	137	3498.98	3698.95										0	2580	26	137	3498.98	3698.95
1449	FBPase 2 (FBP2)	Y259	PN751	0	6204	24	173	10691.4	5115.63	5838.33	722.698	12.3785	12.5113	0	3106	38	163	5000.84	5286.64	5882.01	595.366	10.1218	12.5221	42.7055	0.610837	0.754895			0	3106	38	163	5000.84	5286.64	5882.01	595.366	10.1218	12.5221	0.748148	30.0747	0.112355
1450	FBPase 2 (FBP2)	Y259	PN751	0	8096	30	170	13712.2	6561.03					0	4170	30	148	6127.2	6477.37										0	4170	30	148	6127.2	6477.37
1451	Fer (TYK3)	Pan	AP7704b	0	198	18	131	235.8	112.826	109.898	2.9283	2.66458	6.78001	0	153	30	132	162.36	171.639	124.3	47.3392	38.0847	6.95768	10.8446	0.470096	0.467458			0	153	30	132	162.36	171.639	124.3	47.3392	38.0847	6.95768	13.1052	3.1094	-0.1592
1452	Fer (TYK3)	Pan	AP7704b	0	180	18	138	223.56	106.969					0	74	22	140	72.8	76.9606										0	74	22	140	72.8	76.9606
1453	Fer (TYK3)	Y402	PK630	0	8532	24	207	17611.6	8426.8	9153.6	726.808	7.94013	13.1601	0	1520	34	123	1827.78	1932.24	2185.12	252.881	11.5729	11.0935	-39.5819	0.411154	-0.85704			0	1520	34	123	1827.78	1932.24	2185.12	252.881	11.5729	11.0935	-76.1283	0.256317	-2.7315
1454	Fer (TYK3)	Y402	PK630	0	10510	28	197	20649.5	9880.41					0	1810	36	130	2306.2	2438										0	1810	36	130	2306.2	2438
1455	Fes	Pan	AP7705a	0	9606	24	206	19738.9	9444.7	10499.8	1055.09	10.0487	13.3581	0	7784	42	175	13548.5	14322.8	14374.5	51.663	0.359408	13.8112	22.9579	1.12401	0.45245			0	7784	42	175	13548.5	14322.8	14374.5	51.663	0.359408	13.8112	36.9024	0.282044	0.804697
1456	Fes	Pan	AP7705a	0	11987	32	202	24149.1	11554.9					0	7920	32	173	13646.2	14426.1										0	7920	32	173	13646.2	14426.1
1457	Fes	Pan	sc-7670	0	2494	24	146	3606.2	1725.5	1742.27	16.7755	0.962854	10.7668	0	348	24	139	450.36	476.098	592.533	116.435	19.6503	9.21075	-17.9222	0.465724	-0.21439			0	348	24	139	450.36	476.098	592.533	116.435	19.6503	9.21075	-65.9908	0.312364	-2.22917
1458	Fes	Pan	sc-7670	0	2690	26	138	3676.32	1759.05					0	686	22	101	670.64	708.968										0	686	22	101	670.64	708.968
1459	Fes	Pan	sc-7671	0	546	22	157	822.68	393.637	483.826	90.1889	18.6408	8.91834	0	219	16	108	219.24	231.77	199.643	32.1268	16.0921	7.64128	-9.8191	5.43762	0.0181285			0	219	16	108	219.24	231.77	199.643	32.1268	16.0921	7.64128	-58.7366	0.591334	-2.0024
1460	Fes	Pan	sc-7671	0	924	22	133	1199.66	574.014					0	132	18	139	158.46	167.516										0	132	18	139	158.46	167.516
1461	Fes	Y713	PK632	0	2977	24	162	4783.86	2288.99	2354.83	65.8438	2.79612	11.2014	0	1204	26	137	1613.86	1706.09	1675.76	30.3297	1.8099	10.7106	-6.26548	0.929481	0.0178321			0	1204	26	137	1613.86	1706.09	1675.76	30.3297	1.8099	10.7106	-28.8372	0.159725	-0.70339
1462	Fes	Y713	PK632	0	2715	24	188	5059.08	2420.67					0	1243	27	128	1556.48	1645.43										0	1243	27	128	1556.48	1645.43
1463	Fes	Y713+S716	PK633	0	4061	24	184	7428.08	3554.19	3915.73	361.535	9.2329	11.9351	0	1813	24	144	2576.16	2723.39	3017.06	293.666	9.73353	11.5589	-13.3867	0.744807	-0.151568			0	1813	24	144	2576.16	2723.39	3017.06	293.666	9.73353	11.5589	-22.9504	0.82641	-0.478668
1464	Fes	Y713+S716	PK633	0	5022	28	179	8939.26	4277.27					0	2100	26	151	3131.74	3310.72										0	2100	26	151	3131.74	3310.72
1465	FGF13 (FHF2)	Pan	NN246-1	0	5138	40	171	8717.58	4171.2	3657.8	513.393	14.0356	11.8368	0	1854	22	156	2857.92	3021.25	2797.59	223.661	7.99479	11.45	11.1557	1.72893	0.313481			0	1854	22	156	2857.92	3021.25	2797.59	223.661	7.99479	11.45	-23.5172	0.936777	-0.502198
1466	FGF13 (FHF2)	Pan	NN246-1	0	3454	49	193	6571.65	3144.41					0	1563	22	158	2434.78	2573.93										0	1563	22	158	2434.78	2573.93
1467	FGFR1 (FLT2)	Pan	AP7636a	0	688	26	130	860.6	411.781	432.317	20.5364	4.75031	8.75595	0	222	20	143	288.86	305.369	418.579	113.21	27.0463	8.70936	7.81927	3.27685	0.354023			0	222	20	143	288.86	305.369	418.579	113.21	27.0463	8.70936	-3.17782	10.0058	-0.298385
1468	FGFR1 (FLT2)	Pan	AP7636a	0	753	36	132	946.44	452.854					0	411	18	128	503.04	531.789										0	411	18	128	503.04	531.789
1469	FGFR1 (FLT2)	Pan	AP7643a	0	4972	30	151	7462.42	3570.63	3149.2	421.427	13.382	11.6208	0	970	22	120	1137.6	1202.61	1357.32	154.703	11.3977	10.4065	-81.8636	1.17104	-3.03684			0	970	22	120	1137.6	1202.61	1357.32	154.703	11.3977	10.4065	-56.8996	0.4355	-1.6767
1470	FGFR1 (FLT2)	Pan	AP7643a	0	3704	26	155	5700.9	2727.77					0	1064	20	137	1430.28	1512.02										0	1064	20	137	1430.28	1512.02
1471	FGFR1 (FLT2)	Pan	NK062-2	0	3187	22	156	4937.4	2362.45	3018.7	656.246	21.7394	11.5597	0	1508	22	133	1976.38	2089.33	2507.09	417.754	16.6629	11.2918	-8.57204	4.07332	-0.0395811			0	1508	22	133	1976.38	2089.33	2507.09	417.754	16.6629	11.2918	-16.9481	2.26588	-0.360585
1472	FGFR1 (FLT2)	Pan	NK062-2	0	4924	32	157	7680.44	3674.94					0	2124	28	132	2766.72	2924.84										0	2124	28	132	2766.72	2924.84
1473	FGFR1 (FLT2)	Pan	NK062-3	0	7716	32	175	13447	6434.13	6369.36	64.7768	1.01701	12.6369	0	2996	24	146	4339.12	4587.1	4778.33	191.228	4.00198	12.2223	-27.315	0.776653	-0.498295			0	2996	24	146	4339.12	4587.1	4778.33	191.228	4.00198	12.2223	-24.9794	0.200925	-0.470633
1474	FGFR1 (FLT2)	Pan	NK062-3	0	7871	28	168	13176.2	6304.58					0	3268	26	145	4700.9	4969.56										0	3268	26	145	4700.9	4969.56
1475	FGFR1 (FLT2)	Y653+Y654	PK634	0	5726	28	157	8945.86	4280.42	3998.44	281.983	7.05233	11.9652	0	2046	22	122	2469.28	2610.4	2516.66	93.7376	3.72468	11.2973	-45.9514	1.17744	-1.02572			0	2046	22	122	2469.28	2610.4	2516.66	93.7376	3.72468	11.2973	-37.0589	0.290808	-0.883479
1476	FGFR1 (FLT2)	Y653+Y654	PK634	0	5138	28	152	7767.2	3716.46					0	1841	22	126	2291.94	2422.93										0	1841	22	126	2291.94	2422.93
1477	FGFR2 (BEK)	Pan	AP7637b	0	5886	26	153	8965.8	4289.96	5788.4	1498.43	25.8868	12.4989	0	2331	26	136	3134.8	3313.96	3494.42	180.466	5.16441	11.7708	-38.0948	0.868109	-0.791204			0	2331	26	136	3134.8	3313.96	3494.42	180.466	5.16441	11.7708	-39.6306	0.783517	-0.92053
1478	FGFR2 (BEK)	Pan	AP7637b	0	9370	27	163	15229.1	7286.83					0	2547	28	138	3476.22	3674.89										0	2547	28	138	3476.22	3674.89
1479	FGFR2 (BEK)	Pan	NK063-2	0	21883	32	228	49820.3	23838.1	26092.5	2254.42	8.64012	14.6713	0	8190	53	190	15460.3	16343.9	15531.6	812.262	5.22973	13.9229	-22.8348	1.29826	-0.451575			0	8190	53	190	15460.3	16343.9	15531.6	812.262	5.22973	13.9229	-40.4748	0.342679	-0.757623
1480	FGFR2 (BEK)	Pan	NK063-2	0	26018	34	228	59243.5	28346.9					0	6820	28	205	13923.6	14719.3										0	6820	28	205	13923.6	14719.3
1481	FGFR2 (BEK)	Pan	NK063-3	0	4012	26	171	6816.06	3261.35	3710.73	449.375	12.1102	11.8575	0	2522	28	129	3217.26	3401.13	3542.44	141.309	3.98904	11.7905	30.466	0.49381	0.609434			0	2522	28	129	3217.26	3401.13	3542.44	141.309	3.98904	11.7905	-4.53527	3.54978	-0.0537404
1482	FGFR2 (BEK)	Pan	NK063-3	0	5460	26	160	8694.4	4160.1					0	2515	26	140	3484.6	3683.75										0	2515	26	140	3484.6	3683.75
1483	FGFR2 (BEK)	Pan	NK063-4	0	9554	24	186	17725.8	8481.46	7805.93	675.529	8.65405	12.9304	0	2450	28	151	3657.22	3866.23	3893.66	27.4225	0.704287	11.9269	-18.6712	1.37013	-0.299465			0	2450	28	151	3657.22	3866.23	3893.66	27.4225	0.704287	11.9269	-50.1193	0.186721	-1.26704
1484	FGFR2 (BEK)	Pan	NK063-4	0	8212	24	182	14902.2	7130.4					0	2584	26	145	3709.1	3921.08										0	2584	26	145	3709.1	3921.08
1485	FGFR2 (BEK)	Y656+Y657	PK635	0	7154	24	176	12548.8	6004.36	5977.32	27.039	0.452359	12.5453	0	3189	28	154	4867.94	5146.15	5292.26	146.109	2.7608	12.3697	-26.478	0.477074	-0.474209			0	3189	28	154	4867.94	5146.15	5292.26	146.109	2.7608	12.3697	-11.4611	0.280354	-0.144915
1486	FGFR2 (BEK)	Y656+Y657	PK635	0	7170	23	174	12435.8	5950.28					0	3070	26	169	5144.36	5438.36										0	3070	26	169	5144.36	5438.36
1487	FGFR3	Pan	AP7638a	0	6294	20	162	10163.9	4863.22	4413.57	449.652	10.188	12.1077	0	2916	28	135	3898.8	4121.62	4305.04	183.416	4.26049	12.0718	-14.912	1.52524	-0.189903			0	2916	28	135	3898.8	4121.62	4305.04	183.416	4.26049	12.0718	-2.45913	5.87544	0.0116383
1488	FGFR3	Pan	AP7638a	0	4928	26	169	8284.38	3963.92					0	3014	24	142	4245.8	4488.45										0	3014	24	142	4245.8	4488.45
1489	FGFR3	Pan	NK236-1	0	8794	26	174	15256.3	7299.86	6939.61	360.253	5.19126	12.7606	0	3064	24	140	4256	4499.23	5148.32	649.091	12.6078	12.3299	-14.4524	1.4269	-0.200478			0	3064	24	140	4256	4499.23	5148.32	649.091	12.6078	12.3299	-25.8124	0.689554	-0.482238
1490	FGFR3	Pan	NK236-1	0	7749	24	178	13750.5	6579.35					0	3678	22	150	5484	5797.42										0	3678	22	150	5484	5797.42
1491	FGFR3	Pan	NK236-2	0	9560	25	161	15351.4	7345.33	6240.05	1105.27	17.7126	12.6073	0	3240	30	134	4301.4	4547.23	5057.36	510.128	10.0869	12.3042	-31.909	0.908612	-0.618259			0	3240	30	134	4301.4	4547.23	5057.36	510.128	10.0869	12.3042	-18.9533	1.46673	-0.317581
1492	FGFR3	Pan	NK236-2	0	6450	24	167	10731.4	5134.78					0	3541	30	150	5266.5	5567.48										0	3541	30	150	5266.5	5567.48
1493	FGFR3	Pan	NK236-3	0	5524	22	160	8803.2	4212.16	3517.84	694.324	19.7372	11.7805	0	2311	26	130	2970.5	3140.27	3356.93	216.663	6.4542	11.7129	-28.5141	1.88005	-0.502138			0	2311	26	130	2970.5	3140.27	3356.93	216.663	6.4542	11.7129	-4.57412	5.726	-0.0613415
1494	FGFR3	Pan	NK236-3	0	3398	26	175	5901	2823.52					0	2534	30	135	3380.4	3573.59										0	2534	30	135	3380.4	3573.59
1495	FGFR3	Y647+Y648	PK636	0	3012	22	137	4096.3	1960	1913.79	46.2141	2.4148	10.9022	0	1142	20	112	1256.64	1328.46	1948.51	620.051	31.8218	10.9282	-59.75	1.30891	-1.53809			0	1142	20	112	1256.64	1328.46	1948.51	620.051	31.8218	10.9282	1.81427	18.8708	-0.00812055
1496	FGFR3	Y647+Y648	PK636	0	2876	27	137	3903.13	1867.57					0	2344	30	105	2429.7	2568.56										0	2344	30	105	2429.7	2568.56
1497	FGFR3	Y647+Y648	PK637	0	7158	28	180	12834	6140.82	6623.82	482.998	7.29183	12.6934	0	3265	24	144	4667.04	4933.77	5074.24	140.474	2.76838	12.309	-18.6624	0.405663	-0.291809			0	3265	24	144	4667.04	4933.77	5074.24	140.474	2.76838	12.309	-23.3941	0.430032	-0.423528
1498	FGFR3	Y647+Y648	PK637	0	7602	24	196	14852.9	7106.82					0	3107	24	160	4932.8	5214.71										0	3107	24	160	4932.8	5214.71
1499	FGFR4	Pan	AP7639a	0	7550	26	190	14295.6	6840.17	6857.71	17.5411	0.255787	12.7435	0	3496	32	146	5057.44	5346.48	5413.18	66.7062	1.23229	12.4023	-37.2852	0.135691	-0.774842			0	3496	32	146	5057.44	5346.48	5413.18	66.7062	1.23229	12.4023	-21.0643	0.0706445	-0.358762
1500	FGFR4	Pan	AP7639a	0	8290	32	174	14368.9	6875.25					0	3416	28	153	5183.64	5479.89										0	3416	28	153	5183.64	5479.89
1501	FGFR4	Pan	NK239-1	0	3791	25	124	4669.84	2234.43	1913.87	320.558	16.7492	10.9023	0	1558	24	111	1702.74	1800.05	1822.2	22.1473	1.21542	10.8315	12.9168	2.72215	0.372003			0	1558	24	111	1702.74	1800.05	1822.2	22.1473	1.21542	10.8315	-4.78982	3.75059	-0.143225
1502	FGFR4	Pan	NK239-1	0	2648	26	127	3329.94	1593.31					0	1522	18	116	1744.64	1844.35										0	1522	18	116	1744.64	1844.35
1503	FGFR4	Pan	NK239-3	0	5101	22	174	8837.46	4228.56	5145.92	917.368	17.8271	12.3292	0	2095	20	146	3029.5	3202.64	3458.52	255.883	7.39863	11.7559	-40.3771	0.990993	-0.85542			0	2095	20	146	3029.5	3202.64	3458.52	255.883	7.39863	11.7559	-32.791	0.769286	-0.719254
1504	FGFR4	Pan	NK239-3	0	7620	32	167	12672	6063.29					0	2462	22	144	3513.6	3714.41										0	2462	22	144	3513.6	3714.41
1505	Fgr	Pan	NK268-1	0	5567	28	164	9083.96	4346.5	4892.04	545.54	11.1516	12.2562	0	1912	22	159	3005.1	3176.84	3534.01	357.169	10.1066	11.7871	-5.81122	4.64422	-0.00641736			0	1912	22	159	3005.1	3176.84	3534.01	357.169	10.1066	11.7871	-27.76	0.765786	-0.580246
1506	Fgr	Pan	NK268-1	0	7560	34	151	11364.3	5437.58					0	2606	32	143	3680.82	3891.18										0	2606	32	143	3680.82	3891.18
1507	Fgr	Y208+Y209	PK638	0	5836	24	159	9241.08	4421.68	4560.75	139.07	3.04929	12.1551	0	2454	26	131	3180.68	3362.46	3437.14	74.6771	2.17266	11.747	-11.719	0.541252	-0.123178			0	2454	26	131	3180.68	3362.46	3437.14	74.6771	2.17266	11.747	-24.6366	0.211959	-0.503879
1508	Fgr	Y208+Y209	PK638	0	6054	28	163	9822.38	4699.82					0	2390	34	141	3321.96	3511.81										0	2390	34	141	3321.96	3511.81
1509	Fgr	Y412	PK639	0	4206	24	154	6440.28	3081.55	3229.45	147.898	4.57968	11.6571	0	2381	36	122	2860.9	3024.4	2973.44	50.9652	1.71402	11.5379	4.56618	3.71556	0.205978			0	2381	36	122	2860.9	3024.4	2973.44	50.9652	1.71402	11.5379	-7.92743	0.793914	-0.144277
1510	Fgr	Y412	PK639	0	4964	28	143	7058.48	3377.35					0	2648	40	106	2764.48	2922.47										0	2648	40	106	2764.48	2922.47
1511	FIG4 phosphatase (SAC3)	Pan	NN247-1	0	3209	16	148	4725.64	2261.13	2294.96	33.8286	1.47404	11.1643	0	1569	18	120	1861.2	1967.57	2296.09	328.52	14.3078	11.165	-11.9234	0.742126	-0.0962837			0	1569	18	120	1861.2	1967.57	2296.09	328.52	14.3078	11.165	0.0493227	319.972	-0.0202787
1512	FIG4 phosphatase (SAC3)	Pan	NN247-1	0	3222	20	152	4867.04	2328.79					0	2144	40	118	2482.72	2624.61										0	2144	40	118	2482.72	2624.61
1513	FIH (HIF1; HIF1AN)	Pan	NN248-1	0	1290	20	99	1257.3	601.594	1059.19	457.595	43.2024	10.0487	0	800	22	79	614.62	649.746	1513.85	864.104	57.0799	10.564	-32.9598	1.40515	-0.566524			0	800	22	79	614.62	649.746	1513.85	864.104	57.0799	10.564	42.9254	2.3362	0.600052
1514	FIH (HIF1; HIF1AN)	Pan	NN248-1	0	2552	16	125	3170	1516.78					0	1980	24	115	2249.4	2377.96										0	1980	24	115	2249.4	2377.96
1515	FIP200 (RB1CC1)	Pan	NN376-1	0	7445	24	200	14842	7101.61	7403.85	302.237	4.08216	12.8541	0	4048	28	145	5829	6162.13	5931	231.135	3.89708	12.5341	-37.7861	0.187498	-0.793172			0	4048	28	145	5829	6162.13	5931	231.135	3.89708	12.5341	-19.8931	0.401106	-0.319355
1516	FIP200 (RB1CC1)	Pan	NN376-1	0	8249	32	196	16105.3	7706.09					0	3546	22	153	5391.72	5699.86										0	3546	22	153	5391.72	5699.86
1517	FKBP51	Pan	NN249-1	0	8476	24	172	14537.4	6955.89	6946.48	9.41172	0.135489	12.7621	0	3518	23	159	5557.05	5874.64	5879.55	4.91047	0.0835177	12.5215	-25.0961	0.290655	-0.446552			0	3518	23	159	5557.05	5874.64	5879.55	4.91047	0.0835177	12.5215	-15.3592	0.014259	-0.21654
1518	FKBP51	Pan	NN249-1	0	8175	30	178	14498.1	6937.06					0	3547	24	158	5566.34	5884.46										0	3547	24	158	5566.34	5884.46
1519	FKBP52 (FKBP4; FKBP51; HBI)	Pan	NN127-2	0	7904	24	163	12844.4	6145.8	6800.03	654.227	9.62095	12.7313	0	2128	24	153	3219.12	3403.1	4161.26	758.167	18.2196	12.0228	-28.3886	0.633188	-0.528822			0	2128	24	153	3219.12	3403.1	4161.26	758.167	18.2196	12.0228	-38.8052	0.717445	-0.872712
1520	FKBP52 (FKBP4; FKBP51; HBI)	Pan	NN127-2	0	8685	30	180	15579	7454.25					0	3015	32	156	4653.48	4919.43										0	3015	32	156	4653.48	4919.43
1521	FLT3 (STK1; CD135)	Pan	AP7644a	0	6810	28	196	13292.7	6360.31	6853.45	493.142	7.19552	12.7426	0	3356	28	157	5224.96	5523.57	5793.14	269.573	4.65332	12.5001	-24.7099	0.44796	-0.436416			0	3356	28	157	5224.96	5523.57	5793.14	269.573	4.65332	12.5001	-15.4712	0.765865	-0.220919
1522	FLT3 (STK1; CD135)	Pan	AP7644a	0	7705	28	200	15354	7346.6					0	3805	81	154	5734.96	6062.72										0	3805	81	154	5734.96	6062.72
1523	FLT3 (STK1; CD135)	Pan	AP7644b	0	10129	25	176	17783	8508.85	7292.06	1216.78	16.6864	12.8321	0	3830	34	173	6567.08	6942.39	8230.66	1288.27	15.652	13.0068	-31.1097	0.919589	-0.603726			0	3830	34	173	6567.08	6942.39	8230.66	1288.27	15.652	13.0068	12.8715	2.51241	0.369517
1524	FLT3 (STK1; CD135)	Pan	AP7644b	0	6748	30	189	12697	6075.28					0	6194	110	148	9004.32	9518.92										0	6194	110	148	9004.32	9518.92
1525	FLT3 (STK1; CD135)	Pan	NK240-1	0	7416	30	183	13516.4	6467.33	6530.85	63.5183	0.972589	12.6731	0	3438	36	147	5000.94	5286.75	5858.72	571.971	9.76274	12.5164	-30.4958	0.384369	-0.58229			0	3438	36	147	5000.94	5286.75	5858.72	571.971	9.76274	12.5164	-10.2916	1.04311	-0.107227
1526	FLT3 (STK1; CD135)	Pan	NK240-1	0	7320	28	189	13781.9	6594.37					0	4030	28	152	6083.04	6430.69										0	4030	28	152	6083.04	6430.69
1527	FLT3 (STK1; CD135)	Pan	NK240-2	0	6940	32	165	11398.2	5453.82	5356.16	97.658	1.82328	12.387	0	2662	24	150	3957	4183.15	4490.97	307.821	6.85423	12.1328	-21.317	0.315609	-0.343604			0	2662	24	150	3957	4183.15	4490.97	307.821	6.85423	12.1328	-16.1533	0.537198	-0.268555
1528	FLT3 (STK1; CD135)	Pan	NK240-2	0	6302	22	175	10990	5258.51					0	3110	22	147	4539.36	4798.79										0	3110	22	147	4539.36	4798.79
1529	FLT3 (STK1; CD135)	Y842	PK640	0	5974	24	172	10234	4896.77	4577.65	319.123	6.97132	12.1604	0	3460	32	140	4799.2	5073.48	4877.43	196.049	4.01951	12.2519	5.44644	2.61397	0.205658			0	3460	32	140	4799.2	5073.48	4877.43	196.049	4.01951	12.2519	6.54874	1.67831	0.194233
1530	FLT3 (STK1; CD135)	Y842	PK640	0	5139	24	174	8900.1	4258.53					0	3086	32	145	4428.3	4681.38										0	3086	32	145	4428.3	4681.38
1531	Fms (CSF1R)	Y699	PK587	0	5377	34	152	8121.36	3885.92	5250.84	1364.92	25.9943	12.3583	0	3000	36	119	3527.16	3728.74	3466.48	262.258	7.56554	11.7593	-25.1701	1.44433	-0.435673			0	3000	36	119	3527.16	3728.74	3466.48	262.258	7.56554	11.7593	-33.9823	0.98757	-0.752719
1532	Fms (CSF1R)	Y699	PK587	0	8783	32	158	13826.6	6615.76					0	2207	42	140	3031	3204.22										0	2207	42	140	3031	3204.22
1533	Fms (CSF1R)	S807+Y809	PK586	0	7212	32	142	10195.6	4878.4	4812.85	65.5519	1.36202	12.2327	0	2740	44	140	3774.4	3990.11	4081.24	91.1264	2.23281	11.9948	10.422	0.368974	0.288757			0	2740	44	140	3774.4	3990.11	4081.24	91.1264	2.23281	11.9948	-15.2012	0.236483	-0.259395
1534	Fms (CSF1R)	S807+Y809	PK586	0	6264	24	159	9921.6	4747.3					0	3099	63	130	3946.8	4172.36										0	3099	63	130	3946.8	4172.36
1535	Fms (CSF1R)	Y809	PK588	0	8526	22	155	13181.2	6306.95	5980.7	326.252	5.45508	12.5461	0	3380	42	131	4372.78	4622.69	4943.76	321.067	6.4944	12.2714	-12.3573	1.51279	-0.148924			0	3380	42	131	4372.78	4622.69	4943.76	321.067	6.4944	12.2714	-17.3382	0.6892	-0.283219
1536	Fms (CSF1R)	Y809	PK588	0	7276	26	163	11817.5	5654.45					0	3433	68	148	4980.2	5264.82										0	3433	68	148	4980.2	5264.82
1537	Fos	Pan	DB025	0	5184	22	153	7897.86	3778.98	3810.05	31.0773	0.815667	11.8956	0	1948	38	137	2616.7	2766.25	2985.98	219.729	7.35869	11.544	-25.3381	0.0393327	-0.425272			0	1948	38	137	2616.7	2766.25	2985.98	219.729	7.35869	11.544	-21.629	0.377935	-0.447886
1538	Fos	Pan	DB025	0	5164	18	156	8027.76	3841.13					0	2330	50	133	3032.4	3205.7										0	2330	50	133	3032.4	3205.7
1539	Fos	Pan	sc-166940	0	300	14	117	334.62	160.109	159.191	0.918683	0.577096	7.31461	0	166	30	140	190.4	201.282	178.151	23.1305	12.9836	7.47696	-6.56536	2.67476	0.13424			0	166	30	140	190.4	201.282	178.151	23.1305	12.9836	7.47696	11.9105	1.13855	-0.133522
1540	Fos	Pan	sc-166940	0	318	20	111	330.78	158.272					0	136	32	141	146.64	155.021										0	136	32	141	146.64	155.021
1541	Fos	T232	44-280G	0	9350	24	169	15760.9	7541.31	7231.65	309.659	4.28199	12.8201	0	3270	30	142	4600.8	4863.74	5777.5	913.759	15.8158	12.4962	-54.9714	0.446588	-1.39072			0	3270	30	142	4600.8	4863.74	5777.5	913.759	15.8158	12.4962	-20.1082	0.999485	-0.327761
1542	Fos	T232	44-280G	0	7723	28	188	14466.6	6921.99					0	4280	32	149	6329.52	6691.26										0	4280	32	149	6329.52	6691.26
1543	Fos	T232	PN588	0	7565	28	178	13415.9	6419.23	5696.32	722.913	12.6909	12.4758	0	2668	24	150	3966	4192.66	4793.25	600.589	12.5299	12.2268	-21.3438	1.03238	-0.347029			0	2668	24	150	3966	4192.66	4793.25	600.589	12.5299	12.2268	-15.8536	1.59085	-0.253546
1544	Fos	T232	PN588	0	6205	18	168	10394.2	4973.41					0	3594	26	143	5102.24	5393.84										0	3594	26	143	5102.24	5393.84
1545	Fos	S362+S363	PN589	0	5054	24	169	8500.7	4067.42	4011.78	55.6473	1.3871	11.97	0	2820	30	152	4240.8	4483.17	3949.35	533.819	13.5166	11.9474	9.06567	1.70256	0.274139			0	2820	30	152	4240.8	4483.17	3949.35	533.819	13.5166	11.9474	-1.55615	9.57729	0.0180781
1546	Fos	S362+S363	PN589	0	4663	18	178	8268.1	3956.13					0	2056	24	159	3230.88	3415.53										0	2056	24	159	3230.88	3415.53
1547	FOXK1	S441+S445	PN590	0	5964	28	171	10150.6	4856.85	5166.74	309.888	5.99775	12.335	0	4187	82	160	6568	6943.37	6652.97	290.399	4.36496	12.6998	29.582	0.399382	0.581813			0	4187	82	160	6568	6943.37	6652.97	290.399	4.36496	12.6998	28.7653	0.36025	0.591167
1548	FOXK1	S441+S445	PN590	0	7054	32	163	11445.9	5476.63					0	4351	52	140	6018.6	6362.57										0	4351	52	140	6018.6	6362.57
1549	FOXK2	S424+S428	PN591	0	7227	22	184	13257.2	6343.32	6174.39	168.928	2.73594	12.5921	0	3476	61	154	5259.1	5559.66	6142.29	582.628	9.48551	12.5846	-8.34125	1.17025	-0.0674078			0	3476	61	154	5259.1	5559.66	6142.29	582.628	9.48551	12.5846	-0.5199	23.5073	0.0939462
1550	FOXK2	S424+S428	PN591	0	7409	26	170	12551.1	6005.46					0	4896	40	131	6361.36	6724.92										0	4896	40	131	6361.36	6724.92
1551	FOXM1	T611	PN592	0	7464	23	179	13319.4	6373.07	6389.47	16.3951	0.256596	12.6415	0	3706	31	141	5181.75	5477.89	5148.36	329.53	6.40067	12.3299	-21.6342	0.195507	-0.359094			0	3706	31	141	5181.75	5477.89	5148.36	329.53	6.40067	12.3299	-19.4243	0.342729	-0.326316
1552	FOXM1	T611	PN592	0	7382	26	182	13387.9	6405.86					0	2950	28	156	4558.32	4818.83										0	2950	28	156	4558.32	4818.83
1553	FOXO1A (FKHR; FKHRL1)	Pan	sc-374427	0	7226	26	164	11808	5649.9	5073.33	576.57	11.3647	12.3087	0	3558	29	149	5258.21	5558.72	5618.32	59.5969	1.06076	12.4559	8.14467	1.6581	0.247776			0	3558	29	149	5258.21	5558.72	5618.32	59.5969	1.06076	12.4559	10.7421	1.1567	0.285063
1554	FOXO1A (FKHR; FKHRL1)	Pan	sc-374427	0	5098	18	185	9398	4496.76					0	3380	44	161	5370.96	5677.91										0	3380	44	161	5370.96	5677.91
1555	FOXO1A (FKHR; FKHRL1)	S256	11115	0	5520	24	179	9837.84	4707.22	5231.39	524.166	10.0196	12.353	0	3912	38	147	5694.78	6020.24	6425.11	404.868	6.30133	12.6495	29.1834	0.896371	0.575544			0	3912	38	147	5694.78	6020.24	6425.11	404.868	6.30133	12.6495	22.8185	0.715252	0.497485
1556	FOXO1A (FKHR; FKHRL1)	S256	11115	0	7544	26	160	12028.8	5755.55					0	4554	36	143	6460.74	6829.98										0	4554	36	143	6460.74	6829.98
1557	FOXO1A (FKHR; FKHRL1)	S256	PN593	0	3848	22	137	5241.62	2508.02	2529.21	21.1919	0.837888	11.3045	0	2653	22	126	3315.06	3504.52	3872.49	367.973	9.50223	11.919	21.417	0.562729	0.493738			0	2653	22	126	3315.06	3504.52	3872.49	367.973	9.50223	11.919	53.1109	0.194689	0.849307
1558	FOXO1A (FKHR; FKHRL1)	S256	PN593	0	3698	22	145	5330.2	2550.4					0	3088	26	131	4011.22	4240.46										0	3088	26	131	4011.22	4240.46
1559	FOXO1A (FKHR; FKHRL1)	Pan+S319	PN594	0	9135	42	172	15640	7483.42	7034.48	448.94	6.38198	12.7802	0	3397	38	134	4501.06	4758.3	4640.33	117.967	2.54222	12.18	-52.4141	0.262001	-1.28718			0	3397	38	134	4501.06	4758.3	4640.33	117.967	2.54222	12.18	-34.0345	0.26221	-0.717166
1560	FOXO1A (FKHR; FKHRL1)	Pan+S319	PN594	0	8036	34	172	13763.4	6585.54					0	2828	32	153	4277.88	4522.36										0	2828	32	153	4277.88	4522.36
1561	FOXO1A (FKHR; FKHRL1)	S319	11136	0	7724	36	160	12300.8	5885.7	5763.54	122.156	2.11946	12.4927	0	2924	42	129	3717.78	3930.25	3908.85	21.4073	0.547663	11.9325	-26.1651	0.461971	-0.464691			0	2924	42	129	3717.78	3930.25	3908.85	21.4073	0.547663	11.9325	-32.1798	0.0828821	-0.686615
1562	FOXO1A (FKHR; FKHRL1)	S319	11136	0	7096	36	167	11790.2	5641.39					0	2650	42	141	3677.28	3887.44										0	2650	42	141	3677.28	3887.44
1563	FOXO1A (FKHR; FKHRL1)	S329	PN595	0	6428	28	159	10176	4869.02	4838.2	30.819	0.636992	12.2403	0	2874	80	125	3492.5	3692.1	3870.25	178.151	4.60309	11.9182	-3.32289	7.75615	0.0423689			0	2874	80	125	3492.5	3692.1	3870.25	178.151	4.60309	11.9182	-20.0065	0.261919	-0.376253
1564	FOXO1A (FKHR; FKHRL1)	S329	PN595	0	7056	30	143	10047.2	4807.38					0	2748	70	143	3829.54	4048.4										0	2748	70	143	3829.54	4048.4
1565	FOXO3 (FKHRL1)	T32	PN596	0	3472	24	141	4861.68	2326.22	3267.38	941.162	28.8048	11.6739	0	2760	82	126	3374.28	3567.12	3234.41	332.717	10.2868	11.6593	-1.06597	39.1978	0.102926			0	2760	82	126	3374.28	3567.12	3234.41	332.717	10.2868	11.6593	-1.00931	38.731	0.00316645
1566	FOXO3 (FKHRL1)	T32	PN596	0	5969	26	148	8795.64	4208.55					0	2424	78	117	2744.82	2901.69										0	2424	78	117	2744.82	2901.69
1567	FOXO3 (FKHRL1)	S253	PN821	0	3186	28	164	5179.12	2478.11	2125.99	352.124	16.5628	11.0539	0	3094	94	111	3330	3520.31	3437.12	83.1872	2.42026	11.747	42.5585	0.585895	0.79886			0	3094	94	111	3330	3520.31	3437.12	83.1872	2.42026	11.747	61.672	0.307807	0.936859
1568	FOXO3 (FKHRL1)	S253	PN821	0	2194	26	171	3707.28	1773.86					0	2853	70	114	3172.62	3353.94										0	2853	70	114	3172.62	3353.94
1569	FOXO3 (FKHRL1)	S294	PN597	0	16173	28	214	34550.3	16531.7	16884.2	352.554	2.08807	14.0434	0	13093	102	176	22864.2	24170.9	24376	205.108	0.841437	14.5732	8.99363	0.701577	0.207654			0	13093	102	176	22864.2	24170.9	24376	205.108	0.841437	14.5732	44.3714	0.0660225	0.972059
1570	FOXO3 (FKHRL1)	S294	PN597	0	16253	26	222	36023.9	17236.8					0	11110	90	211	23252.2	24581.1										0	11110	90	211	23252.2	24581.1
1571	FRA1	S265	PN599	0	3888	26	153	5908.86	2827.28	2972.41	145.133	4.88267	11.5374	0	2994	40	128	3781.12	3997.21	4172.16	174.948	4.19322	12.0266	21.4216	1.3246	0.486476			0	2994	40	128	3781.12	3997.21	4172.16	174.948	4.19322	12.0266	40.3629	0.224857	0.694681
1572	FRA1	S265	PN599	0	3947	22	166	6515.5	3117.54					0	3084	38	135	4112.1	4347.11										0	3084	38	135	4112.1	4347.11
1573	Frk	Pan	AP7708a	0	7008	30	167	11653.3	5575.86	5935.8	359.937	6.06384	12.5352	0	3740	42	141	5214.18	5512.17	5420.28	91.8981	1.69545	12.4042	-23.252	1.14973	-0.394375			0	3740	42	141	5214.18	5512.17	5420.28	91.8981	1.69545	12.4042	-8.68499	0.893413	-0.083601
1574	Frk	Pan	AP7708a	0	7414	22	178	13157.8	6295.74					0	3352	36	152	5040.32	5328.38										0	3352	36	152	5040.32	5328.38
1575	Frk	Pan	NK269-1	0	8138	28	184	14922.4	7140.08	6512.39	627.695	9.63848	12.669	0	2727	22	144	3895.2	4117.81	4608.37	490.56	10.645	12.17	-27.1676	0.484486	-0.495552			0	2727	22	144	3895.2	4117.81	4608.37	490.56	10.645	12.17	-29.2368	0.693764	-0.585518
1576	Frk	Pan	NK269-1	0	6495	22	190	12298.7	5884.69					0	3160	28	154	4823.28	5098.93										0	3160	28	154	4823.28	5098.93
1577	Frk	Pan	NK269-2	0	7184	34	171	12226.5	5850.15	6114.18	264.035	4.31841	12.5779	0	3042	32	147	4424.7	4677.58	5130.46	452.883	8.82735	12.3249	1.41631	14.7517	0.120356			0	3042	32	147	4424.7	4677.58	5130.46	452.883	8.82735	12.3249	-16.0892	0.817054	-0.250202
1578	Frk	Pan	NK269-2	0	8206	28	163	13330.1	6378.22					0	3551	30	150	5281.5	5583.34										0	3551	30	150	5281.5	5583.34
1579	Frk	Y387	PK641	0	18386	34	247	45329.4	21689.3	22352.5	663.194	2.96698	14.4481	0	9275	42	210	19389.3	20497.4	22628	2130.61	9.41582	14.4658	-3.82483	2.74942	-0.0367658			0	9275	42	210	19389.3	20497.4	22628	2130.61	9.41582	14.4658	1.2328	10.0445	0.292559
1580	Frk	Y387	PK641	0	20330	34	237	48101.5	23015.7					0	10991	47	214	23420.2	24758.6										0	10991	47	214	23420.2	24758.6
1581	Frk	Y497	PK642	0	5052	26	185	9298.1	4448.96	5383.17	934.21	17.3543	12.3942	0	2069	26	168	3432.24	3628.4	4421.92	793.529	17.9453	12.1105	-19.0071	1.48237	-0.290255			0	2069	26	168	3432.24	3628.4	4421.92	793.529	17.9453	12.1105	-17.8566	1.97684	-0.309264
1582	Frk	Y497	PK642	0	8126	26	163	13203	6317.38					0	3474	24	143	4933.5	5215.45										0	3474	24	143	4933.5	5215.45
1583	Fused (STK36)	S159	PK643	0	6425	26	148	9470.52	4531.46	4235.14	296.318	6.99665	12.0482	0	3046	22	151	4566.24	4827.2	4783.47	43.7343	0.91428	12.2238	-11.8447	2.21284	-0.122453			0	3046	22	151	4566.24	4827.2	4783.47	43.7343	0.91428	12.2238	12.947	0.611024	0.301842
1584	Fused (STK36)	S159	PK643	0	4985	26	166	8231.94	3938.83					0	3080	30	147	4483.5	4739.74										0	3080	30	147	4483.5	4739.74
1585	FXR (NR1H4)	Pan	sc-13063	0	4542	34	145	6536.6	3127.64	2887.41	240.226	8.31977	11.4956	0	1936	28	131	2499.48	2642.33	2735.73	93.3993	3.41406	11.4177	16.509	0.769617	0.411318			0	1936	28	131	2499.48	2642.33	2735.73	93.3993	3.41406	11.4177	-5.25335	2.23359	-0.100819
1586	FXR (NR1H4)	Pan	sc-13063	0	3644	28	153	5532.48	2647.19					0	1934	36	141	2676.18	2829.13										0	1934	36	141	2676.18	2829.13
1587	Fyn	Pan	AP7709a	0	8684	44	176	15206.4	7275.97	7380.07	104.094	1.41047	12.8494	0	2094	35	135	2779.65	2938.51	3166.31	227.8	7.1945	11.6286	-50.9567	0.0887651	-1.23349			0	2094	35	135	2779.65	2938.51	3166.31	227.8	7.1945	11.6286	-57.0965	0.150709	-1.57774
1588	Fyn	Pan	AP7709a	0	8978	40	175	15641.5	7484.16					0	2291	30	142	3210.62	3394.11										0	2291	30	142	3210.62	3394.11
1589	Fyn	Pan	NK065-2	0	6852	30	155	10574.1	5059.51	4708.08	351.425	7.4643	12.2009	0	2243	48	134	2941.3	3109.4	3290.28	180.879	5.49737	11.684	-37.0644	0.238071	-0.751258			0	2243	48	134	2941.3	3109.4	3290.28	180.879	5.49737	11.684	-30.1143	0.430416	-0.651867
1590	Fyn	Pan	NK065-2	0	5628	42	163	9105.18	4356.66					0	2215	26	150	3283.5	3471.15										0	2215	26	150	3283.5	3471.15
1591	Fyn	Pan	sc-16	0	7108	37	151	10677.2	5108.84	5253.74	144.896	2.75796	12.3591	0	1298	26	114	1450.08	1532.95	1788.28	255.323	14.2776	10.8044	-58.2019	0.180119	-1.51406			0	1298	26	114	1450.08	1532.95	1788.28	255.323	14.2776	10.8044	-65.9618	0.258264	-2.08725
1592	Fyn	Pan	sc-16	0	6960	38	163	11282.9	5398.63					0	1758	32	112	1933.12	2043.6										0	1758	32	112	1933.12	2043.6
1593	Fyn	Pan	sc-434	0	4069	26	158	6387.94	3056.51	3446.51	390	11.3158	11.7509	0	2323	24	134	3080.66	3256.72	3631.4	374.675	10.3177	11.8263	-10.5826	1.25537	-0.086774			0	2323	24	134	3080.66	3256.72	3631.4	374.675	10.3177	11.8263	5.36455	4.03267	0.135662
1594	Fyn	Pan	sc-434	0	5332	22	151	8018.1	3836.51					0	2700	50	143	3789.5	4006.07										0	2700	50	143	3789.5	4006.07
1595	Fyn	T12	PK901	0	5820	44	161	9299.36	4449.57	4269.59	179.976	4.21529	12.0599	0	2531	48	126	3128.58	3307.38	3321.45	14.0707	0.42363	11.6976	-3.7332	1.62593	0.0401708			0	2531	48	126	3128.58	3307.38	3321.45	14.0707	0.42363	11.6976	-22.2068	0.208897	-0.448328
1596	Fyn	T12	PK901	0	5482	38	157	8547.08	4089.61					0	2362	42	136	3155.2	3335.52										0	2362	42	136	3155.2	3335.52
1597	Fyn	Y213+Y214	PK644	0	5604	26	147	8199.66	3923.38	3890.44	32.9386	0.846655	11.9257	0	2528	46	122	3028.04	3201.09	2911.63	289.469	9.94183	11.5076	-1.51771	7.59883	0.0865257			0	2528	46	122	3028.04	3201.09	2911.63	289.469	9.94183	11.5076	-25.1595	0.428804	-0.538099
1598	Fyn	Y213+Y214	PK644	0	4976	30	163	8061.98	3857.5					0	1958	50	130	2480.4	2622.16										0	1958	50	130	2480.4	2622.16
1599	Fyn	Y420	PK881	0	19800	34	214	42299.2	20239.4	18466	1773.42	9.60371	14.1726	0	7235	58	194	13923.4	14719.1	13248.7	1470.45	11.0989	13.6936	-23.8986	0.816803	-0.46158			0	7235	58	194	13923.4	14719.1	13248.7	1470.45	11.0989	13.6936	-28.2536	0.732741	-0.425326
1600	Fyn	Y420	PK881	0	16045	42	218	34886.5	16692.5					0	6000	42	187	11141.5	11778.2										0	6000	42	187	11141.5	11778.2
1601	Fyn	Y531	PK645	0	8628	72	151	12919.6	6181.76	8118.76	1937	23.8583	12.987	0	3070	38	137	4153.84	4391.24	4018.99	372.244	9.26212	11.9726	-45.0435	0.689684	-1.02703			0	3070	38	137	4153.84	4391.24	4018.99	372.244	9.26212	11.9726	-50.4975	0.655882	-1.27738
1602	Fyn	Y531	PK645	0	11530	170	185	21016	10055.8					0	2285	45	154	3449.6	3646.75										0	2285	45	154	3449.6	3646.75
1603	G6PD	Y401	PN515	0	7620	36	171	12968.6	6205.25	7742	1536.76	19.8496	12.9185	0	4058	52	129	5167.74	5463.08	5005.87	457.207	9.13341	12.2894	-39.4693	0.768729	-0.845987			0	4058	52	129	5167.74	5463.08	5005.87	457.207	9.13341	12.2894	-35.3414	0.820087	-0.745306
1604	G6PD	Y401	PN515	0	11742	60	166	19392.1	9278.76					0	3618	62	121	4302.76	4548.67										0	3618	62	121	4302.76	4548.67
1605	G6PD	Y503+Y507	PN701	0	8322	28	169	14016.9	6706.8	5522.57	1184.23	21.4434	12.4311	0	4534	48	135	6056.1	6402.21	5909.13	493.082	8.3444	12.5287	-6.34083	6.71422	-0.0223638			0	4534	48	135	6056.1	6402.21	5909.13	493.082	8.3444	12.5287	6.99954	4.25567	0.226577
1606	G6PD	Y503+Y507	PN701	0	5484	22	166	9066.92	4338.35					0	3840	45	135	5123.25	5416.05										0	3840	45	135	5123.25	5416.05
1607	Gab1	Y406	PN516	0	3053	30	146	4413.58	2111.81	1845.02	266.796	14.4604	10.8494	0	3103	100	100	3003	3174.62	3075.78	98.8436	3.21361	11.5867	70.3645	0.25587	1.13525			0	3103	100	100	3003	3174.62	3075.78	98.8436	3.21361	11.5867	66.7074	0.264948	0.980643
1608	Gab1	Y406	PN516	0	2150	22	155	3298.4	1578.22					0	2274	74	128	2816	2976.94										0	2274	74	128	2816	2976.94
1609	Gab1	Y627	11291	0	778	26	62	466.24	223.087	248.628	25.5413	10.2729	7.95785	0	167	24	128	183.04	193.501	225.596	32.0951	14.2268	7.8176	-4.2052	3.42578	0.160186			0	167	24	128	183.04	193.501	225.596	32.0951	14.2268	7.8176	-9.26375	2.64469	-0.499447
1610	Gab1	Y627	11291	0	784	20	75	573	274.17					0	572	18	44	243.76	257.691										0	572	18	44	243.76	257.691
1611	GABA A Receptor (GABRA2)	Pan	NN250-1	0	5352	26	155	8255.3	3950	4203.31	253.308	6.02639	12.0373	0	2378	24	135	3177.9	3359.52	3579.43	219.909	6.14368	11.8055	-44.0487	0.359926	-0.963922			0	2378	24	135	3177.9	3359.52	3579.43	219.909	6.14368	11.8055	-14.8427	0.819938	-0.268096
1612	GABA A Receptor (GABRA2)	Pan	NN250-1	0	5923	28	158	9314.1	4456.62					0	2818	32	129	3593.94	3799.34										0	2818	32	129	3593.94	3799.34
1613	GABA A Receptor (GABRB1)	Pan	NN253-1	0	4853	24	152	7340.08	3512.09	3629.51	117.424	3.23526	11.8256	0	2801	26	140	3885	4107.03	4007.87	99.1607	2.47415	11.9686	-9.89205	0.703993	-0.0748781			0	2801	26	140	3885	4107.03	4007.87	99.1607	2.47415	11.9686	10.4245	0.547692	0.236734
1614	GABA A Receptor (GABRB1)	Pan	NN253-1	0	5107	22	154	7830.9	3746.94					0	2814	34	133	3697.4	3908.71										0	2814	34	133	3697.4	3908.71
1615	GABA A Receptor (GABRB3)	Pan	NN254-1	0	2842	24	160	4508.8	2157.37	2657.37	499.998	18.8155	11.3758	0	3402	43	126	4232.34	4474.22	4175.14	299.079	7.16331	12.0276	9.4113	2.72411	0.298702			0	3402	43	126	4232.34	4474.22	4175.14	299.079	7.16331	12.0276	57.1154	0.454848	0.907602
1616	GABA A Receptor (GABRB3)	Pan	NN254-1	0	4675	28	142	6598.74	3157.37					0	2604	40	143	3666.52	3876.06										0	2604	40	143	3666.52	3876.06
1617	GABA B Receptor 2 (GABBR2; GPR51; GPRC3B)	Pan	NN256-2	0	1492	20	154	2266.88	1084.66	1127.34	42.6853	3.78636	10.1387	0	734	112	141	877.02	927.142	1017.81	90.6718	8.90848	9.99126	38.8204	0.315863	0.778465			0	734	112	141	877.02	927.142	1017.81	90.6718	8.90848	9.99126	-9.71575	1.30662	-0.317484
1618	GABA B Receptor 2 (GABBR2; GPR51; GPRC3B)	Pan	NN256-2	0	2104	14	117	2445.3	1170.03					0	1090	62	102	1048.56	1108.49										0	1090	62	102	1048.56	1108.49
1619	GABARAP (FLC3B)	Pan	NN257-1	0	3729	38	122	4503.02	2154.61	2176.42	21.8139	1.00228	11.0877	0	1116	26	113	1231.7	1302.09	1543.59	241.496	15.6451	10.5921	-0.187707	77.5664	0.137742			0	1116	26	113	1231.7	1302.09	1543.59	241.496	15.6451	10.5921	-29.0768	0.57253	-0.720195
1620	GABARAP (FLC3B)	Pan	NN257-1	0	3572	38	130	4594.2	2198.24					0	1459	28	118	1688.58	1785.08										0	1459	28	118	1688.58	1785.08
1621	GABBR1 (GABA B Receptor 1; GPRC3A)	Pan	NN259-1	0	2549	36	114	2864.82	1370.76	1399.13	28.3644	2.02729	10.4503	0	914	24	89	792.1	837.369	834.631	2.73802	0.328052	9.70499	-14.3519	0.321768	-0.125584			0	914	24	89	792.1	837.369	834.631	2.73802	0.328052	9.70499	-40.3463	0.0583782	-1.12494
1622	GABBR1 (GABA B Receptor 1; GPRC3A)	Pan	NN259-1	0	2653	36	114	2983.38	1427.49					0	786	22	103	786.92	831.893										0	786	22	103	786.92	831.893
1623	GABBR1 (GABA B Receptor 1; GPRC3A)	T873	PN796	0	6301	40	150	9391.5	4493.65	4864.18	370.531	7.61753	12.248	0	1818	26	127	2275.84	2405.91	2515.11	109.204	4.34191	11.2964	-50.7986	0.272774	-1.2086			0	1818	26	127	2275.84	2405.91	2515.11	109.204	4.34191	11.2964	-48.2933	0.247642	-1.25469
1624	GABBR1 (GABA B Receptor 1; GPRC3A)	T873	PN796	0	7041	28	156	10940.3	5234.72					0	1834	22	137	2482.44	2624.31										0	1834	22	137	2482.44	2624.31
1625	GADD153 (DDIT3; CHOP)	Pan	sc-7351	0	1879	26	130	2408.9	1152.61	1183.93	31.3214	2.64553	10.2094	0	714	34	99	673.2	711.674	812.843	101.169	12.4464	9.66683	2.56893	1.02982	0.215836			0	714	34	99	673.2	711.674	812.843	101.169	12.4464	9.66683	-31.3439	0.481494	-0.862985
1626	GADD153 (DDIT3; CHOP)	Pan	sc-7351	0	1712	30	151	2539.82	1215.26					0	680	20	131	864.6	914.013										0	680	20	131	864.6	914.013
1627	GALNT7	Pan	NN463-1	0	2553	24	150	3793.5	1815.12	1887.99	72.8774	3.86004	10.8826	0	761	42	152	1092.88	1155.34	1276.06	120.716	9.4601	10.3175	-7.38599	3.52467	0.00559698			0	761	42	152	1092.88	1155.34	1276.06	120.716	9.4601	10.3175	-32.4122	0.410961	-0.835299
1628	GALNT7	Pan	NN463-1	0	2908	22	142	4098.12	1960.87					0	1111	28	122	1321.26	1396.77										0	1111	28	122	1321.26	1396.77
1629	GATA1	Pan	sc-265	0	3220	22	124	3965.52	1897.43	1867.51	29.9146	1.60184	10.8669	0	2722	44	99	2651.22	2802.74	2771.35	31.3868	1.13254	11.4364	60.9387	0.558693	1.0293			0	2722	44	99	2651.22	2802.74	2771.35	31.3868	1.13254	11.4364	48.3982	0.0564978	0.747794
1630	GATA1	Pan	sc-265	0	2687	20	144	3840.48	1837.6					0	2706	34	97	2591.84	2739.97										0	2706	34	97	2591.84	2739.97
1631	GATA1	S142	11041	0	6642	34	183	12092.6	5786.1	6117.63	331.53	5.41926	12.5788	0	2560	58	145	3627.9	3835.24	3658.16	177.073	4.84048	11.8369	-25.6082	0.522667	-0.453485			0	2560	58	145	3627.9	3835.24	3658.16	177.073	4.84048	11.8369	-40.2029	0.255199	-0.932694
1632	GATA1	S142	11041	0	7046	26	192	13478.4	6449.16					0	2627	94	130	3292.9	3481.09										0	2627	94	130	3292.9	3481.09
1633	GATA3	S369	PN702	0	7346	26	163	11931.6	5709.04	6173.47	464.423	7.52289	12.5919	0	3421	48	146	4924.58	5206.02	5296.72	90.693	1.71225	12.3709	-10.9824	3.1912	-0.121541			0	3421	48	146	4924.58	5206.02	5296.72	90.693	1.71225	12.3709	-14.2019	0.650275	-0.204165
1634	GATA3	S369	PN702	0	7210	22	193	13872.8	6637.89					0	3579	40	144	5096.16	5387.41										0	3579	40	144	5096.16	5387.41
1635	GATAD2B	T120+S122	PN600	0	4758	20	145	6870.1	3287.21	3247.2	40.0106	1.23216	11.665	0	1832	28	136	2453.44	2593.66	2715.86	122.207	4.49974	11.4072	76.1599	0.0785953	1.17152			0	1832	28	136	2453.44	2593.66	2715.86	122.207	4.49974	11.4072	-16.363	0.350296	-0.337172
1636	GATAD2B	T120+S122	PN600	0	4619	28	146	6702.86	3207.19					0	1926	22	141	2684.64	2838.07										0	1926	22	141	2684.64	2838.07
1637	GCK (Glucokinase)	Pan+S411	PK893	0	3738	26	147	5456.64	2610.9	2933.76	322.86	11.005	11.5185	0	2388	32	129	3039.24	3212.94	3247.69	34.7591	1.07027	11.6652	-12.6981	0.976719	-0.123793			0	2388	32	129	3039.24	3212.94	3247.69	34.7591	1.07027	11.6652	10.7008	1.12844	0.214736
1638	GCK (Glucokinase)	Pan+S411	PK893	0	4962	30	138	6806.16	3256.62					0	2094	24	150	3105	3282.45										0	2094	24	150	3105	3282.45
1639	GCK (MAP4K2)	Pan	AP7901a	0	2744	24	128	3481.6	1665.88	1460.43	205.45	14.0678	10.5122	0	1432	22	114	1607.4	1699.26	1599.73	99.5307	6.22171	10.6436	11.1459	3.15426	0.355012			0	1432	22	114	1607.4	1699.26	1599.73	99.5307	6.22171	10.6436	9.53859	2.1271	0.104863
1640	GCK (MAP4K2)	Pan	AP7901a	0	2007	20	132	2622.84	1254.98					0	1256	22	115	1419.1	1500.2										0	1256	22	115	1419.1	1500.2
1641	GCK (MAP4K2)	Pan	sc-6161	0	307	20	144	413.28	197.747	201.876	4.12929	2.04546	7.65732	0	117	24	140	130.2	137.641	131.869	5.77204	4.3771	7.04296	-17.7519	1.08693	-0.112678			0	117	24	140	130.2	137.641	131.869	5.77204	4.3771	7.04296	-34.6782	0.185205	-1.18799
1642	GCK (MAP4K2)	Pan	sc-6161	0	436	18	103	430.54	206.005					0	102	18	142	119.28	126.097										0	102	18	142	119.28	126.097
1643	GCK (MAP4K2)	S170	PK646	0	7390	24	176	12964.2	6203.1	5714.93	488.17	8.54201	12.4805	0	2772	80	151	4064.92	4297.23	5473.41	1176.18	21.4889	12.4182	-20.5366	0.87943	-0.328273			0	2772	80	151	4064.92	4297.23	5473.41	1176.18	21.4889	12.4182	-4.2262	7.10589	0.00762945
1644	GCK (MAP4K2)	S170	PK646	0	5543	26	198	10923.7	5226.76					0	4384	46	145	6290.1	6649.58										0	4384	46	145	6290.1	6649.58
1645	GCLC	S5+S8	PN752	0	3659	24	130	4725.5	2261.06	2231.7	29.3596	1.31557	11.1239	0	2954	73	119	3428.39	3624.33	3879.79	255.466	6.58452	11.9218	8.0443	2.30873	0.283349			0	2954	73	119	3428.39	3624.33	3879.79	255.466	6.58452	11.9218	73.849	0.106976	1.08932
1646	GCLC	S5+S8	PN752	0	3681	28	126	4602.78	2202.34					0	3365	50	118	3911.7	4135.26										0	3365	50	118	3911.7	4135.26
1647	GCN2 (EIF2AK4)	Pan	AP8062a	0	183	20	142	231.46	110.749	104.945	5.80397	5.53048	6.71349	0	211	30	144	260.64	275.536	170.592	104.943	61.517	7.41441	55.4477	0.887571	1.09576			0	211	30	144	260.64	275.536	170.592	104.943	61.517	7.41441	62.5538	1.07184	0.565644
1648	GCN2 (EIF2AK4)	Pan	AP8062a	0	176	28	140	207.2	99.1413					0	68	22	135	62.1	65.6491										0	68	22	135	62.1	65.6491
1649	GCN2 (EIF2AK4)	T667	PK877	0	4504	50	129	5745.66	2749.19	2352.81	396.378	16.847	11.2002	0	1122	28	95	1039.3	1098.7	1169.71	71.0088	6.07066	10.1919	-3.9879	6.93507	0.0623257			0	1122	28	95	1039.3	1098.7	1169.71	71.0088	6.07066	10.1919	-50.2847	0.455758	-1.42608
1650	GCN2 (EIF2AK4)	T667	PK877	0	3476	40	119	4088.84	1956.43					0	811	18	148	1173.64	1240.71										0	811	18	148	1173.64	1240.71
1651	GFAP	Pan	NN260-1	0	4084	36	126	5100.48	2440.48	2208.11	232.369	10.5234	11.1086	0	1130	24	154	1703.24	1800.58	2299.42	498.838	21.6941	11.1671	-48.0887	0.841786	-1.07346			0	1130	24	154	1703.24	1800.58	2299.42	498.838	21.6941	11.1671	4.13504	7.79135	0.0554585
1652	GFAP	Pan	NN260-1	0	3474	33	120	4129.2	1975.74					0	1845	32	146	2646.98	2798.26										0	1845	32	146	2646.98	2798.26
1653	GFAP	Pan	NN260-2	0	3703	39	128	4689.92	2244.04	2117.32	126.721	5.98498	11.048	0	1652	45	90	1446.3	1528.96	1703.39	174.43	10.2402	10.7342	8.19207	1.87882	0.288269			0	1652	45	90	1446.3	1528.96	1703.39	174.43	10.2402	10.7342	-19.5497	0.829943	-0.469759
1654	GFAP	Pan	NN260-2	0	3166	38	133	4160.24	1990.6					0	1942	32	93	1776.3	1877.82										0	1942	32	93	1776.3	1877.82
1655	GFAP	S8	NBA-115	0	2260	24	120	2683.2	1283.86	1098.62	185.244	16.8616	10.1015	0	1202	28	97	1138.78	1203.86	1371.01	167.146	12.1915	10.421	-37.1825	1.41038	-0.688651			0	1202	28	97	1138.78	1203.86	1371.01	167.146	12.1915	10.421	24.7941	1.17177	0.33139
1656	GFAP	S8	NBA-115	0	1908	18	101	1908.9	913.372					0	1532	32	97	1455	1538.15										0	1532	32	97	1455	1538.15
1657	GIT1	Y545	PN517	0	2732	20	137	3715.44	1777.77	1774.17	3.59818	0.202809	10.7929	0	1278	22	107	1343.92	1420.73	1189.44	231.283	19.4447	10.2161	-7.8812	0.170889	-0.00150674			0	1278	22	107	1343.92	1420.73	1189.44	231.283	19.4447	10.2161	-32.9578	0.596142	-0.859527
1658	GIT1	Y545	PN517	0	2574	22	145	3700.4	1770.57					0	1162	70	83	906.36	958.159										0	1162	70	83	906.36	958.159
1659	GluR1	S849	PN822	0	4420	24	151	6637.96	3176.14	3117.81	58.3316	1.87092	11.6063	0	2330	52	143	3257.54	3443.71	3367.31	76.4003	2.26888	11.7174	21.711	0.201199	0.488716			0	2330	52	143	3257.54	3443.71	3367.31	76.4003	2.26888	11.7174	8.00258	0.517308	0.172751
1660	GluR1	S849	PN822	0	3967	20	162	6394.14	3059.47					0	2892	62	110	3113	3290.91										0	2892	62	110	3113	3290.91
1661	GluR2	Y876	PN823	0	4478	20	167	7444.86	3562.22	4413.81	851.586	19.2937	12.1078	0	2709	68	162	4278.42	4522.94	4229.67	293.264	6.9335	12.0463	-19.7712	1.19867	-0.310367			0	2709	68	162	4278.42	4522.94	4229.67	293.264	6.9335	12.0463	-3.67188	7.14271	-0.0240454
1662	GluR2	Y876	PN823	0	6740	30	164	11004.4	5265.4					0	2600	32	145	3723.6	3936.41										0	2600	32	145	3723.6	3936.41
1663	GLUT2 (SLC2A2)	Pan	NN262-1	0	7582	24	185	13982.3	6690.26	6735.72	45.4557	0.674845	12.7176	0	3330	28	148	4886.96	5166.25	5070.43	95.8201	1.88978	12.3079	-26.1681	0.463074	-0.471845			0	3330	28	148	4886.96	5166.25	5070.43	95.8201	1.88978	12.3079	-24.7232	0.103734	-0.456662
1664	GLUT2 (SLC2A2)	Pan	NN262-1	0	7866	36	181	14172.3	6781.18					0	2825	24	168	4705.68	4974.61										0	2825	24	168	4705.68	4974.61
1665	GPAT3 (LPAAT-THETA)	S68	PN753	0	445	28	328	1367.76	654.447	506.094	148.353	29.3133	8.98326	0	4515	30	264	11840.4	12517.1	10842	1675.07	15.4498	13.4043	2430.24	0.0142807	6.19007			0	4515	30	264	11840.4	12517.1	10842	1675.07	15.4498	13.4043	2042.29	0.021918	5.96057
1666	GPAT3 (LPAAT-THETA)	S68	PN753	0	757	24	102	747.66	357.741					0	3391	30	258	8671.38	9166.96										0	3391	30	258	8671.38	9166.96
1667	GR (NR3C1)	Pan+S226	PN601	0	5574	26	171	9487.08	4539.39	4978.74	439.356	8.82463	12.2816	0	2078	26	75	1539	1626.96	2144.01	517.052	24.1162	11.0661	-58.7209	0.765359	-1.53475			0	2078	26	75	1539	1626.96	2144.01	517.052	24.1162	11.0661	-56.9368	0.578551	-1.62025
1668	GR (NR3C1)	Pan+S226	PN601	0	6356	30	179	11323.5	5418.1					0	1822	24	140	2517.2	2661.06										0	1822	24	140	2517.2	2661.06
1669	GRIN1 (NMDAR1; GPRIN1)	Pan	NN264-1	0	1133	16	112	1251.04	598.599	725.262	126.663	17.4645	9.50236	0	1612	26	111	1760.46	1861.07	1366.17	494.905	36.2258	10.4159	122.926	0.164582	1.67556			0	1612	26	111	1760.46	1861.07	1366.17	494.905	36.2258	10.4159	88.3686	0.607572	1.10815
1670	GRIN1 (NMDAR1; GPRIN1)	Pan	NN264-1	0	1684	20	107	1780.48	851.926					0	834	18	101	824.16	871.261										0	834	18	101	824.16	871.261
1671	GRK1 (Rhodopsin kinase)	Pan	AP7003a	0	52	14	194	73.72	35.2736	31.8477	3.42592	10.7572	4.99312	0	52	18	201	68.34	72.2457	63.6088	8.63692	13.5782	5.99115	35.2752	1.17873	0.892527			0	52	18	201	68.34	72.2457	63.6088	8.63692	13.5782	5.99115	99.728	0.244018	0.829082
1672	GRK1 (Rhodopsin kinase)	Pan	AP7003a	0	42	12	198	59.4	28.4218					0	38	12	200	52	54.9718										0	38	12	200	52	54.9718
1673	GRK1 (Rhodopsin kinase)	Pan	sc-561	0	1288	24	165	2085.6	997.92	940.086	57.834	6.15199	9.87665	0	714	26	129	887.52	938.242	911.158	27.0842	2.9725	9.83156	-4.62137	5.33702	0.0917276			0	714	26	129	887.52	938.242	911.158	27.0842	2.9725	9.83156	-3.07712	2.96527	-0.197613
1674	GRK1 (Rhodopsin kinase)	Pan	sc-561	0	1191	24	158	1843.86	882.252					0	626	20	138	836.28	884.074										0	626	20	138	836.28	884.074
1675	GRK1 (Rhodopsin kinase)	Pan	sc-8004	0	1847	20	104	1900.08	909.152	929.976	20.8235	2.23914	9.86105	0	320	22	152	452.96	478.847	539.908	61.061	11.3095	9.07657	42.2763	0.101249	0.832739			0	320	22	152	452.96	478.847	539.908	61.061	11.3095	9.07657	-41.9438	0.323019	-1.23151
1676	GRK1 (Rhodopsin kinase)	Pan	sc-8004	0	1706	22	118	1987.12	950.799					0	394	20	152	568.48	600.969										0	394	20	152	568.48	600.969
1677	GRK2 (BARK1; ADRBK1)	Pan	sc-562	1	1082	472	152	927.2	443.648	411.431	32.2161	7.83025	8.68451	1	666	20	101	652.46	689.749	577.881	111.868	19.3583	9.17463	-17.3107	3.64545	-0.135103			1	666	20	101	652.46	689.749	577.881	111.868	19.3583	9.17463	40.4562	0.672048	0.444822
1678	GRK2 (BARK1; ADRBK1)	Pan	sc-562	0	686	20	119	792.54	379.215					0	490	16	93	440.82	466.013										0	490	16	93	440.82	466.013
1679	GRK2 (BARK1; ADRBK1)	Y356	PK537	0	5675	30	186	10499.7	5023.91	5410.84	386.933	7.15107	12.4016	0	3824	36	193	7310.84	7728.66	7787.96	59.2956	0.761375	12.927	-11.2434	1.40607	-0.120992			0	3824	36	193	7310.84	7728.66	7787.96	59.2956	0.761375	12.927	43.9325	0.180105	0.82137
1680	GRK2 (BARK1; ADRBK1)	Y356	PK537	0	6370	26	191	12117	5797.77					0	3614	28	207	7423.02	7847.25										0	3614	28	207	7423.02	7847.25
1681	GRK2 (BARK1; ADRBK1)	S670	44-202	0	6930	26	218	15050.7	7201.48	8650.57	1449.09	16.7514	13.0786	0	3612	29	175	6270.25	6628.6	6729.4	100.805	1.49797	12.7163	-60.7633	0.58976	-1.6538			0	3612	29	175	6270.25	6628.6	6729.4	100.805	1.49797	12.7163	-22.2086	0.821725	-0.358678
1682	GRK2 (BARK1; ADRBK1)	S670	44-202	0	9538	30	222	21107.8	10099.7					0	3707	36	176	6460.96	6830.21										0	3707	36	176	6460.96	6830.21
1683	GRK2 (BARK1; ADRBK1)	S670	PK536	0	5398	30	177	9501.36	4546.22	5045.95	499.735	9.90368	12.3009	0	3418	30	145	4912.6	5193.36	4552.96	640.401	14.0656	12.1526	-14.9549	1.13668	-0.196916			0	3418	30	145	4912.6	5193.36	4552.96	640.401	14.0656	12.1526	-9.77014	2.45332	-0.128317
1684	GRK2 (BARK1; ADRBK1)	S670	PK536	0	6473	34	180	11590.2	5545.69					0	2229	26	168	3701.04	3912.56										0	2229	26	168	3701.04	3912.56
1685	GRK3 (BARK2)	Pan	AP7005a	0	99	16	142	117.86	56.3938	66.3797	9.9859	15.0436	6.05267	0	90	18	135	97.2	102.755	118.649	15.8943	13.396	6.89056	33.8179	1.99635	0.83912			0	90	18	135	97.2	102.755	118.649	15.8943	13.396	6.89056	78.7435	0.361168	0.698737
1686	GRK3 (BARK2)	Pan	AP7005a	0	134	20	140	159.6	76.3656					0	106	17	143	127.27	134.544										0	106	17	143	127.27	134.544
1687	GRK5 (GPRK5)	Pan	AP7007a	0	218	12	131	269.86	129.123	129.874	0.751215	0.578418	7.02097	0	86	18	143	97.24	102.797	121.329	18.5319	15.274	6.92278	86.4102	0.0342194	1.42242			0	86	18	143	97.24	102.797	121.329	18.5319	15.274	6.92278	-6.57936	2.40942	-0.523201
1688	GRK5 (GPRK5)	Pan	AP7007a	0	220	10	130	273	130.625					0	120	22	135	132.3	139.861										0	120	22	135	132.3	139.861
1689	GRK5 (GPRK5)	Pan	NN067-2	0	286	22	145	382.8	183.163	261.562	78.3991	29.9735	8.03101	0	574	20	92	509.68	538.809	380.257	158.551	41.6959	8.57083	230.149	0.27994	2.44904			0	574	20	92	509.68	538.809	380.257	158.551	41.6959	8.57083	45.3796	1.57933	0.456691
1690	GRK5 (GPRK5)	Pan	NN067-2	0	516	26	145	710.5	339.961					0	456	28	49	209.72	221.706										0	456	28	49	209.72	221.706
1691	GroEL	Pan	SPA-875	0	2126	22	130	2735.2	1308.74	1469.13	160.387	10.9171	10.5207	0	1770	32	110	1911.8	2021.06	1556.91	464.153	29.8125	10.6045	36.6451	0.331404	0.737195			0	1770	32	110	1911.8	2021.06	1556.91	464.153	29.8125	10.6045	5.975	6.81667	0.0389845
1692	GroEL	Pan	SPA-875	0	2864	26	120	3405.6	1629.51					0	750	42	146	1033.68	1092.76										0	750	42	146	1033.68	1092.76
1693	Grp75 (HspA9)	Pan	NN047-2	0	4084	78	176	7050.56	3373.56	3675.86	302.304	8.22404	11.8439	0	172	24	233	344.84	364.548	1346.17	981.617	72.9195	10.3946	-91.4659	0.1356	-4.43977			0	172	24	233	344.84	364.548	1346.17	981.617	72.9195	10.3946	-63.3783	1.28031	-1.98522
1694	Grp75 (HspA9)	Pan	NN047-2	0	4170	134	206	8314.16	3978.17					0	1912	30	117	2201.94	2327.78										0	1912	30	117	2201.94	2327.78
1695	Grp75 (HspA9)	Pan	SPA-825	0	32221	82	288	92560.3	44288.3	41812.6	2475.71	5.92097	15.3517	0	15176	50	277	41899	44293.6	46700.2	2406.66	5.15341	15.5111	-15.067	1.15988	-0.295385			0	15176	50	277	41899	44293.6	46700.2	2406.66	5.15341	15.5111	11.6893	0.947395	0.57015
1696	Grp75 (HspA9)	Pan	SPA-825	0	28399	50	290	82212.1	39336.9					0	16296	54	286	46452.1	49106.9										0	16296	54	286	46452.1	49106.9
1697	Grp78 (Hspa5; BiP)	Pan	NN048-4	0	5775	119	134	7579.04	3626.43	3605.77	20.6608	0.572994	11.8161	0	1847	28	140	2546.6	2692.14	2743.73	51.589	1.88025	11.4219	-47.7161	0.148961	-1.08249			0	1847	28	140	2546.6	2692.14	2743.73	51.589	1.88025	11.4219	-23.9072	0.102615	-0.514318
1698	Grp78 (Hspa5; BiP)	Pan	NN048-4	0	5017	214	156	7492.68	3585.1					0	2288	28	117	2644.2	2795.32										0	2288	28	117	2644.2	2795.32
1699	Grp78 (Hspa5; BiP)	Pan	NN048-5	0	3307	32	118	3864.5	1849.09	2286.32	437.231	19.1238	11.1588	0	1712	28	123	2071.32	2189.7	2518.55	328.848	13.0571	11.2984	-3.63678	10.4279	0.0703869			0	1712	28	123	2071.32	2189.7	2518.55	328.848	13.0571	11.2984	10.1571	3.1683	0.173143
1700	Grp78 (Hspa5; BiP)	Pan	NN048-5	0	5218	90	111	5692.08	2723.55					0	2254	28	121	2693.46	2847.39										0	2254	28	121	2693.46	2847.39
1701	Grp94 (HSP90B1)	Pan	NN049-3	0	5537	38	176	9678.24	4630.85	4821.6	190.742	3.95599	12.2353	0	2908	26	142	4092.44	4326.33	3987.72	338.605	8.4912	11.9613	-44.7516	1.34796	-0.993561			0	2908	26	142	4092.44	4326.33	3987.72	338.605	8.4912	11.9613	-17.2946	0.719716	-0.309522
1702	Grp94 (HSP90B1)	Pan	NN049-3	0	5660	28	186	10475.5	5012.34					0	2164	20	161	3451.84	3649.12										0	2164	20	161	3451.84	3649.12
1703	Grp94 (HSP90B1)	Pan	NN049-4	0	7397	26	196	14447.2	6912.69	8107.61	1194.92	14.7383	12.9851	0	3784	32	157	5890.64	6227.29	6695.96	468.667	6.99924	12.7091	-53.8224	0.446079	-1.34925			0	3784	32	157	5890.64	6227.29	6695.96	468.667	6.99924	12.7091	-17.4114	1.24846	-0.246354
1704	Grp94 (HSP90B1)	Pan	NN049-4	0	10843	42	180	19441.8	9302.53					0	3925	30	174	6777.3	7164.63										0	3925	30	174	6777.3	7164.63
1705	Grp94 (HSP90B1)	Pan	SPA-851	0	3438	22	142	4850.72	2320.98	2147.91	173.071	8.05768	11.0687	0	946	24	132	1217.04	1286.59	880.237	406.358	46.1647	9.78175	31.0422	0.536405	0.642421			0	946	24	132	1217.04	1286.59	880.237	406.358	46.1647	9.78175	-59.0188	0.918729	-1.82689
1706	Grp94 (HSP90B1)	Pan	SPA-851	0	2794	24	149	4127.3	1974.83					0	212	26	241	448.26	473.878										0	212	26	241	448.26	473.878
1707	Grp170 (HYOU1; ORP-150)	Pan	NN265-1	0	11038	30	195	21465.6	10270.9	10974	703.118	6.40713	13.4218	0	4474	28	164	7291.44	7708.15	7675.61	32.5391	0.423928	12.9061	-30.4611	0.51764	-0.604934			0	4474	28	164	7291.44	7708.15	7675.61	32.5391	0.423928	12.9061	-30.0564	0.227275	-0.542701
1708	Grp170 (HYOU1; ORP-150)	Pan	NN265-1	0	11440	36	214	24404.6	11677.1					0	4262	34	171	7229.88	7643.07										0	4262	34	171	7229.88	7643.07
1709	Grp170 (HYOU1; ORP-150)	Pan	NN265-2	0	3222	32	139	4434.1	2121.63	1897.19	224.441	11.8302	10.8896	0	1538	22	118	1788.88	1891.12	1832.45	58.6613	3.20124	10.8396	-28.4139	1.0159	-0.471506			0	1538	22	118	1788.88	1891.12	1832.45	58.6613	3.20124	10.8396	-3.41224	4.40515	-0.115396
1710	Grp170 (HYOU1; ORP-150)	Pan	NN265-2	0	2190	32	162	3495.96	1672.75					0	1440	30	119	1677.9	1773.79										0	1440	30	119	1677.9	1773.79
1711	Grp170 (HYOU1; ORP-150)	Pan	NN265-3	0	1344	26	122	1607.96	769.378	718.286	51.0922	7.11307	9.48841	0	647	32	106	651.9	689.157	653.235	35.922	5.49909	9.35146	-46.1667	0.410891	-0.955149			0	647	32	106	651.9	689.157	653.235	35.922	5.49909	9.35146	-9.05648	1.39261	-0.360085
1712	Grp170 (HYOU1; ORP-150)	Pan	NN265-3	0	1190	28	120	1394.4	667.194					0	636	34	97	583.94	617.313										0	636	34	97	583.94	617.313
1713	Grp170 (HYOU1; ORP-150)	Pan	NN265-4	0	8758	31	199	17366.7	8309.65	6891.32	1418.33	20.5813	12.7506	0	2904	32	177	5083.44	5373.96	4869.19	504.768	10.3666	12.2495	-44.542	0.960245	-1.00277			0	2904	32	177	5083.44	5373.96	4869.19	504.768	10.3666	12.2495	-29.3431	1.05469	-0.581362
1714	Grp170 (HYOU1; ORP-150)	Pan	NN265-4	0	6082	30	189	11438.3	5473					0	1726	34	244	4128.48	4364.43										0	1726	34	244	4128.48	4364.43
1715	GSK3a	Pan	KAM-ST002	0	2866	27	133	3775.87	1806.68	1818.19	11.5099	0.633039	10.8283	0	1601	32	154	2416.26	2554.35	2336.59	217.762	9.31968	11.1902	10.657	2.15957	0.336899			0	1601	32	154	2416.26	2554.35	2336.59	217.762	9.31968	11.1902	28.5117	0.349075	0.454525
1716	GSK3a	Pan	KAM-ST002	0	2815	44	138	3823.98	1829.7					0	2294	42	89	2004.28	2118.83										0	2294	42	89	2004.28	2118.83
1717	GSK3a	Pan	NK069-3	0	5976	24	203	12082.6	5781.27	5857.37	76.0928	1.2991	12.516	0	1574	28	240	3710.4	3922.45	4362.6	440.145	10.0891	12.091	-44.5244	1.04644	-0.994801			0	1574	28	240	3710.4	3922.45	4362.6	440.145	10.0891	12.091	-25.5195	0.446253	-0.495835
1718	GSK3a	Pan	NK069-3	0	6699	32	186	12400.6	5933.46					0	2544	34	181	4543.1	4802.74										0	2544	34	181	4543.1	4802.74
1719	GSK3a	Pan	sc-7291	0	521	26	170	841.5	402.642	363.354	39.2881	10.8126	8.50523	0	310	44	186	494.76	523.036	451.118	71.918	15.9422	8.81736	51.9773	0.400969	0.997552			0	310	44	186	494.76	523.036	451.118	71.918	15.9422	8.81736	24.154	1.10768	0.18048
1720	GSK3a	Pan	sc-7291	0	430	22	166	677.28	324.066					0	212	42	211	358.7	379.2										0	212	42	211	358.7	379.2
1721	GSK3a	T19+S21	PK648	0	12870	46	211	27058.6	12947	11719.6	1227.49	10.4739	13.5166	0	4528	48	171	7660.8	8098.62	8574.72	476.098	5.55235	13.0659	-22.39	0.7079	-0.404585			0	4528	48	171	7660.8	8098.62	8574.72	476.098	5.55235	13.0659	-26.8341	0.597235	-0.44361
1722	GSK3a	T19+S21	PK648	0	10230	31	215	21927.8	10492.1					0	4701	48	184	8561.52	9050.82										0	4701	48	184	8561.52	9050.82
1723	GSK3a	S278+Y279	PK647	0	7877	32	176	13807.2	6606.48	6438.25	168.234	2.61304	12.6525	0	4358	50	141	6074.28	6421.43	6294.3	127.133	2.01981	12.6198	-4.37702	2.77633	0.00909355			0	4358	50	141	6074.28	6421.43	6294.3	127.133	2.01981	12.6198	-2.23588	2.07205	0.0642067
1724	GSK3a	S278+Y279	PK647	0	7310	30	180	13104	6270.01					0	3874	36	152	5833.76	6167.16										0	3874	36	152	5833.76	6167.16
1725	GSK3a	Y279	PK649	0	6360	38	145	9166.9	4386.19	4046.02	340.171	8.40756	11.9823	0	2702	32	131	3497.7	3697.6	3893.97	196.376	5.04308	11.927	-2.05139	13.5061	0.0746836			0	2702	32	131	3497.7	3697.6	3893.97	196.376	5.04308	11.927	-3.75785	3.57935	-0.0264118
1726	GSK3a	Y279	PK649	0	5236	38	149	7745.02	3705.84					0	3315	36	118	3869.22	4090.35										0	3315	36	118	3869.22	4090.35
1727	GSK3a	Y279	PK882	0	8322	36	174	14417.6	6898.57	6231.39	667.179	10.7068	12.6053	0	3236	31	151	4839.55	5116.13	5652.55	536.414	9.48978	12.4647	-9.75135	2.74545	-0.0965332			0	3236	31	151	4839.55	5116.13	5652.55	536.414	9.48978	12.4647	-9.28908	2.17422	-0.0907999
1728	GSK3a	Y279	PK882	0	6606	36	177	11628.9	5564.21					0	3714	32	159	5854.38	6188.96										0	3714	32	159	5854.38	6188.96
1729	GSK3a	Y284+Y285	PK650	0	5690	30	188	10640.8	5091.42	5008.93	82.4901	1.64686	12.2903	0	3725	32	132	4874.76	5153.36	5079.27	74.0851	1.45858	12.3104	45.8195	0.20777	0.801824			0	3725	32	132	4874.76	5153.36	5079.27	74.0851	1.45858	12.3104	1.40432	2.21135	0.10597
1730	GSK3a	Y284+Y285	PK650	0	6264	24	165	10296	4926.44					0	3683	41	130	4734.6	5005.19										0	3683	41	130	4734.6	5005.19
1731	GSK3b	Pan	44-610	0	12334	46	225	27648	13229	14679.3	1450.22	9.87937	13.8415	0	5400	30	204	10954.8	11580.9	11743.6	162.759	1.38593	13.5196	-28.5244	0.703404	-0.567279			0	5400	30	204	10954.8	11580.9	11743.6	162.759	1.38593	13.5196	-19.9985	0.563309	-0.235064
1732	GSK3b	Pan	44-610	0	15107	58	224	33709.8	16129.5					0	5910	44	192	11262.7	11906.4										0	5910	44	192	11262.7	11906.4
1733	GSK3b	Pan	KAP-ST002	0	6862	58	171	11634.8	5567.05	4448.16	1118.89	25.1541	12.119	0	2237	24	138	3053.94	3228.48	3223.53	4.94747	0.15348	11.6544	-15.1884	2.98805	-0.196283			0	2237	24	138	3053.94	3228.48	3223.53	4.94747	0.15348	11.6544	-27.5312	0.919232	-0.585958
1734	GSK3b	Pan	KAP-ST002	0	4106	37	171	6957.99	3329.27					0	1346	28	231	3044.58	3218.58										0	1346	28	231	3044.58	3218.58
1735	GSK3b	Pan	NK070	0	8186	104	255	20609.1	9861.06	8696.53	1164.54	13.3908	13.0862	0	2980	32	205	6043.4	6388.79	6385.22	3.5626	0.0557944	12.6405	-37.7805	0.7472	-0.800313			0	2980	32	205	6043.4	6388.79	6385.22	3.5626	0.0557944	12.6405	-26.5773	0.505944	-0.474449
1736	GSK3b	Pan	NK070	0	6930	56	229	15741.5	7531.99					0	3226	32	189	6036.66	6381.66										0	3226	32	189	6036.66	6381.66
1737	GSK3b	Pan	NK270-3	0	13632	164	233	31380.4	15014.9	13323.3	1691.6	12.6965	13.7017	0	4148	36	217	8923.04	9433	9175.5	257.501	2.8064	13.1636	-40.6375	0.585454	-0.906725			0	4148	36	217	8923.04	9433	9175.5	257.501	2.8064	13.1636	-31.1322	0.49797	-0.549287
1738	GSK3b	Pan	NK270-3	0	9906	64	247	24309.7	11631.7					0	3984	42	214	8435.88	8918										0	3984	42	214	8435.88	8918
1739	GSK3b	Pan	NN070-4	0	3802	26	147	5550.72	2655.91	2094.16	561.751	26.8246	11.0322	0	1676	24	134	2213.68	2340.19	2430.37	90.175	3.71034	11.247	-11.6944	4.29381	-0.0873181			0	1676	24	134	2213.68	2340.19	2430.37	90.175	3.71034	11.247	16.0544	1.90196	0.267059
1740	GSK3b	Pan	NN070-4	0	2055	28	158	3202.66	1532.41					0	1352	20	179	2384.28	2520.54										0	1352	20	179	2384.28	2520.54
1741	GSK3b	S9	sc-373800	0	7284	36	189	13698.7	6554.58	5902.56	652.016	11.0463	12.5271	0	3044	30	153	4611.42	4874.97	5204.92	329.958	6.33934	12.3457	-19.888	1.00123	-0.314687			0	3044	30	153	4611.42	4874.97	5204.92	329.958	6.33934	12.3457	-11.8192	1.47097	-0.154679
1742	GSK3b	S9	sc-373800	0	7546	30	146	10973.4	5250.54					0	3450	28	153	5235.66	5534.88										0	3450	28	153	5235.66	5534.88
1743	GSK3b	T275+T277	PK883	0	7548	30	182	13682.8	6546.94	6356.61	190.33	2.99421	12.634	0	2477	30	192	4698.24	4966.75	5890.11	923.358	15.6764	12.5241	-14.1185	1.35558	-0.189281			0	2477	30	192	4698.24	4966.75	5890.11	923.358	15.6764	12.5241	-7.33888	2.54407	-0.0454181
1744	GSK3b	T275+T277	PK883	0	7295	55	178	12887.2	6166.28					0	3694	32	176	6445.12	6813.46										0	3694	32	176	6445.12	6813.46
1745	GTF2F1	S385+T389	PK651	0	854	22	215	1788.8	855.907	1065.36	209.455	19.6605	10.0571	0	684	24	164	1082.4	1144.26	1203.15	58.8939	4.89496	10.2326	221.491	0.158556	2.33606			0	684	24	164	1082.4	1144.26	1203.15	58.8939	4.89496	10.2326	12.9338	1.89854	0.126294
1746	GTF2F1	S385+T389	PK651	0	1719	114	166	2664.3	1274.82					0	618	12	197	1193.82	1262.05										0	618	12	197	1193.82	1262.05
1747	GTF2I	S412	PN602	0	5502	28	211	11550.1	5526.52	5044.41	482.108	9.55726	12.3005	0	516	54	145	669.9	708.185	1519.71	811.522	53.3999	10.5696	-32.2692	0.397995	-0.618424			0	516	54	145	669.9	708.185	1519.71	811.522	53.3999	10.5696	-69.8735	0.901016	-2.33836
1748	GTF2I	S412	PN602	0	5706	64	169	9534.98	4562.31					0	1520	30	148	2205.2	2331.23										0	1520	30	148	2205.2	2331.23
1749	GUK1	Y53	PK652	0	6144	28	163	9969.08	4770.01	5233.34	463.327	8.85338	12.3535	0	2422	44	105	2496.9	2639.6	3109.55	469.946	15.113	11.6025	-85.4556	0.303844	-3.46861			0	2422	44	105	2496.9	2639.6	3109.55	469.946	15.113	11.6025	-40.582	0.590566	-0.965341
1750	GUK1	Y53	PK652	0	7761	30	154	11905.7	5696.67					0	2932	38	117	3385.98	3579.49										0	2932	38	117	3385.98	3579.49
1751	GYS1	S641+S645	PN703	0	6212	30	179	11065.8	5294.76	5492.96	198.196	3.60819	12.4234	0	3366	40	143	4756.18	5028	5036.15	8.15063	0.161843	12.2981	-14.0757	0.697998	-0.181728			0	3366	40	143	4756.18	5028	5036.15	8.15063	0.161843	12.2981	-8.3163	0.45333	-0.0853321
1752	GYS1	S641+S645	PN703	0	7068	30	169	11894.2	5691.16					0	3186	26	151	4771.6	5044.3										0	3186	26	151	4771.6	5044.3
1753	GYS2	Y45	PN704	0	9664	28	194	18693.8	8944.65	7536.67	1407.98	18.6817	12.8797	0	4174	36	168	6951.84	7349.14	7465.37	116.223	1.55683	12.866	-5.84609	3.38062	-0.0267282			0	4174	36	168	6951.84	7349.14	7465.37	116.223	1.55683	12.866	-0.946067	21.3923	0.110623
1754	GYS2	Y45	PN704	0	6186	28	208	12808.6	6128.69					0	4403	30	164	7171.72	7581.59										0	4403	30	164	7171.72	7581.59
1755	H2AFX (H2AX; Histone H2A.X)	S139	05-636	0	3130	26	130	4035.2	1930.77	2126.8	196.034	9.21731	11.0545	0	1581	30	124	1923.24	2033.15	2244.19	211.039	9.40378	11.132	-51.8712	0.924427	-1.21185			0	1581	30	124	1923.24	2033.15	2244.19	211.039	9.40378	11.132	5.51974	3.37355	0.0773053
1756	H2AFX (H2AX; Histone H2A.X)	S139	05-636	0	3624	28	135	4854.6	2322.83					0	1884	26	125	2322.5	2455.23										0	1884	26	125	2322.5	2455.23
1757	H2AFX (H2AX; Histone H2A.X)	S140	PN824	0	10123	26	190	19184.3	9179.32	10440.4	1261.05	12.0786	13.3499	0	4032	40	149	5948.08	6288.02	10245.7	3957.67	38.6276	13.3227	-27.1471	1.25645	-0.516463			0	4032	40	149	5948.08	6288.02	10245.7	3957.67	38.6276	13.3227	-1.86473	27.1923	0.133249
1758	H2AFX (H2AX; Histone H2A.X)	S140	PN824	0	13485	48	182	24455.3	11701.4					0	8496	46	159	13435.5	14203.3										0	8496	46	159	13435.5	14203.3
1759	H2B (Histone H2B)	S15	07-191	0	15136	54	293	44190.3	21144.2	19800	1344.23	6.78908	14.2732	0	7322	40	248	18059.4	19091.5	18258.7	832.802	4.56113	14.1563	-29.4548	0.819604	-0.60513			0	7322	40	248	18059.4	19091.5	18258.7	832.802	4.56113	14.1563	-7.78435	1.45808	0.0892012
1760	H2B (Histone H2B)	S15	07-191	0	14092	66	275	38571.5	18455.7					0	6656	36	249	16483.8	17425.9										0	6656	36	249	16483.8	17425.9
1761	H3F3A (HIST1H3A; Histone H3A)	T3	07-424	0	12166	71	223	26971.8	12905.5	11514.1	1391.37	12.084	13.4911	0	4728	42	178	8341.08	8817.78	8677.66	140.115	1.61466	13.0831	-33.1261	0.539387	-0.679476			0	4728	42	178	8341.08	8817.78	8677.66	140.115	1.61466	13.0831	-24.6348	0.556069	-0.386189
1762	H3F3A (HIST1H3A; Histone H3A)	T3	07-424	0	9151	32	232	21156.1	10122.8					0	4078	40	200	8076	8537.55										0	4078	40	200	8076	8537.55
1763	H3F3A (HIST1H3A; Histone H3A)	S10	06-570	0	2735	32	234	6325.02	3026.4	3746.68	720.277	19.2244	11.8714	0	3744	32	191	7089.92	7495.11	7777.79	282.672	3.63434	12.9251	121.278	0.333606	1.58725			0	3744	32	191	7089.92	7495.11	7777.79	282.672	3.63434	12.9251	107.592	0.212459	1.51251
1764	H3F3A (HIST1H3A; Histone H3A)	S10	06-570	0	4544	34	207	9335.7	4466.95					0	4057	44	190	7624.7	8060.46										0	4057	44	190	7624.7	8060.46
1765	H3F3A (HIST1H3A; Histone H3A)	S10	PN826	0	8608	42	237	20301.4	9713.84	9134.96	578.885	6.33703	13.1572	0	4644	54	216	9914.4	10481	10694.1	213.037	1.99211	13.3845	-10.3043	2.26972	-0.125282			0	4644	54	216	9914.4	10481	10694.1	213.037	1.99211	13.3845	17.0674	0.488016	0.471675
1766	H3F3A (HIST1H3A; Histone H3A)	S10	PN826	0	7305	36	246	17881.7	8556.07					0	5318	54	196	10317.4	10907.1										0	5318	54	196	10317.4	10907.1
1767	H3F3A (HIST1H3A; Histone H3A)	S28	07-145	0	9046	40	201	18102.1	8661.49	8320.3	341.19	4.1007	13.0224	0	4198	32	171	7123.86	7530.99	8196.24	665.244	8.11645	13.0007	-20.6237	1.55046	-0.347359			0	4198	32	171	7123.86	7530.99	8196.24	665.244	8.11645	13.0007	-1.49108	8.19349	0.112072
1768	H3F3A (HIST1H3A; Histone H3A)	S28	07-145	0	8094	38	207	16675.9	7979.11					0	4942	40	171	8382.42	8861.48										0	4942	40	171	8382.42	8861.48
1769	Haspin	Pan	AP8064c	0	5884	28	155	9076.8	4343.08	4549.39	206.311	4.53493	12.1515	0	2732	36	142	3828.32	4047.11	4193.56	146.447	3.49219	12.034	-25.3317	0.307481	-0.433165			0	2732	36	142	3828.32	4047.11	4193.56	146.447	3.49219	12.034	-7.82146	1.02629	-0.0984295
1770	Haspin	Pan	AP8064c	0	6480	26	154	9939.16	4755.7					0	2606	24	159	4105.38	4340.01										0	2606	24	159	4105.38	4340.01
1771	HBS1L	Y56+Y58	PN603	0	6614	28	199	13106.1	6271.04	7254.88	983.843	13.5611	12.8247	0	3430	28	170	5783.4	6113.93	6828.62	714.697	10.4662	12.7374	74.9336	0.770252	1.12208			0	3430	28	170	5783.4	6113.93	6828.62	714.697	10.4662	12.7374	-5.87546	4.08943	0.00294189
1772	HBS1L	Y56+Y58	PN603	0	8858	28	195	17218.5	8238.72					0	3918	40	184	7135.52	7543.32										0	3918	40	184	7135.52	7543.32
1773	HCA59	Y147	PN518	0	9664	82	173	16576.9	7931.71	8027.81	96.1029	1.19712	12.9708	0	2643	32	160	4177.6	4416.35	4821.63	405.28	8.40545	12.2353	-37.3972	0.0715264	-0.785307			0	2643	32	160	4177.6	4416.35	4821.63	405.28	8.40545	12.2353	-39.9384	0.240435	-0.889284
1774	HCA59	Y147	PN518	0	8883	40	192	16978.6	8123.92					0	2882	24	173	4944.34	5226.91										0	2882	24	173	4944.34	5226.91
1775	HCFC1	S1507	PN604	0	14076	224	171	23686.9	11333.7	10806.7	527.066	4.87723	13.3996	0	3284	28	186	6056.16	6402.27	6495.85	93.5737	1.44052	12.6653	-58.7846	0.224417	-1.57281			0	3284	28	186	6056.16	6402.27	6495.85	93.5737	1.44052	12.6653	-39.8904	0.158377	-0.849915
1776	HCFC1	S1507	PN604	0	11768	92	184	21483.8	10279.6					0	3626	23	173	6233.19	6589.42										0	3626	23	173	6233.19	6589.42
1777	Hck	Pan	NK271-1	1	2060	68	155	3087.6	1477.36	1848	370.646	20.0565	10.8518	0	2700	28	191	5103.52	5395.19	4568.53	826.66	18.0947	12.1575	50.5569	0.643036	0.906305			0	2700	28	191	5103.52	5395.19	4568.53	826.66	18.0947	12.1575	147.214	0.259154	1.77466
1778	Hck	Pan	NK271-1	0	2167	40	218	4636.86	2218.65					0	2084	38	173	3539.58	3741.87										0	2084	38	173	3539.58	3741.87
1779	HDAC4	S389	11037	0	6110	24	225	13693.5	6552.08	6015.9	536.181	8.91273	12.5546	0	3319	36	148	4858.84	5136.53	5295.52	158.995	3.00245	12.3706	-3.03776	7.6957	0.0379288			0	3319	36	148	4858.84	5136.53	5295.52	158.995	3.00245	12.3706	-11.9745	0.995044	-0.155815
1780	HDAC4	S389	11037	0	5330	28	216	11452.3	5479.72					0	2796	22	186	5159.64	5454.52										0	2796	22	186	5159.64	5454.52
1781	HDAC4	S632	PN825	0	5912	26	175	10300.5	4928.59	6034.79	1106.2	18.3304	12.5591	0	3536	30	147	5153.82	5448.36	5888.02	439.658	7.467	12.5236	-17.4593	2.12219	-0.26039			0	3536	30	147	5153.82	5448.36	5888.02	439.658	7.467	12.5236	-2.43206	10.6072	0.0519392
1782	HDAC4	S632	PN825	0	8815	36	170	14924.3	7140.99					0	4162	34	145	5985.6	6327.68										0	4162	34	145	5985.6	6327.68
1783	HDAC4/5/9	S246/259/220	11517	0	9357	36	186	17337.1	8295.45	8158.24	137.214	1.68191	12.994	0	3586	30	183	6507.48	6879.39	6820.53	58.8622	0.863015	12.7357	-14.4779	0.378998	-0.208378			0	3586	30	183	6507.48	6879.39	6820.53	58.8622	0.863015	12.7357	-16.3971	0.155206	-0.22097
1784	HDAC4/5/9	S246/259/220	11517	0	8769	38	192	16763.5	8021.02					0	3956	32	163	6396.12	6761.66										0	3956	32	163	6396.12	6761.66
1785	HePTP (PTPN7)	S44	PP500	0	8096	30	218	17583.9	8413.55	7357.93	1055.62	14.3467	12.8451	0	1434	26	306	4308.48	4554.71	4749.24	194.526	4.09595	12.2135	-9.77234	1.50457	-0.10451			0	1434	26	306	4308.48	4554.71	4749.24	194.526	4.09595	12.2135	-35.4542	0.520183	-0.755286
1786	HePTP (PTPN7)	S44	PP500	0	5880	26	225	13171.5	6302.31					0	2376	26	199	4676.5	4943.77										0	2376	26	199	4676.5	4943.77
1787	HePTP (PTPN7)	T66	PP501	0	8520	36	217	18410.3	8808.97	9279.22	470.251	5.06779	13.1798	0	4214	34	148	6186.4	6539.96	6684.55	144.597	2.16315	12.7066	-36.5192	1.0519	-0.766096			0	4214	34	148	6186.4	6539.96	6684.55	144.597	2.16315	12.7066	-27.9621	0.258598	-0.504572
1788	HePTP (PTPN7)	T66	PP501	0	10702	34	191	20375.9	9749.47					0	3973	34	164	6459.96	6829.15										0	3973	34	164	6459.96	6829.15
1789	HePTP (PTPN7)	S143	PP528	0	8484	42	206	17390.5	8321.03	8050.33	270.705	3.36266	12.9748	0	4156	34	179	7378.38	7800.06	7862.01	61.949	0.787954	12.9407	-22.5979	1.00427	-0.392499			0	4156	34	179	7378.38	7800.06	7862.01	61.949	0.787954	12.9407	-2.33926	1.77433	0.0904606
1790	HePTP (PTPN7)	S143	PP528	0	7134	34	229	16259	7779.62					0	4258	47	178	7495.58	7923.96										0	4258	47	178	7495.58	7923.96
1791	HGK (MAP4K4; NIK; ZC1)	Pan	NK300-1	0	1688	26	105	1745.1	834.997	876.146	41.1494	4.69663	9.77503	0	1393	40	80	1082.4	1144.26	835.519	308.741	36.952	9.70653	-55.2627	1.09507	-1.30689			0	1393	40	80	1082.4	1144.26	835.519	308.741	36.952	9.70653	-4.63705	8.98171	-0.239249
1792	HGK (MAP4K4; NIK; ZC1)	Pan	NK300-1	0	2038	20	95	1917.1	917.296					0	358	28	151	498.3	526.778										0	358	28	151	498.3	526.778
1793	HGK (MAP4K4; NIK; ZC1)	T187	PK653	0	2732	24	149	4034.92	1930.63	1795.97	134.664	7.49811	10.8105	0	1806	28	115	2044.7	2161.56	2200.41	38.8503	1.7656	11.1036	2.61446	8.15318	0.197735			0	1806	28	115	2044.7	2161.56	2200.41	38.8503	1.7656	11.1036	22.5192	0.411369	0.356759
1794	HGK (MAP4K4; NIK; ZC1)	T187	PK653	0	2458	30	143	3472.04	1661.31					0	1804	24	119	2118.2	2239.26										0	1804	24	119	2118.2	2239.26
1795	HGS (Hrs)	Y216	PN519	0	4354	26	169	7314.32	3499.76	3968.84	469.074	11.8189	11.9545	0	3802	32	138	5202.6	5499.93	5656.26	156.331	2.76386	12.4656	-18.2644	1.34929	-0.259512			0	3802	32	138	5202.6	5499.93	5656.26	156.331	2.76386	12.4656	42.5169	0.342988	0.762087
1796	HGS (Hrs)	Y216	PN519	0	5322	22	175	9275	4437.91					0	3794	28	146	5498.36	5812.6										0	3794	28	146	5498.36	5812.6
1797	HIF1A (HIF1 alpha)	Pan	NN267-1	0	8869	44	238	21003.5	10049.8	10403.9	354.119	3.40372	13.3448	0	5942	38	223	13165.9	13918.4	12855.1	1063.22	8.27077	13.6501	-7.46818	0.683239	-0.0735475			0	5942	38	223	13165.9	13918.4	12855.1	1063.22	8.27077	13.6501	23.5609	0.495502	0.596959
1798	HIF1A (HIF1 alpha)	Pan	NN267-1	0	9098	32	248	22483.7	10758					0	5566	44	202	11154.4	11791.9										0	5566	44	202	11154.4	11791.9
1799	HIPK1	Y352	PK654	0	5327	35	228	12065.8	5773.24	6985.17	1211.93	17.3501	12.7701	0	5260	42	226	11792.7	12466.6	13228.2	761.54	5.75695	13.6913	22.3545	1.51685	0.461849			0	5260	42	226	11792.7	12466.6	13228.2	761.54	5.75695	13.6913	89.3753	0.258539	1.40661
1800	HIPK1	Y352	PK654	0	7084	34	243	17131.5	8197.1					0	6011	50	222	13233.4	13989.7										0	6011	50	222	13233.4	13989.7
1801	HIPK2	Pan	NK272-1	0	7410	30	195	14391	6885.82	6648.18	237.638	3.57447	12.6987	0	3766	39	167	6224.09	6579.8	6445.56	134.242	2.08271	12.6541	-19.5857	0.764	-0.313115			0	3766	39	167	6224.09	6579.8	6445.56	134.242	2.08271	12.6541	-3.04779	1.85616	0.0514814
1802	HIPK2	Pan	NK272-1	0	6063	28	222	13397.7	6410.54					0	3513	42	172	5970.12	6311.32										0	3513	42	172	5970.12	6311.32
1803	HMGA1	S36+T39	PN605	0	6959	24	170	11789.5	5641.05	5190.26	450.796	8.68543	12.3416	0	3218	30	145	4622.6	4886.79	5634.46	747.67	13.2696	12.4601	23.4046	0.629492	0.49116			0	3218	30	145	4622.6	4886.79	5634.46	747.67	13.2696	12.4601	8.55835	2.56534	0.247832
1804	HMGA1	S36+T39	PN605	0	5995	28	166	9905.22	4739.46					0	4161	26	146	6037.1	6382.13										0	4161	26	146	6037.1	6382.13
1805	HMGA1	T53	PN606	0	7381	22	208	15306.7	7323.97	7483.63	159.657	2.13342	12.8695	0	3222	32	159	5072.1	5361.97	6590.29	1228.31	18.6382	12.6861	-49.9391	0.380519	-1.1961			0	3222	32	159	5072.1	5361.97	6590.29	1228.31	18.6382	12.6861	-11.9373	1.74007	-0.12723
1806	HMGA1	T53	PN606	0	7898	29	203	15974.1	7643.29					0	3962	28	188	7395.92	7818.6										0	3962	28	188	7395.92	7818.6
1807	HMGB1	S35+S39	PN607	0	4703	30	176	8224.48	3935.26	3950.02	14.7611	0.373698	11.9476	0	2184	25	143	3087.37	3263.82	3612.89	349.076	9.66197	11.8189	-20.9237	0.398589	-0.320542			0	2184	25	143	3087.37	3263.82	3612.89	349.076	9.66197	11.8189	-8.5348	1.17585	-0.132027
1808	HMGB1	S35+S39	PN607	0	4600	22	181	8286.18	3964.78					0	2686	28	141	3747.78	3961.97										0	2686	28	141	3747.78	3961.97
1809	HMGCR	S872	PN705	0	3836	34	200	7604	3638.37	3484.93	153.439	4.40294	11.7669	0	1292	22	271	3441.7	3638.4	4330.7	692.307	15.986	12.0804	5.6475	6.37977	0.221571			0	1292	22	271	3441.7	3638.4	4330.7	692.307	15.986	12.0804	24.2694	0.840108	0.469543
1810	HMGCR	S872	PN705	0	3488	24	201	6962.64	3331.49					0	2966	33	162	4751.46	5023.01										0	2966	33	162	4751.46	5023.01
1811	HMGCS1	S495	PN754	0	7946	30	175	13853	6628.4	7439.16	810.762	10.8986	12.8609	0	3635	30	144	5191.2	5487.88	5814.96	327.082	5.62484	12.5056	-30.2712	1.27296	-0.582229			0	3635	30	144	5191.2	5487.88	5814.96	327.082	5.62484	12.5056	-21.833	0.756807	-0.36814
1812	HMGCS1	S495	PN754	0	8868	26	195	17241.9	8249.92					0	3536	36	166	5810	6142.05										0	3536	36	166	5810	6142.05
1813	HNF4A	S167	PN608	0	7266	28	165	11942.7	5714.35	5243.15	471.208	8.98712	12.3562	0	3304	26	160	5244.8	5544.54	6444.39	899.847	13.9633	12.6538	26.6282	0.77195	0.538449			0	3304	26	160	5244.8	5544.54	6444.39	899.847	13.9633	12.6538	22.9108	1.00173	0.499283
1814	HNF4A	S167	PN608	0	5538	28	181	9973.1	4771.94					0	4190	30	167	6947.2	7344.24										0	4190	30	167	6947.2	7344.24
1815	HO1 (HO; HMOX1)	Pan	NN052-6	0	9634	37	213	20441.6	9780.92	10036.5	255.545	2.54616	13.293	0	4732	38	177	8308.38	8783.21	9049.58	266.37	2.94345	13.1436	-11.6096	0.527843	-0.156702			0	4732	38	177	8308.38	8783.21	9049.58	266.37	2.94345	13.1436	-9.83299	0.558286	-0.0423713
1816	HO1 (HO; HMOX1)	Pan	NN052-6	0	10594	50	204	21509.8	10292					0	5057	50	176	8812.32	9315.95										0	5057	50	176	8812.32	9315.95
1817	HO1 (HO; HMOX1)	Pan	OSA-150	0	5422	28	158	8522.52	4077.86	4550	472.136	10.3766	12.1517	0	3952	26	147	5771.22	6101.05	5677.99	423.061	7.4509	12.4712	-1.54746	20.4203	0.0788547			0	3952	26	147	5771.22	6101.05	5677.99	423.061	7.4509	12.4712	24.791	0.719114	0.511857
1818	HO1 (HO; HMOX1)	Pan	OSA-150	0	6586	26	160	10496	5022.14					0	3055	24	164	4970.84	5254.93										0	3055	24	164	4970.84	5254.93
1819	HO2 (HMOX2)	Pan	OSA-200	0	9748	32	181	17586	8414.55	7979.07	435.48	5.45778	12.962	0	4983	32	158	7822.58	8269.65	8448	178.352	2.11117	13.0444	-19.4615	0.886694	-0.318544			0	4983	32	158	7822.58	8269.65	8448	178.352	2.11117	13.0444	5.87702	1.28789	0.252073
1820	HO2 (HMOX2)	Pan	OSA-200	0	8554	32	185	15765.7	7543.59					0	4834	34	170	8160	8626.35										0	4834	34	170	8160	8626.35
1821	HPK1 (MAP4K1)	Pan	sc-6231	0	9736	54	195	18879.9	9033.67	8314.95	718.721	8.64372	13.0215	0	3730	30	179	6623	7001.51	7229.43	227.922	3.15269	12.8197	-4.68011	3.02835	-0.0084008			0	3730	30	179	6623	7001.51	7229.43	227.922	3.15269	12.8197	-13.055	0.903591	-0.139585
1822	HPK1 (MAP4K1)	Pan	sc-6231	0	7348	32	217	15875.7	7596.23					0	3951	32	180	7054.2	7457.35										0	3951	32	180	7054.2	7457.35
1823	HRAS (H-Ras)	Pan	NN281-3	0	9651	28	242	23287.7	11142.7	11417	274.308	2.40263	13.4789	0	5522	36	209	11465.7	12121	14773	2652	17.9517	13.8507	-6.03593	2.43574	-0.0493255			0	5522	36	209	11465.7	12121	14773	2652	17.9517	13.8507	29.3948	0.692445	0.701708
1824	HRAS (H-Ras)	Pan	NN281-3	0	10562	30	232	24434.2	11691.3					0	7823	48	212	16483	17425										0	7823	48	212	16483	17425
1825	HRAS (H-Ras)	Y157	PN755	0	7354	32	215	15742.3	7532.39	8502.47	970.082	11.4094	13.0537	0	4314	36	177	7572.06	8004.81	8481.37	476.564	5.61894	13.0501	-1.1207	17.3092	0.0584719			0	4314	36	177	7572.06	8004.81	8481.37	476.564	5.61894	13.0501	-0.248159	68.6188	0.140084
1826	HRAS (H-Ras)	Y157	PN755	0	9289	38	214	19797.1	9472.55					0	5054	40	169	8473.66	8957.94										0	5054	40	169	8473.66	8957.94
1827	HRI (HCR; EIF2AK1)	S258	PK876	0	4888	24	191	9290.24	4445.2	4887.02	441.82	9.04067	12.2547	0	4836	38	149	7149.02	7557.59	7379.75	177.844	2.4099	12.8494	40.7158	0.490989	0.736972			0	4836	38	149	7149.02	7557.59	7379.75	177.844	2.4099	12.8494	51.007	0.22449	0.905103
1828	HRI (HCR; EIF2AK1)	S258	PK876	0	6048	28	185	11137	5328.84					0	4184	30	164	6812.56	7201.9										0	4184	30	164	6812.56	7201.9
1829	Hsc70 (HSPA8; Hsc70; HSP73; HSPA10)	Pan	NN054-4	0	1573	22	100	1551	742.124	939.583	197.46	21.0156	9.87588	0	326	32	141	414.54	438.231	923.263	485.031	52.5345	9.8506	16.9712	4.94553	0.469632			0	326	32	141	414.54	438.231	923.263	485.031	52.5345	9.8506	-1.73703	42.3425	-0.170016
1830	Hsc70 (HSPA8; Hsc70; HSP73; HSPA10)	Pan	NN054-4	0	2609	26	92	2376.36	1137.04					0	1478	30	92	1332.16	1408.29										0	1478	30	92	1332.16	1408.29
1831	Hsc70 (HSPA8; Hsc70; HSP73; HSPA10)	Pan	NN060-12	0	5916	28	205	12070.4	5775.46	6328.31	552.856	8.73623	12.6276	0	3345	35	166	5494.6	5808.62	6135.12	326.501	5.32183	12.5829	-19.2115	1.50999	-0.302278			0	3345	35	166	5494.6	5808.62	6135.12	326.501	5.32183	12.5829	-3.0528	4.60498	0.0451135
1832	Hsc70 (HSPA8; Hsc70; HSP73; HSPA10)	Pan	NN060-12	0	6694	36	216	14381.3	6881.17					0	3247	30	190	6112.3	6461.62										0	3247	30	190	6112.3	6461.62
1833	Hsc70 (HSPA8; Hsc70; HSP73; HSPA10)	Pan	sc-7298	0	4750	32	191	9011.38	4311.77	4510.87	199.101	4.41379	12.1392	0	2242	40	153	3369.06	3561.6	3554.66	6.94548	0.195391	11.7955	-6.99651	1.18538	-0.0261835			0	2242	40	153	3369.06	3561.6	3554.66	6.94548	0.195391	11.7955	-21.198	0.217435	-0.415387
1834	Hsc70 (HSPA8; Hsc70; HSP73; HSPA10)	Pan	sc-7298	0	5082	34	195	9843.6	4709.98					0	2160	36	158	3355.92	3547.71										0	2160	36	158	3355.92	3547.71
1835	HSF1	Pan	NN268-1	0	5228	32	161	8365.56	4002.76	3827.59	175.167	4.57643	11.9022	0	1964	22	163	3165.46	3346.37	3527.12	180.752	5.12462	11.7843	-25.9935	0.421052	-0.441805			0	1964	22	163	3165.46	3346.37	3527.12	180.752	5.12462	11.7843	-7.8502	1.23577	-0.121003
1836	HSF1	Pan	NN268-1	0	4415	28	174	7633.38	3652.43					0	2414	28	147	3507.42	3707.87										0	2414	28	147	3507.42	3707.87
1837	HSF1	Pan	NN268-2	0	5927	28	176	10382.2	4967.7	5189.6	221.9	4.27586	12.3414	0	3110	26	191	5890.44	6227.08	5942.73	284.352	4.78488	12.5369	16.9347	0.643344	0.391448			0	3110	26	191	5890.44	6227.08	5942.73	284.352	4.78488	12.5369	14.5122	0.624353	0.355387
1838	HSF1	Pan	NN268-2	0	6072	24	187	11309.8	5411.5					0	3050	26	177	5352.48	5658.38										0	3050	26	177	5352.48	5658.38
1839	HSF1	Pan	NN268-4	0	220	10	143	300.3	143.688	107.481	36.2067	33.6865	6.74794	0	752	28	173	1252.52	1324.1	1003.07	321.036	32.0054	9.9702	123.701	0.550006	1.76869			0	752	28	173	1252.52	1324.1	1003.07	321.036	32.0054	9.9702	833.249	0.0788383	4.08964
1840	HSF1	Pan	NN268-4	0	122	10	133	148.96	71.2745					0	522	14	127	645.16	682.031										0	522	14	127	645.16	682.031
1841	HSF1	S303+S307	PN609	0	7363	30	144	10559.5	5052.53	4535.74	516.793	11.3938	12.1471	0	2565	22	154	3916.22	4140.04	4462.2	322.161	7.21979	12.1235	-39.6254	0.395415	-0.826488			0	2565	22	154	3916.22	4140.04	4462.2	322.161	7.21979	12.1235	-1.62134	11.4804	0.0323368
1842	HSF1	S303+S307	PN609	1	5783	30	146	8399.38	4018.94					1	2836	25	161	4525.71	4784.36										1	2836	25	161	4525.71	4784.36
1843	HSF4	Pan	H65520 610831	0	1318	24	105	1358.7	650.112	502.95	147.162	29.2597	8.97427	0	175	26	142	211.58	223.672	306.267	82.5952	26.9683	8.25865	24.655	3.18356	0.615818			0	175	26	142	211.58	223.672	306.267	82.5952	26.9683	8.25865	-39.1059	1.43784	-1.21344
1844	HSF4	Pan	H65520 610831	1	518	32	153	743.58	355.789					1	268	26	152	367.84	388.862										1	268	26	152	367.84	388.862
1845	HSP27 (HSP28; HSPB1)	Pan	NN152-2	0	5816	24	207	11989.4	5736.72	5759.63	22.9097	0.397763	12.4918	0	3218	24	166	5302.04	5605.06	5832.37	227.319	3.89754	12.5099	-7.11444	0.953757	-0.0396305			0	3218	24	166	5302.04	5605.06	5832.37	227.319	3.89754	12.5099	1.26304	3.40075	0.120901
1846	HSP27 (HSP28; HSPB1)	Pan	NN152-2	0	5617	22	216	12085.2	5782.54					0	2998	28	193	5732.1	6059.69										0	2998	28	193	5732.1	6059.69
1847	HSP27 (HSP28; HSPB1)	S15	07-388	0	9981	34	184	18302.5	8757.39	8740.22	17.1727	0.196479	13.0935	0	5540	37	176	9685.28	10238.8	9298.87	939.934	10.108	13.1828	7.21536	0.736033	0.207094			0	5540	37	176	9685.28	10238.8	9298.87	939.934	10.108	13.1828	6.39174	1.61216	0.273418
1848	HSP27 (HSP28; HSPB1)	S15	07-388	0	9102	32	201	18230.7	8723.04					0	4656	32	171	7907.04	8358.93										0	4656	32	171	7907.04	8358.93
1849	HSP27 (HSP28; HSPB1)	S15	SPA-525	0	8862	40	261	23025.4	11017.2	10441.1	576.134	5.51795	13.35	0	4472	40	224	9927.68	10495.1	10747.8	252.722	2.35139	13.3918	-29.9002	0.55934	-0.587799			0	4472	40	224	9927.68	10495.1	10747.8	252.722	2.35139	13.3918	2.9373	2.6791	0.229505
1850	HSP27 (HSP28; HSPB1)	S15	SPA-525	0	7723	30	268	20617.2	9864.96					0	4460	32	235	10405.8	11000.5										0	4460	32	235	10405.8	11000.5
1851	HSP27 (HSP28; HSPB1)	S82	44-534G	0	4980	28	191	9458.32	4525.63	4810.25	284.62	5.91695	12.2319	0	1438	34	269	3776.76	3992.6	4874.16	881.558	18.0863	12.2509	29.84	0.763525	0.588743			0	1438	34	269	3776.76	3992.6	4874.16	881.558	18.0863	12.2509	1.32878	18.0642	0.0993276
1852	HSP27 (HSP28; HSPB1)	S82	44-534G	0	6080	30	176	10648	5094.87					0	2987	28	184	5444.56	5755.72										0	2987	28	184	5444.56	5755.72
1853	HSP40 (DNAJB1; DNAJ1; HDJ1; HSPF1)	Pan	NN057-2	0	654	24	145	913.5	437.092	756.837	319.745	42.2475	9.56384	0	1884	36	90	1663.2	1758.25	1513.03	245.227	16.2077	10.5632	-46.8275	1.16976	-0.98039			0	1884	36	90	1663.2	1758.25	1513.03	245.227	16.2077	10.5632	99.9143	0.585054	1.23341
1854	HSP40 (DNAJB1; DNAJ1; HDJ1; HSPF1)	Pan	NN057-2	0	2274	24	100	2250	1076.58					0	1007	24	122	1199.26	1267.8										0	1007	24	122	1199.26	1267.8
1855	HSP47 (Serpinh1)	Pan	NN058-2	0	4996	32	195	9679.8	4631.6	3867.34	764.258	19.7619	11.9171	0	2786	36	153	4207.5	4447.96	4071.75	376.208	9.23946	11.9914	0.513939	51.8368	0.124607			0	2786	36	153	4207.5	4447.96	4071.75	376.208	9.23946	11.9914	5.2856	5.48685	0.148787
1856	HSP47 (Serpinh1)	Pan	NN058-2	0	3692	28	177	6485.28	3103.08					0	2397	35	148	3495.76	3695.55										0	2397	35	148	3495.76	3695.55
1857	HSP47 (Serpinh1)	Pan	SPA-470	0	9194	36	221	20239.2	9684.06	9660.15	23.9097	0.247508	13.2378	0	4464	36	169	7483.32	7911	8500.62	589.626	6.93627	13.0534	-20.5613	0.219129	-0.352685			0	4464	36	169	7483.32	7911	8500.62	589.626	6.93627	13.0534	-12.0032	0.598488	-0.0963097
1858	HSP47 (Serpinh1)	Pan	SPA-470	0	9674	38	209	20139.2	9636.24					0	4528	26	191	8598.82	9090.25										0	4528	26	191	8598.82	9090.25
1859	HSP60 (HSPD1; CPN60; GroEL)	Pan	NN059-3	0	5313	28	166	8773.1	4197.76	4239.15	41.3838	0.97623	12.0496	0	2916	26	142	4103.8	4338.34	4607.38	269.045	5.83943	12.1697	-58.4601	0.343656	-1.51579			0	2916	26	142	4103.8	4338.34	4607.38	269.045	5.83943	12.1697	8.68655	0.784623	0.224496
1860	HSP60 (HSPD1; CPN60; GroEL)	Pan	NN059-3	0	5108	25	176	8946.08	4280.53					0	3004	28	155	4612.8	4876.43										0	3004	28	155	4612.8	4876.43
1861	HSP60 (HSPD1; CPN60; GroEL)	Pan	NN059-4	0	1526	24	152	2283.04	1092.39	1846.61	754.215	40.8433	10.8507	0	1490	24	111	1627.26	1720.26	1735.85	15.593	0.898289	10.7614	-33.7297	1.68354	-0.613152			0	1490	24	111	1627.26	1720.26	1735.85	15.593	0.898289	10.7614	-5.99771	6.95959	-0.173493
1862	HSP60 (HSPD1; CPN60; GroEL)	Pan	NN059-4	0	3753	30	146	5435.58	2600.82					0	1380	22	122	1656.76	1751.45										0	1380	22	122	1656.76	1751.45
1863	HSP60 (HSPD1; CPN60)	Pan	sc-13115	0	5763	28	184	10552.4	5049.12	5046.9	2.22494	0.0440852	12.3012	0	4718	46	155	7241.6	7655.46	7273.51	381.949	5.25122	12.8284	21.4815	0.943377	0.46335			0	4718	46	155	7241.6	7655.46	7273.51	381.949	5.25122	12.8284	44.1185	0.120025	0.815127
1864	HSP60 (HSPD1; CPN60)	Pan	sc-13115	0	5924	34	179	10543.1	5044.67					0	4388	42	150	6519	6891.57										0	4388	42	150	6519	6891.57
1865	HSP60 (HSPD1; CPN60)	Pan	sc-59567	0	540	22	203	1051.54	503.142	321.778	181.363	56.3628	8.32992	0	300	30	140	378	399.603	357.232	42.3706	11.8608	8.48072	-7.05386	10.0111	0.0925754			0	300	30	140	378	399.603	357.232	42.3706	11.8608	8.48072	11.0181	6.19194	-0.0602539
1866	HSP60 (HSPD1; CPN60)	Pan	sc-59567	0	154	20	219	293.46	140.415					0	241	22	136	297.84	314.862										0	241	22	136	297.84	314.862
1867	HSP70 (Hsc70; Hsp71; HspA1A; HSX70)	Pan	NN060-11	0	280	28	165	415.8	198.952	747.129	548.176	73.3711	9.54521	0	562	24	86	462.68	489.123	348.87	140.252	40.2018	8.44655	11.7601	10.0685	0.395653			0	562	24	86	462.68	489.123	348.87	140.252	40.2018	8.44655	-53.3052	2.13062	-1.69807
1868	HSP70 (Hsc70; Hsp71; HspA1A; HSX70)	Pan	NN060-11	0	2627	24	104	2707.12	1295.31					0	163	20	138	197.34	208.618										0	163	20	138	197.34	208.618
1869	HSP70 (Hsc70; Hsp71; HspA1A; HSX70)	Pan	NN060-7	1	5944	85	97	5683.23	2719.32	2390.73	328.59	13.7443	11.2232	1	2142	26	109	2306.44	2438.25	2710.82	272.565	10.0547	11.4045	-14.8447	1.09322	-0.160598			1	2142	26	109	2306.44	2438.25	2710.82	272.565	10.0547	11.4045	13.3889	1.77752	0.237071
1870	HSP70 (Hsc70; Hsp71; HspA1A; HSX70)	Pan	NN060-7	0	3397	30	128	4309.76	2062.14					0	2488	34	115	2822.1	2983.39										0	2488	34	115	2822.1	2983.39
1871	HSP70 (Hsc70; Hsp71; HspA1A; HSX70)	Pan	NN060-9	1	328	12	135	426.6	204.12	201.12	3.00008	1.49169	7.65191	1	126	12	135	153.9	162.696	160.423	2.27287	1.4168	7.32573	328.446	0.165947	2.94356			1	126	12	135	153.9	162.696	160.423	2.27287	1.4168	7.32573	-20.2353	0.143733	-0.786028
1872	HSP70 (Hsc70; Hsp71; HspA1A; HSX70)	Pan	NN060-9	0	323	14	134	414.06	198.12					0	120	10	136	149.6	158.15										0	120	10	136	149.6	158.15
1873	HSP70 (Hsc70; Hsp71; HspA1A; HSX70)	Pan	SPA-810	0	3318	24	149	4908.06	2348.41	2579.27	230.853	8.95033	11.3327	0	2583	28	114	2912.7	3079.16	2962.77	116.392	3.92849	11.5327	-15.4737	1.92051	-0.177772			0	2583	28	114	2912.7	3079.16	2962.77	116.392	3.92849	11.5327	14.8688	0.866166	0.272837
1874	HSP70 (Hsc70; Hsp71; HspA1A; HSX70)	Pan	SPA-810	0	4217	22	140	5873	2810.12					0	2178	24	125	2692.5	2846.38										0	2178	24	125	2692.5	2846.38
1875	HSP105 (HSPH1; HSP110)	Pan	NN269-1	0	708	26	152	1036.64	496.012	946.521	450.509	47.5963	9.88649	0	1456	24	110	1575.2	1665.22	1462.91	202.318	13.8298	10.5146	83.2243	0.580049	1.3003			0	1456	24	110	1575.2	1665.22	1462.91	202.318	13.8298	10.5146	54.5561	1.12593	0.743382
1876	HSP105 (HSPH1; HSP110)	Pan	NN269-1	0	2537	20	116	2919.72	1397.03					0	1072	26	114	1192.44	1260.59										0	1072	26	114	1192.44	1260.59
1877	HSP105 (HSPH1; HSP110)	Pan	sc-6241	0	3682	28	153	5590.62	2675.01	2285.54	389.469	17.0406	11.1583	0	812	30	206	1610.92	1702.99	2174.92	471.933	21.6989	11.0867	10.2331	1.8062	0.319404			0	812	30	206	1610.92	1702.99	2174.92	471.933	21.6989	11.0867	-4.83989	8.00421	-0.121741
1878	HSP105 (HSPH1; HSP110)	Pan	sc-6241	0	2548	24	157	3962.68	1896.07					0	1869	28	136	2503.76	2646.85										0	1869	28	136	2503.76	2646.85
1879	HSP90a (HSP90AA1; HSP90; HSP86; HSPC; HSPCA; LAP2)	Pan	NN061-2	0	5008	22	193	9622.98	4604.41	4530.76	73.6502	1.62556	12.1455	1	3428	62	173	5823.18	6155.98	6163.65	7.67491	0.124519	12.5896	59.8839	0.0733	0.976881			1	3428	62	173	5823.18	6155.98	6163.65	7.67491	0.124519	12.5896	36.0401	0.0485591	0.685204
1880	HSP90a (HSP90AA1; HSP90; HSP86; HSPC; HSPCA; LAP2)	Pan	NN061-2	0	4484	27	209	9315.13	4457.11					0	3616	78	165	5837.7	6171.33										0	3616	78	165	5837.7	6171.33
1881	HSP90a (HSP90AA1; HSP90; HSP86; HSPC; HSPCA; LAP2)	Pan	NN061-4	0	6522	30	165	10711.8	5125.39	4792.17	333.224	6.95351	12.2265	0	2586	38	139	3541.72	3744.13	4446	701.864	15.7864	12.1183	-37.5943	0.463227	-0.767717			0	2586	38	139	3541.72	3744.13	4446	701.864	15.7864	12.1183	-7.22372	3.14795	-0.078803
1882	HSP90a (HSP90AA1; HSP90; HSP86; HSPC; HSPCA; LAP2)	Pan	NN061-4	0	5446	28	172	9318.96	4458.94					0	3678	44	134	4869.56	5147.86										0	3678	44	134	4869.56	5147.86
1883	HSP90a (HSP90AA1; HSP90; HSP86; HSPC; HSPCA; LAP2)	Pan	NN061-9	0	4002	30	137	5441.64	2603.72	3039.89	436.174	14.3483	11.5698	0	3213	30	170	5411.1	5720.35	5017.84	702.508	14.0002	12.2929	0.0587176	651.33	0.127134			0	3213	30	170	5411.1	5720.35	5017.84	702.508	14.0002	12.2929	65.0663	0.435687	1.02414
1884	HSP90a (HSP90AA1; HSP90; HSP86; HSPC; HSPCA; LAP2)	Pan	NN061-9	0	5071	26	144	7264.8	3476.07					0	2984	26	138	4082.04	4315.33										0	2984	26	138	4082.04	4315.33
1885	HSP90a (HSP90AA1; HSP90; HSP86; HSPC; HSPCA; LAP2)	Pan	sc-13119	0	7530	28	205	15379.1	7358.61	6016.52	1342.08	22.3066	12.5547	0	2308	28	175	3990	4218.03	4877.38	659.345	13.5184	12.2519	-17.8165	2.11231	-0.268284			0	2308	28	175	3990	4218.03	4877.38	659.345	13.5184	12.2519	-18.9337	1.89213	-0.321726
1886	HSP90a (HSP90AA1; HSP90; HSP86; HSPC; HSPCA; LAP2)	Pan	sc-13119	0	4528	26	217	9769.34	4674.44					0	3081	36	172	5237.4	5536.72										0	3081	36	172	5237.4	5536.72
1887	HSP90AB1 (HSP90; HSP84; HSP90B; HSPC2; HSPCB)	Pan	NN061-16	0	4892	26	179	8710.14	4167.64	3737.75	429.886	11.5012	11.868	0	2103	26	174	3613.98	3820.52	3512.83	307.694	8.75916	11.7784	-9.87758	2.92719	-0.0759151			0	2103	26	174	3613.98	3820.52	3512.83	307.694	8.75916	11.7784	-6.01758	3.36686	-0.0843467
1888	HSP90AB1 (HSP90; HSP84; HSP90B; HSPC2; HSPCB)	Pan	NN061-16	0	3604	22	193	6913.26	3307.86					0	1820	26	169	3031.86	3205.13										0	1820	26	169	3031.86	3205.13
1889	HSP90AB1 (HSP90; HSP84; HSP90B; HSPC2; HSPCB)	Pan	NN061-18	0	63	20	128	55.04	26.3356	61.1499	34.8143	56.9327	5.93428	0	90	20	136	95.2	100.641	98.1247	2.51602	2.5641	6.61654	-1.9682	42.7615	0.266624			0	90	20	136	95.2	100.641	98.1247	2.51602	2.5641	6.61654	60.466	0.983971	0.470991
1890	HSP90AB1 (HSP90; HSP84; HSP90B; HSPC2; HSPCB)	Pan	NN061-18	0	454	18	46	200.56	95.9641					0	90	22	133	90.44	95.6087										0	90	22	133	90.44	95.6087
1891	HSP90AB1 (HSP90; HSP84; HSP90B; HSPC2; HSPCB)	Pan	NN061-3	0	1804	22	102	1817.64	869.706	746.646	123.061	16.4818	9.54428	0	999	22	102	996.54	1053.49	1159.36	105.863	9.1312	10.1791	-19.4523	4.62186	-0.210755			0	999	22	102	996.54	1053.49	1159.36	105.863	9.1312	10.1791	55.2753	0.463371	0.722604
1892	HSP90AB1 (HSP90; HSP84; HSP90B; HSPC2; HSPCB)	Pan	NN061-3	0	1240	22	107	1303.26	623.585					0	1128	30	109	1196.82	1265.22										0	1128	30	109	1196.82	1265.22
1893	HSP90AB1 (HSP90; HSP84; HSP90B; HSPC2; HSPCB)	S255	11196	0	2706	28	116	3106.48	1486.39	1410.5	75.8871	5.38014	10.462	0	1826	26	103	1854	1959.96	1968.01	8.05549	0.409321	10.9425	19.533	0.845021	0.491298			0	1826	26	103	1854	1959.96	1968.01	8.05549	0.409321	10.9425	39.5255	0.146474	0.587934
1894	HSP90AB1 (HSP90; HSP84; HSP90B; HSPC2; HSPCB)	S255	11196	0	2706	24	104	2789.28	1334.62					0	1710	26	111	1869.24	1976.07										0	1710	26	111	1869.24	1976.07
1895	HSP90AB1 (HSP90; HSP84; HSP90B; HSPC2; HSPCB)	Y484	PN520	0	8389	34	242	20219.1	9674.45	9968.46	294.003	2.94933	13.2832	0	6940	36	189	13048.6	13794.3	14346.4	552.118	3.84848	13.8084	17.7238	1.02722	0.374259			0	6940	36	189	13048.6	13794.3	14346.4	552.118	3.84848	13.8084	43.9181	0.154784	0.898786
1896	HSP90AB1 (HSP90; HSP84; HSP90B; HSPC2; HSPCB)	Y484	PN520	0	9607	32	224	21448	10262.5					0	6749	38	210	14093.1	14898.5										0	6749	38	210	14093.1	14898.5
1897	HspB2 (MKBP)	Pan	NN270-1	0	2410	24	143	3411.98	1632.57	1781.36	148.793	8.35278	10.7988	0	1146	26	122	1366.4	1444.49	1586.15	141.658	8.93095	10.6313	-44.2454	1.05212	-0.931458			0	1146	26	122	1366.4	1444.49	1586.15	141.658	8.93095	10.6313	-10.9586	1.57719	-0.287293
1898	HspB2 (MKBP)	Pan	NN270-1	0	3078	22	132	4033.92	1930.15					0	1384	22	120	1634.4	1727.81										0	1384	22	120	1634.4	1727.81
1899	HspBP1	Pan	H98620 611543	0	1502	18	152	2255.68	1079.3	1482.13	402.828	27.179	10.5335	0	446	22	152	644.48	681.313	1195.1	513.786	42.9911	10.2229	44.479	0.729929	0.840021			0	446	22	152	644.48	681.313	1195.1	513.786	42.9911	10.2229	-19.3661	3.62336	-0.510472
1900	HspBP1	Pan	H98620 611543	0	2982	20	133	3939.46	1884.96					0	1551	26	106	1616.5	1708.88										0	1551	26	106	1616.5	1708.88
1901	HSPC121	S114	PN756	0	5245	26	194	10124.9	4844.55	4873.71	29.1538	0.598186	12.2508	0	2826	22	163	4570.52	4831.73	4719.61	112.121	2.37565	12.2045	1.35824	8.81771	0.129593			0	2826	22	163	4570.52	4831.73	4719.61	112.121	2.37565	12.2045	-3.16184	0.940539	0.0096689
1902	HSPC121	S114	PN756	0	5854	32	176	10246.7	4902.86					0	2748	24	160	4358.4	4607.49										0	2748	24	160	4358.4	4607.49
1903	Huntingtin (HTT)	Pan+S13+S16	PN827	0	6438	26	227	14555.2	6964.41	6374.69	589.713	9.25085	12.6381	0	3636	34	173	6231.46	6587.59	6440.98	146.616	2.2763	12.6531	-41.5406	0.892136	-0.901635			0	3636	34	173	6231.46	6587.59	6440.98	146.616	2.2763	12.6531	1.03982	11.0858	0.129344
1904	Huntingtin (HTT)	Pan+S13+S16	PN827	0	5760	30	211	12090.3	5784.98					0	3020	28	199	5954.08	6294.36										0	3020	28	199	5954.08	6294.36
1905	Huntingtin (HTT)	Pan+S417+S419	PN828	0	6600	26	275	18078.5	8650.22	9684.93	1034.72	10.6838	13.2415	0	3994	26	234	9285.12	9815.77	9918.68	102.903	1.03747	13.2759	-9.48132	1.2097	-0.111026			0	3994	26	234	9285.12	9815.77	9918.68	102.903	1.03747	13.2759	2.41346	4.8566	0.209677
1906	Huntingtin (HTT)	Pan+S417+S419	PN828	0	8682	32	259	22403.5	10719.6					0	3434	24	278	9479.8	10021.6										0	3434	24	278	9479.8	10021.6
1907	Huntingtin (HTT)	S421	PN829	0	8908	45	199	17637.4	8439.15	8900.75	461.607	5.18616	13.1197	0	4471	58	148	6531.24	6904.51	7797.78	893.271	11.4555	12.9288	-41.4104	0.396667	-0.912672			0	4471	58	148	6531.24	6904.51	7797.78	893.271	11.4555	12.9288	-12.3919	1.34294	-0.11563
1908	Huntingtin (HTT)	S421	PN829	0	10162	76	194	19566.8	9362.36					0	4868	32	170	8221.2	8691.05										0	4868	32	170	8221.2	8691.05
1909	I1PP2A (ANP32A/B; PHAPI)	Pan	B13007	0	7735	34	264	20330.6	9727.82	9951.27	223.441	2.24535	13.2807	0	4798	56	297	14083.7	14888.6	13575.1	1313.51	9.67586	13.7287	-69.0591	0.0698238	-2.1			0	4798	56	297	14083.7	14888.6	13575.1	1313.51	9.67586	13.7287	36.4161	0.327361	0.790712
1910	I1PP2A (ANP32A/B; PHAPI)	Pan	B13007	0	8765	50	244	21264.6	10174.7					0	5010	32	233	11598.7	12261.6										0	5010	32	233	11598.7	12261.6
1911	I2PP2A (PHAPII)	Pan	B13008	0	810	32	361	2808.58	1343.85	1149.12	194.732	16.9462	10.1663	0	3853	28	244	9333	9866.39	9534.81	331.575	3.47752	13.219	90.7552	0.213732	1.36608			0	3853	28	244	9333	9866.39	9534.81	331.575	3.47752	13.219	729.749	0.0279873	4.15381
1912	I2PP2A (PHAPII)	Pan	B13008	0	571	20	362	1994.62	954.388					0	3442	28	255	8705.7	9203.24										0	3442	28	255	8705.7	9203.24
1913	IAP1 (BIRC2; API2)	Pan	sc-271419	0	1192	32	148	1716.8	821.456	761.392	60.0637	7.88867	9.5725	0	696	36	136	897.6	948.899	799.016	149.883	18.7584	9.64208	10.165	1.66848	0.368174			0	696	36	136	897.6	948.899	799.016	149.883	18.7584	9.64208	4.94139	5.39264	-0.0642546
1914	IAP1 (BIRC2; API2)	Pan	sc-271419	0	986	28	153	1465.74	701.329					0	504	28	129	614.04	649.133										0	504	28	129	614.04	649.133
1915	IAP1 (BIRC2; API2)	Pan	sc-7943	0	2738	30	198	5361.84	2565.54	2431.69	133.85	5.50442	11.2477	0	1353	28	184	2438	2577.33	2397.95	179.388	7.4809	11.2276	-11.6287	0.815189	-0.0927265			0	1353	28	184	2438	2577.33	2397.95	179.388	7.4809	11.2276	-1.38761	9.35806	-0.0420723
1916	IAP1 (BIRC2; API2)	Pan	sc-7943	0	2300	24	211	4802.36	2297.84					0	1207	28	178	2098.62	2218.56										0	1207	28	178	2098.62	2218.56
1917	ICK	Pan	AP7541b	0	71	20	130	66.3	31.7233	42.9341	11.2108	26.1117	5.42405	0	60	16	141	62.04	65.5856	74.4868	8.90121	11.95	6.21891	-59.5543	1.095	-1.35667			0	60	16	141	62.04	65.5856	74.4868	8.90121	11.95	6.21891	73.4911	0.517909	0.5833
1918	ICK	Pan	AP7541b	0	100	18	138	113.16	54.1449					0	80	22	136	78.88	83.3881										0	80	22	136	78.88	83.3881
1919	ICK	Pan	NK073-4	0	5323	30	206	10903.6	5217.16	4496.73	720.425	16.0211	12.1347	0	4739	32	160	7531.2	7961.61	6665.26	1296.35	19.4494	12.7024	-7.61662	4.22794	-0.0384286			0	4739	32	160	7531.2	7961.61	6665.26	1296.35	19.4494	12.7024	48.2246	0.735526	0.857062
1920	ICK	Pan	NK073-4	0	4020	34	198	7892.28	3776.31					0	2600	22	197	5078.66	5368.91										0	2600	22	197	5078.66	5368.91
1921	ICK	Pan	NK073-5	0	398	24	159	594.66	284.533	285.189	0.655519	0.229854	8.15577	0	148	34	142	161.88	171.132	199.389	28.2576	14.1721	7.63944	-25.7212	1.5633	-0.317081			0	148	34	142	161.88	171.132	199.389	28.2576	14.1721	7.63944	-30.0852	0.478705	-1.0072
1922	ICK	Pan	NK073-5	0	436	24	145	597.4	285.845					0	250	28	97	215.34	227.647										0	250	28	97	215.34	227.647
1923	ICK	Y156+T157	PK655	0	2415	26	134	3201.26	1531.74	1639.02	107.28	6.54538	10.6786	0	1756	36	108	1857.6	1963.76	1974.61	10.8464	0.549292	10.9474	-23.322	1.18901	-0.337627			0	1756	36	108	1857.6	1963.76	1974.61	10.8464	0.549292	10.9474	20.4749	0.346506	0.311242
1924	ICK	Y156+T157	PK655	0	2686	22	137	3649.68	1746.3					0	1724	32	111	1878.12	1985.46										0	1724	32	111	1878.12	1985.46
1925	ICK	Y159	PK656	0	1768	22	128	2234.88	1069.35	1105.61	36.2593	3.27958	10.1106	0	2165	54	88	1857.68	1963.85	1888.47	75.3749	3.99131	10.883	-65.6726	0.493756	-1.80789			0	2165	54	88	1857.68	1963.85	1888.47	75.3749	3.99131	10.883	70.8087	0.102684	0.964558
1926	ICK	Y159	PK656	0	1910	16	126	2386.44	1141.87					0	1642	24	106	1715.08	1813.1										0	1642	24	106	1715.08	1813.1
1927	IDH1	T75+T77	PN706	0	2342	22	113	2621.6	1254.39	1197.89	56.499	4.71656	10.2263	0	1706	42	103	1713.92	1811.87	1650.11	161.765	9.80332	10.6883	-54.9334	1.09106	-1.30751			0	1706	42	103	1713.92	1811.87	1650.11	161.765	9.80332	10.6883	37.7515	0.384617	0.5414
1928	IDH1	T75+T77	PN706	0	1772	18	136	2385.44	1141.39					0	1186	32	122	1407.88	1488.34										0	1186	32	122	1407.88	1488.34
1929	IDH1	Y391	PN757	0	3335	26	136	4500.24	2153.28	2326.25	172.971	7.43561	11.1838	0	3672	42	128	4646.4	4911.95	4405.75	506.196	11.4894	12.1052	4.44443	2.93373	0.218718			0	3672	42	128	4646.4	4911.95	4405.75	506.196	11.4894	12.1052	89.3928	0.211707	1.26712
1930	IDH1	Y391	PN757	0	3985	28	132	5223.24	2499.22					0	2715	42	138	3688.74	3899.55										0	2715	42	138	3688.74	3899.55
1931	IGF1R	Pan	AP7649a	0	190	22	135	226.8	108.519	71.9588	36.5607	50.8079	6.1691	0	112	26	139	119.54	126.372	128.772	2.39973	1.86356	7.00867	32.5584	1.65048	0.817944			0	112	26	139	119.54	126.372	128.772	2.39973	1.86356	7.00867	78.9519	0.667134	0.711336
1932	IGF1R	Pan	AP7649a	0	74	20	137	73.98	35.398					0	126	38	141	124.08	131.171										0	126	38	141	124.08	131.171
1933	IGF1R	Pan	NK074-2	0	8092	32	169	13621.4	6517.58	6270.59	246.987	3.93882	12.6144	0	6723	64	150	9988.5	10559.4	10214.1	345.297	3.38061	13.3183	-0.109467	148.017	0.0911397			0	6723	64	150	9988.5	10559.4	10214.1	345.297	3.38061	13.3183	62.8882	0.116388	1.08936
1934	IGF1R	Pan	NK074-2	0	7390	28	171	12589	6023.61					0	6452	58	146	9335.24	9868.76										0	6452	58	146	9335.24	9868.76
1935	IGF1R	Y1161+T1163	PK657	0	1557	24	104	1594.32	762.852	657.763	105.089	15.9767	9.36142	0	2116	62	111	2279.94	2410.24	2780.17	369.934	13.3061	11.441	-33.0634	1.37168	-0.547754			0	2116	62	111	2279.94	2410.24	2780.17	369.934	13.3061	11.441	322.671	0.0907513	2.72398
1936	IGF1R	Y1161+T1163	PK657	0	869	32	138	1155.06	552.674					0	2710	73	113	2979.81	3150.11										0	2710	73	113	2979.81	3150.11
1937	IGF1R	Y1165+Y1166	11088	0	494	22	49	231.28	110.663	70.4037	40.2594	57.1836	6.13758	0	130	54	126	95.76	101.233	156.448	55.215	35.2929	7.28954	-13.0327	9.1466	0.0384663			0	130	54	126	95.76	101.233	156.448	55.215	35.2929	7.28954	122.215	0.756669	1.1448
1938	IGF1R	Y1165+Y1166	11088	0	76	26	126	63	30.1443					0	252	110	141	200.22	211.663										0	252	110	141	200.22	211.663
1939	IGF1R	Y1280	11302	0	273	28	124	303.8	145.363	150.755	5.39248	3.57698	7.23606	0	436	78	139	497.62	526.059	425.884	100.176	23.5218	8.73432	156.869	0.369471	2.00933			0	436	78	139	497.62	526.059	425.884	100.176	23.5218	8.73432	182.501	0.148486	1.72511
1940	IGF1R	Y1280	11302	0	283	24	126	326.34	156.147					0	307	70	130	308.1	325.708										0	307	70	130	308.1	325.708
1941	IGF1R	Y1346	PK658	0	5509	34	154	8431.5	4034.31	3877.99	156.325	4.03107	11.9211	0	3260	68	131	4181.52	4420.5	4768.6	348.099	7.29981	12.2193	-15.4381	0.955432	-0.195512			0	3260	68	131	4181.52	4420.5	4768.6	348.099	7.29981	12.2193	22.9657	0.493382	0.461871
1942	IGF1R	Y1346	PK658	0	4524	28	173	7778.08	3721.66					0	3676	64	134	4840.08	5116.69										0	3676	64	134	4840.08	5116.69
1943	IkBa (MAD3; IkBa)	Pan	DB075	0	4992	82	146	7168.6	3430.04	4314.37	884.328	20.4973	12.0749	0	3534	84	151	5209.5	5507.23	5435.39	71.8334	1.32159	12.4082	-31.4314	0.909317	-0.58856			0	3534	84	151	5209.5	5507.23	5435.39	71.8334	1.32159	12.4082	25.9836	0.839718	0.524264
1944	IkBa (MAD3; IkBa)	Pan	DB075	0	6753	128	164	10865	5198.7					0	3434	74	151	5073.6	5363.56										0	3434	74	151	5073.6	5363.56
1945	IkBa (MAD3; IkBa)	Pan	sc-371	0	462	22	49	215.6	103.16	87.1027	16.0578	18.4355	6.44465	0	167	46	126	152.46	161.173	278.263	117.09	42.0789	8.12031	-33.1722	1.94959	-0.458956			0	167	46	126	152.46	161.173	278.263	117.09	42.0789	8.12031	219.466	0.275735	1.90317
1946	IkBa (MAD3; IkBa)	Pan	sc-371	0	134	18	128	148.48	71.0449					0	325	54	138	373.98	395.353										0	325	54	138	373.98	395.353
1947	IkBa (MAD3; IkBa)	S32	sc-8404	0	1471	57	128	1809.92	866.012	892.922	26.9098	3.01368	9.80239	0	1441	58	148	2046.84	2163.82	2197.44	33.6174	1.52985	11.1016	41.3592	0.173864	0.82261			0	1441	58	148	2046.84	2163.82	2197.44	33.6174	1.52985	11.1016	146.095	0.0310998	1.67312
1948	IkBa (MAD3; IkBa)	S32	sc-8404	0	1544	120	135	1922.4	919.832					0	1700	64	129	2110.44	2231.05										0	1700	64	129	2110.44	2231.05
1949	IkBb (IkBb)	Pan	DB076	0	1248	37	105	1271.55	608.412	651.722	43.3097	6.64542	9.34811	0	742	28	83	592.62	626.489	761.149	134.66	17.6917	9.57203	-60.1096	0.308191	-1.50579			0	742	28	83	592.62	626.489	761.149	134.66	17.6917	9.57203	16.7903	1.44947	0.131515
1950	IkBb (IkBb)	Pan	DB076	0	1255	24	118	1452.58	695.032					0	1010	36	87	847.38	895.808										0	1010	36	87	847.38	895.808
1951	IkBe (IkBe)	S161	11213	0	122	18	128	133.12	63.6954	49.5036	14.1917	28.6681	5.62946	0	80	22	127	73.66	77.8697	64.4439	13.4258	20.8333	6.00997	-25.5953	1.76378	-0.234427			0	80	22	127	73.66	77.8697	64.4439	13.4258	20.8333	6.00997	30.1802	1.6402	0.0227586
1952	IkBe (IkBe)	S161	11213	0	84	24	123	73.8	35.3119					0	58	20	127	48.26	51.0181										0	58	20	127	48.26	51.0181
[truncated: 2,372 more rows]

## Sheet: Formula UP vs UPD1
										Globally Normalized Values for the signal intensity of samples analyzed with the KAM-2000 antibody microarray data were colourized using the Conditional Formatting feature under Format in the pull down menu of MS-Excel. This feature lets users colourize cells in the spreadsheet according to their desired criteria. In the case of your data, the Globally Normalized intensity signals with a value of…
[truncated: 4,333 more rows]

[truncated: 2 more sheets: Formula UP vs UO, Antibody Validation ]
