# Supplementary material for: Glycogen synthase kinase 3 inhibition controls Mycobacterium tuberculosis infection
Source: iScience. 2024 Jul 20;27(8):110555. doi: 10.1016/j.isci.2024.110555 (PMC11340618; doi:10.1016/j.isci.2024.110555)
Supplement: Data S2. Antibody microarray phosphorylation, related to Figure 4 — Status of P-4423632 treated THP-1 cells Infected with M. tuberculosis H37Rv (Ip D1) versus cells infected with M. tuberculosis ΔptpA (Ipko1). [file mmc3.zip]

Archive with 1 entries (1 files):
- S2._4228-KAM-2000(v2)-IP_vs_IO__IPD1__IPK01.xlsx
