# Supplementary material for: Glycogen synthase kinase 3 inhibition controls Mycobacterium tuberculosis infection
Source: iScience. 2024 Jul 20;27(8):110555. doi: 10.1016/j.isci.2024.110555 (PMC11340618; doi:10.1016/j.isci.2024.110555)
Supplement: Data S2. Antibody microarray phosphorylation, related to Figure 4 — Status of P-4423632 treated THP-1 cells Infected with M. tuberculosis H37Rv (Ip D1) versus cells infected with M. tuberculosis ΔptpA (Ipko1). [file mmc3.zip › S2._4228-KAM-2000(v2)-IP_vs_IO__IPD1__IPK01.xlsx]

## Sheet: Read Me First
			Kinexus Bioinformatics Corporation					Phone: 1-604-323-2547
			Suite 1, 8755 Ash Street					Facsimile: 1-604-323-2548
			Vancouver, B.C.					E-mail: info@kinexus.ca
			Canada. V6P 6T3					Website: www.kinexus.ca
Kinexus Order No 4228
Investigator(s):		Dr. Yossef Av-Gay
Institution:		University of British Columbia
Order Date:		2022 February 10
No.	Order 4228 / Sample Details
#	Sample Names	Control	Species, Organ, Tissue, Cells Type				Treatment Details		Barcode
1	Sample UP	Yes	THP-1 parental, Peripheral blood monocyte				Uninfected, no treatment		20996
2	Sample UO	No	THP-1, Peripheral blood monocyte				Uninfected, KO, GSK3B Clone F12		20997
3	Sample UPD1	No	Peripheral blood monocyte				Unifected, Drug 1 (10 mM)		20998
4	Sample IP	Yes	THP-1 parental, Peripheral blood monocyte				Infected with Mtb wt MOI15, no treatment		20999
5	Sample IO	No	THP-1, Peripheral blood monocyte				Infected with Mtb wt MOI15, KO, GSK3B Clone F12		21000
6	Sample IPD1	No	Peripheral blood monocyte				Infected with Mtb wt MOI15, Drug 1 (10 mM)		21001
7	Sample IPK01	No	Peripheral blood monocyte				Infected with Mtb wt MOI15, ΔptpA inoculum		21002
Thank you for using our Kinex™ KAM-2000 Antibody Microarray Services.
Workbook Description
The worksheet entitled "Recommended Leads" summarized those antibodies that revealed the largest changes associated with the treatment or comparisons between the provided samples of cell or tissue lysates.
The worksheet entitled "Normalized Full Data" provides the results with all of the most reliable antibodies that are used of this microarray.
The worksheet entitled "Protein + Antibody Info" has information on the antibodies used on the microarray and their intended targets. It also provides coordinates of the specific antibody spots that can be used to pinpoint their locations on the microarray slide image.
	In addition, this worksheet provides a listing of specific Gene Ontology (GO) terms for each target protein. The definitions of these GO terms is available in the accompanying workbook entitled "GO Term Definitions List_2020OC10.xlsx".
The worksheet entitled "Antibody Validation" provides additional data on the reliability of the antibodies from our previous studies. One strategy has been to cross-validate the utility of specific antibodies from previous Kinex™ KAM antibody microarrays with related antibodies for the same targets.
	The other validation approach has been evaluation of antibodies' specificities and potencies by Western blotting with diverse tissues and cell lines, and by dot blotting with purified preparations of the target proteins or peptides representing portions of the targets.
	Using the URL's provided in this worksheet, it is feasible to access over 5000 images of the testing data with the Kinexus antibodies that are used with this microarray.
	The Kinexus antibodies can be purchased directly from Kinexus. In addition, many of the other antibodies used on the KAM-2000 antibody microarray can also be procured through Kinexus at a price of US$89 per 25 µg of antibody.
	More information about antibodies available from Kinexus can be retrieved from our Products website at www.kinexusproducts.ca .
Follow-up Recommendations
The worksheet "Recommended Leads" provides a listing of those antibodies that have revealed the largest changes between a "control" cell/tissue lysate sample and and "treatment" sample.
	These have also been selected on the basis of the signal strength and the precision of duplicate measurements (i.e. low %Error").
It should be appreciated that even the best antibodies can have cross-reactivities with off-target proteins and phosphosites. Over 300,000 different human phosphosites have been confirmed by mass spectrometry studies.
	The selectivity and potency of an antibody will be highly depended on the experimental model system that is under investigation. For this reason, further validation is highly recommended before publication.
One of the reasons why many different antibodies have been included in the KAM-2000 antibody microarray is to provided redundancy and cross-validation possibilities. Most of the pan-specific antibodies for the same proteins target different epitopes.
	Therefore, if two or three antibodies for the same target protein reveal a similar trend with respect to observed changes associated with the "treatment" relative to the "control", then it is more likely that this is a true change in the target protein.
Kinexus also provides custom Kinetworks™ multi-immunoblotting services with most of the antibodies used on the KAM-2000 microarray to confirm that the target protein or phosphosite is present and altered in your study.
	We recommend first looking at the typical immuno-reactivities of your most interesting antibodies with our library of testing images that you can obtain by retrieving these with the URL's provided in the "Protein + Antibody Info" worksheet in this report.
	Note that antibody microarrays are typically 50- to 500-times more sensitive that Western blotting, so there is a highly probability that the target protein or phosphosite might not be detectable in your model system by Western blotting (~ a third of the time by our experience).
	Presently, we can screen 18 different antibodies of your choice from the KAM-2000 microarray for a price of US$749 per sample. Note that these cell/tissue samples should be harvested and prepared in 2X SDS-PAGE sample buffer for Western blotting.
	Should it turn out that the observed change with an antibody appears to be due to a cross-reactive protein, it may be possible for us to immunoprecipitate this protein with the antibody, perform SDS-PAGE separation and identify it by mass spectrometry.
Antibody Microarray Results Analytics
Thare are several bioinformatics and pre-publication services offered by Kinexus.
	This report provides summary information on the targets of the antibodies used on the KAM-2000 antibody microarray as well as specific URL links to with open-access to Kinexus SigNET KnowledgeBases and other reputable websites.
	The most revelant SigNET websites include:			PhosphoNET – Human Phosphorylation Site KnowledgeBase (www.phosphonet.ca)
				KinaseNET – Human Protein Kinase KnowledgeBase (www.kinasenet.ca)
				OncoNET – Human Cancer Protein KnowledgeBase (www.onconet.ca)
				KinATLAS – Human Protein Interaction Altas (http://kinatlas.ca:8080/KinAtlas/KinaseDrugQuery.html)
				KiNECTOR - Human Protein Kinase-Protein Substrate+Phosphosite Interaction KnowledgeBase (www.kinector.ca)
				KiNET-AM - Kinex™ Antibody Microarray DataBase (www.kinet-am.ca)
	In addition, SigNET also features:			TranscriptoNET - Human mRNA Expression KnowledgeBase (http://www.transcriptonet.ca)
				DrugKiNET - Human Kinase Drug Interaction KnowledgeBase (www.drugkinet.ca)
				DrugProNET – Human Protein – Drug Interaction KnowledgeBase (www.drugpronet.ca)
	While the free KiNector website is useful for linking protein kinases to phosphosites of interest, Kinexus also offers a custom service in which we can create signalling maps where we can visualize how the leads in your study appear to interconnect
		in according to experimentally verified kinase-substrate(phosphosite) relationships. These Kinetscape Maps are custom produced for approximately US$399 per map.
	As mentioned above, we have provided GO terms for all of the target proteins tracked on the KAM-2000 antibody microarray as well as descriptions of all of these GO terms. We can also perform a GO term analyses of the leads from your study
		to identify the most commonly utilized GO terms, and thereby the most common properties (i.e. molecular function, cell location and biological effect) amongst those proteins that are affected.
		These GO Term analyses are approximately US$299 per report.
	For publication purposes, we can also produce figures of Western blotting data, Venn diagrams of the overlaps of leads from multiple treatments, and other diagrams that will support a publication. These figures are typically around US$299 each.

## Sheet: Normalized Data
										Globally Normalized Values for the signal intensity of samples analyzed with the KAM-2000 antibody microarray data were colourized using the Conditional Formatting feature under Format in the pull down menu of MS-Excel. This feature lets users colourize cells in the spreadsheet according to their desired criteria. In the case of your data, the Globally Normalized intensity signals with a value of…
	U
										The Conditional Formatting feature for %CFC (change from control) is set to blue for -100%, white for 0 changes, and orange for +200%. In this case, it is best to focus on orange coloured cells for follow up immunoblotting studies.
Normalized Data for Order 4228
KAM-2000 (v2) ARRAY DETAILS INCLUDING Z-SCORES										Lead Selection Recommendation for Follow Up Immunoblotting
Sample Identification:		Control ID: Sample UPI vs Treated ID: Sample IO, IPD1, IPK01								Priority	Lead selection criteria: %CFC ≥75%; Sum of %Error/%CFC<0.75; Average Normalized Net Signal ≥1500
Array Barcodes:		K02020-1164, -1165, -1166, -1168								Possible	Lead selection criteria: %CFC ≥50% + <75%; Sum of %Error/%CFC<0.8; Average Normalized Net Signal ≥750
Date of Report:		2022-02-10
										Globally Normalized Median										Globally Normalized Median															Globally Normalized Median
				Control Sample: IP #20999, THP-1 (parental), PBMC, infected no treatment						2451.9				Treated Sample: IO #21000, THP-1, PBMC, infected, KO, GSK3B F12 Clone						2324.87				Changes Control vs Treated					Treated Sample: IPD1 #21001, PBMC, infected, Drug1, 10 uM						2641.95				Changes Control vs Treated					Treated Sample: IPK01 #21002, PBMC, infected, ΔptpA inoculum
No.	Target Name	Antibody P-Site	Cat No.	Flag	Signal Median	Background Median	Spot Area	Not Normalized	Normalized	Average Normalized	Error Range	% Error Range	Log2 Intensity	Flag	Signal Median	Background Median	Spot Area	Not Normalized	Normalized	Average Normalized	Error Range	% Error Range	Log2 Intensity	%CFC	Sum %Errors/%CFC	Z-Score Ratio	Lead		Flag	Signal Median	Background Median	Spot Area	Not Normalized	Normalized	Average Normalized	Error Range	% Error Range	Log2 Intensity	%CFC	Sum %Errors/%CFC	Z-Score Ratio	Lead		Flag	Signal Median	Background Median	Spot Area	Not Normalized	Normalized
1	14-3-3 (KCIP-1)	Pan	NN441-2	0	84	28	130	72.8	49.9124	61.0536	11.1412	18.2482	5.932	0	88	20	130	88.4	71.4488	70.1314	1.31744	1.87853	6.13199	14.8686	1.35364	0.786207			0	78	28	129	64.5	39.0653	40.9549	1.88967	4.61402	5.35597	-32.9194	0.694491	-0.997902			0	124	68	130	72.8	57.0382
2	14-3-3 (KCIP-1)	Pan	NN441-2	0	110	32	135	105.3	72.1948					0	92	26	129	85.14	68.814										0	84	30	131	70.74	42.8446										0	88	30	129	74.82	58.6208
3	14-3-3 (KCIP-1)	Pan	NN441-3	0	53	18	162	56.7	38.8741	42.4736	3.59945	8.47458	5.40849	0	44	12	163	52.16	42.158	37.0823	5.07578	13.6879	5.21266	-12.6933	1.746	0.106318			0	52	18	166	56.44	34.1836	52.5231	18.3395	34.917	5.71488	23.6613	1.83386	0.275637			0	66	36	177	53.1	41.6034
4	14-3-3 (KCIP-1)	Pan	NN441-3	0	66	24	160	67.2	46.073					0	36	12	165	39.6	32.0065										0	97	22	156	117	70.8626										0	48	18	159	47.7	37.3725
5	14-3-3 (KCIP-1)	Pan	sc-133233	0	216	28	131	246.28	168.852	128.168	40.6841	31.7428	7.00189	0	27	8	136	25.84	20.885	19.6888	1.1962	6.07553	4.29931	-84.6383	0.446823	-4.4224			0	68	16	147	76.44	46.2969	45.0977	1.19921	2.65915	5.49498	-64.8135	0.530784	-2.32883			0	234	95	145	201.55	157.913
6	14-3-3 (KCIP-1)	Pan	sc-133233	0	110	22	145	127.6	87.4839					0	28	12	143	22.88	18.4926										0	66	18	151	72.48	43.8985										0	73	26	146	68.62	53.7632
7	14-3-3 (KCIP-1)	Pan	sc-1657	0	118	22	135	129.6	88.8551	90.0001	1.14497	1.27219	6.49185	0	38	14	136	32.64	26.3811	29.3635	2.98242	10.1569	4.87595	-67.3739	0.169637	-2.46739			0	31	14	134	22.78	13.797	24.8867	11.0897	44.5607	4.6373	-72.348	0.633506	-2.84789			0	348	196	137	208.24	163.154
8	14-3-3 (KCIP-1)	Pan	sc-1657	0	309	20	46	132.94	91.145					0	49	20	138	40.02	32.346										0	68	24	135	59.4	35.9764										0	143	52	136	123.76	96.9649
9	14-3-3-F	Pan	NN450-1	0	827	28	132	1054.68	723.1	920.199	197.099	21.4192	9.8458	0	907	30	100	877	708.831	619.269	89.5616	14.4625	9.27442	-32.7027	1.09721	-0.762827			0	770	32	130	959.4	581.073	605.663	24.5899	4.06	9.24237	-34.181	0.745421	-0.943124			0	516	61	135	614.25	481.259
10	14-3-3-F	Pan	NN450-1	0	1290	46	131	1629.64	1117.3					0	692	30	99	655.38	529.707										0	896	36	121	1040.6	630.253										0	356	48	145	446.6	349.907
11	14-3-3-S (YWHAS; SFN)	Pan	NN454-1	0	1926	30	205	3886.8	2664.83	2737.59	72.757	2.6577	11.4187	0	1330	30	134	1742	1407.96	1913.47	505.509	26.4184	10.902	-30.1038	0.965864	-0.73708			0	2531	43	192	4776.96	2893.23	2838.72	54.5097	1.92022	11.471	3.69468	1.23906	0.050766			0	395	80	258	812.7	636.743
12	14-3-3-S (YWHAS; SFN)	Pan	NN454-1	0	2228	36	187	4099.04	2810.34					0	1999	30	152	2992.88	2418.98										0	2560	48	183	4596.96	2784.21										0	1742	38	147	2504.88	1962.55
13	14-3-3-S (YWHAS; SFN)	Pan	NN454-2	0	2626	34	165	4276.8	2932.22	3224.31	292.091	9.05901	11.6548	0	1928	28	133	2527	2042.43	1857.17	185.266	9.97572	10.8589	-42.401	0.448921	-1.2441			0	2896	40	153	4369.68	2646.55	3504.51	857.952	24.4814	11.775	8.69067	3.85936	0.155428			0	3172	64	115	3574.2	2800.35
14	14-3-3-S (YWHAS; SFN)	Pan	NN454-2	0	4593	94	114	5128.86	3516.4					0	1356	30	156	2068.56	1671.9										0	4308	46	169	7202.78	4362.46										0	2592	52	152	3860.8	3024.9
15	14-3-3-T (YWHAQ)	Pan	NN455-1	0	50	18	135	43.2	29.6184	43.55	13.9316	31.9899	5.4446	0	72	22	138	69	55.7689	40.59	15.1788	37.3955	5.34305	-6.79661	10.2088	0.272302			0	119	26	138	128.34	77.7308	87.3064	9.57554	10.9677	6.44801	100.475	0.427546	1.29248			0	141	42	142	140.58	110.143
16	14-3-3-T (YWHAQ)	Pan	NN455-1	0	84	20	131	83.84	57.4816					0	38	14	131	31.44	25.4112										0	148	24	129	159.96	96.8819										0	150	26	134	166.16	130.185
17	14-3-3-Z (YWHAZ)	Pan	NN001-2	0	48	18	129	38.7	26.5331	46.2993	19.7661	42.6921	5.53292	0	176	36	134	187.6	151.627	103.092	48.5351	47.0796	6.68778	122.664	0.731853	2.50186			0	90	28	129	79.98	48.4409	50.803	2.36209	4.6495	5.66684	9.72801	4.86653	0.0272701			0	57	24	138	45.54	35.6802
18	14-3-3-Z (YWHAZ)	Pan	NN001-2	0	101	28	132	96.36	66.0654					0	72	22	135	67.5	54.5565										0	92	26	133	87.78	53.1651										0	47	22	140	35	27.4222
19	14-3-3b (YWHAB)	Pan	NN452-1	0	88	16	215	154.8	106.132	348.345	242.212	69.5324	8.44437	0	363	28	72	241.2	194.949	150.447	44.502	29.5799	7.23311	-56.811	1.7446	-1.83673			0	43	16	222	59.94	36.3035	59.8335	23.53	39.3258	5.90288	-82.8234	1.31434	-3.80192			0	76	26	229	114.5	89.7097
20	14-3-3b (YWHAB)	Pan	NN452-1	0	916	28	97	861.36	590.557					0	84	26	226	131.08	105.945										0	78	16	222	137.64	83.3635										0	48	20	229	64.12	50.2375
21	14-3-3e (YWHAE)	Pan	NN451-3	0	570	22	144	789.12	541.029	489.361	51.6676	10.5582	8.93476	0	689	44	80	516	417.054	386.212	30.8426	7.98594	8.59325	-21.0784	0.879768	-0.3128			0	603	34	84	477.96	289.483	255.941	33.5416	13.1052	7.99967	-47.6987	0.496101	-1.44859			0	247	44	138	280.14	219.487
22	14-3-3e (YWHAE)	Pan	NN451-3	0	698	26	95	638.4	437.694					0	492	34	96	439.68	355.369										0	286	31	144	367.2	222.4										0	550	42	73	370.84	290.55
23	4E-BP1 (PHAS1)	Pan	sc-6024	0	70	22	145	69.6	47.7185	81.9304	34.212	41.7573	6.35633	0	112	26	150	129	104.264	80.4203	23.8432	29.6482	6.32949	-1.84313	38.7414	0.363704			0	66	18	150	72	43.6078	64.1216	20.5138	31.9921	6.00274	-21.7362	3.39293	-0.663398			0	142	32	146	160.6	125.829
24	4E-BP1 (PHAS1)	Pan	sc-6024	0	141	20	140	169.4	116.142					0	70	20	140	70	56.5771										0	120	18	137	139.74	84.6354										0	309	46	132	347.16	271.997
25	4E-BP1 (PHAS1)	T37+T46	PN550	0	256	18	69	164.22	112.591	116.931	4.33991	3.71152	6.86951	0	376	26	59	206.5	166.903	145.33	21.5721	14.8434	7.18319	24.2875	0.76397	0.945754			0	131	24	148	158.36	95.9128	89.2142	6.69864	7.50849	6.4792	-23.7031	0.473356	-0.704503			0	269	60	144	300.96	235.8
26	4E-BP1 (PHAS1)	T37+T46	PN550	0	154	22	134	176.88	121.271					0	140	24	132	153.12	123.758										0	138	34	131	136.24	82.5156										0	256	50	141	290.46	227.573
27	4E-BP1 (PHAS1)	T45	Y021223	0	70	18	128	66.56	45.6342	112.228	66.5933	59.3378	6.81028	0	74	24	133	66.5	53.7483	58.6382	4.88988	8.33908	5.87377	-47.7507	1.4173	-1.27408			0	140	22	131	154.58	93.6234	110.104	16.4801	14.9678	6.78272	-1.89217	39.2701	-0.177208			0	658	54	45	271.8	212.953
28	4E-BP1 (PHAS1)	T45	Y021223	0	396	18	69	260.82	178.821					0	84	24	131	78.6	63.528										0	406	26	55	209	126.584										0	119	40	130	102.7	80.4645
29	A6 (Twinfilin-1)	Y309	PK501	0	194	54	139	194.6	133.42	262.637	129.217	49.1999	8.03692	0	131	22	146	159.14	128.624	220.53	91.9055	41.6749	7.78483	-16.0325	5.66817	-0.113073			0	350	32	151	480.18	290.827	251.084	39.7436	15.8288	7.97202	-4.39841	14.7846	-0.201944			0	904	36	77	668.36	523.654
30	A6 (Twinfilin-1)	Y309	PK501	0	735	38	82	571.54	391.854					0	284	28	151	386.56	312.435										0	271	32	146	348.94	211.34										0	156	28	137	175.36	137.393
31	A6r (Twinfin-2)	Y309	PK502	0	226	28	143	283.14	194.124	152.781	41.3423	27.0598	7.25533	0	62	18	129	56.76	45.876	49.5131	3.6371	7.34574	5.62974	-67.5922	0.509016	-2.51929			0	34	12	127	27.94	16.9222	30.1136	13.1913	43.8053	4.91234	-80.2897	0.882618	-3.54134			0	86	28	136	78.88	61.8018
32	A6r (Twinfin-2)	Y309	PK502	0	150	24	129	162.54	111.439					0	68	20	137	65.76	53.1502										0	75	20	130	71.5	43.3049										0	178	28	135	202.5	158.657
33	AAK1	Pan+S637	PK503	0	116	16	131	131	89.815	102.019	12.2039	11.9624	6.67269	0	40	16	131	31.44	25.4112	51.7438	26.3326	50.8903	5.69331	-49.2801	1.27542	-1.34403			0	54	22	129	41.28	25.0018	27.0671	2.06531	7.63034	4.75847	-73.4684	0.266682	-2.93049			0	88	26	138	85.56	67.0355
34	AAK1	Pan+S637	PK503	0	141	22	140	166.6	114.223					0	89	20	140	96.6	78.0764										0	61	24	130	48.1	29.1324										0	98	27	137	97.27	76.2102
35	Abl (Abl1)	Pan	NK001-5	0	54	14	135	54	37.023	44.8046	7.78168	17.368	5.48558	0	62	20	140	58.8	47.5248	44.2756	3.24914	7.33844	5.46844	-1.18066	20.9259	0.420502			0	92	24	143	97.24	58.8947	41.7423	17.1524	41.0911	5.38344	-6.83441	8.55364	-0.317956			0	80	24	138	77.28	60.5482
36	Abl (Abl1)	Pan	NK001-5	0	75	16	130	76.7	52.5863					0	56	20	141	50.76	41.0265										0	45	16	140	40.6	24.5899										0	88	26	136	84.32	66.064
37	Abl (Abl1)	Pan	NK001-6	0	238	26	145	307.4	210.757	289.259	78.5024	27.1391	8.17622	0	112	16	146	140.16	113.284	130.475	17.1914	13.176	7.02763	-54.8934	0.734426	-1.71313			0	183	30	150	229.5	139	180.918	41.918	23.1696	7.49919	-37.4545	1.3432	-1.0908			0	164	26	149	205.62	161.101
38	Abl (Abl1)	Pan	NK001-6	0	618	22	90	536.4	367.761					0	144	18	145	182.7	147.666										0	284	32	146	367.92	222.836										0	136	26	139	152.9	119.796
39	Abl (Abl1)	Pan	sc-131	0	1568	36	106	1623.92	1113.38	1188.66	75.28	6.3332	10.2151	0	718	22	145	1009.2	815.681	786.228	29.4524	3.74604	9.6188	-33.8557	0.297712	-0.823924			0	1400	44	99	1342.44	813.067	896.636	83.5694	9.32033	9.80838	-24.5669	0.637179	-0.647492			0	1326	52	118	1503.32	1177.84
40	Abl (Abl1)	Pan	sc-131	0	1670	24	112	1843.52	1263.94					0	1268	36	76	936.32	756.776										0	1398	38	119	1618.4	980.205										0	1520	36	112	1662.08	1302.23
41	Abl (Abl1)	Pan	sc-23	0	186	20	131	217.46	149.093	134.722	14.3704	10.6667	7.07385	0	40	20	136	27.2	21.9843	29.3959	7.4116	25.2131	4.87754	-78.1804	0.458935	-3.52563			0	106	28	132	102.96	62.3591	56.5689	5.79014	10.2355	5.82194	-58.0106	0.360317	-1.95541			0	177	28	134	199.66	156.432
42	Abl (Abl1)	Pan	sc-23	0	160	26	131	175.54	120.352					0	55	22	138	45.54	36.8075										0	92	28	131	83.84	50.7788										0	156	28	132	168.96	132.379
43	Abl (Abl1)	Pan	sc-887	0	600	30	133	758.1	519.761	759.389	239.628	31.5553	9.5687	0	924	32	82	731.44	591.182	385.282	205.9	53.4414	8.58977	-49.2642	1.72533	-1.47475			0	495	40	140	637	385.807	607.753	221.945	36.519	9.24734	-19.9678	3.4092	-0.538681			0	1645	36	106	1705.54	1336.28
44	Abl (Abl1)	Pan	sc-887	0	1327	26	112	1457.12	999.017					0	186	24	137	221.94	179.382										0	1086	56	133	1369.9	829.698										0	1382	44	95	1271.1	995.896
45	Abl (Abl1)	Y139	PK504	0	681	22	78	514.02	352.417	206.444	145.973	70.7084	7.68961	0	76	18	141	81.78	66.0983	67.2379	1.13963	1.69492	6.0712	-67.4305	1.07375	-2.52624			0	234	22	149	315.88	191.317	145.171	46.1455	31.7869	7.18161	-29.6797	3.45338	-0.856192			0	438	30	65	265.2	207.782
46	Abl (Abl1)	Y139	PK504	0	80	17	140	88.2	60.4708					0	82	22	141	84.6	68.3775										0	131	22	150	163.5	99.0259										0	604	30	63	361.62	283.326
47	Abl (Abl1)	Y226	PK505	0	98	18	125	100	68.561	54.6226	13.9385	25.5178	5.77143	0	90	28	128	79.36	64.1423	57.353	6.78926	11.8377	5.8418	4.99879	7.47289	0.563085			0	83	24	130	76.7	46.4544	125.197	78.7423	62.8949	6.96805	129.204	0.684286	1.58201			0	878	38	51	428.4	335.648
48	Abl (Abl1)	Y226	PK505	0	64	18	129	59.34	40.6841					0	66	20	136	62.56	50.5638										0	574	22	61	336.72	203.939										0	158	35	135	166.05	130.099
49	Abl (Abl1)	Y257	PK506	0	79	18	134	81.74	56.0418	38.4285	17.6133	45.8341	5.2641	0	43	14	134	38.86	31.4084	32.6773	1.26894	3.88326	5.03022	-14.9658	3.32206	0.0452342			0	62	16	141	64.86	39.2833	44.6555	5.37223	12.0304	5.48077	16.2049	3.5708	0.141364			0	118	38	129	103.2	80.8563
50	Abl (Abl1)	Y257	PK506	0	34	12	138	30.36	20.8151					0	48	18	140	42	33.9463										0	83	24	140	82.6	50.0278										0	182	44	141	194.58	152.452
51	Abl (Abl1)	Y264	PK507	0	1706	27	96	1611.84	1105.09	939.149	165.945	17.6697	9.87521	0	349	34	154	485.1	392.079	401.787	9.70702	2.41596	8.65029	-57.218	0.351038	-1.926			0	2288	42	116	2605.36	1577.97	1262.67	315.296	24.9705	10.3023	34.4494	1.23776	0.559605			0	1318	36	77	987.14	773.416
52	Abl (Abl1)	Y264	PK507	0	784	22	148	1127.76	773.204					0	370	26	148	509.12	411.494										0	1606	26	99	1564.2	947.378										0	326	42	150	426	333.767
53	Abl (Abl1)	Y393+T394	PK873	0	1742	28	123	2108.22	1445.42	1529.48	84.0661	5.49637	10.5788	0	1006	30	104	1015.04	820.401	831.587	11.1861	1.34515	9.69972	-45.6296	0.149936	-1.34318			0	1324	26	133	1726.34	1045.58	1070.46	24.8746	2.32374	10.064	-30.0117	0.260569	-0.796231			0	1116	44	117	1254.24	982.686
54	Abl (Abl1)	Y393+T394	PK873	0	1984	39	121	2353.45	1613.55					0	708	22	152	1042.72	842.773										0	1462	38	127	1808.48	1095.33										0	1136	56	108	1166.4	913.864
55	Abl (Abl1)	Y413	PK896	0	234	22	147	311.64	213.664	209.228	4.4359	2.12013	7.70893	0	144	24	144	172.8	139.665	177.652	37.9875	21.3831	7.47291	-15.0915	1.55738	-0.0695937			0	832	32	68	544	329.481	301.317	28.1633	9.34673	8.23514	44.0148	0.260523	0.651711			0	453	26	78	333.06	260.95
56	Abl (Abl1)	Y413	PK896	0	230	24	145	298.7	204.792					0	208	24	145	266.8	215.64										0	580	30	82	451	273.154										0	118	30	135	118.8	93.0788
57	Abl (Abl1)	Y469	PK508	0	782	18	77	588.28	403.331	533.357	130.026	24.3788	9.05896	0	591	24	82	464.94	375.785	303.609	72.1763	23.7728	8.24607	-43.0758	1.11783	-1.15643			0	1724	26	95	1613.1	976.995	824.035	152.96	18.5623	9.68656	54.5005	0.787904	0.832168			0	286	30	153	391.68	306.878
58	Abl (Abl1)	Y469	PK508	0	980	22	101	967.58	663.383					0	226	20	139	286.34	231.433										0	1420	35	80	1108	671.075										0	282	28	144	365.76	286.57
59	ACACA (ACC1; ACCA)	S29	PN733	0	478	24	75	340.5	233.45	193.637	39.8134	20.5608	7.59721	0	114	30	137	115.08	93.0128	106.446	13.433	12.6196	6.73398	-45.0281	0.736882	-1.17955			0	167	22	140	203	122.95	164.492	41.5424	25.255	7.36187	-15.0509	3.04406	-0.461007			0	170	30	143	200.2	156.855
60	ACACA (ACC1; ACCA)	S29	PN733	0	178	20	142	224.36	153.824					0	135	32	144	148.32	119.879										0	265	32	146	340.18	206.035										0	249	44	148	303.4	237.711
61	ACACA (ACC1; ACCA)	S80	PN863	0	88	22	130	85.8	58.8254	67.135	8.3096	12.3775	6.06899	0	74	22	136	70.72	57.1591	53.2552	3.90382	7.3304	5.73485	-20.6744	0.953251	-0.16955			0	142	24	133	156.94	95.0528	60.6027	34.4501	56.8459	5.92131	-9.72969	7.11465	-0.370225			0	68	20	137	65.76	51.5224
62	ACACA (ACC1; ACCA)	S80	PN863	0	104	20	131	110.04	75.4446					0	61	18	142	61.06	49.3514										0	60	26	127	43.18	26.1525										0	142	24	135	159.3	124.81
63	ACACB (ACC2)	T1342	PN734	0	630	25	88	532.4	365.019	281.58	83.4388	29.6323	8.1374	0	90	26	128	81.92	66.2114	69.2585	3.04708	4.39958	6.11392	-75.4036	0.45133	-3.2667			0	234	28	133	273.98	165.94	252.556	86.6159	34.2958	7.98046	-10.3074	6.20218	-0.333675			0	784	28	73	551.88	432.393
64	ACACB (ACC2)	T1342	PN734	0	600	22	50	289	198.141					0	89	26	142	89.46	72.3056										0	750	50	80	560	339.171										0	132	34	137	134.26	105.192
65	ACC1 (ACACA; ACCA)	S80	07-303	0	174	20	138	212.52	145.706	162.832	17.1265	10.5179	7.34724	0	64	18	132	60.72	49.0766	69.2747	20.198	29.1565	6.11426	-57.4565	0.690511	-1.82552			0	438	20	51	213.18	129.115	125.063	4.05189	3.23987	6.96652	-23.1947	0.593143	-0.678977			0	98	24	132	97.68	76.5314
66	ACC1 (ACACA; ACCA)	S80	07-303	0	215	22	136	262.48	179.959					0	108	26	135	110.7	89.4727										0	178	30	135	199.8	121.012										0	431	20	64	263.04	206.09
67	ACK1 (TNK2)	Pan	sc-323	0	928	20	77	699.16	479.351	345.74	133.612	38.6452	8.43354	0	84	22	142	88.04	71.1579	80.1132	8.95535	11.1784	6.32397	-76.8285	0.648504	-3.4332			0	242	38	145	295.8	179.155	164.147	15.0083	9.14324	7.35884	-52.5228	0.909861	-1.66421			0	347	30	138	437.46	342.746
68	ACK1 (TNK2)	Pan	sc-323	0	243	22	140	309.4	212.128					0	98	22	145	110.2	89.0686										0	211	40	144	246.24	149.139										0	312	41	143	387.53	303.626
69	ACK1 (TNK2)	Y284	PK511	0	441	24	144	600.48	411.695	461.683	49.9878	10.8273	8.85076	0	1012	28	67	659.28	532.86	622.85	89.99	14.4481	9.28274	34.9084	0.724049	1.06608			0	496	48	144	645.12	390.725	377.08	13.6456	3.61875	8.55873	-18.3246	0.788343	-0.513315			0	380	36	137	471.28	369.244
70	ACK1 (TNK2)	Y284	PK511	0	904	26	85	746.3	511.671					0	1339	42	68	881.96	712.839										0	443	32	146	600.06	363.434										0	1303	44	74	931.66	729.947
71	ACK1 (TNK2)	Y518	PK512	0	136	24	137	153.44	105.2	91.4741	13.7259	15.0052	6.51529	0	82	20	135	83.7	67.6501	85.0354	17.3853	20.4448	6.40999	-7.03883	5.03636	0.217001			0	175	32	138	197.34	119.522	162.869	43.3473	26.6149	7.34757	78.05	0.53325	1.06894			0	137	28	140	152.6	119.561
72	ACK1 (TNK2)	Y518	PK512	0	110	20	126	113.4	77.7482					0	123	24	128	126.72	102.421										0	284	28	133	340.48	206.216										0	186	29	132	207.24	162.371
73	ACK1 (TNK2)	Y859+Y860	PK513	0	78	20	130	75.4	51.695	48.5549	3.1401	6.4671	5.60155	0	64	20	134	58.96	47.6541	40.8972	6.75693	16.5217	5.35393	-15.7713	1.45764	0.00549817			0	56	18	133	50.54	30.6102	56.7325	26.1223	46.0446	5.8261	16.8424	3.11783	0.161034			0	216	36	141	253.8	198.85
74	ACK1 (TNK2)	Y859+Y860	PK513	0	64	16	138	66.24	45.4148					0	51	19	132	42.24	34.1403										0	117	22	144	136.8	82.8547										0	135	28	144	154.08	120.72
75	ACLY	S455	PN735	0	297	20	150	415.5	284.871	233.923	50.9477	21.7797	7.86989	0	819	24	62	492.9	398.384	256.981	141.402	55.0244	8.00552	9.85708	7.79177	0.583787			0	154	24	137	178.1	107.869	64.7212	43.1474	66.6667	6.01617	-72.3322	1.22278	-2.81334			0	236	34	135	272.7	213.658
76	ACLY	S455	PN735	0	210	18	139	266.88	182.976					0	118	18	143	143	115.579										0	52	26	137	35.62	21.5737										0	116	28	137	120.56	94.4577
77	ACLY	Y682	PN686	0	874	20	89	760.06	521.105	442.123	78.9823	17.8643	8.7883	0	106	22	134	112.56	90.976	235.223	144.247	61.3236	7.87789	-46.7968	1.69217	-1.31752			0	238	22	140	302.4	183.153	170.858	12.295	7.19603	7.41665	-61.355	0.408449	-2.08846			0	232	30	140	282.8	221.571
78	ACLY	Y682	PN686	0	768	22	71	529.66	363.14					0	648	22	75	469.5	379.471										0	217	30	140	261.8	158.563										0	186	30	143	223.08	174.781
79	ACO1	S806	PN737	0	122	24	134	131.32	90.0343	266.504	176.469	66.2165	8.05801	0	117	26	132	120.12	97.0864	105.524	8.43807	7.99632	6.72143	-60.4041	1.2286	-2.04196			0	920	28	85	758.2	459.214	301.675	157.539	52.2215	8.23685	13.1978	8.97407	0.153836			0	174	38	141	191.76	150.242
80	ACO1	S806	PN737	0	938	28	71	646.1	442.973					0	128	28	141	141	113.963										0	193	30	146	237.98	144.136										0	232	36	141	276.36	216.526
81	ACO1	Pan+S711	PN736	0	51	20	128	39.68	27.205	31.0581	3.85313	12.4062	4.9569	0	78	24	131	70.74	57.1752	46.3124	10.8628	23.4555	5.53333	49.1152	0.730154	1.49971			0	70	26	127	55.88	33.8445	38.7988	4.95433	12.7693	5.27794	24.9236	1.0101	0.286066			0	126	44	133	109.06	85.4476
82	ACO1	Pan+S711	PN736	0	56	18	134	50.92	34.9113					0	56	22	129	43.86	35.4496										0	82	26	129	72.24	43.7531										0	125	32	134	124.62	97.6387
83	ACP1	Y132+Y133	PN687	0	476	26	155	697.5	478.213	467.929	10.2842	2.1978	8.87015	0	303	32	152	411.92	332.932	515.094	182.162	35.3648	9.00869	10.0796	3.72661	0.543548			0	2106	42	105	2167.2	1312.59	1184.77	127.825	10.789	10.2104	153.195	0.0847733	1.86633			0	348	42	148	452.88	354.828
84	ACP1	Y132+Y133	PN687	0	476	31	150	667.5	457.645					0	974	26	91	862.68	697.257										0	1688	26	105	1745.1	1056.94										0	1454	44	85	1198.5	939.014
85	ACS1 (ACSL1)	Y567	PN688	0	1044	22	120	1226.4	840.833	837.267	3.56517	0.425811	9.70954	0	268	26	153	370.26	299.261	453.732	154.472	34.0447	8.8257	-45.8079	0.7525	-1.31213			0	558	62	153	758.88	459.626	641.016	181.39	28.2973	9.32422	-23.4392	1.22543	-0.628521			0	709	33	104	703.04	550.826
86	ACS1 (ACSL1)	Y567	PN688	0	1240	24	100	1216	833.702					0	901	26	86	752.5	608.204										0	1329	48	106	1357.86	822.406										0	319	34	154	438.9	343.874
87	ACTA1 (alpha-actin)/ACTB (beta-actin)	Pan	sc-8432	0	336	22	141	442.74	303.547	398.086	94.5388	23.7483	8.63694	0	214	26	141	265.08	214.25	195.628	18.622	9.51909	7.61197	-50.858	0.654124	-1.51429			0	957	36	82	755.22	457.409	635.31	177.901	28.0023	9.31132	59.592	0.868415	0.890138			0	936	42	56	500.64	392.247
88	ACTA1 (alpha-actin)/ACTB (beta-actin)	Pan	sc-8432	0	1036	24	71	718.52	492.625					0	174	24	146	219	177.006										0	848	44	167	1342.68	813.212										0	692	26	73	486.18	380.918
89	ACTB (beta-actin)	Pan	NN218-1	0	50	14	136	48.96	33.5675	36.2208	2.65331	7.32538	5.17875	0	109	26	136	112.88	91.2347	61.7903	29.4444	47.6521	5.94931	70.5935	0.778789	1.83476			0	64	18	133	61.18	37.0545	31.1069	5.94761	19.1199	4.95916	-14.1184	1.87311	-0.49657			0	75	22	138	73.14	57.3045
90	ACTB (beta-actin)	Pan	NN218-1	0	64	22	135	56.7	38.8741					0	47	18	138	40.02	32.346										0	51	20	134	41.54	25.1592										0	166	24	138	195.96	153.533
91	ACTB (beta-actin)	Y53	PN501	0	785	28	74	560.18	384.065	240.636	143.43	59.6045	7.91071	0	106	32	142	105.08	84.9304	104.005	19.0746	18.3401	6.70051	-56.7791	1.37277	-1.8106			0	174	34	136	190.4	115.318	108.274	7.04386	6.50557	6.75855	-55.0046	1.2019	-1.78976			0	142	34	133	143.64	112.541
92	ACTB (beta-actin)	Y53	PN501	0	126	24	139	141.78	97.2058					0	136	28	141	152.28	123.08										0	148	26	137	167.14	101.231										0	149	36	140	158.2	123.948
93	ACTB (beta-actin)	Y294	PN500	0	695	28	44	293.48	201.213	289.403	88.1901	30.4731	8.17694	0	140	26	135	153.9	124.389	167.751	43.3623	25.8492	7.39018	-42.0354	1.33988	-1.06992			0	1319	52	54	684.18	414.383	244.67	169.713	69.3641	7.93469	-15.4567	6.45916	-0.457048			0	146	38	137	147.96	115.925
94	ACTB (beta-actin)	Y294	PN500	0	844	22	67	550.74	377.593					0	683	30	40	261.2	211.114										0	125	34	136	123.76	74.9569										0	180	22	143	225.94	177.022
95	ACTN1	Y246	PN502	0	318	24	140	411.6	282.197	183.223	98.9747	54.0189	7.51745	0	78	20	135	78.3	63.2856	42.5541	20.7315	48.7179	5.41123	-76.7746	1.33816	-3.38564			0	142	38	139	144.56	87.5547	80.4321	7.1226	8.85542	6.3297	-56.1012	1.12073	-1.85116			0	150	26	138	171.12	134.071
96	ACTN1	Y246	PN502	0	118	22	128	122.88	84.2478					0	46	26	135	27	21.8226										0	121	32	136	121.04	73.3095										0	121	33	138	121.44	95.1472
97	ADAM22	Pan	NN189-2	0	50	16	172	58.48	40.0945	41.5411	1.44664	3.48242	5.37647	0	116	22	183	172.02	139.034	105.08	33.9544	32.3129	6.71534	152.954	0.234027	2.83609			0	70	20	177	88.5	53.6012	56.9869	3.38566	5.94112	5.83256	37.1824	0.253441	0.493063			0	186	30	176	274.56	215.115
98	ADAM22	Pan	NN189-2	0	54	16	165	62.7	42.9878					0	66	16	176	88	71.1255										0	78	22	178	99.68	60.3725										0	104	28	165	125.4	98.2498
99	ADD1 (Adducin-a)	S726	PN807	0	2212	26	95	2076.7	1423.81	1328.36	95.4507	7.18562	10.3754	0	1235	26	110	1329.9	1074.88	982.139	92.7461	9.44328	9.93978	-26.0636	0.638012	-0.545578			0	1804	48	127	2230.12	1350.7	1311.44	39.2591	2.99358	10.3569	-1.27283	7.99731	-0.0777081			0	1740	36	106	1806.24	1415.17
100	ADD1 (Adducin-a)	S726	PN807	0	1486	24	123	1798.26	1232.91					0	1072	24	105	1100.4	889.392										0	2220	32	96	2100.48	1272.18										0	1341	36	102	1331.1	1042.91
101	ADK	S86	PN689	0	122	20	134	136.68	93.7092	96.959	3.24979	3.35172	6.5993	0	988	22	77	743.82	601.189	397.907	203.282	51.0877	8.63629	310.387	0.175392	4.02161			0	148	38	135	148.5	89.941	244.658	154.717	63.238	7.93462	152.332	0.437135	1.8042			0	634	34	55	330	258.552
102	ADK	S86	PN689	0	136	20	126	146.16	100.209					0	196	24	140	240.8	194.625										0	813	28	84	659.4	399.374										0	214	30	136	250.24	196.061
103	ADRA2C (ADRA2L2; ADRA2RL2)	Pan	NN190-1	0	150	14	150	204	139.865	93.4418	46.4227	49.6808	6.546	0	94	22	137	98.64	79.7253	80.8406	1.11538	1.37972	6.33701	-13.4856	3.7863	0.0312757			0	22	12	149	14.9	9.02438	78.7059	69.6816	88.5341	6.2984	-15.7697	8.76456	-0.504314			0	128	30	140	137.2	107.495
104	ADRA2C (ADRA2L2; ADRA2RL2)	Pan	NN190-1	0	74	20	127	68.58	47.0192					0	102	24	130	101.4	81.956										0	201	26	140	245	148.387										0	127	34	138	128.34	100.553
105	ADRA2C (ADRA2L2; ADRA2RL2)	Pan	NN190-2	0	92	18	135	99.9	68.4925	64.1114	4.38105	6.83349	6.00251	0	60	22	132	50.16	40.5416	58.1451	17.6036	30.2752	5.86159	-9.30614	3.98755	0.17696			0	80	28	131	68.12	41.2578	70.9958	29.7381	41.887	6.14966	10.7387	4.5369	0.0579136			0	112	30	137	112.34	88.0174
106	ADRA2C (ADRA2L2; ADRA2RL2)	Pan	NN190-2	0	84	18	132	87.12	59.7304					0	94	23	132	93.72	75.7487										0	488	26	36	166.32	100.734										0	88	38	135	67.5	52.8857
107	ADRB2	S355+S356	PN784	0	182	24	131	206.98	141.908	125.857	16.0501	12.7526	6.97565	0	144	20	135	167.4	135.3	183.092	47.7915	26.1025	7.51642	45.4754	0.854421	1.34465			0	162	24	141	194.58	117.85	110.891	6.95907	6.2756	6.793	-11.8913	1.60018	-0.399254			0	186	32	147	226.38	177.367
108	ADRB2	S355+S356	PN784	0	134	22	143	160.16	109.807					0	231	24	138	285.66	230.883										0	158	26	130	171.6	103.932										0	164	42	140	170.8	133.82
109	AGTR1	S335+T336+S338	PN785	0	124	20	134	139.36	95.5467	74.8755	20.6712	27.6074	6.22642	0	126	26	131	131	105.88	94.5485	11.3316	11.985	6.56298	26.2742	1.50689	1.01563			0	150	27	137	168.51	102.06	91.3068	10.7536	11.7774	6.51265	21.9453	1.79468	0.266044			0	160	38	146	178.12	139.555
110	AGTR1	S335+T336+S338	PN785	0	83	24	134	79.06	54.2044					0	103	25	132	102.96	83.2169										0	130	30	133	133	80.5532										0	104	38	133	87.78	68.7749
111	AHSA1 (AHA1)	Pan	NN191-2	0	904	24	110	968	663.671	681.908	18.2372	2.67444	9.41343	0	1381	35	80	1076.8	870.318	789.752	80.5658	10.2014	9.62526	15.815	0.814152	0.64914			0	1604	30	112	1762.88	1067.71	1098.19	30.483	2.77574	10.1009	61.0481	0.0892769	0.928025			0	1062	40	96	981.12	768.699
112	AHSA1 (AHA1)	Pan	NN191-2	0	912	24	115	1021.2	700.145					0	944	30	96	877.44	709.186										0	1507	28	126	1863.54	1128.68										0	1053	51	104	1042.08	816.461
113	AHSA1 (AHA1)	Pan	NN191-4	0	213	32	138	249.78	171.252	378.621	207.37	54.7697	8.56461	0	720	22	62	432.76	349.776	295.688	54.0877	18.2921	8.20793	-21.904	3.33555	-0.322959			0	328	26	155	468.1	283.511	612.168	328.657	53.6874	9.25778	61.6841	1.75826	0.915775			0	292	38	153	388.62	304.48
114	AHSA1 (AHA1)	Pan	NN191-4	0	1142	32	77	854.7	585.991					0	244	32	141	298.92	241.601										0	1590	52	101	1553.38	940.825										0	1353	44	90	1178.1	923.031
115	AIF	Pan	sc-9416	0	742	22	87	626.4	429.466	461.8	32.3334	7.0016	8.85112	0	893	36	108	925.56	748.079	812.819	64.7404	7.96492	9.66679	76.0112	0.196899	1.74816			0	894	28	133	1151.78	697.591	556.368	141.222	25.3829	9.1199	20.4788	1.58137	0.304113			0	316	43	148	404.04	316.562
116	AIF	Pan	sc-9416	0	822	30	91	720.72	494.133					0	984	48	116	1085.76	877.56										0	990	38	72	685.44	415.146										0	197	32	136	224.4	175.815
117	AK2	Pan	AP8134a	0	578	18	228	1276.8	875.387	1071.57	196.187	18.3083	10.0655	0	84	28	333	186.48	150.721	181.354	30.6325	16.891	7.50266	-83.0759	0.4237	-4.31313			0	877	52	382	3151.5	1908.75	1858.87	49.8824	2.68349	10.8602	73.4712	0.285715	1.10006			0	833	32	196	1569.96	1230.05
118	AK2	Pan	AP8134a	0	922	20	205	1849.1	1267.76					0	117	34	316	262.28	211.986										0	1043	54	302	2986.78	1808.98										0	704	32	163	1095.36	858.205
119	Akt1 (PKBa)	Pan	NK129-3	0	112	22	128	115.2	78.9823	77.5014	1.48092	1.91083	6.27615	0	88	22	145	95.7	77.349	62.6794	14.6696	23.4043	5.96992	-19.1248	1.32368	-0.129343			0	133	26	144	154.08	93.3206	74.4421	18.8785	25.36	6.21805	-3.947	6.90925	-0.234644			0	192	29	140	228.2	178.793
120	Akt1 (PKBa)	Pan	NK129-3	0	108	24	132	110.88	76.0205					0	64	20	135	59.4	48.0097										0	94	28	139	91.74	55.5635										0	154	28	147	185.22	145.118
121	Akt1 (PKBa)	Pan	NK129-5	0	115	20	134	127.3	87.2782	107.977	20.6986	19.1695	6.75458	0	54	22	127	40.64	32.8471	57.0378	24.1908	42.4118	5.83385	-47.1758	1.30536	-1.24349			0	176	30	141	205.86	124.682	153.227	28.5449	18.6292	7.25952	41.9078	0.901949	0.597625			0	111	24	134	116.58	91.3394
122	Akt1 (PKBa)	Pan	NK129-5	0	154	16	136	187.68	128.675					0	97	22	134	100.5	81.2286										0	516	24	61	300.12	181.772										0	90	24	134	88.44	69.292
123	Akt1 (PKBa)	Pan	sc-5298	0	133	20	130	146.9	100.716	115.638	14.9223	12.9043	6.85348	0	137	26	138	153.18	123.807	107.634	16.173	15.0259	6.74999	-6.92202	4.03497	0.204862			0	178	28	143	214.5	129.915	187.483	57.5683	30.7059	7.55062	62.1294	0.701925	0.880153			0	96	22	128	94.72	74.2123
124	Akt1 (PKBa)	Pan	sc-5298	0	158	19	137	190.43	130.561					0	102	20	138	113.16	91.461										0	502	26	85	404.6	245.051										0	90	24	141	93.06	72.9117
125	Akt1 (PKBa)	T308	PK515	0	92	22	129	90.3	61.9106	70.0077	8.09706	11.566	6.12944	0	161	24	138	189.06	152.807	93.8534	58.9534	62.8143	6.55234	34.0616	2.1837	1.17352			0	100	28	133	95.76	57.9983	71.4471	13.4488	18.8234	6.1588	2.05652	14.7771	-0.110705			0	98	26	134	96.48	75.5912
126	Akt1 (PKBa)	T308	PK515	0	113	24	128	113.92	78.1047					0	62	28	127	43.18	34.9										0	136	29	131	140.17	84.8958										0	86	40	127	58.42	45.7716
127	Akt1 (PKBa)	Y315	PK516	0	120	20	131	131	89.815	115.272	25.4567	22.0841	6.84889	0	152	24	133	170.24	137.596	106.721	30.8749	28.9306	6.7377	-7.41816	6.87701	0.191363			0	162	22	140	196	118.71	99.3288	19.3812	19.5122	6.63414	-13.8303	3.00762	-0.449115			0	82	28	141	76.14	59.655
128	Akt1 (PKBa)	Y315	PK516	0	327	16	66	205.26	140.728					0	93	24	136	93.84	75.8457										0	122	22	132	132	79.9475										0	90	30	137	82.2	64.403
129	Akt1 (PKBa)	Y326	PK517	0	526	20	64	323.84	222.028	182.653	39.3746	21.557	7.51297	0	104	24	120	96	77.5915	83.6291	6.03759	7.21948	6.38593	-54.2143	0.530791	-1.64469			0	645	30	64	393.6	238.389	190.057	48.3319	25.4302	7.57029	4.05388	11.5907	-0.0364705			0	369	30	32	108.48	84.9931
130	Akt1 (PKBa)	Y326	PK517	0	180	18	129	208.98	143.279					0	112	26	129	110.94	89.6667										0	414	24	60	234	141.725										0	140	32	128	138.24	108.31
131	Akt1 (PKBa)	S473	PK869	0	196	26	145	246.5	169.003	151.979	17.0237	11.2013	7.24773	0	194	24	141	239.7	193.736	184.708	9.02809	4.88776	7.5291	21.5351	0.74711	0.871141			0	169	26	134	191.62	116.057	151.119	35.0618	23.2015	7.23954	-0.565548	60.8309	-0.138379			0	156	36	140	168	131.627
132	Akt1 (PKBa)	S473	PK869	0	172	24	133	196.84	134.956					0	178	26	143	217.36	175.68										0	242	30	145	307.4	186.181										0	156	32	137	169.88	133.099
133	Akt1 (PKBa)	Y474	06-0020	0	116	26	137	123.3	84.5358	113.126	28.59	25.2727	6.82178	0	400	28	88	327.36	264.587	230.827	33.7604	14.6259	7.85067	104.044	0.383477	2.21936			0	206	28	141	250.98	152.009	180.721	28.7115	15.8872	7.49762	59.753	0.688835	0.848335			0	138	31	143	153.01	119.882
134	Akt1 (PKBa)	Y474	06-0020	0	179	20	130	206.7	141.716					0	197	30	146	243.82	197.066										0	262	33	151	345.79	209.432										0	168	28	145	203	159.049
135	Akt2 (PKBb)	Pan	NK130-3	0	306	22	146	414.64	284.281	266.154	18.1275	6.81092	8.05612	0	336	32	150	456	368.56	311.918	56.6418	18.1592	8.28502	17.1945	1.45222	0.741152			0	1392	34	97	1317.26	797.816	705.9	91.9154	13.021	9.46332	165.224	0.120031	1.94423			0	610	30	69	400.2	313.553
136	Akt2 (PKBb)	Pan	NK130-3	0	258	20	152	361.76	248.026					0	250	26	141	315.84	255.276										0	1148	34	91	1013.74	613.985										0	400	32	145	533.6	418.071
137	Akt2 (PKBb)	Pan	NK130-4	0	276	30	137	337.02	231.064	226.395	4.66901	2.06232	7.8227	0	335	38	152	451.44	364.874	281.835	83.0391	29.4637	8.13871	24.4879	1.28741	0.906596			0	292	28	153	403.92	244.639	320.026	75.3869	23.5565	8.32205	41.3579	0.619441	0.615307			0	240	32	142	295.36	231.412
138	Akt2 (PKBb)	Pan	NK130-4	0	253	22	140	323.4	221.726					0	206	34	143	245.96	198.796										0	840	34	81	652.86	395.413										0	302	44	150	387	303.211
139	Akt2 (PKBb)	Pan	NK130-8	0	178	24	129	198.66	136.203	145.027	8.8238	6.08424	7.18018	0	235	36	136	270.64	218.743	266.907	48.1633	18.045	8.06019	84.0391	0.287119	1.93843			0	276	30	144	354.24	214.55	195.859	18.6908	9.54295	7.61367	35.0508	0.445845	0.503776			0	237	34	138	280.14	219.487
140	Akt2 (PKBb)	Pan	NK130-8	0	183	18	136	224.4	153.851					0	305	38	146	389.82	315.07										0	238	32	142	292.52	177.169										0	832	34	59	470.82	368.883
141	Akt2 (PKBb)	Pan	NK130-9	0	1278	30	77	960.96	658.844	417.873	240.971	57.6662	8.70692	0	350	46	145	440.8	356.274	549.412	193.138	35.1536	9.10175	31.4784	2.94868	1.00656			0	1080	36	121	1263.24	765.098	711.818	53.2802	7.48509	9.47536	70.344	0.926181	1.02894			0	276	34	147	355.74	278.719
142	Akt2 (PKBb)	Pan	NK130-9	0	220	26	133	258.02	176.901					0	1096	40	87	918.72	742.551										0	1356	46	83	1087.3	658.538										0	484	22	93	429.66	336.635
143	Akt2 (PKBb)	Pan	sc-5270	0	72	20	213	110.76	75.9382	59.5795	16.3587	27.4568	5.89675	0	76	24	227	118.04	95.4052	142.914	47.5086	33.2428	7.159	139.871	0.43397	2.67625			0	58	26	221	70.72	42.8325	37.3997	5.4328	14.5263	5.22495	-37.227	1.12776	-1.13832			0	46	22	223	53.52	41.9324
144	Akt2 (PKBb)	Pan	sc-5270	0	50	18	197	63.04	43.2209					0	333	23	76	235.6	190.422										0	44	18	203	52.78	31.9669										0	48	22	205	53.3	41.7601
145	Akt2 (PKBb)	Pan	sc-7125	0	104	14	131	117.9	80.8335	73.2438	7.58971	10.3623	6.19463	0	211	24	142	265.54	214.621	147.137	67.4844	45.865	7.20102	100.887	0.557331	2.20785			0	142	26	133	154.28	93.4417	75.9381	17.5037	23.0499	6.24675	3.67902	9.08182	-0.0759597			0	106	30	135	102.6	80.3862
146	Akt2 (PKBb)	Pan	sc-7125	0	88	16	133	95.76	65.654					0	110	37	135	98.55	79.6525										0	96	24	134	96.48	58.4344										0	100	30	137	95.9	75.1368
147	Akt2 (PKBb)	Pan	sc-7127	0	80	21	149	87.91	60.272	89.2219	28.9499	32.4471	6.47933	0	74	24	161	80.5	65.0637	66.9307	1.86705	2.78952	6.0646	-24.984	1.41037	-0.33145			0	79	26	156	82.68	50.0762	83.1091	33.0329	39.7464	6.37693	-6.8508	10.538	-0.29428			0	128	32	162	155.52	121.849
148	Akt2 (PKBb)	Pan	sc-7127	0	146	22	139	172.36	118.172					0	94	30	133	85.12	68.7978										0	164	28	141	191.76	116.142										0	135	26	134	146.06	114.437
149	Akt3 (PKBg)	Pan	NK131-3	0	96	22	135	99.9	68.4925	60.8034	7.68912	12.6459	5.92608	0	76	24	141	73.32	59.2605	56.2053	3.05516	5.43572	5.81264	-7.56211	2.39108	0.229283			0	87	26	138	84.18	50.9847	86.949	35.9643	41.3625	6.4421	43.001	1.25598	0.593715			0	92	26	142	93.72	73.4288
150	Akt3 (PKBg)	Pan	NK131-3	0	76	15	127	77.47	53.1142					0	72	24	137	65.76	53.1502										0	178	32	139	202.94	122.913										0	133	22	138	153.18	120.015
151	ALK	Pan	18-0266	0	107	26	132	106.92	73.3055	73.4014	0.0959854	0.130768	6.19774	0	99	27	134	96.48	77.9794	86.854	8.87453	10.2178	6.44052	18.3273	0.564649	0.850225			0	106	30	130	98.8	59.8395	67.3195	7.47994	11.1111	6.07295	-8.28548	1.35682	-0.333734			0	100	34	131	86.46	67.7407
152	ALK	Pan	18-0266	0	102	22	134	107.2	73.4974					0	114	30	141	118.44	95.7285										0	123	28	130	123.5	74.7994										0	92	28	138	88.32	69.1979
153	ALK	Pan	NK003-2	0	58	15	132	56.76	38.9152	72.2839	33.3687	46.1633	6.1756	0	126	32	133	125.02	101.047	79.9435	21.1033	26.3977	6.32091	10.5965	6.84763	0.677941			0	127	29	134	131.32	79.5357	100.637	21.1013	20.9677	6.65302	39.2253	1.71142	0.543485			0	116	28	133	117.04	91.6998
154	ALK	Pan	NK003-2	0	135	20	134	154.1	105.653					0	78	22	130	72.8	58.8402										0	180	30	134	201	121.738										0	120	26	136	127.84	100.162
155	ALK	Pan	NK003-3	0	168	28	129	180.6	123.821	95.6495	28.1717	29.4531	6.57969	0	106	20	135	116.1	93.8372	109.598	15.7608	14.3805	6.77608	14.5829	3.00582	0.750406			0	148	21	133	168.91	102.303	112.214	9.91168	8.83282	6.81011	17.3187	2.21067	0.193258			0	226	26	100	200	156.698
156	ALK	Pan	NK003-3	0	94	20	133	98.42	67.4778					0	130	20	141	155.1	125.359										0	166	24	142	201.64	122.126										0	118	26	135	124.2	97.3096
157	ALK	Y1092	PK518	0	78	16	133	82.46	56.5354	39.8545	16.6809	41.8545	5.31667	0	154	18	142	193.12	156.088	124.922	31.1659	24.9482	6.96489	213.446	0.312973	3.38873			0	619	30	68	400.52	242.58	143.76	98.82	68.7395	7.16752	260.714	0.424196	2.52459			0	238	32	149	306.94	240.485
158	ALK	Y1092	PK518	0	44	18	130	33.8	23.1736					0	112	32	145	116	93.7564										0	76	23	140	74.2	44.9402										0	122	28	141	132.54	103.844
159	ALK	Y1096	PK519	0	884	20	151	1304.64	894.475	976.666	82.191	8.41547	9.93172	0	560	22	152	817.76	660.95	803.929	142.978	17.785	9.65092	-17.6864	1.48139	-0.25015			0	1227	30	118	1412.46	855.475	987.576	132.101	13.3763	9.94775	1.1176	19.4988	-0.0381362			0	464	40	150	636	498.3
160	ALK	Y1096	PK519	0	1206	18	130	1544.4	1058.86					0	1534	32	78	1171.56	946.907										0	1660	24	113	1848.68	1119.68										0	863	28	102	851.7	667.299
161	ALK	Y1507	PK520	0	467	24	86	380.98	261.204	327.825	66.6208	20.3221	8.35678	0	246	38	151	314.08	253.853	236.727	17.1267	7.2348	7.88708	-27.7886	0.991662	-0.514444			0	260	36	145	324.8	196.719	202.231	5.51154	2.72537	7.65986	-38.3109	0.601589	-1.11542			0	267	36	146	337.26	264.24
162	ALK	Y1507	PK520	0	781	24	76	575.32	394.445					0	218	28	143	271.7	219.6										0	281	36	140	343	207.742										0	212	36	144	253.44	198.568
163	ALOX5 (5-LO)	S272	PN738	0	209	29	138	248.4	170.306	366.678	196.373	53.5545	8.51837	0	195	28	132	220.44	178.169	304.724	126.555	41.531	8.25136	-16.8959	5.62771	-0.161449			0	357	28	150	493.5	298.895	326.029	27.1337	8.3225	8.34885	-11.0855	5.58179	-0.34278			0	224	34	147	279.3	218.829
164	ALOX5 (5-LO)	S272	PN738	0	860	22	98	821.24	563.051					0	697	30	80	533.6	431.279										0	718	32	85	583.1	353.162										0	240	28	145	307.4	240.845
165	AMIGO1 (Alivin-2; Alivin-2; ALI2)	Pan	NN193-1	0	196	22	143	248.82	170.594	179.472	8.87865	4.94709	7.48762	0	1968	32	87	1684.32	1361.34	1057.72	303.625	28.7057	10.0467	489.349	0.0687705	4.90949			0	261	38	140	312.2	189.088	175.818	13.2701	7.54762	7.45794	-2.03565	6.13794	-0.163896			0	1234	34	61	732	573.516
166	AMIGO1 (Alivin-2; Alivin-2; ALI2)	Pan	NN193-1	0	222	20	136	274.72	188.351					0	963	30	100	933	754.092										0	221	32	142	268.38	162.548										0	214	28	147	273.42	214.222
167	AML1 (RUNX1)	T273	PN568	0	215	20	128	249.6	171.128	132.645	38.4833	29.0122	7.05143	0	767	42	68	493	398.465	332.447	66.0174	19.858	8.37698	150.629	0.324441	2.73634			0	482	30	49	221.48	134.142	149.744	15.6019	10.419	7.22636	12.8914	3.05872	0.123781			0	96	21	132	99	77.5656
168	AML1 (RUNX1)	T273	PN568	0	131	22	126	137.34	94.1617					0	276	30	134	329.64	266.43										0	444	24	65	273	165.346										0	162	20	134	190.28	149.083
169	AML2 (RUNX3)	T231	PN569	0	98	18	137	109.6	75.1429	84.4261	9.28316	10.9956	6.39962	0	155	44	142	157.62	127.396	99.5273	27.8683	28.0006	6.63702	17.8869	2.18016	0.831492			0	109	22	140	121.8	73.7698	50.476	23.2938	46.1483	5.65752	-40.2125	1.42105	-1.22862			0	78	32	137	63.02	49.3756
170	AML2 (RUNX3)	T231	PN569	0	122	20	134	136.68	93.7092					0	100	38	143	88.66	71.659										0	57	24	136	44.88	27.1822										0	92	22	140	98	76.7821
171	AMPKa1 (PRKAA1)	Pan	NK259-1	0	460	20	66	290.4	199.101	179.644	19.4576	10.8312	7.48899	0	168	30	136	187.68	151.691	216.157	64.4656	29.8235	7.75594	20.3254	2.00019	0.834528			0	526	26	69	345	208.954	164.129	44.8251	27.311	7.35868	-8.63609	4.41661	-0.310543			0	162	34	140	179.2	140.402
172	AMPKa1 (PRKAA1)	Pan	NK259-1	0	201	24	132	233.64	160.186					0	300	52	140	347.2	280.623										0	171	24	134	196.98	119.304										0	176	26	136	204	159.832
173	AMPKa1 (PRKAA1)	Pan	NK259-2	0	198	32	139	230.74	158.198	198.601	40.403	20.3438	7.63373	0	164	32	136	179.52	145.096	215.858	70.7618	32.7817	7.75394	8.68937	6.11385	0.567105			0	668	38	87	548.1	331.964	554.255	222.291	40.1062	9.1144	179.081	0.337557	2.0411			0	905	34	94	818.74	641.476
174	AMPKa1 (PRKAA1)	Pan	NK259-2	0	273	24	140	348.6	239.004					0	270	32	149	354.62	286.62										0	1292	35	102	1282.14	776.545										0	346	34	154	480.48	376.452
175	AMPKa1 (PRKAA1)	T172	PK897	0	225	22	136	276.08	189.283	172.602	16.6809	9.66435	7.43131	0	150	28	128	156.16	126.215	170.806	44.5909	26.1061	7.41622	-1.04057	34.3758	0.335767			0	250	38	141	298.92	181.045	169.016	12.0285	7.11675	7.40102	-2.07717	8.07883	-0.16615			0	146	30	141	163.56	128.148
176	AMPKa1 (PRKAA1)	T172	PK897	0	186	20	137	227.42	155.922					0	233	28	130	266.5	215.397										0	224	32	135	259.2	156.988										0	992	24	66	638.88	500.557
177	AMPKa1 (PRKAA1)	T183+S184	PK521	0	164	20	137	197.28	135.257	159.631	24.3734	15.2687	7.31859	0	120	26	129	121.26	98.0078	137.83	39.8222	28.8923	7.10675	-13.657	3.23359	-0.00889745			0	198	27	145	247.95	150.174	129.778	20.3957	15.7158	7.01991	-18.7004	1.65689	-0.560088			0	152	30	145	176.9	138.6
178	AMPKa1 (PRKAA1)	T183+S184	PK521	0	209	20	142	268.38	184.004					0	183	26	140	219.8	177.652										0	153	24	140	180.6	109.383										0	157	20	144	197.28	154.567
179	AMPKa2 (PRKAA2)	Pan	NK260-1	0	48	20	138	38.64	26.492	38.7918	12.2998	31.7073	5.27768	0	48	20	135	37.8	30.5516	35.3365	4.78481	13.5407	5.14309	-8.90748	5.07978	0.221128			0	68	24	133	58.52	35.4434	56.8536	21.4102	37.6585	5.82918	46.5614	1.48977	0.629741			0	87	22	144	93.6	73.3348
180	AMPKa2 (PRKAA2)	Pan	NK260-1	0	72	18	138	74.52	51.0917					0	48	14	146	49.64	40.1213										0	119	28	142	129.22	78.2638										0	136	24	146	163.52	128.116
181	AMPKa2 (PRKAA2)	Pan	NK260-2	0	86	18	159	108.12	74.1282	92.2283	18.1001	19.6253	6.52714	0	468	24	81	359.64	290.677	204.745	85.9326	41.9706	7.67768	121.998	0.504895	2.44903			0	181	26	164	254.2	153.96	146.425	7.53445	5.1456	7.19402	58.7645	0.421529	0.828154			0	90	18	165	118.8	93.0788
182	AMPKa2 (PRKAA2)	Pan	NK260-2	0	124	16	149	160.92	110.328					0	122	22	147	147	118.812										0	180	24	147	229.32	138.891										0	100	14	147	126.42	99.049
183	AMPKa2 (PRKAA2)	S377	PK522	0	148	16	131	172.92	118.556	71.4954	47.0603	65.8228	6.15978	0	166	20	143	208.78	168.745	101.661	67.0843	65.9882	6.66762	42.1923	3.12405	1.32316			0	124	24	133	133	80.5532	125.439	44.8857	35.7829	6.97084	75.451	1.34664	1.02942			0	42	14	144	40.32	31.5904
184	AMPKa2 (PRKAA2)	S377	PK522	0	39	12	132	35.64	24.4352					0	49	18	138	42.78	34.5767										0	248	30	129	281.22	170.325										0	112	18	142	133.48	104.58
185	ANKRD3 (RIPK4; DIK)	Pan	AP7808b	0	76	16	129	77.4	53.0662	70.4465	17.3802	24.6715	6.13846	0	948	30	63	578.34	467.44	267.181	200.259	74.9524	8.06168	279.269	0.356731	3.8403			0	149	30	126	149.94	90.8131	94.2382	3.42503	3.63444	6.55824	33.7734	0.838115	0.458585			0	108	29	127	100.33	78.6077
186	ANKRD3 (RIPK4; DIK)	Pan	AP7808b	0	125	20	122	128.1	87.8267					0	91	22	120	82.8	66.9227										0	164	35	125	161.25	97.6632										0	135	32	126	129.78	101.681
187	ANKRD3 (RIPK4)	Pan+S438	PK523	0	190	14	128	225.28	154.454	110.136	44.3179	40.239	6.78315	0	135	24	132	146.52	118.424	108.127	10.297	9.5231	6.75658	-1.82453	27.274	0.344805			0	114	28	131	112.66	68.234	73.691	5.45703	7.40528	6.20342	-33.0908	1.4398	-0.982688			0	135	28	142	151.94	119.044
188	ANKRD3 (RIPK4)	Pan+S438	PK523	0	91	16	128	96	65.8186					0	111	22	136	121.04	97.8299										0	125	26	132	130.68	79.1481										0	125	28	138	133.86	104.878
189	Ankyrin (ANK1; Ankyrin-R)	Pan	NN195-1	0	962	20	67	631.14	432.716	283.836	148.88	52.453	8.14891	0	204	24	128	230.4	186.22	168.18	18.04	10.7266	7.39386	-40.7476	1.55051	-1.01229			0	162	30	126	166.32	100.734	206.265	105.531	51.1628	7.68835	-27.3293	3.79139	-0.77594			0	144	30	131	149.34	117.007
190	Ankyrin (ANK1; Ankyrin-R)	Pan	NN195-1	0	166	18	133	196.84	134.956					0	170	26	129	185.76	150.14										0	807	27	66	514.8	311.795										0	126	34	131	120.52	94.4264
191	Ankyrin B (ANK2)	Pan	NN196-1	0	1034	86	164	1554.72	1065.93	813.819	252.113	30.9789	9.66856	0	138	32	145	153.7	124.227	217.555	93.328	42.8985	7.76524	-73.2674	1.00833	-3.12264			0	221	34	148	276.76	167.623	207.512	39.889	19.2225	7.69705	-74.5013	0.673832	-2.9415			0	792	32	109	828.4	649.044
192	Ankyrin B (ANK2)	Pan	NN196-1	0	632	16	133	819.28	561.707					0	625	24	64	384.64	310.883										0	332	36	138	408.48	247.401										0	560	30	136	720.8	564.74
193	Ankyrin B (ANK2)	Pan	NN196-2	0	550	30	219	1138.8	780.773	420.245	360.528	85.79	8.71509	0	116	36	133	106.4	85.9972	131.38	45.3829	34.5432	7.0376	-68.7372	1.75063	-2.67784			0	132	26	128	135.68	82.1764	157.921	75.7442	47.9635	7.30306	-62.4216	2.14274	-2.14908			0	102	29	137	100.01	78.357
194	Ankyrin B (ANK2)	Pan	NN196-2	0	91	24	130	87.1	59.7167					0	184	22	135	218.7	176.763										0	675	32	60	385.8	233.665										0	108	28	134	107.2	83.9903
195	Ankyrin G (ANK3)	Pan	NN197-1	0	459	27	140	604.8	414.657	420.533	5.87568	1.3972	8.71607	0	134	26	270	291.6	235.684	210.176	25.5082	12.1366	7.71545	-50.0215	0.270559	-1.4746			0	866	34	153	1272.96	770.985	523.802	247.183	47.1902	9.03288	24.5573	1.97854	0.370852			0	372	24	264	918.72	719.809
196	Ankyrin G (ANK3)	Pan	NN197-1	0	540	26	121	621.94	426.408					0	245	21	102	228.48	184.668										0	227	54	264	456.72	276.619										0	400	28	112	416.64	326.434
197	ANXA1	Y207	PN503	0	40	14	176	45.76	31.3735	109.848	78.475	71.4393	6.77937	0	152	18	181	242.54	196.032	191.332	4.69994	2.45644	7.57993	74.1778	0.996197	1.81539			0	39	22	182	30.94	18.7392	12.6402	6.09903	48.2511	3.65995	-88.493	1.35254	-4.68459			0	32	14	180	32.4	25.3851
198	ANXA1	Y207	PN503	0	347	20	84	274.68	188.323					0	138	9	179	230.91	186.632										0	22	16	180	10.8	6.54116										0	36	14	176	38.72	30.3368
199	ANXA2	Y238	PN504	0	153	18	138	186.3	127.729	85.7836	41.9456	48.8971	6.42263	0	81	28	142	75.26	60.8285	61.4023	0.573854	0.934579	5.94022	-28.4218	1.75329	-0.44919			0	73	24	136	66.64	40.3614	44.2619	3.90047	8.81226	5.46799	-48.4026	1.19228	-1.53787			0	46	18	141	39.48	30.9322
200	ANXA2	Y238	PN504	0	62	16	139	63.94	43.8379					0	75	21	142	76.68	61.9762										0	74	18	142	79.52	48.1623										0	50	16	141	47.94	37.5606
201	APC	S2129	PN739	0	203	34	140	236.6	162.215	196.441	34.2257	17.4229	7.61795	0	102	28	137	101.38	81.9398	100.538	18.5977	18.4983	6.65159	-48.8205	0.73578	-1.36382			0	96	28	135	91.8	55.5999	58.4102	2.81028	4.81128	5.86815	-70.2657	0.31643	-2.66797			0	75	23	138	71.76	56.2233
202	APC	S2129	PN739	0	755	108	52	336.44	230.667					0	138	28	134	147.4	119.135										0	100	24	133	101.08	61.2204										0	76	22	138	74.52	58.3858
203	APG1	Pan	sc-6242	0	271	24	132	326.04	223.536	448.766	225.23	50.1887	8.80982	0	116	36	129	103.2	83.4109	131.396	47.9855	36.5197	7.03778	-70.7205	1.22607	-2.85024			0	614	28	78	457.08	276.837	228.305	48.5318	21.2575	7.83482	-49.1259	1.45435	-1.50979			0	232	22	149	312.9	245.154
204	APG1	Pan	sc-6242	0	434	36	247	983.06	673.996					0	180	18	137	221.94	179.382										0	220	26	153	296.82	179.773										0	124	26	145	142.1	111.334
205	APG2	Pan	sc-6240	0	134	22	129	144.48	99.057	93.956	5.10094	5.42907	6.55391	0	115	24	134	121.94	98.5574	128.099	29.5413	23.0614	7.00111	36.339	0.784019	1.19745			0	101	20	130	105.3	63.7763	56.8899	6.88639	12.1048	5.8301	-39.4502	0.444455	-1.19825			0	102	26	133	101.08	79.1953
206	APG2	Pan	sc-6240	0	116	20	135	129.6	88.8551					0	390	22	53	195.04	157.64										0	90	26	129	82.56	50.0036										0	88	26	149	92.38	72.3789
207	APP (A4; ABPP; Amyloid beta)	Pan	NN192-2	0	164	12	132	200.64	137.561	147.201	9.63968	6.54867	7.20164	0	144	18	135	170.1	137.482	135.89	1.59224	1.17171	7.0863	-7.68364	1.00478	0.167978			0	120	20	135	135	81.7645	92.0487	10.2842	11.1725	6.52433	-37.4669	0.472983	-1.1148			0	54	18	137	49.32	38.6418
208	APP (A4; ABPP; Amyloid beta)	Pan	NN192-2	0	313	12	76	228.76	156.84					0	142	18	134	166.16	134.298										0	152	24	132	168.96	102.333										0	116	22	135	126.9	99.425
209	APP (A4; ABPP; Amyloid beta)	Pan	NN192-3	0	77	14	128	80.64	55.2876	90.4183	35.1307	38.8535	6.49854	0	59	20	132	51.48	41.6084	45.5284	3.91999	8.60998	5.5087	-49.6469	0.956021	-1.35473			0	90	26	127	81.28	49.2283	41.1488	8.07955	19.635	5.36278	-54.4905	1.07337	-1.80004			0	51	14	136	50.32	39.4253
210	APP (A4; ABPP; Amyloid beta)	Pan	NN192-3	0	343	16	56	183.12	125.549					0	68	22	133	61.18	49.4484										0	67	25	130	54.6	33.0692										0	40	24	131	20.96	16.422
211	APP (A4; ABPP; Amyloid beta)	Pan	NN194-1	0	86	12	131	96.94	66.4631	44.4687	21.9944	49.4604	5.47472	0	50	18	134	42.88	34.6575	29.4605	5.19701	17.6406	4.88071	-33.75	1.98818	-0.604535			0	48	18	135	40.5	24.5294	29.7078	5.17842	17.4312	4.89277	-33.1936	2.01519	-1.01758			0	36	12	140	33.6	26.3253
212	APP (A4; ABPP; Amyloid beta)	Pan	NN194-1	0	34	12	149	32.78	22.4743					0	31	12	158	30.02	24.2635										0	54	18	160	57.6	34.8862										0	44	16	162	45.36	35.5392
213	APP (A4; ABPP; Amyloid beta)	T743	11190	0	370	20	59	206.5	141.579	112.337	29.2413	26.0299	6.81169	0	62	18	134	58.96	47.6541	74.6818	27.0277	36.1905	6.22268	-33.52	1.85622	-0.656368			0	342	26	55	173.8	105.264	71.3714	33.8929	47.4881	6.15727	-36.4666	2.01604	-1.09086			0	94	36	135	78.3	61.3474
214	APP (A4; ABPP; Amyloid beta)	T743	11190	0	123	22	120	121.2	83.096					0	132	28	121	125.84	101.71										0	72	20	119	61.88	37.4784										0	78	28	121	60.5	47.4012
215	APP (A4; ABPP; Amyloid beta)	T743	PN808	0	132	10	135	164.7	112.92	66.8676	46.0524	68.8711	6.06323	0	74	18	137	76.72	62.0085	66.6964	4.68782	7.0286	6.05954	-0.256065	296.408	0.418152			0	76	24	137	71.24	43.1474	45.6367	2.48928	5.45455	5.51212	-31.7503	2.34095	-0.958394			0	29	16	134	17.42	13.6484
216	APP (A4; ABPP; Amyloid beta)	T743	PN808	0	39	16	132	30.36	20.8151					0	84	20	138	88.32	71.3842										0	82	24	137	79.46	48.126										0	77	23	140	75.6	59.2319
217	APP (A4; ABPP; Amyloid beta)	Y757	PN809	0	42	16	243	63.18	43.3169	45.6548	2.33793	5.12089	5.51269	0	43	24	244	46.36	37.4702	60.1577	22.6874	37.7133	5.91068	31.7663	1.34841	1.15724			0	52	18	253	86.02	52.0991	41.1245	10.9746	26.6863	5.36193	-9.92244	3.20558	-0.388181			0	48	16	266	85.12	66.6908
218	APP (A4; ABPP; Amyloid beta)	Y757	PN809	0	44	16	250	70	47.9927					0	65	24	250	102.5	82.8451										0	31	12	262	49.78	30.1499										0	38	18	258	51.6	40.4281
219	Aquaporin 1 (AQP1)	Pan	NN199-1	0	1874	24	84	1554	1065.44	966.258	99.1804	10.2644	9.91626	0	210	28	124	225.68	182.405	153.793	28.6119	18.6042	7.26484	-84.0837	0.343331	-4.4638			0	968	28	60	564	341.594	387.2	45.6064	11.7785	8.59694	-59.9277	0.367825	-1.9849			0	228	30	120	237.6	186.158
220	Aquaporin 1 (AQP1)	Pan	NN199-1	0	1195	24	108	1264.68	867.078					0	147	26	128	154.88	125.181										0	826	32	90	714.6	432.807										0	180	30	131	196.5	153.956
221	Aquaporin 2 (AQP2)	Pan	NN200-1	0	134	22	122	136.64	93.6818	80.189	13.4928	16.8263	6.32533	0	80	24	122	68.32	55.2193	114.803	59.5838	51.9009	6.84302	43.1656	1.59217	1.33313			0	164	28	122	165.92	100.492	119.055	18.5636	15.5924	6.89549	48.469	0.668854	0.682284			0	866	28	55	460.9	361.111
222	Aquaporin 2 (AQP2)	Pan	NN200-1	0	102	26	128	97.28	66.6962					0	208	34	124	215.76	174.387										0	569	28	42	227.22	137.619										0	154	30	125	155	121.441
223	Aquaporin 3 (AQP3)	Pan	NN201-1	0	1536	26	159	2400.9	1646.08	1687.4	41.3149	2.44844	10.7206	0	1872	30	102	1878.84	1518.56	1475.73	42.837	2.90277	10.5272	-12.5442	0.426587	-0.130563			0	1596	40	173	2691.88	1630.37	1790.04	159.665	8.91964	10.8058	6.08329	1.86874	0.0817631			0	1136	32	163	1799.52	1409.91
224	Aquaporin 3 (AQP3)	Pan	NN201-1	0	1765	38	146	2521.42	1728.71					0	979	36	188	1772.84	1432.89										0	2172	68	153	3219.12	1949.7										0	1142	38	151	1667.04	1306.11
225	Aquaporin 4 (AQP4)	Pan	NN202-1	0	90	18	127	91.44	62.6922	102.341	39.6488	38.7419	6.67724	0	92	16	126	95.76	77.3975	66.8499	10.5476	15.778	6.06285	-34.6793	1.57212	-0.69538			0	62	28	127	43.18	26.1525	37.2967	11.1442	29.8798	5.22098	-63.5563	1.0797	-2.26287			0	31	18	130	16.9	13.241
226	Aquaporin 4 (AQP4)	Pan	NN202-1	0	567	22	38	207.1	141.99					0	72	18	129	69.66	56.3023										0	88	26	129	79.98	48.4409										0	50	14	135	48.6	38.0777
227	AR	S96	PN570	0	43	16	164	44.28	30.3588	35.1101	4.75128	13.5325	5.13381	0	72	20	158	82.16	66.4054	48.624	17.7814	36.5691	5.6036	38.49	1.30168	1.30209			0	44	20	165	39.6	23.9843	31.01	7.02569	22.6563	4.95466	-11.6776	3.099	-0.438726			0	50	16	172	58.48	45.8186
228	AR	S96	PN570	0	56	18	153	58.14	39.8614					0	42	18	159	38.16	30.8426										0	58	18	157	62.8	38.0356										0	38	12	159	41.34	32.3895
229	AR	S310	PN571	0	2208	32	83	1806.08	1238.27	958.511	279.756	29.1866	9.90465	0	676	26	79	513.5	415.034	425.476	10.4425	2.45431	8.73293	-55.6107	0.568971	-1.83274			0	1496	36	81	1182.6	716.257	661.729	54.5279	8.2402	9.3701	-30.9624	1.20878	-0.841306			0	700	30	73	489.1	383.206
230	AR	S310	PN571	0	1346	26	75	990	678.754					0	632	26	89	539.34	435.919										0	1334	32	77	1002.54	607.202										0	290	30	149	387.4	303.524
231	Arg (Abl2)	Pan	NK238-1	0	113	24	138	122.82	84.2067	78.0567	6.14992	7.87879	6.28645	0	118	24	143	134.42	108.644	97.8865	10.7577	10.99	6.61304	25.4043	0.74274	0.995177			0	118	18	137	137	82.9759	69.8935	13.0823	18.7175	6.12709	-10.4576	2.54324	-0.381989			0	90	26	141	90.24	70.7022
232	Arg (Abl2)	Pan	NK238-1	0	99	23	138	104.88	71.9068					0	101	24	140	107.8	87.1288										0	98	28	134	93.8	56.8112										0	110	22	149	131.12	102.731
233	Arg (Abl2)	Y439	PK509	0	57	18	136	53.04	36.3648	43.4471	7.08235	16.3011	5.44119	0	172	28	143	205.92	166.434	115.951	50.483	43.5383	6.85737	166.878	0.358582	2.97058			0	102	29	133	97.09	58.8038	54.5188	4.28507	7.8598	5.76868	25.4836	0.948095	0.30719			0	136	32	131	136.24	106.743
234	Arg (Abl2)	Y439	PK509	0	75	20	134	73.7	50.5295					0	76	16	135	81	65.4678										0	82	24	143	82.94	50.2337										0	44	16	137	38.36	30.0547
235	Arg (Abl2)	Y439+T440	PK510	0	213	22	142	271.22	185.951	292.07	106.119	36.3333	8.19017	0	432	22	55	225.5	182.259	139.091	43.1683	31.0361	7.11988	-52.3776	1.28623	-1.57456			0	150	26	146	181.04	109.649	121.75	12.1012	9.93931	6.92778	-58.3145	0.793502	-1.94367			0	128	26	145	147.9	115.878
236	Arg (Abl2)	Y439+T440	PK510	0	848	30	71	580.78	398.189					0	114	22	129	118.68	95.9225										0	190	20	130	221	133.852										0	187	26	140	225.4	176.599
237	ARID1A	S363	PN740	0	612	22	62	365.8	250.796	251.976	1.17925	0.468002	7.97714	0	138	20	130	153.4	123.985	201.738	77.7531	38.5417	7.65634	-19.9375	1.9566	-0.232497			0	558	22	59	316.24	191.535	198.3	6.76526	3.41162	7.63154	-21.3014	0.18213	-0.612529			0	215	26	130	245.7	192.504
238	ARID1A	S363	PN740	0	567	24	68	369.24	253.155					0	552	20	65	345.8	279.491										0	539	26	66	338.58	205.065										0	145	22	124	152.52	119.498
239	ARID1A	Y1508	PN864	0	3244	26	142	4569.56	3132.94	3295.07	162.133	4.92048	11.6861	0	2404	30	124	2943.76	2379.28	2915.24	535.963	18.3849	11.5094	-11.5272	2.02177	-0.144758			0	2972	28	137	4033.28	2442.81	3017.38	574.568	19.042	11.5591	-8.4271	2.8435	-0.20418			0	3287	74	124	3984.12	3121.52
240	ARID1A	Y1508	PN864	0	3680	26	138	5042.52	3457.2					0	3470	54	125	4270	3451.2										0	4592	30	130	5930.6	3591.95										0	3202	38	160	5062.4	3966.35
241	Arrestin b	Pan	610551	0	310	18	155	452.6	310.307	433.58	123.273	28.4314	8.76015	0	580	26	155	858.7	694.04	963.638	269.598	27.9771	9.91235	122.251	0.461414	2.35054			0	2376	22	129	3036.66	1839.19	1726.72	112.472	6.5136	10.7538	298.249	0.117167	2.81608			0	1846	84	102	1797.24	1408.12
242	Arrestin b	Pan	610551	0	542	18	155	812.2	556.853					0	1458	32	107	1525.82	1233.24										0	2308	30	117	2665.26	1614.25										0	1489	50	114	1640.46	1285.29
243	Arrestin b	S412	44-200	0	1107	22	144	1562.4	1071.2	1219.1	147.907	12.1324	10.2516	0	907	22	158	1398.3	1130.17	1075.18	54.9849	5.114	10.0704	-11.8054	1.46089	-0.0876879			0	903	30	162	1414.26	856.565	922.019	65.454	7.09899	9.84865	-24.3688	0.789182	-0.641093			0	652	62	157	926.3	725.748
244	Arrestin b	S412	44-200	0	1282	28	159	1993.86	1367.01					0	812	28	161	1262.24	1020.2										0	1053	34	160	1630.4	987.473										0	670	51	154	953.26	746.871
245	ASIC1 (BNaC2)	Pan	NN203-1	0	482	20	84	388.08	266.072	303.033	36.9613	12.1971	8.24333	0	274	22	133	335.16	270.891	194.569	76.3225	39.2265	7.60414	-35.7929	1.4367	-0.810607			0	154	24	143	185.9	112.593	97.4209	15.1719	15.5735	6.60616	-67.8512	0.409287	-2.48866			0	188	66	139	169.58	132.864
246	ASIC1 (BNaC2)	Pan	NN203-1	0	588	18	87	495.9	339.994					0	136	26	133	146.3	118.246										0	123	26	140	135.8	82.2491										0	172	38	127	170.18	133.335
247	ASK1 (MAP3K5)	Pan	sc-6368	0	459	24	174	756.9	518.938	581.363	62.4248	10.7377	9.1833	0	456	26	157	675.1	545.646	548.467	2.82077	0.514302	9.09926	-5.65851	1.9885	0.133632			0	494	32	173	799.26	484.082	511.131	27.0489	5.29197	8.99755	-12.0802	1.32694	-0.350347			0	1154	100	171	1802.34	1412.12
248	ASK1 (MAP3K5)	Pan	sc-6368	0	656	30	150	939	643.788					0	492	28	147	682.08	551.288										0	613	36	154	888.58	538.18										0	974	83	153	1363.23	1068.08
249	ASK1 (MAP3K5)	Pan	sc-7931	0	10241	32	280	28585.2	19598.3	20117.7	519.35	2.58156	14.2962	0	8090	40	269	21654.5	17502.1	18206.5	704.345	3.86865	14.1522	-9.50001	0.678969	-0.205195			0	10506	58	281	29358.9	17781.6	17255.7	525.891	3.04764	14.0748	-14.2257	0.395707	-0.278582			0	7061	98	248	17268.2	13529.5
250	ASK1 (MAP3K5)	Pan	sc-7931	0	11619	42	260	30100.2	20637					0	9057	58	260	23397.4	18910.8										0	9884	54	281	27622.3	16729.8										0	6799	91	246	16501.7	12928.9
251	ASK1 (MAP3K5)	T838	PK525	0	19028	38	255	48424.5	33200.3	34884.2	1683.82	4.8269	15.0903	0	11936	38	252	29983	24233.6	28298.7	4065.09	14.365	14.7884	-18.8782	1.01662	-0.521838			0	14996	44	265	39622.8	23998.1	25473.6	1475.54	5.79243	14.6367	-26.9762	0.393655	-0.597787			0	15092	132	243	36352.8	28482.1
252	ASK1 (MAP3K5)	T838	PK525	0	20566	52	260	53336.4	36568					0	16010	57	251	40042	32363.8										0	17098	50	261	44495.3	26949.2										0	13821	100	238	32656	25585.7
253	ASK1 (MAP3K5)	S966	Y011179	0	1001	28	100	973	667.099	437.426	229.673	52.5054	8.7729	0	963	36	88	815.76	659.334	778.243	118.909	15.2792	9.60408	77.914	0.869992	1.77929			0	198	36	139	225.18	136.383	498.709	362.326	72.6527	8.96205	14.0104	8.93323	0.186176			0	1720	97	83	1347.09	1055.43
254	ASK1 (MAP3K5)	S966	Y011179	0	242	24	139	303.02	207.754					0	1148	38	100	1110	897.152										0	1464	28	99	1421.64	861.035										0	994	72	88	811.36	635.693
255	ASK1 (MAP3K5)	S1033	PK524	0	4344	30	200	8628	5915.45	7324.93	1409.48	19.2423	12.8386	0	3625	50	220	7865	6356.84	6818.91	462.065	6.77624	12.7353	-6.9082	3.76633	-0.0665789			0	3118	30	225	6948	4208.15	4461.01	252.864	5.66832	12.1232	-39.0979	0.637133	-1.03398			0	3300	142	180	5684.4	4453.68
256	ASK1 (MAP3K5)	S1033	PK524	0	5666	29	226	12739.6	8734.42					0	4417	44	206	9008.38	7280.98										0	3656	36	215	7783	4713.88										0	3272	89	213	6779.79	5311.91
257	ASS1	T174+S180	PN741	0	10224	35	288	29344.3	20118.8	20068.5	50.3169	0.250727	14.2926	0	8516	56	247	20896.2	16889.2	17881.1	991.85	5.54692	14.1261	-10.8995	0.531919	-0.245006			0	7836	40	271	21127.2	12795.9	13006.4	210.438	1.61796	13.6669	-35.1896	0.0531033	-0.867997			0	7754	174	239	18116.2	14193.9
258	ASS1	T174+S180	PN741	0	10808	34	271	29197.5	20018.1					0	9382	79	251	23350.5	18872.9										0	7916	38	277	21822.1	13216.8										0	7407	116	248	18081.7	14166.8
259	ATAD1 ATPase	Pan	NN204-1	0	3434	30	235	7999.4	5484.47	5447.87	36.5979	0.671783	12.4115	0	2569	40	230	5816.7	4701.32	4971.47	270.156	5.43412	12.2795	-8.74471	0.69824	-0.0982835			0	2736	36	231	6237	3777.52	3743.18	34.3411	0.917431	11.87	-31.2907	0.0507888	-0.79067			0	2506	128	207	4922.46	3856.7
260	ATAD1 ATPase	Pan	NN204-1	0	3430	28	232	7892.64	5411.28					0	2657	42	248	6485.2	5241.63										0	2550	30	243	6123.6	3708.84										0	2385	90	216	4957.2	3883.92
261	ATASE (PPAT)	T356	PN742	0	6310	38	268	16809	11524.4	12970	1445.6	11.1457	13.6629	0	5731	36	252	14351.4	11599.4	12854.2	1254.8	9.76176	13.65	-0.892442	23.4272	0.0565877			0	4806	32	261	12460.1	7546.65	8168.99	622.337	7.61829	12.9959	-37.016	0.506916	-0.943345			0	4827	111	264	12450.2	9754.65
262	ATASE (PPAT)	T356	PN742	0	7486	30	282	21025.9	14415.6					0	6752	38	260	17456.4	14109										0	5416	40	270	14515.2	8791.32										0	4598	120	255	11418.9	8946.61
263	Ataxin 1 (Atxn1; SCA1)	Pan	NN205-2	0	2137	24	230	4859.9	3332	3558.79	226.793	6.37276	11.7972	0	1736	28	217	3706.36	2995.65	3164.76	169.117	5.34375	11.6279	-11.072	1.05821	-0.13664			0	1732	36	227	3849.92	2331.75	2161.3	170.458	7.88683	11.0777	-39.2685	0.36313	-1.06507			0	1512	136	188	2586.88	2026.8
264	Ataxin 1 (Atxn1; SCA1)	Pan	NN205-2	0	2510	34	223	5521.48	3785.58					0	2076	34	202	4124.84	3333.88										0	1572	36	214	3287.04	1990.84										0	1726	104	190	3081.8	2414.56
265	ATF2 (CRE-BP1)	Pan	9222	0	2038	24	145	2920.3	2002.19	2284.86	282.677	12.3717	11.1579	0	2414	33	127	3023.87	2444.03	2032.34	411.692	20.2571	10.9889	-11.0523	2.95222	-0.107039			0	2570	31	128	3249.92	1968.36	1781.79	186.568	10.4709	10.7991	-22.0174	1.03748	-0.554782			0	2574	168	107	2574.42	2017.04
266	ATF2 (CRE-BP1)	Pan	9222	0	2587	22	146	3744.9	2567.54					0	1479	26	138	2005.14	1620.64										0	1830	26	146	2633.84	1595.22										0	1980	102	110	2065.8	1618.54
267	ATF2 (CRE-BP1)	T69+T71	PN572	0	4258	34	183	7729.92	5299.71	5782.38	482.67	8.34725	12.4974	0	2795	28	164	4537.88	3667.72	4233.79	566.07	13.3703	12.0477	-26.7813	0.810923	-0.666968			0	3132	28	201	6239.04	3778.76	3611.12	167.635	4.6422	11.8182	-37.5493	0.34593	-0.989427			0	3730	257	122	4237.06	3319.7
268	ATF2 (CRE-BP1)	T69+T71	PN572	0	5224	32	176	9137.92	6265.05					0	3445	32	174	5938.62	4799.86										0	3748	32	153	5685.48	3443.49										0	3514	147	153	5151.51	4036.16
269	ATF2 (CRE-BP1)	T71	sc-8398	0	3130	28	195	6048.9	4147.19	4089.62	57.5707	1.40773	11.9978	0	2198	48	174	3741	3023.64	3185.41	161.762	5.07823	11.6373	-22.1099	0.29335	-0.485652			0	4256	54	195	8193.9	4962.74	3650.54	1312.2	35.9453	11.8339	-10.7359	3.47927	-0.250336			0	1654	62	179	2849.68	2232.7
270	ATF2 (CRE-BP1)	T71	sc-8398	0	3090	27	192	5880.96	4032.05					0	2338	50	181	4141.28	3347.17										0	2072	40	190	3860.8	2338.34										0	1938	48	183	3458.7	2709.86
271	ATG2A	Pan	NN209-1	0	2644	32	105	2742.6	1880.35	1624.42	255.931	15.7552	10.6657	0	404	26	152	574.56	464.385	560.421	96.0356	17.1363	9.13037	-65.5003	0.502159	-2.51375			0	1460	30	154	2202.2	1333.79	1324.68	9.11523	0.68811	10.3714	-18.4521	0.891134	-0.472685			0	1630	50	89	1406.2	1101.75
272	ATG2A	Pan	NN209-1	0	1734	28	117	1996.02	1368.49					0	562	38	155	812.2	656.456										0	2064	34	107	2172.1	1315.56										0	2202	50	87	1872.24	1466.88
273	ATG4A	Pan	NN373-1	0	1505	28	84	1240.68	850.623	523.662	326.961	62.4373	9.03249	0	1230	32	93	1114.14	900.498	825.703	74.795	9.05834	9.68948	57.6785	1.23956	1.45783			0	582	46	153	820.08	496.692	354.9	141.792	39.9526	8.47127	-32.2269	3.17715	-0.901283			0	283	40	150	364.5	285.583
274	ATG4A	Pan	NN373-1	0	216	26	151	286.9	196.702					0	1159	26	82	929.06	750.908										0	275	34	146	351.86	213.109										0	281	50	150	346.5	271.48
275	ATG4B	Pan	NN374-1	0	273	26	156	385.32	264.179	709.278	445.098	62.7537	9.47021	0	349	28	156	500.76	404.737	641.568	236.832	36.9145	9.32546	-9.54621	10.4406	0.0126724			0	1424	32	93	1294.56	784.067	540.361	243.707	45.1008	9.07778	-23.815	4.52885	-0.64466			0	1080	54	86	882.36	691.321
276	ATG4B	Pan	NN374-1	0	1579	20	108	1683.72	1154.38					0	1263	28	88	1086.8	878.4										0	346	30	155	489.8	296.654										0	864	50	102	830.28	650.517
277	ATG4C (APG4C; AUTL1; AUTL3)	Pan	NN210-1	0	5188	26	193	9962.66	6830.5	6961.23	130.725	1.87791	12.7651	0	4306	45	191	8138.51	6577.91	7120.84	542.934	7.62458	12.7978	2.2929	4.14431	0.178495			0	4750	32	195	9200.1	5572.16	4222.96	1349.21	31.9493	12.044	-39.3358	0.859961	-1.04398			0	1795	78	214	3674.38	2878.84
278	ATG4C (APG4C; AUTL1; AUTL3)	Pan	NN210-1	0	5200	28	200	10344	7091.95					0	4777	36	200	9482	7663.78										0	2672	36	180	4744.8	2873.75										0	2984	72	181	5270.72	4129.56
279	ATG4C (APG4C; AUTL1; AUTL3)	Pan	NN210-2	0	7224	32	160	11507.2	7889.46	7697.79	191.669	2.48993	12.9102	0	4304	41	157	6692.91	5409.51	5857.74	448.232	7.65196	12.5161	-23.9036	0.424284	-0.586844			0	3726	36	185	6826.5	4134.56	4741.53	606.965	12.8011	12.2111	-38.4038	0.398164	-1.00841			0	4444	89	150	6532.5	5118.16
280	ATG4C (APG4C; AUTL1; AUTL3)	Pan	NN210-2	0	6318	26	174	10948.1	7506.12					0	4880	34	161	7802.06	6305.97										0	5384	32	165	8830.8	5348.49										0	4761	70	148	6942.68	5439.53
281	ATG4D (PG4D; AUTL4)	Pan	NN211-1	0	10038	28	215	21521.5	14755.4	15476.6	721.214	4.66004	13.9178	0	8958	38	211	18821.2	15212.1	15042	170.136	1.13107	13.8767	-2.80797	2.06238	-0.00504527			0	8508	32	202	17121.5	10369.9	10777.7	407.854	3.78423	13.3958	-30.3607	0.278131	-0.72595			0	5730	84	199	11235.5	8802.95
282	ATG4D (PG4D; AUTL4)	Pan	NN211-1	0	10390	28	228	23625.4	16197.8					0	9498	62	195	18400.2	14871.9										0	8915	36	208	18468.3	11185.6										0	6148	78	201	12200.7	9559.14
283	ATG4D (PG4D; AUTL4)	Pan	NN211-2	0	1455	24	108	1545.48	1059.6	691.843	367.755	53.1558	9.4343	0	323	30	144	421.92	341.015	354.278	13.2633	3.74375	8.46874	-48.7921	1.16616	-1.44489			0	1414	26	88	1221.44	739.781	501.538	238.244	47.5027	8.97021	-27.5066	3.65942	-0.749976			0	272	80	140	268.8	210.602
284	ATG4D (PG4D; AUTL4)	Pan	NN211-2	0	350	24	145	472.7	324.088					0	346	28	143	454.74	367.541										0	328	24	143	434.72	263.294										0	820	48	73	563.56	441.544
285	ATG5 (APG5L; ASP)	Pan	NN212-1	0	1786	26	113	1988.8	1363.54	962.624	400.917	41.6484	9.91083	0	1063	38	102	1045.5	845.02	669.582	175.438	26.2011	9.38712	-30.442	2.22881	-0.68104			0	1184	32	107	1232.64	746.565	629.781	116.784	18.5436	9.29871	-34.5764	1.74084	-0.954222			0	1730	70	87	1444.2	1131.52
286	ATG5 (APG5L; ASP)	Pan	NN212-1	0	564	32	154	819.28	561.707					0	435	38	154	611.38	494.145										0	580	30	154	847	512.997										0	1937	70	84	1568.28	1228.73
287	ATG12 (APG12; APG12L)	Pan	NN213-1	0	7161	30	196	13976.8	9582.61	8808.1	774.513	8.7932	13.1046	0	4290	38	173	7355.96	5945.42	5966.83	21.4185	0.358959	12.5427	-32.2574	0.283723	-0.893916			0	4958	34	173	8518.52	5159.35	5575.33	415.976	7.461	12.4448	-36.7019	0.44287	-0.946394			0	3803	56	162	6070.14	4755.9
288	ATG12 (APG12; APG12L)	Pan	NN213-1	0	6294	28	187	11717.4	8033.58					0	4432	48	169	7408.96	5988.25										0	5758	40	173	9892.14	5991.31										0	3743	58	158	5822.3	4561.72
289	ATG13	Pan	NN214-1	0	5110	24	163	8290.18	5683.83	5961	277.172	4.64975	12.5413	0	4143	38	142	5829.1	4711.34	5327.04	615.697	11.558	12.3791	-10.6353	1.52396	-0.157874			0	4123	26	172	7046.84	4268.01	4766.66	498.649	10.4612	12.2188	-20.0356	0.754204	-0.468533			0	3740	48	151	5574.92	4367.9
290	ATG13	Pan	NN214-1	0	5572	24	164	9098.72	6238.18					0	5366	38	138	7352.64	5942.73										0	5716	34	153	8693.46	5265.31										0	3718	56	146	5346.52	4188.95
291	ATM	Pan	NK230-1	0	2908	24	145	4181.8	2867.09	2897.42	30.3314	1.04684	11.5006	0	3482	28	143	4939.22	3992.1	3468.25	523.848	15.1041	11.76	19.7015	0.819783	0.639004			0	2503	28	144	3564	2158.58	1962.78	195.799	9.97556	10.9387	-32.2571	0.341705	-0.842499			0	3360	134	120	3871.2	3033.05
292	ATM	Pan	NK230-1	0	2846	18	151	4270.28	2927.75					0	2862	38	129	3642.96	2944.4										0	2052	26	144	2917.44	1766.99										0	3513	121	116	3934.72	3082.82
293	ATM	Pan	NK230-2	0	8860	36	267	23560.1	16153	16818.1	665.083	3.95456	14.0377	0	6670	40	241	15978.3	12914.4	13196.5	282.134	2.13794	13.6879	-21.534	0.282925	-0.559405			0	5607	34	260	14489.8	8775.94	9091.72	315.781	3.47328	13.1503	-45.9407	0.161683	-1.25559			0	4778	114	220	10260.8	8039.25
294	ATM	Pan	NK230-2	0	9553	38	268	25500.2	17483.2					0	6694	50	251	16676.4	13478.6										0	6434	42	243	15532.6	9407.5										0	4399	94	226	9729.3	7622.82
295	ATM	Pan	sc-1214	0	4298	26	209	8928.48	6121.46	6089.23	32.2305	0.529304	12.572	0	3485	34	198	6832.98	5522.72	5799.07	276.347	4.76537	12.5016	-4.76515	1.11112	0.00390002			0	3198	34	209	6612.76	4005.11	4118.59	113.483	2.75539	12.0079	-32.3624	0.101497	-0.819843			0	2318	98	204	4528.8	3548.28
296	ATM	Pan	sc-1214	0	4062	28	219	8834.46	6057					0	3514	34	216	7516.8	6075.41										0	3282	32	215	6987.5	4232.07										0	2204	99	205	4315.25	3380.96
297	ATM	Pan	sc-7230	0	3012	28	169	5042.96	3457.51	3452.08	5.43003	0.157298	11.7532	0	1698	44	142	2348.68	1898.31	2230.75	332.439	14.9026	11.1233	-35.3795	0.425667	-0.953557			0	1958	30	182	3508.96	2125.25	2051.55	73.6971	3.59226	11.0025	-40.5702	0.0924215	-1.1117			0	2174	94	131	2724.8	2134.86
298	ATM	Pan	sc-7230	0	2706	32	188	5027.12	3446.65					0	1962	40	165	3171.3	2563.19										0	2081	40	160	3265.6	1977.85										0	1690	78	149	2401.88	1881.85
299	ATM	S1981	PK526	0	4556	32	172	7781.28	5334.93	5639	304.075	5.39236	12.4612	0	3246	40	148	4744.88	3835.02	4233.93	398.909	9.42172	12.0478	-24.917	0.594538	-0.600837			0	3282	34	164	5326.72	3226.2	3107.95	118.244	3.80455	11.6017	-44.8844	0.204902	-1.25304			0	2658	50	151	3938.08	3085.45
300	ATM	S1981	PK526	0	5133	34	170	8668.3	5943.08					0	3495	42	166	5731.98	4632.84										0	3090	24	161	4936.26	2989.71										0	2600	47	176	4493.28	3520.45
301	ATM	Y2969	PK527	0	7618	30	187	14189.6	9728.51	9665.86	62.6511	0.648169	13.2387	0	5334	55	173	9132.67	7381.43	7085.34	296.088	4.17888	12.7906	-26.6972	0.180807	-0.697689			0	5198	28	171	8840.7	5354.49	5944.23	589.74	9.92123	12.5373	-38.5026	0.274511	-1.00384			0	4323	58	166	7079.9	5547.04
302	ATM	Y2969	PK527	0	7250	30	194	14006.8	9603.21					0	4838	38	175	8400	6789.26										0	5746	38	189	10788.1	6533.97										0	3714	56	163	5962.54	4671.6
303	ATP7B	Pan	NN215-2	0	6772	40	166	11175.1	7661.78	8390.33	728.55	8.68321	13.0345	0	5323	40	166	8769.78	7088.13	6894.27	193.857	2.81186	12.7512	-17.8307	0.644678	-0.395568			0	5541	43	170	9346.6	5660.89	5447.2	213.696	3.92305	12.4113	-35.0774	0.359384	-0.894802			0	3666	40	169	6127.94	4801.19
304	ATP7B	Pan	NN215-2	0	7814	36	171	13300.4	9118.88					0	4888	40	171	8290.08	6700.41										0	4804	30	181	8640.94	5233.5										0	3614	70	173	6131.12	4803.68
305	ATR	Pan	NK237-1	0	6653	36	196	12969.3	8891.9	9914.76	1022.86	10.3165	13.2754	0	5477	52	168	9114	7366.34	7092.83	273.51	3.85615	12.7921	-28.4619	0.497952	-0.761852			0	5412	40	182	9777.04	5921.59	6773.46	851.871	12.5766	12.7257	-31.6827	0.722575	-0.781798			0	4212	62	167	6930.5	5429.99
306	ATR	Pan	NK237-1	0	7816	34	205	15953.1	10937.6					0	5400	60	158	8437.2	6819.32										0	6244	42	203	12590.1	7625.34										0	4044	50	162	6470.28	5069.41
307	ATR	Pan	NK237-2	0	16896	42	223	37584.4	25768.3	27784.8	2016.5	7.25756	14.762	0	18092	50	223	40233.7	32518.6	34048.1	1529.48	4.49212	15.0553	22.5424	0.521225	0.55104			0	18405	54	238	43675.4	26452.6	29090.1	2637.56	9.06686	14.8282	4.69863	3.4743	0.151926			0	15660	84	223	34734.5	27214.2
308	ATR	Pan	NK237-2	0	18088	52	241	43466.8	29801.3					0	18962	70	233	44018.4	35577.6										0	21200	77	248	52385	31727.7										0	15529	92	220	33961.4	26608.5
309	ATR	Pan	NK237-3	0	8857	32	208	18356	12585.1	11897.7	687.324	5.77693	13.5384	0	6523	42	188	12184.3	9847.88	9814.5	33.3805	0.340114	13.2607	-17.5095	0.349355	-0.408447			0	6384	38	191	12120.9	7341.16	7329.98	11.1805	0.152532	12.8396	-38.3916	0.154447	-0.992792			0	4854	74	186	8890.8	6965.86
310	ATR	Pan	NK237-3	0	8336	36	197	16351	11210.4					0	6640	63	184	12101.7	9781.12										0	6498	36	187	12083.9	7318.8										0	5246	74	182	9413.04	7375.03
311	ATR	S435+S436	PK528	0	6982	28	193	13421.2	9201.73	9911.29	709.559	7.1591	13.2749	0	5544	36	181	9969.48	8057.78	8049.1	8.68055	0.107845	12.9746	-18.7886	0.386775	-0.436556			0	6004	30	182	10872.7	6585.18	6723.21	138.025	2.05296	12.7149	-32.1658	0.286393	-0.796735			0	4396	52	177	7688.88	6024.17
312	ATR	S435+S436	PK528	0	8314	30	187	15491.1	10620.8					0	5012	38	200	9948	8040.42										0	6092	34	187	11328.5	6861.23										0	4820	62	163	7755.54	6076.4
313	AurKA (Aurora A; ARK-1; AIK; STK15)	Pan	NK008-3	0	7604	35	177	13397.1	9185.21	9723.2	537.988	5.53304	13.2472	0	6186	38	176	10820.5	8745.6	8271.04	474.553	5.73752	13.0139	-14.935	0.754642	-0.316399			0	6180	38	169	10380	6286.77	6291.32	4.54853	0.0722985	12.6191	-35.2955	0.158812	-0.896731			0	4674	80	155	7120.7	5579.01
314	AurKA (Aurora A; ARK-1; AIK; STK15)	Pan	NK008-3	0	8122	32	185	14966.5	10261.2					0	5399	40	180	9646.2	7796.49										0	5976	36	175	10395	6295.87										0	4219	55	160	6662.4	5219.93
315	AurKA (Aurora A; ARK-1; AIK; STK15)	Pan	NK008-4	0	7217	32	186	13364.1	9162.57	10033.4	870.794	8.67898	13.2925	0	6530	38	171	11101.3	8972.58	8866.01	106.575	1.20206	13.1141	-11.6347	0.849274	-0.220834			0	6696	36	179	11921.4	7220.35	7119.98	100.371	1.4097	12.7977	-29.0366	0.347448	-0.701472			0	4630	82	151	6867.48	5380.61
316	AurKA (Aurora A; ARK-1; AIK; STK15)	Pan	NK008-4	0	8977	42	178	15904.3	10904.2					0	5938	48	184	10837.6	8759.43										0	6586	38	177	11590	7019.61										0	4200	46	165	6854.1	5370.13
317	AurKA (Aurora A; ARK-1; AIK; STK15)	Pan	NK008-5	0	13167	33	242	31784.3	21791.6	21942.8	151.122	0.688711	14.4215	0	9095	38	226	20468.8	16543.8	16627.2	83.3866	0.501507	14.0213	-24.2246	0.0491326	-0.666323			0	8810	38	247	21666.8	13122.8	13935.5	812.691	5.8318	13.7665	-36.4913	0.178687	-0.907544			0	6066	96	212	12656.4	9916.18
318	AurKA (Aurora A; ARK-1; AIK; STK15)	Pan	NK008-5	0	13032	38	248	32225.1	22093.9					0	9150	42	227	20675.2	16710.6										0	10366	48	236	24350.5	14748.2										0	6115	76	214	12923.5	10125.4
319	AurKA (Aurora A; ARK-1; AIK; STK15)	T287+T288	PK529	0	7612	34	180	13640.4	9352	8837.73	514.269	5.81902	13.1095	0	6222	30	169	10464.5	8457.86	8529.71	71.8449	0.84229	13.0583	-3.48534	1.91124	0.0137293			0	6338	36	174	10965.5	6641.39	6842.78	201.395	2.94318	12.7404	-22.5727	0.388177	-0.522587			0	4152	70	164	6694.48	5245.07
320	AurKA (Aurora A; ARK-1; AIK; STK15)	T287+T288	PK529	0	6670	36	183	12140.2	8323.46					0	6451	40	166	10642.3	8601.55										0	6588	54	178	11630.5	7044.18										0	4470	81	176	7724.64	6052.19
321	AurKB (AurB; AIK2)	Pan	NK193-2	0	8424	36	231	19376.3	13284.6	13013.1	271.44	2.08589	13.6677	0	7590	28	230	17392.6	14057.5	13318.3	739.14	5.54979	13.7011	2.34531	3.25572	0.138818			0	6883	50	216	14759.3	8939.15	9360	420.851	4.49627	13.1923	-28.0723	0.234472	-0.664013			0	4106	77	199	8017.71	6281.81
322	AurKB (AurB; AIK2)	Pan	NK193-2	0	9022	44	207	18584.5	12741.7					0	7650	58	205	15563.6	12579.2										0	7766	76	210	16149	9780.86										0	4322	84	199	8433.62	6607.67
323	AurKB (AurB; AIK2)	Pan	NK193-3	0	6134	32	238	14522.8	9956.95	10922.5	965.586	8.84031	13.415	0	6222	36	217	13423.6	10849.6	10667.3	182.227	1.70827	13.3809	-2.33643	4.51482	0.030202			0	6366	56	203	12809.3	7758.12	8635.61	877.491	10.1613	13.0761	-20.9373	0.907547	-0.47124			0	3875	65	196	7467.6	5850.8
324	AurKB (AurB; AIK2)	Pan	NK193-3	0	8209	30	212	17339.5	11888.1					0	5908	38	221	12972.7	10485.1										0	6941	52	228	15706.9	9513.1										0	4024	74	202	7979	6251.48
325	AurKB (AurB; AIK2)	Pan	NK193-4	0	7707	32	230	17652.5	12102.7	12319	216.248	1.75541	13.5886	0	6516	32	211	13681.2	11057.8	11221.6	163.791	1.45961	13.454	-8.90824	0.360903	-0.156344			0	6546	46	216	14040	8503.51	8855.8	352.29	3.97807	13.1124	-28.1122	0.20395	-0.667094			0	3938	72	195	7538.7	5906.51
326	AurKB (AurB; AIK2)	Pan	NK193-4	0	8049	30	228	18283.3	12535.2					0	6412	38	221	14086.5	11385.4										0	7014	40	218	15203.3	9208.09										0	4406	64	207	8987.94	7041.97
327	AurKB (AurB; AIK2)	S227	PK530	0	3186	26	147	4645.2	3184.8	2645.94	538.855	20.3654	11.3696	0	3440	24	129	4406.64	3561.64	2813.31	748.33	26.5996	11.4581	6.32562	7.42456	0.341045			0	2960	26	129	3784.86	2292.35	2085.68	206.67	9.90902	11.0263	-21.174	1.42979	-0.527039			0	2918	116	113	3166.26	2480.74
328	AurKB (AurB; AIK2)	S227	PK530	0	2125	20	146	3073.3	2107.09					0	1790	28	145	2554.9	2064.98										0	2244	28	140	3102.4	1879.01										0	3728	122	111	4002.66	3136.05
329	AurKB (AurB; AIK2)	T232	PK531	0	5939	30	168	9927.12	6806.14	6317.33	488.806	7.73754	12.6251	0	4278	56	155	6544.1	5289.23	5563.1	273.866	4.9229	12.4417	-11.9391	1.06042	-0.199372			0	4448	38	175	7717.5	4674.21	4397.53	276.673	6.29155	12.1025	-30.3891	0.461649	-0.758086			0	3398	58	151	5043.4	3951.46
330	AurKB (AurB; AIK2)	T232	PK531	0	4522	24	189	8501.22	5828.52					0	4592	50	159	7221.78	5836.97										0	3876	32	177	6803.88	4120.86										0	3526	50	153	5318.28	4166.83
331	AurKC (Aurora C; AurC; AIK3)	Pan	AP7000b	0	5818	26	192	11120.6	7624.43	7615.81	8.61812	0.113161	12.8948	0	4608	36	160	7315.2	5912.47	5737.63	174.839	3.04724	12.4862	-24.6615	0.128151	-0.611817			0	4466	38	180	7970.4	4827.38	4816.55	10.8293	0.224834	12.2338	-36.7556	0.00919575	-0.953256			0	3428	60	158	5321.44	4169.3
332	AurKC (Aurora C; AurC; AIK3)	Pan	AP7000b	0	5718	28	195	11095.5	7607.19					0	4562	34	152	6882.56	5562.79										0	4755	32	168	7934.64	4805.72										0	3384	48	182	6071.52	4756.98
333	AurKC (Aurora C; AurC; AIK3)	Pan	NK009-2	0	6115	34	206	12526.9	8588.54	8795.85	207.308	2.35688	13.1026	0	3783	50	218	8137.94	6577.45	6658.54	81.0912	1.21785	12.701	-24.2991	0.147114	-0.608948			0	4730	30	201	9447	5721.7	5240.74	480.957	9.17727	12.3556	-40.4177	0.285374	-1.07366			0	3142	48	177	5476.38	4290.7
334	AurKC (Aurora C; AurC; AIK3)	Pan	NK009-2	0	7086	26	186	13131.6	9003.16					0	4856	36	173	8338.6	6739.63										0	4464	24	177	7858.8	4759.79										0	4261	44	178	7506.26	5881.09
335	AurKC (Aurora C; AurC; AIK3)	Pan	NK009-3	0	6152	30	201	12305.2	8436.59	9274.52	837.932	9.03478	13.1791	0	5896	58	161	9399.18	7596.84	7510.5	86.3367	1.14955	12.8747	-19.02	0.535452	-0.439526			0	5214	30	180	9331.2	5651.56	6057.33	405.764	6.69873	12.5645	-34.6882	0.45357	-0.878736			0	4300	42	171	7281.18	5704.74
336	AurKC (Aurora C; AurC; AIK3)	Pan	NK009-3	0	7838	34	189	14749.6	10112.5					0	5083	36	182	9185.54	7424.16										0	6035	40	178	10671.1	6463.09										0	4044	46	154	6156.92	4823.89
337	AurKC (Aurora C; AurC; AIK3)	S193	PK532	0	7501	32	194	14489.9	9934.4	10963.5	1029.09	9.38656	13.4204	0	7600	48	175	13216	10681.8	10625.6	56.173	0.528658	13.3753	-3.08208	3.21706	0.0103004			0	8276	38	200	16476	9978.91	8550.07	1428.83	16.7113	13.0617	-22.0129	1.18558	-0.499912			0	4670	50	180	8316	6515.51
338	AurKC (Aurora C; AurC; AIK3)	S193	PK532	0	9698	34	181	17491.8	11992.6					0	7301	36	180	13077	10569.4										0	5818	26	203	11757.8	7121.24										0	5445	52	168	9060.24	7098.62
339	AVPR1A	T378+S380	PN787	0	9223	40	234	21488.2	14732.5	15245.2	512.61	3.36245	13.8961	0	9880	56	202	19844.5	16039.2	15846	193.211	1.21931	13.9518	3.94111	1.16255	0.168128			0	9131	42	206	18723.3	11340	12121.9	781.911	6.45038	13.5653	-20.4862	0.478997	-0.447635			0	6713	84	200	13258	10387.5
340	AVPR1A	T378+S380	PN787	0	11410	32	202	22983.6	15757.8					0	9839	58	198	19366.4	15652.8										0	9641	44	222	21305.3	12903.9										0	5818	46	197	11370.8	8908.95
341	Axl (UFO)	Pan	NK010-2	0	8018	36	209	16682.4	11437.6	12163.7	726.102	5.96941	13.5703	0	6410	38	200	12744	10300.3	10649.4	349.081	3.27795	13.3785	-12.4498	0.74277	-0.257219			0	6812	35	186	12605.2	7634.52	7856.75	222.236	2.8286	12.9397	-35.408	0.248475	-0.892573			0	4806	70	189	8951.04	7013.06
342	Axl (UFO)	Pan	NK010-2	0	9931	36	190	18800.5	12889.8					0	7198	36	190	13607.8	10998.4										0	7492	40	179	13339.1	8078.99										0	5271	60	176	9171.36	7185.68
343	Axl (UFO)	Pan	NK010-3	0	5406	43	195	10457.9	7170.01	7596.86	426.851	5.61878	12.8912	0	5512	46	163	8909.58	7201.12	7127.68	73.4452	1.03042	12.7992	-6.17604	1.07661	-0.0488748			0	5468	44	163	8841.12	5354.74	5816.19	461.449	7.93387	12.5059	-23.4392	0.578204	-0.551534			0	3549	52	162	5665.14	4438.59
344	Axl (UFO)	Pan	NK010-3	0	6580	42	179	11703	8023.71					0	5144	40	171	8727.84	7054.23										0	6141	44	170	10364.9	6277.64										0	4046	66	151	6009.8	4708.63
345	Axl (UFO)	Pan	sc-166269	0	7706	34	183	14039.8	9625.8	9605.28	20.5203	0.213636	13.2296	0	6604	40	173	11355.7	9178.2	8749.94	428.257	4.89439	13.0951	-8.90489	0.57362	-0.139946			0	5098	40	223	11279.3	6831.48	6620.97	210.51	3.17945	12.6928	-31.0692	0.109211	-0.764105			0	4077	55	160	6435.2	5041.92
346	Axl (UFO)	Pan	sc-166269	0	7842	32	179	13979.9	9584.76					0	5763	43	180	10296	8321.69										0	5702	42	187	10584.2	6410.46										0	4772	50	168	7932.96	6215.4
347	Axl (UFO)	Y702+Y703	PK533	0	10654	42	208	22073	15133.4	16608.6	1475.17	8.88197	14.0196	0	7194	58	189	13487	10900.8	11847.5	946.705	7.99074	13.5323	-28.6664	0.588589	-0.802998			0	7574	36	200	15076	9130.98	9174.87	43.8924	0.478398	13.1635	-44.7581	0.209132	-1.21052			0	4638	64	185	8461.9	6629.82
348	Axl (UFO)	Y702+Y703	PK533	0	12316	48	215	26376.2	18083.8					0	7606	32	209	15829.7	12794.2										0	7538	40	203	15220.9	9218.76										0	4732	54	194	9075.32	7110.43
349	B-Myb (MYBL2)	T487	PN573	0	10954	36	215	23473.7	16093.8	15284.2	809.617	5.29708	13.8998	0	8700	54	207	17897.2	14465.3	14872.6	407.266	2.73837	13.8604	-2.69295	2.98389	-0.00119224			0	9052	50	211	18994.2	11504.1	11348.4	155.716	1.37214	13.4702	-25.7505	0.258994	-0.591591			0	4918	58	211	10254.6	8034.39
350	B-Myb (MYBL2)	T487	PN573	0	8950	42	237	21112	14474.6					0	9552	52	199	18905	15279.9										0	8223	46	226	18480	11192.7										0	5212	42	221	11425.7	8951.94
351	B23 (Nucleophosmin; NPM)	Pan	sc-6013-R	0	8170	36	201	16349.3	11209.3	10947.7	261.567	2.38924	13.4183	0	6378	76	189	11910.8	9626.82	9800.73	173.902	1.77438	13.2587	-10.4769	0.397409	-0.193163			0	5451	59	206	11107.5	6727.42	7025.6	298.18	4.2442	12.7784	-35.8256	0.185159	-0.909889			0	3738	68	180	6606	5175.74
352	B23 (Nucleophosmin; NPM)	Pan	sc-6013-R	0	7746	30	202	15586.3	10686.1					0	6681	46	186	12341.1	9974.63										0	6474	42	188	12092.2	7323.78										0	3664	42	186	6736.92	5278.32
353	Bad	S99	AB10424	0	7452	32	200	14840	10174.5	10772.7	598.216	5.55308	13.3951	0	7238	53	180	12933	10453	8929.37	1523.65	17.0634	13.1243	-17.1109	1.32176	-0.389573			0	6092	52	186	11234.4	6804.26	7118.67	314.412	4.41672	12.7974	-33.9188	0.293931	-0.848883			0	4096	54	174	7033.08	5510.36
354	Bad	S99	AB10424	0	8587	38	194	16585.1	11370.9					0	6403	40	144	9162.72	7405.72										0	6056	40	204	12272.6	7433.09										0	4014	46	186	7380.48	5782.54
355	Bak	Pan	sc-832	0	4606	28	213	9751.14	6685.48	7505.62	820.134	10.9269	12.8738	0	6050	38	173	10400.8	8406.36	8792.79	386.43	4.39485	13.1021	17.1495	0.893427	0.521367			0	2682	40	181	4782.02	2896.29	5027.25	2130.96	42.3881	12.2956	-33.0198	1.61464	-0.833081			0	3704	53	184	6717.84	5263.37
356	Bak	Pan	sc-832	0	6326	34	193	12143.6	8325.75					0	6565	38	174	11357	9179.22										0	6606	40	180	11818.8	7158.21										0	4106	48	186	7547.88	5913.7
357	Bax	Pan	DB005	0	5118	24	183	9322.02	6391.27	7385.74	994.471	13.4647	12.8505	0	5514	38	161	8816.36	7125.78	7383.75	257.976	3.49383	12.8501	-0.0269777	628.614	0.115782			0	6212	34	177	10935.1	6622.96	5939.09	683.872	11.5148	12.536	-19.5867	1.27533	-0.449281			0	4792	126	151	7045.66	5520.21
358	Bax	Pan	DB005	0	7214	24	170	12223	8380.22					0	5398	26	176	9454.72	7641.73										0	4668	28	187	8676.8	5255.22										0	4389	96	156	6697.08	5247.1
359	BCKD (BCKDK)	Pan	NK257-1	0	5921	26	184	10846.8	7436.68	7913.66	476.979	6.02729	12.9501	0	4989	32	178	8823.46	7131.51	7152.8	21.2892	0.297634	12.8043	-9.61444	0.657857	-0.147308			0	5540	36	189	10402.6	6300.45	5983.49	316.956	5.29717	12.5468	-24.39	0.464308	-0.576385			0	3366	43	172	5715.56	4478.09
360	BCKD (BCKDK)	Pan	NK257-1	0	6829	30	180	12238.2	8390.64					0	4903	26	182	8876.14	7174.09										0	5611	42	168	9355.92	5666.54										0	3380	36	173	5785.12	4532.59
361	BCKD (BCKDK)	Pan	NK257-2	0	6114	28	207	12598	8637.33	9051.02	413.69	4.57065	13.1439	0	4771	44	184	8697.68	7029.85	7507.01	477.155	6.35613	12.874	-17.059	0.640529	-0.376559			0	5786	28	178	10249.2	6207.59	6107.28	100.31	1.64247	12.5763	-32.5236	0.191034	-0.811024			0	4176	42	177	7317.18	5732.95
362	BCKD (BCKDK)	Pan	NK257-2	0	7224	34	192	13804.8	9464.71					0	5914	34	168	9878.4	7984.16										0	5260	40	190	9918	6006.97										0	3956	30	177	6949.02	5444.5
363	BCKD (BCKDK)	Pan	NK257-3	0	6403	36	182	11587.9	7944.81	8282.32	337.505	4.07501	13.0158	0	4850	37	162	7797.06	6301.93	6405.95	104.017	1.62376	12.6452	-22.6551	0.251545	-0.549903			0	5028	36	199	9934.08	6016.71	5634.13	382.573	6.79028	12.46	-31.9736	0.33982	-0.797053			0	3395	52	162	5415.66	4243.12
364	BCKD (BCKDK)	Pan	NK257-3	0	6258	34	202	12572.5	8619.82					0	3958	29	205	8054.45	6509.97										0	5052	40	173	8670.76	5251.56										0	3442	40	166	5647.32	4424.63
365	BCKDHA	Pan+S337	PN810	0	7070	26	184	12961	8886.17	9256.07	369.9	3.9963	13.1762	0	4996	30	173	8591.18	6943.78	6567.64	376.133	5.72706	12.6812	-29.045	0.334769	-0.778341			0	5174	36	193	9916.34	6005.96	6109.28	103.32	1.6912	12.5768	-33.9967	0.167296	-0.856659			0	3944	40	161	6285.44	4924.59
366	BCKDHA	Pan+S337	PN810	0	7051	31	200	14040	9625.97					0	4462	34	173	7660.44	6191.51										0	5674	38	182	10257.5	6212.6										0	3228	42	164	5225.04	4093.77
367	Bcl-xL	Pan	DB002	0	4104	32	164	6678.08	4578.56	4894.73	316.169	6.45938	12.257	0	2486	24	171	4210.02	3402.73	3451.53	48.8018	1.41392	11.753	-29.4848	0.267029	-0.752542			0	3078	30	162	4937.76	2990.62	3065.18	74.5632	2.43259	11.5818	-37.3776	0.237896	-0.989472			0	2136	38	161	3377.78	2646.46
368	Bcl-xL	Pan	DB002	0	4314	20	177	7600.38	5210.9					0	2769	28	158	4330.78	3500.33										0	3311	30	158	5183.98	3139.75										0	2305	40	160	3624	2839.37
369	Bcl2	Pan	Y021059	0	6265	30	172	10724.2	7352.62	7825.62	473.003	6.04428	12.934	0	4829	44	176	8421.6	6806.71	7311.62	504.91	6.90559	12.836	-6.56818	1.97161	-0.0615605			0	5944	40	197	11630.9	7044.4	7381.12	336.725	4.56197	12.8496	-5.67968	1.8674	-0.111821			0	3362	36	185	6153.1	4820.9
370	Bcl2	Pan	Y021059	0	6830	30	178	12104	8298.63					0	5128	38	190	9671	7816.53										0	6928	40	185	12742.8	7717.85										0	3214	48	191	6047.06	4737.82
371	Bcl2	S70	sc-293128	0	6010	32	193	11537.5	7910.26	8373.22	462.958	5.52904	13.0316	0	6064	36	173	10428.4	8428.73	9170.13	741.403	8.08497	13.1627	9.51748	1.43042	0.341422			0	6204	46	165	10160.7	6153.96	6807.62	653.662	9.60191	12.7329	-18.6972	0.809262	-0.421767			0	4503	81	162	7163.64	5612.65
372	Bcl2	S70	sc-293128	0	6922	30	187	12888	8836.17					0	6441	54	192	12263	9911.54										0	7122	42	174	12319.2	7461.29										0	4014	58	185	7318.6	5734.06
373	Bcl2	S87	sc-377576	0	7658	37	195	14861	10188.8	9946.2	242.62	2.43933	13.2799	0	6989	48	174	12077.3	9761.45	9156.44	605.003	6.60741	13.1606	-7.9403	1.13934	-0.115216			0	6122	36	198	12050.3	7298.41	7449.94	151.525	2.03391	12.863	-25.0973	0.178236	-0.58817			0	3882	66	162	6181.92	4843.48
374	Bcl2	S87	sc-377576	0	6932	28	205	14153.2	9703.58					0	5520	38	193	10580.3	8551.44										0	6861	40	184	12550.6	7601.46										0	3800	60	172	6432.8	5040.04
375	Bcl2	Pan+S70	PN811	0	6668	24	182	12092.1	8290.46	7823.91	466.544	5.96306	12.9337	0	6031	38	160	9588.8	7750.1	8093.79	343.698	4.24644	12.9826	3.44947	2.95972	0.199676			0	5230	38	192	9968.64	6037.64	6549.3	511.664	7.8125	12.6771	-16.2908	0.845603	-0.362798			0	4099	54	152	6148.4	4817.22
376	Bcl2	Pan+S70	PN811	0	5888	24	183	10731.1	7357.37					0	6504	60	162	10439.3	8437.49										0	6149	77	192	11658.2	7060.97										0	3872	58	163	6216.82	4870.82
377	BCLAF1	S512	PN574	0	8912	54	253	22410.7	15365	17096.3	1731.29	10.1267	14.0614	0	9796	46	248	24180	19543.4	18915	628.378	3.32212	14.2072	10.6377	1.26426	0.320751			0	7540	48	219	16407.5	9937.41	11499.1	1561.68	13.5809	13.4892	-32.7391	0.724136	-0.79555			0	6206	44	197	12139.1	9510.91
378	BCLAF1	S512	PN574	0	11532	42	239	27461.1	18827.6					0	9424	36	241	22625.1	18286.6										0	9329	34	232	21564.4	13060.8										0	6064	40	200	12048	9439.5
379	Bcr	Y177	11199	0	7955	36	224	17738.6	12161.7	11631.4	530.326	4.55943	13.5057	0	5776	36	193	11078.2	8953.9	9562.95	609.053	6.36888	13.2232	-17.7834	0.614522	-0.415494			0	6654	46	206	13612.5	8244.58	7764.1	480.479	6.18847	12.9226	-33.2486	0.323259	-0.824983			0	2959	30	192	5623.68	4406.1
380	Bcr	Y177	11199	0	7862	40	207	16191.5	11101.1					0	6490	36	195	12585.3	10172										0	5798	44	209	12025.9	7283.62										0	3238	50	208	6631.04	5195.36
381	Bcr	Y177	PK538	0	9686	40	192	18520.3	12697.7	12655.8	41.8771	0.330891	13.6275	0	6996	42	191	13282.1	10735.2	10775.6	40.3718	0.37466	13.3955	-14.8568	0.0474901	-0.331316			0	6956	42	191	13205.7	7998.23	7953.49	44.7403	0.562525	12.9574	-37.1553	0.0240454	-0.948858			0	4071	38	180	7259.4	5687.68
382	Bcr	Y177	PK538	0	9336	44	198	18398.2	12614					0	7564	46	178	13382	10816										0	6567	38	200	13058	7908.75										0	4520	52	189	8444.52	6616.21
383	Bcr	Y591	PK539	0	6593	34	182	11937.4	8184.39	8275.17	90.7817	1.09704	13.0146	0	5974	42	157	9313.24	7527.38	7442.17	85.2052	1.1449	12.8615	-10.0663	0.222717	-0.163088			0	5484	38	179	9748.34	5904.21	5732.61	171.597	2.99334	12.485	-30.7248	0.133129	-0.75883			0	2818	33	160	4456	3491.24
384	Bcr	Y591	PK539	0	6813	34	180	12202.2	8365.95					0	5725	36	160	9102.4	7356.97										0	4942	32	187	9181.7	5561.02										0	3358	42	179	5935.64	4650.52
385	Bcr	Y644	PK540	0	6908	32	206	14164.6	9711.37	9684.44	26.9308	0.278083	13.2415	0	6422	38	191	12193.4	9855.28	9947.98	92.6976	0.931823	13.2802	2.7213	0.444606	0.167581			0	6408	34	190	12110.6	7334.94	7244.71	90.2317	1.24548	12.8227	-25.1919	0.0604785	-0.591758			0	4652	52	181	8326	6523.35
386	Bcr	Y644	PK540	0	7073	30	200	14086	9657.51					0	6340	34	197	12422.8	10040.7										0	5966	30	199	11812.6	7154.48										0	4476	62	187	8254.18	6467.08
387	BDNF (Abrineurin)	Pan	NN216-1	0	6850	22	221	15089.9	10345.8	10197.9	147.845	1.44975	13.316	0	4691	28	206	9605.78	7763.82	7844.29	80.4688	1.02583	12.9374	-23.0796	0.107263	-0.577651			0	4819	28	228	10923.5	6615.95	7199.53	583.581	8.10582	12.8137	-29.4017	0.325	-0.711753			0	4024	114	183	7155.3	5606.11
388	BDNF (Abrineurin)	Pan	NN216-1	0	6689	26	220	14658.6	10050.1					0	4699	30	210	9804.9	7924.76										0	6238	30	207	12850.6	7783.11										0	4079	120	200	7918	6203.68
389	Beclin 1 (BECN1; GT197)	Pan	NN217-1	0	5630	28	188	10531.8	7220.68	7378.54	157.855	2.13938	12.8491	0	3878	26	189	7280.28	5884.25	6189.59	305.347	4.93323	12.5956	-16.1135	0.438923	-0.334102			0	5944	36	171	10102.7	6118.82	5909.57	209.254	3.54093	12.5288	-19.9083	0.285323	-0.457742			0	2876	32	146	4152.24	3253.24
390	Beclin 1 (BECN1; GT197)	Pan	NN217-1	0	5842	26	189	10992.2	7536.39					0	5088	34	159	8035.86	6494.94										0	5188	45	183	9411.69	5700.31										0	3271	52	166	5343.54	4186.62
391	Beclin-2 (BECN2)	Pan	NN372-1	0	6788	42	185	12480.1	8556.49	8830.52	274.032	3.10323	13.1083	0	5206	40	177	9143.82	7390.44	7693.12	302.68	3.93442	12.9094	-12.8803	0.54639	-0.248876			0	6562	38	185	12069.4	7309.99	7543.35	233.356	3.09353	12.881	-14.576	0.425135	-0.315931			0	4226	42	197	8242.48	6457.91
392	Beclin-2 (BECN2)	Pan	NN372-1	0	6614	40	202	13279.5	9104.55					0	5531	35	180	9892.8	7995.8										0	6271	38	206	12840	7776.7										0	3803	46	184	6912.88	5416.18
393	Beclin-2 (BECN2)	Pan	NN372-2	0	7002	38	176	12256.6	8403.28	8903.08	499.796	5.61375	13.1201	0	5220	30	174	9030.6	7298.93	7449.19	150.253	2.01703	12.8629	-16.3302	0.467281	-0.353041			0	7610	42	189	14303.5	8663.12	8134.82	528.296	6.49425	12.9899	-8.62868	1.40323	-0.174115			0	3878	48	165	6319.5	4951.27
394	Beclin-2 (BECN2)	Pan	NN372-2	0	7325	30	188	13714.6	9402.87					0	5142	32	184	9402.4	7599.44										0	6645	35	190	12559	7606.52										0	3862	58	171	6504.84	5096.48
395	Bid	Pan	sc-6539	0	5479	38	178	9684.98	6640.12	6895.81	255.692	3.70792	12.7515	0	3674	28	191	6963.86	5628.5	6201.61	573.11	9.24131	12.5984	-10.067	1.28631	-0.151161			0	4646	34	197	9085.64	5502.84	5658.95	156.116	2.75874	12.4663	-17.936	0.360541	-0.408947			0	2912	30	164	4726.48	3703.16
396	Bid	Pan	sc-6539	0	5608	30	187	10430.9	7151.51					0	4739	30	178	8382.02	6774.72										0	5153	46	188	9601.16	5815.07										0	2979	37	174	5119.08	4010.75
397	BK Beta2 (Kcnmb2)	Pan	NN219-1	0	3077	22	162	4949.1	3393.15	4829.78	1436.63	29.7452	12.2377	0	4375	28	150	6520.5	5270.16	4667.47	602.692	12.9126	12.1884	-3.3607	12.6931	0.0566294			0	5276	40	148	7749.28	4693.45	5197.85	504.396	9.70394	12.3437	7.6213	5.17617	0.148743			0	3169	40	138	4318.02	3383.13
398	BK Beta2 (Kcnmb2)	Pan	NN219-1	0	5963	28	154	9139.9	6266.41					0	3211	28	158	5029.14	4064.78										0	6224	30	152	9414.88	5702.25										0	3536	40	135	4719.6	3697.77
399	BKR2	S366+T369	PN788	0	5055	30	182	9145.5	6270.25	7281.75	1011.5	13.8909	12.8301	0	5277	38	162	8487.18	6859.72	7012.15	152.427	2.17376	12.7756	-3.70249	4.33889	0.0206412			0	5279	24	176	9248.8	5601.66	5752.08	150.423	2.6151	12.4899	-21.0065	0.785756	-0.487236			0	3236	36	178	5696	4462.77
400	BKR2	S366+T369	PN788	0	7024	32	173	12096.2	8293.25					0	5336	28	167	8864.36	7164.57										0	5704	38	172	9745.52	5902.5										0	3646	46	155	5580	4371.88
401	BLK	Pan	AP7697a	0	6551	36	182	11857.3	8129.49	8487.58	358.094	4.21904	13.0511	0	5868	34	187	10909.6	8817.61	9392.57	574.961	6.12144	13.1973	10.6625	0.969798	0.367209			0	6379	46	186	11779.4	7134.34	7242.43	108.093	1.49249	12.8223	-14.6699	0.389337	-0.319627			0	3832	50	183	6921.06	5422.59
402	BLK	Pan	AP7697a	0	7026	52	185	12901.9	8845.68					0	6326	34	196	12332.3	9967.53										0	6383	62	192	12136.3	7350.52										0	4071	52	176	7073.44	5541.98
403	BLK	Y187	PK541	0	6634	38	188	12400.5	8501.9	8831.18	329.285	3.72866	13.1084	0	7004	46	170	11828.6	9560.4	9577.62	17.2156	0.179748	13.2255	8.45228	0.462409	0.312866			0	6026	44	187	11186.3	6775.15	6984.37	209.214	2.99546	12.7699	-20.912	0.321543	-0.477988			0	4018	58	161	6375.6	4995.23
404	BLK	Y187	PK541	0	6782	34	198	13361	9160.47					0	6787	42	176	11871.2	9594.83										0	6499	44	184	11877.2	7193.58										0	3980	46	188	7395.92	5794.64
405	BLK	Y188	PK542	0	7390	26	190	13991.6	9592.79	9704.98	112.193	1.15604	13.2445	0	6000	38	183	10910.5	8818.32	9272.77	454.452	4.90093	13.1788	-4.45344	1.36006	-0.0182601			0	7590	54	155	11680.8	7074.63	7401.08	326.452	4.41087	12.8535	-23.739	0.234505	-0.551234			0	4230	38	181	7587.52	5944.76
406	BLK	Y188	PK542	0	7818	36	184	14318.9	9817.17					0	7286	36	166	12035	9727.22										0	6720	40	191	12758.8	7727.54										0	4158	36	161	6636.42	5199.58
407	BLK	Y389	PK543	0	10294	50	193	19770.9	13555.1	13619	63.8886	0.469113	13.7333	0	7414	34	191	14095.8	11392.9	12265.1	872.217	7.11139	13.5823	-9.94169	0.762496	-0.192181			0	6810	44	183	12381.8	7499.19	8040.6	541.408	6.73344	12.9731	-40.9603	0.175842	-1.07763			0	4674	48	177	8188.02	6415.24
408	BLK	Y389	PK543	0	9964	35	201	19957.3	13682.9					0	8550	40	191	16254.1	13137.3										0	6954	42	205	14169.6	8582.01										0	4620	52	179	8176.72	6406.39
409	BLNK	Y84	44-220	0	7144	30	167	11880.4	8145.31	7699.92	445.393	5.78439	12.9106	0	6516	42	156	10099.4	8162.82	7783.09	379.73	4.8789	12.9261	1.08015	9.87201	0.141299			0	4522	30	165	7411.8	4489.05	5014.71	525.655	10.4823	12.292	-34.8729	0.466455	-0.891187			0	3788	50	154	5756.52	4510.18
410	BLNK	Y84	44-220	0	6372	36	167	10581.1	7254.53					0	5456	36	169	9159.8	7403.36										0	5481	36	168	9147.6	5540.36										0	3672	42	158	5735.4	4493.64
411	BLVRA (Biliverdin-IX alpha-reductase; BVR; BLVR)	Pan	NN220-1	0	6345	28	208	13139.4	9008.48	9848.71	840.229	8.53136	13.2657	0	5670	30	193	10885.2	8797.91	9551.2	753.292	7.88689	13.2215	-3.02083	5.43501	0.0189465			0	5582	34	195	10818.6	6552.43	6602.61	50.1853	0.760082	12.6888	-32.9593	0.281907	-0.821698			0	3653	67	182	6526.52	5113.47
412	BLVRA (Biliverdin-IX alpha-reductase; BVR; BLVR)	Pan	NN220-1	0	7712	32	203	15590.4	10688.9					0	6477	38	198	12749.2	10304.5										0	5759	38	192	10984.3	6652.8										0	3870	52	186	7101.48	5563.95
413	BMPR2 (BMPR-II)	S375	PK544	0	6306	34	193	12105	8299.29	8795.34	496.053	5.63995	13.1025	0	5776	34	183	10507.9	8492.92	8819.04	326.119	3.69789	13.1064	0.269486	34.6506	0.111931			0	5138	33	188	9597.4	5812.79	5729.67	83.1212	1.45072	12.4842	-34.8553	0.203432	-0.885975			0	3472	36	184	6322.24	4953.42
414	BMPR2 (BMPR-II)	S375	PK544	0	6186	26	220	13552	9291.39					0	5954	30	191	11314.8	9145.16										0	5494	42	171	9322.92	5646.55										0	4012	50	186	7369.32	5773.8
415	Bmx (Etk)	Pan	B63620 610793	0	5182	36	184	9468.64	6491.8	6965.2	473.407	6.79674	12.7659	0	4602	28	173	7913.02	6395.66	6511.95	116.298	1.78592	12.6689	-6.50734	1.31892	-0.0522594			0	4822	26	174	8345.04	5054.28	4609.77	444.514	9.64288	12.1705	-33.8169	0.486137	-0.860864			0	3104	58	163	4964.98	3890.02
416	Bmx (Etk)	Pan	B63620 610793	0	5172	30	211	10849.6	7438.61					0	4856	32	170	8200.8	6628.25										0	3878	36	179	6877.18	4165.25										0	3053	42	178	5359.58	4199.18
417	Bmx (Etk)	Y40	PK545	0	8200	34	199	16250.3	11141.4	9315.78	1825.62	19.5971	13.1855	0	4687	28	182	8479.38	6853.41	6530.75	322.659	4.94061	12.673	-29.8958	0.820775	-0.8097			0	3898	38	187	7218.2	4371.8	4714.82	343.017	7.27531	12.203	-49.3887	0.5441	-1.4148			0	3758	138	159	5755.8	4509.62
418	Bmx (Etk)	Y40	PK545	0	5724	34	192	10924.8	7490.16					0	4094	30	189	7680.96	6208.1										0	4548	34	185	8350.9	5057.83										0	3704	106	163	5864.74	4594.97
419	BRCA1	T509	PN690	0	9734	42	195	18899.4	12957.6	14383.5	1425.92	9.91356	13.8121	0	9087	44	186	16820	13594.7	13300.9	293.781	2.20873	13.6992	-7.52712	1.61048	-0.127902			0	13711	48	192	26233	15888.3	15395.9	492.441	3.19852	13.9103	7.03876	1.86284	0.175425			0	5960	40	199	11780.8	9230.15
420	BRCA1	T509	PN690	0	11068	35	209	23059	15809.5					0	8840	46	183	16093	13007.1										0	11669	62	212	24606.8	14903.5										0	7520	36	189	14144.8	11082.3
421	BRCA1	S1423	Y011242	0	5370	32	164	8754.32	6002.05	5892.52	109.533	1.85885	12.5247	0	3134	28	159	4938.54	3991.55	3897.49	94.0554	2.41323	11.9283	-33.8569	0.12618	-0.928862			0	4384	36	161	7000.28	4239.81	4690.26	450.444	9.60382	12.1955	-20.4028	0.561817	-0.478617			0	2520	57	152	3743.76	2933.2
422	BRCA1	S1423	Y011242	0	4714	28	180	8434.8	5782.99					0	2890	38	165	4705.8	3803.44										0	4912	34	174	8487.72	5140.7										0	2332	44	156	3569.28	2796.5
423	BRCA1	S1497	07-007	0	6128	33	185	11275.8	7730.77	7613.98	116.79	1.53389	12.8944	0	4986	28	173	8577.34	6932.59	6793.93	138.662	2.04098	12.73	-10.7704	0.331917	-0.17779			0	5966	50	163	9643.08	5840.46	6707.23	866.768	12.9229	12.7115	-11.9087	1.21397	-0.25645			0	3620	54	163	5812.58	4554.11
424	BRCA1	S1497	07-007	0	6210	32	177	10935.1	7497.19					0	4455	28	186	8234.22	6655.26										0	6958	49	181	12505.3	7573.99										0	3343	30	168	5565.84	4360.79
425	BRCA2	S70	PN789	0	5949	32	174	10295.6	7058.76	6710.41	348.345	5.19111	12.7122	0	4356	30	163	7051.38	5699.24	6158.75	459.511	7.46111	12.5884	-8.22095	1.53902	-0.0972622			0	5040	36	167	8356.68	5061.33	5288.17	226.833	4.28944	12.3686	-21.1942	0.447318	-0.495091			0	2901	44	164	4685.48	3671.03
426	BRCA2	S70	PN789	0	5357	24	174	9279.42	6362.07					0	5279	30	156	8188.44	6618.26										0	5428	40	169	9105.72	5515										0	2763	38	152	4142	3245.22
427	BRD2	S37	PK546	0	10692	32	205	21853	14982.6	15332.4	349.73	2.28099	13.9043	0	10266	46	197	20133.4	16272.7	15306.8	965.885	6.31016	13.9019	-0.166599	51.5678	0.0643392			0	9139	34	186	16935.3	10257.1	10909.5	652.39	5.98003	13.4133	-28.8464	0.286379	-0.681042			0	6350	44	195	12296.7	9634.36
428	BRD2	S37	PK546	0	10936	44	210	22873.2	15682.1					0	9436	48	189	17743.3	14340.9										0	9364	52	205	19089.6	11561.9										0	6084	36	185	11188.8	8766.33
429	BRK	Y342	PK548	0	6300	32	174	10906.3	7477.49	7782.13	304.644	3.91466	12.9259	0	5264	26	183	9585.54	7747.46	7698.96	48.5028	0.629991	12.9104	-1.06874	4.25235	0.0854904			0	6048	36	183	11002	6663.48	6915.08	251.599	3.6384	12.7555	-11.1411	0.677945	-0.237444			0	3444	62	195	6594.9	5167.05
430	BRK	Y342	PK548	0	6776	36	175	11795	8086.77					0	5322	34	179	9465.52	7650.46										0	6510	44	183	11832.8	7166.68										0	3744	53	167	6163.97	4829.42
431	BRK	S446+Y447	PK547	0	3066	30	145	4402.2	3018.19	3731.79	713.597	19.1221	11.8657	0	3428	28	127	4318	3490	3195.11	294.888	9.22935	11.6417	-14.3813	1.97142	-0.237013			0	3233	38	132	4217.4	2554.32	3007.23	452.909	15.0607	11.5542	-19.4154	1.7606	-0.468638			0	3154	50	119	3693.76	2894.03
432	BRK	S446+Y447	PK547	0	4952	40	132	6483.84	4445.39					0	2688	30	135	3588.3	2900.22										0	3951	38	146	5712.98	3460.14										0	3044	36	123	3699.84	2898.79
433	BRSK1	T189	PK549	0	7315	34	180	13105.8	8985.47	9508.66	523.189	5.50224	13.215	0	6532	34	180	11696.4	9453.55	9452.17	1.3821	0.014622	13.2064	-0.594091	9.28622	0.0846372			0	6515	42	180	11651.4	7056.82	7156.78	99.9587	1.3967	12.8051	-24.7337	0.278928	-0.579558			0	4442	54	174	7635.12	5982.05
434	BRSK1	T189	PK549	0	7362	46	200	14632	10031.9					0	6870	32	171	11693	9450.79										0	6149	36	196	11981.5	7256.74										0	4038	48	187	7461.3	5845.86
435	Btk	Pan	sc-1107	0	7208	48	195	13962	9572.49	9450.42	122.073	1.29172	13.2062	0	5932	40	195	11489.4	9286.25	9276.91	9.33523	0.100629	13.1794	-1.83597	0.75837	0.0527965			0	5611	34	188	10484.8	6350.23	6305.14	45.0977	0.715253	12.6223	-33.2816	0.0603027	-0.833274			0	4144	32	177	7278.24	5702.44
436	Btk	Pan	sc-1107	0	7195	34	190	13605.9	9328.35					0	6226	28	185	11466.3	9267.58										0	5688	40	183	10335.8	6260.04										0	4279	50	170	7189.3	5632.75
437	Btk	Pan	sc-1696	0	9430	38	201	18877.9	12942.9	12606.7	336.168	2.66658	13.6219	0	6637	34	190	12545.7	10140	9880.19	259.81	2.62961	13.2703	-21.6277	0.24488	-0.543585			0	7401	42	190	13982.1	8468.44	8176.15	292.293	3.57495	12.9972	-35.1443	0.177597	-0.882756			0	4372	54	181	7815.58	6123.44
438	Btk	Pan	sc-1696	0	9928	40	181	17897.3	12270.6					0	6134	30	195	11902.8	9620.37										0	6893	42	190	13016.9	7883.86										0	4474	60	192	8474.88	6639.99
439	Btk	Y223	3531	0	96	26	122	85.4	58.5511	104.309	45.7576	43.8675	6.70472	0	131	26	130	136.5	110.325	95.7043	14.6211	15.2774	6.58051	-8.24907	7.16989	0.174789			0	199	24	126	220.5	133.549	107.947	25.6014	23.7165	6.75418	3.48877	19.3719	-0.0674793			0	520	34	64	311.04	243.697
440	Btk	Y223	3531	0	408	24	57	218.88	150.066					0	102	26	132	100.32	81.0831										0	127	24	132	135.96	82.346										0	121	26	146	138.7	108.67
441	Btk	Y551	PK551	0	6031	32	210	12597.9	8637.25	8558.3	78.9549	0.922554	13.0631	0	3693	30	198	7252.74	5861.99	6748.66	886.669	13.1384	12.7204	-21.1448	0.664985	-0.502454			0	3846	33	229	8731.77	5288.51	4114.41	1174.1	28.5363	12.0065	-51.9246	0.567338	-1.52586			0	2102	55	205	4196.35	3287.8
442	Btk	Y551	PK551	0	5574	28	223	12367.6	8479.34					0	4326	32	220	9446.8	7635.33										0	2292	34	215	4854.7	2940.31										0	2734	38	219	5904.24	4625.92
443	Btk	Y223+Y225	PK550	0	9020	46	175	15704.5	10767.2	10083.9	683.314	6.77631	13.2998	0	6464	30	179	11516.9	9308.44	9973.76	665.323	6.67073	13.2839	-1.09175	12.317	0.0679168			0	6118	40	175	10636.5	6442.14	5868.53	573.605	9.77426	12.5188	-41.8024	0.395924	-1.11833			0	3986	52	175	6884.5	5393.95
444	Btk	Y223+Y225	PK550	0	6994	34	197	13711.2	9400.54					0	6974	46	190	13163.2	10639.1										0	4936	52	179	8742.36	5294.93										0	3468	54	182	6213.48	4868.21
445	BUB1A	Pan	AP8058b	0	2652	20	174	4579.68	3139.88	2768.78	371.093	13.4028	11.435	0	1862	22	155	2852	2305.11	2426.27	121.156	4.9935	11.2445	-12.3705	1.48711	-0.157921			0	1550	30	155	2356	1426.94	1784.24	357.293	20.025	10.8011	-35.5585	0.940076	-0.949148			0	1740	46	172	2913.68	2282.84
446	BUB1A	Pan	AP8058b	0	1840	28	193	3497.16	2397.69					0	2088	28	153	3151.8	2547.43										0	2182	26	164	3535.84	2141.53										0	1544	50	163	2435.22	1907.97
447	BUBR1 (BUB1B)	Pan+S670	PK552	0	8630	30	298	25628	17570.8	17104.3	466.503	2.7274	14.0621	0	6506	36	259	16757.3	13544	13011.6	532.391	4.09166	13.6675	-23.9279	0.284983	-0.639978			0	5987	36	264	15710.6	9515.36	8934.63	580.722	6.49967	13.1252	-47.7636	0.193182	-1.32713			0	4946	102	255	12352.2	9677.84
448	BUBR1 (BUB1B)	Pan+S670	PK552	0	8670	34	281	24267.2	16637.8					0	5663	28	274	15439.9	12479.2										0	5341	36	260	13793	8353.91										0	4262	96	272	11331.5	8878.15
449	C-EBPa	T226+T230	PN575	0	4628	32	140	6434.4	4411.49	3896.78	514.708	13.2085	11.9281	0	3224	28	157	5017.72	4055.55	4276.96	221.411	5.17683	12.0624	9.75608	1.8845	0.397121			0	4422	40	142	6222.44	3768.7	3886.21	117.511	3.02379	11.9241	-0.270766	59.9498	-0.0189025			0	2016	36	134	2653.2	2078.76
450	C-EBPa	T226+T230	PN575	0	3172	30	157	4932.94	3382.07					0	3895	30	144	5565.6	4498.37										0	4387	38	152	6610.48	4003.72										0	3614	42	133	4750.76	3722.18
451	CACNB4 (CACNLB4)	Pan	NN223-1	0	1500	20	109	1613.2	1106.03	1147.62	41.5891	3.62396	10.1644	0	1126	24	93	1024.86	828.338	978.194	149.857	15.3197	9.93398	-14.7629	1.28319	-0.171208			0	1586	38	97	1501.56	909.44	1092.55	183.11	16.7599	10.0935	-4.79785	4.24854	-0.159268			0	1565	30	90	1381.5	1082.39
452	CACNB4 (CACNLB4)	Pan	NN223-1	0	1706	22	103	1734.52	1189.2					0	1370	28	104	1395.68	1128.05										0	2017	30	106	2106.22	1275.66										0	894	26	92	798.56	625.665
453	CACNG2 (Stargazin; TARP gamma-2)	Pan	NN224-1	0	246	20	151	341.26	233.971	201.069	32.9024	16.3638	7.65155	0	114	22	144	132.48	107.076	240.267	133.191	55.4345	7.90849	19.4948	3.68294	0.809379			0	816	26	89	703.1	425.842	524.716	98.8745	18.8434	9.03539	160.965	0.218726	1.9004			0	215	26	150	283.5	222.12
454	CACNG2 (Stargazin; TARP gamma-2)	Pan	NN224-1	0	188	20	146	245.28	168.167					0	324	22	153	462.06	373.458										0	1168	24	90	1029.6	623.591										0	174	26	150	222	173.935
455	CACNG2 (Stargazin; TARP gamma-2)	Pan	NN224-2	0	2068	24	100	2044	1401.39	1377.19	24.202	1.75736	10.4275	0	2166	36	95	2023.5	1635.48	1660.29	24.805	1.49402	10.6972	20.5566	0.158167	0.705994			0	2414	38	107	2542.32	1539.79	1554.47	14.6813	0.944455	10.6022	12.8736	0.209873	0.20514			0	2130	30	97	2037	1595.97
456	CACNG2 (Stargazin; TARP gamma-2)	Pan	NN224-2	0	1740	24	115	1973.4	1352.98					0	1780	28	119	2084.88	1685.09										0	2578	38	102	2590.8	1569.15										0	1304	24	103	1318.4	1032.95
457	CACNG3 (TARP3)	Pan	NN456	0	1776	24	134	2347.68	1609.59	2113.6	504.006	23.8459	11.0455	0	1954	22	129	2492.28	2014.37	2316.67	302.3	13.0489	11.1778	9.60788	3.84005	0.433739			0	3136	44	128	3957.76	2397.07	2433	35.9279	1.47669	11.2485	15.1121	1.67565	0.261389			0	2716	30	120	3223.2	2525.35
458	CACNG3 (TARP3)	Pan	NN456	0	3128	24	123	3817.92	2617.61					0	2682	26	122	3240.32	2618.97										0	3202	42	129	4076.4	2468.93										0	2918	36	117	3371.94	2641.89
459	CAD	S1859	PN691	0	3939	28	176	6883.36	4719.3	5588.26	868.956	15.5497	12.4482	0	3645	26	160	5790.4	4680.06	5073.03	392.969	7.74623	12.3086	-9.21987	2.52671	-0.11334			0	4450	32	165	7289.7	4415.1	5490.52	1075.42	19.5869	12.4227	-1.74847	20.0956	-0.0377083			0	3477	44	160	5492.8	4303.56
460	CAD	S1859	PN691	0	5736	28	165	9418.2	6457.22					0	4692	28	145	6762.8	5466										0	5960	36	183	10840.9	6565.95										0	4093	38	164	6650.2	5210.37
461	CALD1 (CMD)	S789	07-156	0	4110	30	210	8568	5874.31	6179.87	305.556	4.94438	12.5934	0	3017	24	188	5626.84	4547.86	5203.47	655.608	12.5994	12.3453	-15.7996	1.1104	-0.312906			0	3206	32	195	6189.3	3748.63	4478.49	729.854	16.2969	12.1288	-27.5307	0.77155	-0.674233			0	2570	46	185	4669.4	3658.43
462	CALD1 (CMD)	S789	07-156	0	4550	24	209	9459.34	6485.42					0	3545	26	206	7249.14	5859.08										0	4556	30	190	8599.4	5208.34										0	2558	40	199	5010.82	3925.93
463	Calnexin (CANX)	Pan	NN136-2	0	7894	36	237	18623.5	12768.4	13188.1	419.628	3.18188	13.6869	0	9389	30	258	24146.2	19516.1	18361.1	1154.94	6.29015	14.1644	39.2252	0.241478	0.927217			0	10534	42	262	27489	16649.1	16366.2	282.893	1.72852	13.9984	24.0992	0.203758	0.483386			0	6236	38	247	15309.1	11994.5
464	Calnexin (CANX)	Pan	NN136-2	0	7852	38	254	19847.6	13607.7					0	8618	34	248	21288.3	17206.2										0	10423	50	256	26554.9	16083.3										0	6553	42	252	16407.7	12855.3
465	Calnexin (CANX)	Pan	NN136-5	0	6683	38	228	15150.6	10387.4	9506.45	880.961	9.26699	13.2147	0	5790	32	216	12437.3	10052.4	10519.4	467.052	4.43991	13.3608	10.6556	1.28635	0.359622			0	6120	38	220	13380.4	8104.02	8311.88	207.864	2.5008	13.021	-12.5655	0.936519	-0.264438			0	4732	38	213	9998.22	7833.52
466	Calnexin (CANX)	Pan	NN136-5	0	5701	34	222	12580.7	8625.49					0	5946	36	230	13593	10986.5										0	6152	36	230	14066.8	8519.74										0	4760	36	221	10440	8179.68
467	Calnexin (CANX)	Pan	sc-23954	0	7529	36	226	16934.2	11610.2	10678.2	932.026	8.72828	13.3824	0	5718	38	231	13120.8	10604.8	10490.7	114.124	1.08786	13.3568	-1.7562	5.58944	0.0468768			0	5310	42	219	11536.9	6987.49	6771.53	215.955	3.18916	12.7253	-36.5853	0.325744	-0.935802			0	4071	38	232	9356.56	7330.78
468	Calnexin (CANX)	Pan	sc-23954	0	5760	28	248	14215.4	9746.2					0	5472	32	236	12838.4	10376.6										0	4201	38	260	10823.8	6555.58										0	3783	44	236	8824.04	6913.56
469	CaMK1a (CAMK1)	T177	PK553	0	5585	40	238	13197.1	9048.07	8937.07	111	1.24202	13.1256	0	4246	38	223	9383.84	7584.44	7795.7	211.259	2.70994	12.9285	-12.7712	0.309444	-0.246453			0	4587	37	232	10556	6393.38	5853.33	540.052	9.2264	12.515	-34.5047	0.303391	-0.874132			0	2869	44	222	6271.5	4913.67
470	CaMK1a (CAMK1)	T177	PK553	0	5514	36	235	12873.3	8826.07					0	4222	42	237	9906.6	8006.96										0	3783	34	234	8772.66	5313.28										0	2778	38	234	6411.6	5023.43
471	CaMK1a (CAMK1)	Y235	PK874	0	15127	36	258	38934.8	26694.1	26842.4	148.339	0.552628	14.7122	0	14756	48	238	35005	28292.6	28080.2	212.439	0.756544	14.7773	4.61125	0.283908	0.147543			0	12087	44	238	28662.3	17359.7	17248.1	111.666	0.647413	14.0741	-35.743	0.0335741	-0.875876			0	9766	45	239	23233.2	18203
472	CaMK1a (CAMK1)	Y235	PK874	0	15795	48	250	39367.5	26990.8					0	14066	50	246	34479.4	27867.8										0	11856	67	240	28293.6	17136.4										0	8694	58	237	20467.3	16036
473	CaMK1a/d (CaMKI)	Pan	sc-1544	0	2266	30	167	3734.12	2560.15	2135.18	424.969	19.9032	11.0601	0	2024	32	156	3107.52	2511.64	2394.04	117.6	4.91219	11.2252	12.1233	2.04691	0.491267			0	1918	36	154	2898.28	1755.38	2063.38	307.998	14.9269	11.0108	-3.36241	10.3587	-0.106125			0	1450	54	145	2024.2	1585.94
474	CaMK1a/d (CaMKI)	Pan	sc-1544	0	1510	34	169	2494.44	1710.21					0	1956	40	147	2816.52	2276.44										0	2780	42	143	3915.34	2371.38										0	1752	58	150	2541	1990.85
475	CaMK1d	Pan	sc-1543	0	1586	26	229	3572.4	2449.27	2568.26	118.988	4.633	11.3266	0	924	26	219	1966.62	1589.51	1658.4	68.8948	4.15428	10.6956	-35.427	0.248039	-0.936062			0	752	26	219	1589.94	962.968	1026.13	63.1586	6.15504	10.003	-60.0457	0.179664	-1.95697			0	644	50	221	1312.74	1028.52
476	CaMK1d	Pan	sc-1543	0	1701	26	234	3919.5	2687.25					0	1020	26	215	2137.1	1727.3										0	855	30	218	1798.5	1089.29										0	720	70	228	1482	1161.13
477	CaMK1d	T180	PK554	0	806	20	163	1281.18	878.39	921.234	42.8438	4.6507	9.84742	0	708	24	145	991.8	801.617	781.686	19.9313	2.54979	9.61044	-15.148	0.475343	-0.168424			0	472	22	158	711	430.627	378.891	51.7358	13.6545	8.56564	-58.8712	0.310937	-1.93184			0	396	104	243	709.56	555.934
478	CaMK1d	T180	PK554	0	764	20	189	1406.16	964.078					0	644	28	153	942.48	761.754										0	448	26	128	540.16	327.155										0	642	122	141	733.2	574.456
479	CaMK2a (CaMKII)	Pan	NK302-1	0	1116	22	107	1170.58	802.562	769.968	32.5939	4.23315	9.58865	0	389	24	152	554.8	448.414	855.002	406.587	47.554	9.73978	11.0438	4.68925	0.533284			0	386	34	156	549.12	332.582	359.831	27.2488	7.57267	8.49117	-53.2666	0.221637	-1.66946			0	1070	156	87	795.18	623.017
480	CaMK2a (CaMKII)	Pan	NK302-1	0	746	29	150	1075.5	737.374					0	1841	26	86	1560.9	1261.59										0	435	20	154	639.1	387.079										0	1806	100	79	1347.74	1055.94
481	CaMK2a (CaMKII)	Pan	NK302-2	0	1691	24	118	1967.06	1348.64	2126.39	777.75	36.5761	11.0542	0	4426	32	127	5580.38	4510.31	4819.73	309.42	6.41986	12.2347	126.663	0.339452	2.29677			0	3834	38	143	5428.28	3287.71	2911.21	376.504	12.9329	11.5074	36.9092	1.34137	0.626257			0	4485	114	118	5157.78	4041.08
482	CaMK2a (CaMKII)	Pan	NK302-2	0	3440	24	124	4235.84	2904.14					0	5435	57	118	6346.04	5129.15										0	3140	40	135	4185	2534.7										0	3612	92	96	3379.2	2647.57
483	CaMK2a (CaMKII)	Pan	sc-5306	0	17446	46	257	44718	30659.1	32085.8	1426.67	4.44641	14.9696	0	18577	70	250	46267.5	37395.5	38079.5	684.042	1.79635	15.2167	18.6803	0.33419	0.459476			0	19667	84	264	51699.1	31312.3	31657.3	345.068	1.09001	14.9503	-1.33492	4.14738	0.0321367			0	12038	68	241	28847.7	22601.9
484	CaMK2a (CaMKII)	Pan	sc-5306	0	19512	38	251	48879.7	33512.5					0	19561	65	246	47960.2	38763.5										0	20470	69	259	52838.6	32002.4										0	12408	88	237	29198.4	22876.7
485	CaMK2a (CaMKII)	Pan	sc-5390	0	632	18	167	1025.38	703.011	686.529	16.4821	2.40078	9.42318	0	924	36	151	1340.88	1083.76	927.897	155.862	16.7973	9.85782	35.1578	0.546056	1.04482			0	536	40	172	853.12	516.703	493.204	23.4997	4.76471	8.94604	-28.1595	0.254461	-0.769269			0	688	50	191	1218.58	954.747
486	CaMK2a (CaMKII)	Pan	sc-5390	0	694	20	145	977.3	670.047					0	625	28	160	955.2	772.035										0	556	32	148	775.52	469.704										0	430	36	142	559.48	438.348
487	CaMK2a (CaMKII)	Pan	sc-9035	0	914	18	141	1263.36	866.173	639.482	226.69	35.449	9.32076	0	797	26	112	863.52	697.935	874.003	176.068	20.145	9.7715	36.6736	1.51592	1.07807			0	584	30	119	659.26	399.29	435.623	36.3337	8.34063	8.76694	-31.8785	1.37364	-0.883524			0	1030	64	115	1110.9	870.38
488	CaMK2a (CaMKII)	Pan	sc-9035	0	448	24	142	602.08	412.792					0	1045	30	128	1299.2	1050.07										0	676	32	121	779.24	471.957										0	252	46	137	282.22	221.117
489	CaMK2a (CaMKII)	Y230	PK875	0	27526	40	260	71463.6	48996.2	50241.5	1245.35	2.47873	15.6166	0	23778	53	245	58126.2	46980.2	44425.4	2554.85	5.75088	15.4391	-11.5764	0.710896	-0.324693			0	26886	64	263	70541.9	42724.6	41469.8	1254.77	3.02574	15.3398	-17.4587	0.315286	-0.327423			0	19834	60	263	52005.6	40745.9
490	CaMK2a (CaMKII)	Y230	PK875	0	28182	56	267	75096.4	51486.9					0	20520	44	253	51804.3	41870.5										0	25114	58	265	66398.4	40215.1										0	22076	92	252	55399.7	43405.2
491	CaMK2a (CaMKII)	T286	3361	0	3278	18	139	4531.4	3106.77	3509.56	402.782	11.4767	11.7771	0	2462	26	129	3142.44	2539.86	2970.17	430.309	14.4877	11.5363	-15.3691	1.68939	-0.262754			0	798	36	155	1181.1	715.349	1196.42	481.075	40.2094	10.2245	-65.9094	0.7842	-2.27983			0	5261	311	100	4950	3878.28
492	CaMK2a (CaMKII)	T286	3361	0	4748	32	121	5706.36	3912.34					0	3978	46	107	4207.24	3400.48										0	2318	29	121	2769.69	1677.5										0	4726	236	117	5253.3	4115.91
493	CaMK2a (CaMKII)	T286	PK555	0	5988	30	203	12094.7	8292.28	9386.88	1094.6	11.6609	13.1964	0	3277	44	218	7047.94	5696.46	6647.29	950.827	14.304	12.6985	-29.1853	0.889657	-0.784337			0	4160	38	219	9027.18	5467.43	5261.8	205.635	3.90807	12.3613	-43.9449	0.354285	-1.19971			0	1865	30	192	3523.2	2760.4
494	CaMK2a (CaMKII)	T286	PK555	0	6981	32	220	15287.8	10481.5					0	4768	44	199	9400.76	7598.11										0	3939	38	214	8348.14	5056.16										0	2252	54	175	3846.5	3013.7
495	CAMK2b	Pan	13-9800	0	1526	22	153	2301.12	1577.67	2157.99	580.314	26.8915	11.0755	0	1418	28	141	1959.9	1584.08	1451.5	132.576	9.13373	10.5033	-32.7381	1.10041	-0.820024			0	1570	32	178	2737.64	1658.09	1738.45	80.3594	4.62248	10.7636	-19.4408	1.62102	-0.488421			0	1176	38	147	1672.86	1310.67
496	CAMK2b	Pan	13-9800	0	2436	30	166	3993.96	2738.3					0	1489	32	112	1631.84	1318.93										0	1568	28	195	3003	1818.81										0	1352	40	193	2532.16	1983.93
497	CAMK2b	Pan	13-9800	0	3470	28	211	7262.62	4979.33	4959.88	19.4508	0.392162	12.2761	0	2376	30	189	4433.94	3583.71	4045.32	461.613	11.411	11.982	-18.4391	0.640118	-0.380182			0	3304	34	208	6801.6	4119.48	4102.91	16.5709	0.403883	12.0024	-17.2776	0.0460737	-0.403648			0	2080	36	211	4312.84	3379.07
498	CAMK2b	Pan	13-9800	0	3431	32	212	7205.88	4940.43					0	2875	30	196	5576.2	4506.93										0	3048	36	224	6746.88	4086.34										0	2085	39	212	4337.52	3398.41
499	CAMK2b	Pan	NK018-3	0	8058	34	203	16288.7	11167.7	11286.6	118.861	1.05312	13.4623	0	4780	30	200	9500	7678.32	8146.7	468.378	5.74929	12.992	-27.8195	0.244519	-0.747418			0	5912	42	217	12737.9	7714.88	7850.46	135.578	1.727	12.9386	-30.444	0.0913192	-0.739488			0	3382	40	192	6416.64	5027.38
500	CAMK2b	Pan	NK018-3	0	8566	35	195	16635.5	11405.4					0	5746	46	187	10659	8615.08										0	6472	40	205	13185.6	7986.03										0	3032	40	188	5624.96	4407.11
501	CAMK2d	Pan	NK019-3	0	10927	34	296	32243.3	22106.3	25832.5	3726.2	14.4244	14.6569	0	10044	52	280	27977.6	22612.7	24857.8	2245.07	9.03163	14.6014	-3.77319	6.21651	-0.0642105			0	9986	50	291	28913.8	17512	19519.1	2007.09	10.2827	14.2526	-24.4395	1.01095	-0.536464			0	6202	42	299	18418.4	14430.7
502	CAMK2d	Pan	NK019-3	0	14413	42	300	43113	29558.7					0	11112	45	303	33533	27102.9										0	11509	44	310	35541.5	21526.2										0	7864	58	291	22715.5	17797.4
503	CaMK2g	Pan	NK020-1	0	3096	46	158	4819	3303.96	3352.55	48.5892	1.44932	11.711	0	2338	28	161	3719.1	3005.94	3128.06	122.118	3.90394	11.6111	-6.69595	0.799478	-0.00952859			0	2072	34	171	3484.98	2110.72	2344.04	233.32	9.95372	11.1948	-30.0813	0.379074	-0.770929			0	1442	40	171	2397.42	1878.36
504	CaMK2g	Pan	NK020-1	0	2879	28	174	4960.74	3401.13					0	2476	24	164	4021.28	3250.18										0	2894	38	149	4255.44	2577.36										0	1634	34	151	2416	1892.91
505	CaMK4 (CaMPK4)	Pan	NK021	0	1096	22	137	1471.38	1008.79	1022.33	13.5408	1.3245	9.99765	0	814	24	121	955.9	772.601	883.694	111.093	12.5715	9.7874	-13.5611	1.02469	-0.127725			0	905	38	154	1335.18	808.669	688.984	119.685	17.3712	9.42833	-32.6064	0.573376	-0.889737			0	614	30	145	846.8	663.46
506	CaMK4 (CaMPK4)	Pan	NK021	0	1162	26	133	1510.88	1035.87					0	933	28	136	1230.8	994.788										0	772	26	126	939.96	569.299										0	544	30	127	652.78	511.447
507	CaMK4 (CaMPK4)	Pan	NK021-3	0	2906	26	141	4060.8	2784.13	2482.07	302.059	12.1697	11.2773	0	2273	32	134	3002.94	2427.11	2655.52	228.41	8.60133	11.3748	6.98825	2.97227	0.361168			0	1930	32	142	2695.16	1632.36	1737.54	105.186	6.05369	10.7628	-29.9957	0.607532	-0.778851			0	1582	36	131	2025.26	1586.77
508	CaMK4 (CaMPK4)	Pan	NK021-3	0	2162	28	149	3179.66	2180.01					0	2796	30	129	3568.14	2883.93										0	2472	38	125	3042.5	1842.73										0	1232	32	129	1548	1212.84
509	CaMK4 (CaMPK4)	T200	PK556	0	7172	36	174	12416.6	8512.98	9546.01	1033.04	10.8217	13.2207	0	5957	38	190	11246.1	9089.6	8936.6	153.001	1.71207	13.1255	-6.38396	1.96332	-0.0695291			0	5308	33	179	9442.25	5718.82	6150.59	431.768	7.01995	12.5865	-35.5687	0.50161	-0.906272			0	4203	223	138	5492.4	4303.25
510	CaMK4 (CaMPK4)	T200	PK556	0	9003	32	172	15430.1	10579					0	6240	30	175	10867.5	8783.6										0	6603	56	166	10868	6582.36										0	4303	227	132	5380.32	4215.43
511	CaMKK1 (CaMKK)	Pan	NK022	0	10719	40	198	21144.4	14496.8	12026.1	2470.78	20.5452	13.5539	0	6394	38	169	10741.6	8681.87	8967.39	285.512	3.1839	13.1305	-25.4337	0.932982	-0.668172			0	5888	34	171	10010.3	6062.89	6487.18	424.285	6.54037	12.6634	-46.057	0.588089	-1.27183			0	4124	106	166	6669.88	5225.79
512	CaMKK1 (CaMKK)	Pan	NK022	0	8080	24	173	13936.9	9555.27					0	6154	32	187	11448.1	9252.9										0	5884	32	195	11411.4	6911.47										0	4080	100	159	6328.2	4958.09
513	CaMKK1 (CaMKK)	Pan	NK022-2	0	6644	20	180	11923.2	8174.67	8179.78	5.11465	0.062528	12.9978	0	5788	38	163	9372.5	7575.27	6934.82	640.453	9.23532	12.7596	-15.22	0.610897	-0.313682			0	4753	32	186	8781.06	5318.36	5250.66	67.701	1.28938	12.3583	-35.809	0.0377534	-0.91952			0	3498	54	168	5785.92	4533.22
514	CaMKK1 (CaMKK)	Pan	NK022-2	0	7354	30	163	11938.1	8184.9					0	5138	48	153	7787.7	6294.37										0	4924	34	175	8557.5	5182.96										0	3358	56	150	4953	3880.63
515	CaMKK1 (CaMKK)	S74	PK557	0	5086	32	154	7783.16	5336.21	5412.91	76.6924	1.41684	12.4022	0	2600	28	155	3986.6	3222.15	3722.34	500.19	13.4375	11.862	-31.2322	0.475611	-0.82349			0	3242	42	137	4384	2655.23	3071.15	415.921	13.5428	11.5846	-43.2622	0.345791	-1.19347			0	2027	50	146	2886.42	2261.48
516	CaMKK1 (CaMKK)	S74	PK557	0	4798	32	168	8006.88	5489.6					0	3662	34	144	5224.32	4222.53										0	3374	46	173	5757.44	3487.07										0	2214	38	151	3285.76	2574.36
517	Cas (CSE1L; Exportin-2)	Pan	C42920 610483	0	138	16	137	167.14	114.593	133.235	18.6417	13.9917	7.05783	0	162	26	135	183.6	148.394	146.616	1.77814	1.21279	7.19589	10.0431	1.51392	0.625008			0	524	28	56	277.76	168.229	145.601	22.6276	15.5408	7.18588	9.28246	3.18153	0.0556127			0	554	26	63	332.64	260.621
518	Cas (CSE1L; Exportin-2)	Pan	C42920 610483	0	176	20	142	221.52	151.876					0	156	28	140	179.2	144.837										0	169	28	144	203.04	122.974										0	96	22	148	109.52	85.808
519	Cas-L	Pan+Y166	PN505	0	11044	38	203	22342.2	15318	15006.1	311.932	2.0787	13.8733	0	8975	45	174	15538.2	12558.7	13302.2	743.529	5.58952	13.6994	-11.3547	0.675333	-0.239096			0	7977	38	186	14766.5	8943.55	9094.89	151.343	1.66405	13.1508	-39.3917	0.0950135	-1.01911			0	4495	52	180	7997.4	6265.89
520	Cas-L	Pan+Y166	PN505	0	10533	27	204	21432.2	14694.2					0	8637	34	202	17378.1	14045.7										0	7948	38	193	15266.3	9246.24										0	4886	64	164	7908.08	6195.91
521	CASK (LIN2)	Pan	32-1800	0	3388	28	172	5779.2	3962.28	4088.31	126.036	3.08283	11.9973	0	2274	32	149	3340.58	2700.01	2877.94	177.935	6.18272	11.4908	-29.6057	0.312965	-0.745147			0	2074	40	146	2969.64	1798.6	1987.5	188.894	9.50413	10.9567	-51.3857	0.244951	-1.52821			0	1042	50	152	1507.84	1181.38
522	CASK (LIN2)	Pan	32-1800	0	3460	26	179	6146.86	4214.35					0	2294	30	167	3780.88	3055.88										0	2290	30	159	3593.4	2176.39										0	1213	48	144	1677.6	1314.38
523	CASP1 (Caspase-1)	Pan	sc-622	0	1750	28	179	3082.38	2113.31	2338.67	225.36	9.63624	11.1915	0	1934	32	167	3176.34	2567.26	2603.53	36.274	1.39326	11.3463	11.3253	0.973879	0.466984			0	1479	36	176	2539.68	1538.19	1609.48	71.2866	4.42917	10.6524	-31.1795	0.451111	-0.816792			0	840	40	162	1296	1015.4
524	CASP1 (Caspase-1)	Pan	sc-622	0	2131	30	178	3739.78	2564.03					0	1944	34	171	3266.1	2639.81										0	1550	66	187	2775.08	1680.76										0	738	38	153	1071	839.119
525	CASP3 (Caspase 3)	Pan	160745	0	1542	22	115	1748	1198.45	1158.68	39.7654	3.43195	10.1783	0	2294	30	95	2150.8	1738.37	1554.13	184.247	11.8554	10.6019	34.1288	0.447931	0.990922			0	1649	28	106	1718.26	1040.69	772.905	267.782	34.6462	9.59415	-33.2941	1.14369	-0.906935			0	306	30	149	411.24	322.203
526	CASP3 (Caspase 3)	Pan	160745	0	1622	22	102	1632	1118.92					0	1610	26	107	1694.88	1369.88										0	584	28	150	834	505.123										0	322	41	149	418.69	328.04
527	CASP4 (Caspase 4)	Pan	AAP-104	0	12387	40	216	26669.5	18284.9	18483.7	198.793	1.0755	14.174	0	9387	40	196	18320.1	14807.1	14295.8	511.32	3.57671	13.8033	-22.6571	0.205331	-0.602569			0	9095	34	214	19390.5	11744.1	12330.1	585.985	4.75247	13.5899	-33.2916	0.175058	-0.810169			0	6238	48	203	12565.7	9845.12
528	CASP4 (Caspase 4)	Pan	AAP-104	0	13074	36	209	27249.4	18682.5					0	8483	40	202	17054.9	13784.5										0	10056	44	213	21325.6	12916.1										0	5768	80	205	11660.4	9135.82
529	CASP6 (Caspase 6)	Pan	M070-3	0	554	20	90	480.6	329.504	234.362	95.1421	40.5962	7.8726	0	144	24	142	170.4	137.725	191.069	53.3441	27.9188	7.57795	-18.4727	3.70898	-0.181251			0	162	20	141	200.22	121.266	115.324	5.94156	5.15204	6.84955	-50.792	0.900697	-1.60249			0	110	26	140	117.6	92.1386
530	CASP6 (Caspase 6)	Pan	M070-3	0	158	16	143	203.06	139.22					0	502	22	63	302.4	244.413										0	155	26	140	180.6	109.383										0	149	32	138	161.46	126.502
531	CASP7 p20 (Caspase 7)	Pan	sc-56063	0	4789	32	202	9609.14	6588.13	6687.42	99.2969	1.48483	12.7072	0	3939	24	188	7360.2	5948.84	6163.85	215.009	3.48823	12.5896	-7.82919	0.635195	-0.086113			0	3740	34	206	7634.36	4623.85	4375.81	248.037	5.66837	12.0953	-34.5662	0.206942	-0.886229			0	2098	44	187	3840.98	3009.37
532	CASP7 p20 (Caspase 7)	Pan	sc-56063	0	4542	22	219	9898.8	6786.72					0	4246	48	188	7892.24	6378.86										0	3266	36	211	6815.3	4127.78										0	2006	44	204	4002.48	3135.91
533	CASP8 (Caspase 8)	Pan	sc-56070	0	3728	36	207	7642.44	5239.74	5647.61	407.87	7.22199	12.4634	0	2929	26	200	5806	4692.67	4846.14	153.47	3.16684	12.2426	-14.1913	0.732058	-0.258477			0	2508	40	205	5059.4	3064.29	2931.14	133.155	4.54278	11.5172	-48.0992	0.244594	-1.37937			0	1698	30	187	3119.16	2443.83
534	CASP8 (Caspase 8)	Pan	sc-56070	0	3837	30	232	8832.24	6055.48					0	3185	29	196	6185.76	4999.61										0	2711	56	174	4619.7	2797.98										0	1578	40	207	3183.66	2494.37
535	CAV1 (Caveolin-1)	Pan	Y021112	0	1332	26	123	1606.38	1101.35	756.907	344.444	45.5068	9.56397	0	177	26	134	202.34	163.54	183.577	20.0364	10.9145	7.52024	-75.7465	0.744869	-3.36749			0	344	32	137	427.44	258.885	250.496	8.38844	3.34873	7.96865	-66.9051	0.73022	-2.39571			0	168	34	142	190.28	149.083
536	CAV1 (Caveolin-1)	Pan	Y021112	0	772	20	80	601.6	412.463					0	398	22	67	251.92	203.613										0	528	22	79	399.74	242.108										0	609	26	72	419.76	328.878
537	CAV1 (Caveolin-1)	Y14	Y011090	0	1760	22	111	1929.18	1322.67	1424.52	101.854	7.15008	10.4763	0	1908	32	107	2007.32	1622.41	1221.82	400.59	32.7865	10.2548	-14.2297	2.80657	-0.169376			0	1104	26	121	1304.38	790.015	726.445	63.5704	8.7509	9.50471	-49.004	0.324483	-1.46443			0	1220	28	91	1084.72	849.869
538	CAV1 (Caveolin-1)	Y14	Y011090	0	1826	16	123	2226.3	1526.37					0	1028	22	101	1016.06	821.225										0	1107	34	102	1094.46	662.874										0	278	30	151	374.48	293.402
539	Cav1.2	Pan	NN225-1	0	8063	30	178	14298.7	9803.36	9594.14	209.228	2.18079	13.2279	0	5684	32	166	9382.32	7583.21	7949.23	366.022	4.60449	12.9566	-17.1449	0.395761	-0.383035			0	5872	44	172	10024.2	6071.26	6079.73	8.46717	0.139269	12.5698	-36.6305	0.0633368	-0.941037			0	4062	242	153	5844.6	4579.19
540	Cav1.2	Pan	NN225-1	0	7348	28	187	13688.4	9384.91					0	5718	34	181	10288	8315.25										0	6006	58	169	10052.1	6088.2										0	4312	236	159	6480.84	5077.68
541	Cav1.3 (CACNA1D; CACH3)	Pan	NN226-1	0	8604	32	182	15601	10696.2	10478.1	218.093	2.08141	13.3551	0	5412	32	192	10329.6	8348.84	8504.43	155.587	1.82948	13.054	-18.8365	0.207623	-0.441713			0	6728	52	162	10815.1	6550.32	7254.34	704.017	9.70477	12.8246	-30.7666	0.383083	-0.751859			0	4584	120	141	6294.24	4931.48
542	Cav1.3 (CACNA1D; CACH3)	Pan	NN226-1	0	7590	32	198	14964.8	10260					0	6372	32	169	10714.6	8660.02										0	6708	38	197	13139.9	7958.35										0	4426	88	147	6376.86	4996.21
543	Cav3.1 (CACNA1G)	Pan	NN227-1	0	8031	36	184	14710.8	10085.9	9587.53	498.35	5.1979	13.2269	0	6473	38	172	11068.2	8945.81	8493.47	452.342	5.32576	13.0521	-11.4112	0.922219	-0.211379			0	5881	42	170	9926.3	6011.99	5945.07	66.9258	1.12574	12.5375	-37.9913	0.166449	-0.986713			0	4029	74	180	7119	5577.67
544	Cav3.1 (CACNA1G)	Pan	NN227-1	0	7647	28	174	13257.1	9089.18					0	5433	26	184	9948.88	8041.13										0	5660	50	173	9705.3	5878.14										0	4280	62	162	6833.16	5353.72
545	CavBeta2 (CACNB2; CAB2)	Pan	NN228-1	0	3870	24	150	5769	3955.29	5248.88	1293.6	24.6452	12.3578	0	3546	36	129	4527.9	3659.65	3479.9	179.754	5.16549	11.7648	-33.7021	0.884534	-0.915287			0	3871	30	130	4993.3	3024.26	3269.56	245.306	7.5027	11.6749	-37.709	0.852524	-0.998192			0	2188	26	144	3113.28	2439.23
546	CavBeta2 (CACNB2; CAB2)	Pan	NN228-1	0	6306	28	152	9542.56	6542.48					0	3098	28	133	4083.1	3300.14										0	3707	34	158	5803.34	3514.87										0	2507	30	132	3269.64	2561.73
547	Cbl	Y674	PN743	0	7743	38	186	14331.3	9825.69	10451.3	625.654	5.98635	13.3514	0	8630	44	187	16055.8	12977	13269.5	292.496	2.20427	13.6958	26.9648	0.303752	0.706031			0	8634	34	181	15566	9427.75	9693.88	266.128	2.74532	13.2429	-7.24705	1.20486	-0.136959			0	5757	30	188	10766.8	8435.66
548	Cbl	Y674	PN743	0	9594	34	169	16156.4	11077					0	9518	38	177	16779.6	13562										0	8603	38	192	16444.8	9960.01										0	6476	46	181	11638.3	9118.51
549	CBS	Pan+S227	PN744	0	8710	26	227	19712.7	13515.2	13190	325.212	2.4656	13.6872	0	6972	30	205	14231.1	11502.2	11568.4	66.1467	0.57179	13.4979	-12.2945	0.247052	-0.25798			0	5827	38	184	10651.8	6451.38	6763.57	312.195	4.61583	12.7236	-48.7217	0.145344	-1.37513			0	3653	42	186	6716.46	5262.29
550	CBS	Pan+S227	PN744	0	9408	26	200	18764	12864.8					0	6984	30	207	14394.8	11634.5										0	6055	33	194	11682.7	7075.77										0	3800	50	194	7275	5699.9
551	CD45 (PTPRC; Receptor-type tyrosine-protein phosphatase C)	Pan	C27220 610266	0	8820	36	189	16601.8	11382.3	10459	923.366	8.82846	13.3525	0	7361	36	168	12306	9946.26	9489.51	456.747	4.81318	13.2121	-9.26917	1.47172	-0.155802			0	6481	28	186	12002.6	7269.52	7789.13	519.605	6.6709	12.9272	-25.5265	0.607187	-0.598499			0	3873	60	172	6558.36	5138.42
552	CD45 (PTPRC; Receptor-type tyrosine-protein phosphatase C)	Pan	C27220 610266	0	7088	28	197	13908.2	9535.61					0	6354	40	177	11175.8	9032.76										0	7185	40	192	13718.4	8308.73										0	4224	42	167	6983.94	5471.86
553	CD45 (PTPRC; Receptor-type tyrosine-protein phosphatase C)	Y1216	PP527	0	6360	26	190	12034.6	8251.05	9341.92	1090.87	11.6772	13.1895	0	6336	34	180	11343.6	9168.4	8512.92	655.486	7.6999	13.0554	-8.87401	2.18358	-0.137255			0	5534	38	172	9453.12	5725.41	6227.01	501.604	8.0553	12.6043	-33.343	0.591802	-0.835614			0	3164	38	172	5376.72	4212.61
554	CD45 (PTPRC; Receptor-type tyrosine-protein phosphatase C)	Y1216	PP527	0	8302	32	184	15216.8	10432.8					0	6122	46	160	9721.6	7857.43										0	6575	40	170	11109.5	6728.62										0	4365	42	150	6484.5	5080.55
555	CD63	Pan	ab68418	0	8402	22	191	16005.8	10973.7	10850	123.78	1.14083	13.4054	0	7387	34	184	13529.5	10935.2	10201.3	733.822	7.19338	13.3165	-5.97809	1.39413	-0.0668232			0	8185	32	180	14675.4	8888.35	8640.82	247.535	2.86471	13.077	-20.3605	0.196731	-0.456187			0	4537	30	166	7481.62	5861.78
556	CD63	Pan	ab68418	0	8622	26	182	15644.7	10726.2					0	6300	36	187	11713.7	9467.52										0	8238	38	169	13858	8393.28										0	3969	35	164	6451.76	5054.9
557	CD74	Pan	NN229-1	0	1772	28	133	2319.52	1590.29	1298.76	291.528	22.4467	10.3429	0	712	30	191	1302.62	1052.84	919.831	133.005	14.4597	9.84522	-29.1761	1.26495	-0.654408			0	3170	36	118	3698.12	2239.82	1942.57	297.247	15.3018	10.9237	49.5718	0.76149	0.795061			0	126	43	165	136.95	107.299
558	CD74	Pan	NN229-1	0	852	22	177	1469.1	1007.23					0	592	42	177	973.5	786.826										0	2200	44	126	2716.56	1645.32										1	152	28	157	194.68	152.53
559	CDC7	Pan	sc-7518	0	7915	26	186	14673.5	10060.3	10198.6	138.26	1.35568	13.3161	0	6254	32	186	11572.9	9353.75	9099.15	254.605	2.79812	13.1515	-10.7804	0.385312	-0.197227			0	8974	48	171	15263.5	9244.52	9706.61	462.091	4.76058	13.2448	-4.8236	1.26799	-0.0835755			0	3855	33	168	6420.96	5030.77
560	CDC7	Pan	sc-7518	0	8554	36	177	15076.9	10336.9					0	6483	46	170	10942.9	8844.54										0	8611	45	196	16789.4	10168.7										0	3524	44	167	5811.6	4553.34
561	CDC7	Pan	sc-7519	0	742	25	137	982.29	673.468	816.161	142.693	17.4834	9.67271	0	454	30	136	576.64	466.066	460.328	5.73854	1.24662	8.84652	-43.5984	0.429603	-1.20796			0	719	41	152	1030.56	624.172	821.643	197.47	24.0336	9.68237	0.672133	61.769	-0.0536879			0	751	34	152	1089.84	853.88
562	CDC7	Pan	sc-7519	0	884	26	163	1398.54	958.853					0	458	22	129	562.44	454.589										0	1068	42	164	1682.64	1019.11										0	447	34	146	602.98	472.43
563	CDC7	T376	PK558	0	7246	30	185	13349.6	9152.62	9342.92	190.298	2.03681	13.1897	0	6368	32	181	11468.2	9269.08	9591.83	322.748	3.36483	13.2276	2.66411	2.02756	0.168505			0	7849	62	188	14639.6	8866.64	10400.5	1533.85	14.7479	13.3444	11.3201	1.48274	0.242833			0	2708	48	164	4362.4	3417.9
564	CDC7	T376	PK558	0	7794	26	179	13904.7	9533.22					0	6774	34	182	12266.8	9914.58										0	9658	46	205	19704.6	11934.4										0	3514	40	161	5593.14	4382.18
565	CDC25A	Pan	NP038-1	0	9509	34	244	23119	15850.6	16194.6	343.964	2.12394	13.9832	0	7802	42	232	18003.2	14551	15166.8	615.802	4.0602	13.8886	-6.34654	0.974411	-0.103136			0	9774	46	240	23347.2	14140.5	14943.3	802.764	5.37207	13.8672	-7.72613	0.970215	-0.13256			0	5551	72	224	12273	9615.76
566	CDC25A	Pan	NP038-1	0	9529	32	254	24122.4	16538.6					0	8546	56	230	19527	15782.6										0	10823	80	242	25998.1	15746.1										0	4954	51	233	11424	8950.6
567	CDC25A	Pan	NP038-2	0	8066	30	223	17920.3	12286.3	12881.9	595.521	4.62295	13.6531	0	7952	36	194	15357	12412.2	12266.8	145.476	1.18594	13.5825	-4.77478	1.21658	-0.0454548			0	8049	52	210	16793.7	10171.3	11084.1	912.753	8.23481	13.4362	-13.9554	0.921343	-0.287529			0	3691	30	218	7980.98	6253.03
568	CDC25A	Pan	NP038-2	0	8732	34	226	19657.5	13477.4					0	6812	26	221	14997.1	12121.3										0	9186	58	217	19807.8	11996.8										0	3392	38	212	7110.48	5571
569	CDC25A	Pan	NP038-3	0	7643	38	208	15818.4	10845.3	10697.1	148.181	1.38525	13.3849	0	6128	32	211	12862.6	10396.1	10960.6	564.486	5.15015	13.42	2.46333	2.65307	0.154616			0	6642	58	217	14287.3	8653.28	9870.97	1217.69	12.3361	13.269	-7.72233	1.77684	-0.14695			0	3950	44	209	8163.54	6396.06
570	CDC25A	Pan	NP038-3	0	7505	36	206	15386.1	10548.9					0	6569	28	218	14259.4	11525.1										0	8500	63	217	18308.3	11088.7										0	3993	38	204	8068.2	6321.36
571	CDC25A	S216	9521S	0	5104	24	142	7213.6	4945.72	4767.25	178.464	3.74355	12.2189	0	3776	28	144	5397.12	4362.19	4661.44	299.245	6.41957	12.1866	-2.21965	4.57871	0.0875885			0	3719	42	148	5441.96	3295.99	3971.32	675.327	17.0051	11.9554	-16.6954	1.24277	-0.390283			0	2926	26	138	4002	3135.53
572	CDC25A	S216	9521S	0	4492	30	150	6693	4588.79					0	4410	26	140	6137.6	4960.68										0	5516	36	140	7672	4646.65										0	3392	39	140	4694.2	3677.86
573	CDC25B	Pan	C45820 610528	0	1356	18	119	1592.22	1091.64	1081.39	10.2499	0.94784	10.0787	0	1422	24	113	1579.74	1276.82	1597.8	320.986	20.0892	10.6419	47.7542	0.440528	1.24358			0	1524	34	103	1534.7	929.511	922.637	6.87428	0.745068	9.84962	-14.6803	0.115319	-0.391808			0	305	28	154	426.58	334.222
574	CDC25B	Pan	C45820 610528	0	1342	18	118	1562.32	1071.14					0	2204	26	109	2374.02	1918.79										0	1536	24	100	1512	915.763										0	1615	36	94	1484.26	1162.9
575	CDC25B	Pan	NP002-2	0	8294	30	174	14379.4	9858.64	10830.1	971.421	8.96967	13.4028	0	6214	32	178	11004	8893.89	8768.29	125.601	1.43245	13.0981	-19.0375	0.546403	-0.450237			0	5704	38	163	9235.58	5593.65	6303.32	709.674	11.2587	12.6219	-41.7976	0.483961	-1.11567			0	4977	84	178	8709.54	6823.85
576	CDC25B	Pan	NP002-2	0	9554	44	181	17213.1	11801.5					0	5466	38	197	10693.2	8642.69										0	6224	32	187	11579	7013										0	4756	84	175	8176	6405.82
577	CDC25B	Pan	NP002-3	0	9140	30	177	16124.7	11055.3	10958.6	96.6505	0.881959	13.4198	0	5354	30	177	9423.48	7616.48	8689.6	1073.12	12.3495	13.0851	-20.7053	0.639038	-0.504395			0	8567	52	196	16689.4	10108.2	8752.83	1355.33	15.4845	13.0955	-20.1279	0.81312	-0.449707			0	4470	222	141	5989.68	4692.86
578	CDC25B	Pan	NP002-3	0	8457	30	188	15842.8	10862					0	6784	36	179	12078.9	9762.72										0	6784	36	181	12213.9	7397.5										0	4775	210	150	6847.5	5364.96
579	CDC25B	Pan	NP002-4	0	9184	28	187	17121.7	11738.8	10269.1	1469.77	14.3126	13.326	0	6544	38	190	12361.4	9991.04	9963.31	27.7228	0.278249	13.2824	-2.97734	4.90064	0.017358			0	7164	48	180	12808.8	7757.82	7953.67	195.853	2.46243	12.9574	-22.5468	0.744008	-0.516644			0	4596	116	155	6944	5440.56
580	CDC25B	Pan	NP002-4	0	7402	26	174	12834.2	8799.29					0	6332	28	195	12292.8	9935.59										0	7646	44	177	13455.5	8149.53										0	4230	140	161	6584.9	5159.21
581	CDC25C	Pan	NP003-2	0	10724	30	194	20746.4	14223.9	14855.8	631.906	4.25359	13.8587	0	10927	45	198	21546.4	17414.7	16599.9	814.864	4.90886	14.0189	11.7398	0.780462	0.355377			0	12090	44	206	24814.8	15029.4	14116.4	913.031	6.4679	13.7851	-4.9772	2.15412	-0.073841			0	7648	42	191	14527.5	11382.1
582	CDC25C	Pan	NP003-2	0	10787	30	210	22589.7	15487.7					0	10103	36	194	19530	15785										0	11297	60	194	21799.8	13203.3										0	8405	60	176	14687.2	11507.3
583	CDC25C	Pan	NP003-3	0	7103	34	186	13148.3	9014.64	9641.85	627.217	6.50515	13.2351	0	6572	28	184	12041	9732.04	9584.73	147.311	1.53693	13.2265	-0.592452	13.5742	0.0837681			0	6959	52	170	11741.9	7111.64	7665.41	553.776	7.22435	12.9041	-20.4982	0.66979	-0.463947			0	3884	46	174	6678.12	5232.25
584	CDC25C	Pan	NP003-3	0	7517	28	200	14978	10269.1					0	7079	45	166	11676.4	9437.42										0	7350	54	186	13570.6	8219.19										0	3514	46	166	5756.88	4510.46
585	CDC25C	Pan	sc-5620	0	6358	30	162	10251.4	7028.44	7487.94	459.503	6.13657	12.8704	0	5080	32	157	7925.36	6405.63	6305.67	99.9556	1.58517	12.6224	-15.7889	0.48906	-0.325161			0	4381	42	158	6855.62	4152.2	4187.79	35.5888	0.849823	12.032	-44.0727	0.15852	-1.2124			0	3158	40	155	4832.9	3786.53
586	CDC25C	Pan	sc-5620	0	7011	28	166	11591.8	7947.44					0	4268	26	181	7678.02	6205.72										0	4314	36	163	6973.14	4223.37										0	3248	38	157	5039.7	3948.56
587	CDC2L5 (CHED; CDK13)	Pan	AP7514a	0	6746	24	189	12704.6	8710.39	8737.73	27.3353	0.312842	13.093	0	6228	44	149	9214.16	7447.3	7737.1	289.8	3.74559	12.9176	-11.4518	0.354392	-0.206473			0	5608	48	178	9896.8	5994.13	6882.44	888.314	12.907	12.7487	-21.2327	0.622616	-0.486901			0	3864	36	145	5550.6	4348.85
588	CDC2L5 (CHED; CDK13)	Pan	AP7514a	0	6654	30	193	12784.3	8765.06					0	6632	55	151	9931.27	8026.9										0	7695	58	168	12830.2	7770.76										0	3650	30	161	5828.2	4566.34
589	CDC2L5 (CHED; CDK13)	Pan	NK024-2	0	8328	37	186	15421.3	10573	11417.4	844.473	7.39634	13.479	0	7252	50	173	12459.5	10070.3	10633.5	563.225	5.2967	13.3763	-6.86608	1.84866	-0.0945012			0	8200	60	175	14245	8627.67	9762.01	1134.33	11.6199	13.253	-14.4988	1.31157	-0.305063			0	4148	59	163	6665.07	5222.02
590	CDC2L5 (CHED; CDK13)	Pan	NK024-2	0	8803	36	204	17884.7	12261.9					0	6920	62	202	13853.2	11196.7										0	8863	44	204	17990.8	10896.3										0	4460	66	156	6854.64	5370.55
591	CDC34	Pan	C25820 610250	0	6651	26	204	13515	9266.02	9724.78	458.756	4.71739	13.2474	0	7208	38	183	13121.1	10605.1	9855.82	749.243	7.60204	13.2668	1.34746	9.14272	0.132775			0	8622	48	195	16719.3	10126.3	11753.9	1627.6	13.8474	13.5208	20.8657	0.889727	0.417234			0	3624	56	198	7064.64	5535.08
592	CDC34	Pan	C25820 610250	0	7311	30	204	14853.2	10183.5					0	6999	44	162	11267.1	9106.57										0	11062	70	201	22093.9	13381.5										0	3618	47	183	6534.93	5120.06
593	CDC37	Pan	NN230-1	0	8386	41	187	15605.1	10699.1	10955.8	256.758	2.34358	13.4194	0	6715	32	194	12965	10478.9	9989.39	489.521	4.90042	13.2862	-8.8211	0.821212	-0.146208			0	8340	70	207	17118.9	10368.3	11441.1	1072.76	9.37644	13.4819	4.42956	2.64586	0.114028			0	3150	32	222	6921.96	5423.29
594	CDC37	Pan	NN230-1	0	7716	38	213	16354.1	11212.6					0	6122	32	193	11753.7	9499.87										0	10248	70	203	20661.3	12513.8										0	4427	42	198	8682.3	6802.51
595	CDC42	Pan	C70820 610928	0	4118	25	193	7899.49	5415.97	5940.63	524.66	8.83172	12.5364	0	5402	26	182	9784.32	7908.12	7310.31	597.818	8.17774	12.8357	23.056	0.737744	0.662846			0	5068	44	194	9746.56	5903.13	5619.19	283.947	5.05317	12.4561	-5.41054	2.56627	-0.11545			0	2794	38	192	5291.52	4145.86
596	CDC42	Pan	C70820 610928	0	4914	28	193	9429.98	6465.29					0	4813	40	174	8305.02	6712.49										0	4662	50	191	8808.92	5335.24										0	2864	41	182	5137.86	4025.47
597	CDC5L	T385	PN576	0	9365	26	222	20732.6	14214.5	13990.3	224.215	1.60265	13.7721	0	7468	36	209	15532.9	12554.4	12928	373.619	2.89	13.6582	-7.59292	0.59169	-0.127911			0	7358	44	223	16310.2	9878.5	9820.42	58.077	0.59139	13.2616	-29.8049	0.0736134	-0.71276			0	4990	34	239	11844.8	9280.33
598	CDC5L	T385	PN576	0	9511	40	212	20078.5	13766					0	7416	36	223	16457.4	13301.6										0	7290	62	223	16118.4	9762.35										0	5015	36	230	11451.7	8972.31
599	CDK1 (CDC2)	Pan	AHZ0122	0	4956	24	165	8137.8	5579.36	6561.91	982.548	14.9735	12.6799	0	4927	28	156	7642.44	6176.96	6328.12	151.158	2.38867	12.6276	-3.56281	4.87317	0.0311787			0	5132	32	171	8721	5281.99	5021.49	260.496	5.18762	12.2939	-23.4748	0.858843	-0.557623			0	3432	51	132	4462.92	3496.66
600	CDK1 (CDC2)	Pan	AHZ0122	0	6312	24	175	11004	7544.46					0	5298	24	152	8016.48	6479.28										0	4949	36	160	7860.8	4761										0	3412	48	138	4642.32	3637.22
601	CDK1 (CDC2)	Pan	NK025-4	0	7780	29	178	13796.8	9459.21	10015.7	556.455	5.55584	13.29	0	5816	38	185	10689.3	8639.57	8230.4	409.174	4.9715	13.0067	-17.8248	0.590601	-0.406985			0	6896	46	182	12467	7550.8	6582.05	968.752	14.7181	12.6843	-34.2822	0.591384	-0.86302			0	4230	90	141	5837.4	4573.55
602	CDK1 (CDC2)	Pan	NK025-4	0	8274	28	187	15420	10572.1					0	5404	28	180	9676.8	7821.22										0	5751	30	162	9268.02	5613.3										0	4468	106	145	6324.9	4955.5
603	CDK1 (CDC2)	Pan	NK025-7	0	11741	30	220	25764.2	17664.2	17040.3	623.905	3.66135	14.0567	0	11938	36	192	22851.8	18469.9	19021.4	551.482	2.89927	14.2153	11.6258	0.564318	0.34377			0	12648	50	208	26203.8	15870.7	13989.4	1881.28	13.4479	13.772	-17.9035	0.955636	-0.376533			0	7526	51	195	14576.2	11420.4
604	CDK1 (CDC2)	Pan	NK025-7	0	11432	30	210	23944.2	16416.4					0	12084	36	201	24216.5	19572.8										0	10098	52	199	19991.5	12108.1										0	8224	54	212	17320.4	13570.4
605	CDK1 (CDC2)	Pan	sc-54	0	9944	34	177	17540.7	12026.1	11665.6	360.46	3.08993	13.51	0	7132	28	182	12929.3	10450	9360.64	1089.38	11.6379	13.1924	-19.7588	0.745382	-0.47806			0	7728	32	193	14853.3	8996.09	8181	815.089	9.96321	12.9981	-29.8706	0.436989	-0.721071			0	5225	235	150	7485	5864.43
606	CDK1 (CDC2)	Pan	sc-54	0	8486	30	195	16489.2	11305.2					0	5016	24	205	10233.6	8271.25										0	6503	34	188	12161.7	7365.91										0	4749	236	144	6498.72	5091.69
607	CDK1 (CDC2)	Pan	sc-954	0	7368	22	185	13590.1	9317.51	10444.2	1126.68	10.7877	13.3504	0	6660	28	191	12667.1	10238.1	9691.79	546.341	5.63715	13.2425	-7.20405	2.27994	-0.0979877			0	6286	36	171	10687.5	6473.03	6743.76	270.731	4.01455	12.7193	-35.4303	0.417784	-0.89862			0	4862	138	149	7038.76	5514.81
608	CDK1 (CDC2)	Pan	sc-954	0	9015	38	188	16876.8	11570.9					0	6688	32	170	11315.2	9145.45										0	6652	34	175	11581.5	7014.49										0	4706	181	152	6878	5388.85
609	CDK1 (CDC2)	T14	PK559	0	7751	30	182	14052.2	9634.35	9452.78	181.57	1.92081	13.2065	0	6723	54	170	11337.3	9163.31	9846.24	682.926	6.93591	13.2654	4.16239	2.1278	0.204898			0	7842	44	166	12944.7	7840.12	8970.38	1130.26	12.6	13.131	-5.10278	2.84566	-0.0924039			0	3896	52	163	6265.72	4909.14
610	CDK1 (CDC2)	T14	PK559	0	7069	26	192	13522.6	9271.21					0	7122	42	184	13027.2	10529.2										0	9327	62	180	16677	10100.6										0	3752	44	169	6266.52	4909.76
611	CDK1 (CDC2)	Y14+Y15	44-686G	0	8698	29	198	17164.6	11768.2	11546.3	221.953	1.92229	13.4951	0	7965	50	174	13772.1	11131.2	11190.8	59.5272	0.531932	13.45	-3.07921	0.797029	0.00698267			0	8958	42	196	17475.4	10584.2	10150	434.224	4.27809	13.3092	-12.0929	0.512728	-0.246317			0	4236	50	175	7325.5	5739.46
612	CDK1 (CDC2)	Y14+Y15	44-686G	0	8372	30	198	16517.2	11324.3					0	7771	38	180	13919.4	11250.3										0	8870	56	182	16041.5	9715.73										0	4458	52	174	7666.44	6006.59
613	CDK1 (CDC2)	T14+Y15	PK560	0	6904	22	185	12731.7	8728.99	8835.38	106.393	1.20417	13.1091	0	6323	34	194	12200.7	9861.12	9852.02	9.10084	0.0923753	13.2662	11.5065	0.11268	0.384063			0	8720	50	192	16646.4	10082.1	10597.3	515.226	4.86184	13.3714	19.9427	0.304173	0.397765			0	3865	36	166	6356.14	4979.98
614	CDK1 (CDC2)	T14+Y15	PK560	0	7361	34	178	13042.1	8941.77					0	7246	40	169	12178.1	9842.92										0	9042	48	204	18347.8	11112.6										0	4524	40	157	7039.88	5515.68
615	CDK1 (CDC2)	Y15	9111	0	8160	26	190	15454.6	10595.8	10485.8	110.075	1.04975	13.3561	0	6534	30	178	11577.1	9357.15	9380.83	23.6816	0.252446	13.1955	-10.5374	0.123578	-0.192073			0	8119	44	186	15019.5	9096.76	8591.47	505.287	5.88126	13.0687	-18.0649	0.383672	-0.397623			0	3774	32	161	6024.62	4720.24
616	CDK1 (CDC2)	Y15	9111	0	7989	24	190	15133.5	10375.7					0	6116	24	191	11635.7	9404.51										0	7100	36	189	13351	8086.19										0	4362	38	178	7696.72	6030.31
617	CDK1 (CDC2)	Y15	KAP-CC015	0	126	24	133	135.66	93.0099	123.156	30.1463	24.4781	6.94435	0	154	24	129	167.7	135.543	193.251	57.7087	29.862	7.59433	56.9156	0.954748	1.54022			0	204	36	131	220.08	133.294	141.653	8.35815	5.90046	7.14621	15.0191	2.02266	0.160454			0	151	26	134	167.5	131.235
618	CDK1 (CDC2)	Y15	KAP-CC015	0	199	27	130	223.6	153.302					0	255	30	138	310.5	250.96										0	232	40	129	247.68	150.011										0	199	34	142	234.3	183.572
619	CDK1 (CDC2)	Y15	PK562	0	8723	28	188	16346.6	11207.4	11024.3	183.079	1.66068	13.4284	0	6196	40	185	11388.6	9204.78	9097.36	107.416	1.18074	13.1512	-17.4792	0.16256	-0.402507			0	9373	52	190	17709.9	10726.2	10647.8	78.3849	0.736157	13.3783	-3.41445	0.701968	-0.049952			0	4020	44	186	7395.36	5794.2
620	CDK1 (CDC2)	Y15	PK562	0	7980	34	199	15812.5	10841.2					0	6007	27	186	11122.8	8989.94										0	9092	50	193	17451.1	10569.5										0	4445	52	178	7819.54	6126.54
621	CDK1 (CDC2)	Y19	PK563	0	8474	34	201	16964.4	11631	11274.3	356.668	3.16355	13.4608	0	6402	32	193	12294.1	9936.64	10355.2	418.525	4.0417	13.3381	-8.15247	0.883813	-0.129346			0	8485	62	208	17519.8	10611.1	9914.46	696.664	7.02675	13.2753	-12.061	0.844895	-0.246386			0	3954	48	189	7382.34	5784
622	CDK1 (CDC2)	Y19	PK563	0	7076	30	226	15924	10917.6					0	6901	30	194	13329.7	10773.7										0	6690	44	229	15219.3	9217.79										0	4042	42	204	8160	6393.29
623	CDK1 (CDC2)	T161	11134	0	6574	28	205	13419.3	9200.41	8861.29	339.123	3.82702	13.1133	0	5145	38	178	9090.46	7347.32	7763.77	416.456	5.3641	12.9225	-12.3855	0.742087	-0.23458			0	6685	54	196	12996.8	7871.66	7749.68	121.981	1.57401	12.9199	-12.5441	0.430562	-0.266378			0	3838	38	186	7068	5537.72
624	CDK1 (CDC2)	T161	11134	0	6072	38	206	12430	8522.16					0	5243	26	194	10121	8180.23										0	5584	36	227	12594	7627.7										0	4024	36	207	8255.16	6467.85
625	CDK1 (CDC2)	T161	PK561	0	6102	26	209	12698.8	8706.46	9102.43	395.974	4.3502	13.152	0	5166	30	201	10323.4	8343.8	8619.98	276.177	3.20392	13.0735	-5.30026	1.42524	-0.0368925			0	6344	46	202	12722	7705.22	7194.41	510.816	7.10019	12.8127	-20.9613	0.546263	-0.478242			0	3954	50	193	7534.72	5903.39
626	CDK1 (CDC2)	T161	PK561	0	6366	40	219	13853.9	9498.4					0	5506	30	201	11006.8	8896.16										0	5102	40	218	11035.2	6683.59										0	4390	46	215	9339.6	7317.49
627	CDK2	Pan	610145	0	9568	28	173	16504.2	11315.5	11519.2	203.763	1.7689	13.4918	0	4341	26	210	9061.5	7323.91	8079.83	755.919	9.35563	12.9801	-29.8578	0.372584	-0.822222			0	6414	28	185	11814.1	7155.37	7195.1	39.7315	0.552202	12.8128	-37.538	0.0618334	-0.964987			0	4984	260	137	6471.88	5070.66
628	CDK2	Pan	610145	0	9138	43	188	17098.6	11723					0	5874	28	187	10932	8835.75										0	6321	34	190	11945.3	7234.83										0	5197	239	164	8131.12	6370.66
629	CDK2	Pan	AP7518b	0	3544	24	261	9187.2	6298.84	6259.55	39.2923	0.627718	12.6118	0	3070	28	215	6540.3	5286.16	5579.31	293.15	5.25424	12.4459	-10.8671	0.541261	-0.167739			0	2878	50	251	7098.28	4299.17	4543.65	244.482	5.38074	12.1496	-27.4122	0.21919	-0.670349			0	2128	34	231	4837.14	3789.86
630	CDK2	Pan	AP7518b	0	3777	28	242	9072.58	6220.25					0	3018	28	243	7265.7	5872.46										0	3270	30	244	7905.6	4788.13										0	2152	40	240	5068.8	3971.36
631	CDK2	Pan	sc-163	0	7304	24	167	12157.6	8335.38	7627.2	708.181	9.28494	12.8969	0	4994	34	173	8580.8	6935.39	7602.35	666.964	8.77312	12.8922	-0.325756	55.4343	0.105998			0	5450	42	171	9247.68	5600.98	5409.49	191.486	3.53982	12.4013	-29.0759	0.441078	-0.71221			0	3363	80	140	4596.2	3601.08
632	CDK2	Pan	sc-163	0	6035	28	168	10091.8	6919.01					0	6126	36	168	10231.2	8269.31										0	5716	48	152	8615.36	5218.01										0	3534	96	149	5122.62	4013.53
633	CDK2	Pan	sc-6248	0	7746	27	176	13585.4	9314.32	10322	1007.67	9.76235	13.3334	0	5993	26	192	11456.6	9259.77	10053.5	793.761	7.89535	13.2954	-2.60083	6.78925	0.0269546			0	7014	32	185	12916.7	7823.17	8147.21	324.036	3.97726	12.9921	-21.069	0.652124	-0.476721			0	4726	180	153	6955.38	5449.48
634	CDK2	Pan	sc-6248	0	8558	40	194	16524.9	11329.7					0	7016	26	192	13420.8	10847.3										0	7096	32	198	13986.7	8471.24										0	4858	196	161	7505.82	5880.74
635	CDK2	Pan	sc-748	0	6726	28	174	11654.5	7990.46	7783.23	207.226	2.66246	12.9262	0	5920	32	185	10892.8	8804.05	8731	73.0492	0.836664	13.0919	12.177	0.287355	0.407748			0	5900	34	163	9561.58	5791.1	6043.88	252.786	4.1825	12.5613	-22.347	0.306303	-0.520902			0	4546	119	159	7038.93	5514.94
636	CDK2	Pan	sc-748	0	6494	32	171	11050	7576.01					0	6050	32	178	10712	8657.95										0	5937	30	176	10396.3	6296.67										0	3490	136	176	5903.04	4624.98
637	CDK2	T160	PK568	0	10822	40	197	21240.5	14562.7	13761	801.691	5.8258	13.7483	0	9298	40	181	16757	13543.7	13263.2	280.566	2.11538	13.6951	-3.61796	2.19493	-0.0188112			0	8468	48	191	16082.2	9740.4	9591.97	148.43	1.54744	13.2276	-30.2959	0.243374	-0.728096			0	4874	72	177	8499.54	6659.31
638	CDK2	T160	PK568	0	8942	26	212	18901.9	12959.4					0	8579	35	188	16062.7	12982.6										0	8382	44	187	15592.1	9443.54										0	5342	80	169	8892.78	6967.41
639	CDK4	Pan	sc-23896	0	5626	25	183	10249.8	7027.39	7082.02	54.626	0.771334	12.7899	0	6136	42	155	9445.7	7634.44	7788.93	154.496	1.98353	12.9272	9.98187	0.275987	0.363248			0	9022	111	163	14524.9	8797.22	8351.03	446.183	5.34285	13.0277	17.9194	0.341204	0.354269			0	3896	53	168	6456.24	5058.41
640	CDK4	Pan	sc-23896	0	6416	30	163	10409.2	7136.64					0	5498	38	180	9828	7943.43										0	7174	42	183	13051.6	7904.85										0	4173	60	176	7238.88	5671.6
641	CDK4	Pan	sc-260	0	8046	32	179	14345.1	9835.12	10756.5	921.351	8.56555	13.3929	0	7546	48	181	13571.4	10969	11192.1	223.132	1.99365	13.4502	4.05017	2.6071	0.193668			0	9684	100	193	18497.1	11203	10360.7	842.308	8.12982	13.3388	-3.67878	4.53829	-0.0565734			0	4099	46	190	7700.7	6033.43
642	CDK4	Pan	sc-260	0	8510	36	201	17032.7	11677.8					0	7426	70	192	14123.5	11415.3										0	9106	74	174	15715.7	9518.41										0	4240	58	189	7903.98	6192.7
643	CDK4	Pan	sc-601	0	7933	32	174	13747.7	9425.59	9425.83	0.239964	0.00254581	13.2024	0	6721	36	180	12033	9725.61	10408.3	682.708	6.55926	13.3454	10.4233	0.629531	0.354789			0	8098	44	194	15624.8	9463.34	8836.93	626.413	7.08859	13.1093	-6.24733	1.13507	-0.11802			0	4819	42	158	7547.66	5913.53
644	CDK4	Pan	sc-601	0	7341	28	188	13748.4	9426.07					0	7974	42	173	13722.4	11091										0	8342	76	164	13556.2	8210.52										0	4848	52	160	7673.6	6012.2
645	CDK4	T172	PK569	0	8689	35	172	14884.9	10205.2	10387.9	182.722	1.75898	13.3426	0	7366	32	181	13274.5	10729.1	11326.7	597.657	5.27651	13.4674	9.03723	0.778501	0.316024			0	8680	54	163	14060.4	8515.85	8647.3	131.447	1.52009	13.078	-16.756	0.195695	-0.364622			0	4738	44	174	8167.56	6399.21
646	CDK4	T172	PK569	0	8364	30	185	15417.9	10570.7					0	8570	42	173	14753.4	11924.4										0	9190	74	159	14494.4	8778.75										0	5510	42	160	8748.8	6854.61
647	CDK5	Pan	KAP-CC002	0	14774	46	245	36083.6	24739.3	23099.6	1639.65	7.09817	14.4956	0	9641	36	246	23628.3	19097.4	19809.4	711.942	3.59396	14.2739	-14.2437	0.750656	-0.352339			0	11012	60	272	29789.4	18042.4	18052.1	9.69061	0.0536815	14.1399	-21.851	0.327301	-0.469536			0	7494	60	221	16429.1	12872.1
648	CDK5	Pan	KAP-CC002	0	12172	40	258	31300.6	21460					0	10194	38	250	25390	20521.3										0	11721	72	256	29821.4	18061.7										0	8732	64	258	22363.4	17521.6
649	CDK5	Pan	sc-6247	0	6722	28	167	11179	7664.42	8142.05	477.63	5.86622	12.9912	0	5268	24	169	8862.36	7162.96	7770.45	607.493	7.81799	12.9238	-4.56404	2.99827	-0.00972505			0	6460	44	169	10843	6567.23	6180.18	387.055	6.26285	12.5934	-24.0953	0.503379	-0.567212			0	3826	44	164	6202.48	4859.59
650	CDK5	Pan	sc-6247	0	6680	28	189	12572.3	8619.69					0	6198	28	168	10365.6	8377.94										0	5816	54	166	9564.92	5793.12										0	4226	58	148	6168.64	4833.08
651	CDK5	Y15	PK570	0	7328	32	214	15613.4	10704.7	10914.5	209.81	1.9223	13.414	0	5936	30	204	12048.2	9737.93	9824.84	86.9186	0.884682	13.2622	-9.98394	0.28115	-0.17888			0	6190	60	225	13792.5	8353.61	8337.23	16.3832	0.196506	13.0254	-23.6133	0.0897295	-0.543671			0	3866	46	215	8213	6434.81
652	CDK5	Y15	PK570	0	7610	28	214	16225.5	11124.4					0	5840	28	211	12263.3	9911.76										0	6665	60	208	13738.4	8320.84										0	4334	44	217	9309.3	7293.75
653	CDK5	Pan+S159	PK899	0	4794	30	191	9099.24	6238.53	6759.51	520.982	7.70738	12.7227	0	4542	38	185	8332.4	6734.62	6380.21	354.407	5.55479	12.6394	-5.6114	2.36343	-0.0258345			0	4169	38	200	8262	5003.99	5019.4	15.4141	0.307091	12.2933	-25.7428	0.311329	-0.619853			0	3042	38	174	5226.96	4095.28
654	CDK5	Pan+S159	PK899	0	5780	40	185	10619	7280.5					0	3865	22	194	7455.42	6025.8										0	4319	34	194	8312.9	5034.82										0	3261	34	190	6131.3	4803.82
655	CDK6	Pan	C150M	0	9079	30	188	17012.1	11663.7	11281.6	382.125	3.38716	13.4617	0	6270	28	172	10736.2	8677.51	9558.5	880.995	9.21687	13.2226	-15.2732	0.825238	-0.336358			0	6148	32	173	10580.7	6408.33	7481.79	1073.47	14.3477	12.8692	-33.6809	0.526555	-0.839713			0	5116	138	167	8313.26	6513.37
656	CDK6	Pan	C150M	0	8577	30	186	15897.4	10899.4					0	6862	28	189	12916.3	10439.5										0	7389	32	192	14125.4	8555.26										0	5672	178	161	8845.34	6930.25
657	CDK6	Pan	KAP-CC006E	0	5370	30	195	10413	7139.26	6287.66	851.597	13.5439	12.6183	0	3678	34	169	6158.36	4977.46	4328.96	648.503	14.9806	12.0798	-31.1516	0.915669	-0.830301			0	3445	30	178	6078.7	3681.64	3213.59	468.05	14.5647	11.65	-48.8902	0.574933	-1.40792			0	2465	32	182	4428.06	3469.35
658	CDK6	Pan	KAP-CC006E	0	4266	26	187	7928.8	5436.07					0	2536	34	182	4553.64	3680.46										0	2387	26	192	4533.12	2745.54										0	2673	42	170	4472.7	3504.32
659	CDK6	Pan	sc-177	0	5986	24	173	10314.3	7071.56	7434.03	362.468	4.8758	12.8599	0	4346	26	166	7171.2	5796.08	6134.9	338.816	5.52277	12.5828	-17.4755	0.595038	-0.376574			0	4507	28	156	6987.24	4231.91	4455.18	223.266	5.01137	12.1213	-40.0702	0.246746	-1.0673			0	3764	232	145	5121.4	4012.57
660	CDK6	Pan	sc-177	0	6238	24	183	11371.6	7796.5					0	5036	30	160	8009.6	6473.72										0	4446	32	175	7724.5	4678.45										0	3671	241	146	5007.8	3923.57
661	CDK6	Pan	sc-7961	0	6266	20	171	10680.7	7322.77	8073.12	750.346	9.29437	12.9789	0	4807	26	182	8701.42	7032.88	6716.36	316.517	4.71262	12.7135	-16.8059	0.833459	-0.361252			0	5322	28	165	8735.1	5290.53	5462.17	171.645	3.14243	12.4153	-32.3409	0.384554	-0.809329			0	4040	206	147	5635.98	4415.74
662	CDK6	Pan	sc-7961	0	7382	28	175	12869.5	8823.46					0	5014	34	159	7918.2	6399.84										0	5600	30	167	9301.9	5633.82										0	4268	220	150	6072	4757.36
663	CDK6	Y13	11542	0	139	26	162	183.06	125.508	506.474	380.966	75.2193	8.98434	0	185	36	162	241.38	195.094	130.887	64.207	49.0552	7.03218	-74.1572	1.67583	-3.17838			0	142	26	161	186.76	113.114	133.561	20.4472	15.3093	7.06135	-73.6292	1.22952	-2.88734			0	246	56	173	328.7	257.534
664	CDK6	Y13	11542	0	1303	34	102	1294.38	887.44					0	80	30	165	82.5	66.6802										0	180	24	163	254.28	154.008										0	134	64	169	118.3	92.687
665	CDK6	Y13	PK571	0	5050	22	173	8698.44	5963.74	5800.18	163.559	2.8199	12.5019	0	5781	38	154	8844.22	7148.29	7347.64	199.345	2.71305	12.8431	26.6795	0.207386	0.738843			0	7428	36	155	11457.6	6939.45	6138.06	801.389	13.0561	12.5836	5.82576	2.72513	0.119755			0	4812	95	138	6509.46	5100.1
666	CDK6	Y13	PK571	0	5037	24	164	8221.32	5636.62					0	6271	46	150	9337.5	7546.98										0	5338	30	166	8811.28	5336.67										0	5394	138	142	7463.52	5847.6
667	CDK6	Y24	PK572	0	8246	30	205	16842.8	11547.6	11823.6	276.04	2.33465	13.5294	0	6754	70	179	11964.4	9670.13	9767.98	97.8461	1.0017	13.2538	-17.386	0.191898	-0.404201			0	6068	22	201	12152.5	7360.3	7896.82	536.527	6.79421	12.9471	-33.2112	0.274873	-0.823235			0	4306	82	206	8701.44	6817.5
668	CDK6	Y24	PK572	0	8693	42	204	17648	12099.7					0	6374	82	194	12206.5	9865.82										0	6612	44	212	13924.2	8433.35										0	4761	78	178	8335.74	6530.98
669	CDK7 (MO15)	Pan	13-8700	0	7298	28	172	12504.4	8573.15	7903.58	669.567	8.47169	12.9483	0	6380	30	170	10795	8725	9041.63	316.63	3.50191	13.1424	14.3992	0.831546	0.457052			0	4766	36	173	8182.9	4956.08	5519.7	563.618	10.211	12.4304	-30.1617	0.619419	-0.743409			0	5736	44	157	8936.44	7001.62
670	CDK7 (MO15)	Pan	13-8700	0	6019	24	176	10551.2	7234.01					0	7003	28	166	11578.5	9358.26										0	6393	36	158	10044.1	6083.32										0	6368	40	169	10694.3	8378.91
671	CDK7 (MO15)	Pan	NK030-1	0	8563	28	208	17752.8	12171.5	12314.5	142.95	1.16083	13.5881	0	8874	47	193	17036.1	13769.3	14363	593.631	4.13307	13.8101	16.6351	0.318236	0.47764			0	7986	46	205	16277	9858.38	9966.31	107.929	1.08294	13.2828	-19.0678	0.117673	-0.417908			0	5948	79	185	10857.6	8506.87
672	CDK7 (MO15)	Pan	NK030-1	0	8289	30	220	18169.8	12457.4					0	8636	29	215	18505	14956.6										0	7672	42	218	16633.4	10074.2										0	6982	72	187	12921.7	10124
673	CDK7 (MO15)	Pan	sc-7344	0	8018	29	189	15099.2	10352.2	10473.9	121.679	1.16174	13.3545	0	7858	48	169	13198.9	10667.9	10612.9	55.0091	0.518322	13.3735	1.32786	1.26523	0.127417			0	7144	46	185	13131.3	7953.15	8463.45	510.308	6.02954	13.047	-19.1941	0.374661	-0.426843			0	4798	68	177	8372.1	6559.47
674	CDK7 (MO15)	Pan	sc-7344	0	8439	40	184	15454.2	10595.5					0	7073	50	186	13062.8	10557.9										0	7064	42	211	14816.4	8973.76										0	5511	60	176	9593.76	7516.63
675	CDK7 (MO15)	T170	PK573	0	10851	26	238	25763.5	17663.7	19069.7	1406.03	7.37307	14.219	0	10194	33	225	22862.2	18478.3	17616.5	861.771	4.89183	14.1046	-7.62058	1.60944	-0.148974			0	9884	38	224	22055	13357.9	13211	146.946	1.1123	13.6894	-30.7225	0.276194	-0.729616			0	7628	48	237	17964.6	14075.1
676	CDK7 (MO15)	T170	PK573	0	13676	39	219	29865	20475.8					0	9420	40	221	20729.8	16754.8										0	9984	44	217	21569.8	13064										0	8192	70	237	19249.1	15081.5
677	CDK8	Pan	AP7524a	0	2146	24	115	2440.3	1673.09	1786.63	113.537	6.35481	10.803	0	1922	24	115	2182.7	1764.16	1906.67	142.51	7.47429	10.8968	6.71842	2.05839	0.376232			0	2874	26	105	2990.4	1811.18	1636.96	174.213	10.6425	10.6768	-8.37677	2.02909	-0.224392			0	2155	46	94	1982.46	1553.24
678	CDK8	Pan	AP7524a	0	2432	22	115	2771.5	1900.17					0	2350	24	109	2535.34	2049.18										0	2110	28	116	2415.12	1462.75										0	2660	52	93	2425.44	1900.31
679	CDK8	Pan	NK031-4	0	5100	44	145	7331.2	5026.35	4845.42	180.926	3.73395	12.2424	0	4090	30	175	7105	5742.58	5106.51	636.072	12.4561	12.3181	5.38829	3.00468	0.278693			0	3477	30	200	6894	4175.44	4649.24	473.798	10.1909	12.1828	-4.04834	3.43964	-0.0924961			0	1646	62	161	2550.24	1998.09
680	CDK8	Pan	NK031-4	0	3586	24	191	6803.42	4664.5					0	3034	28	184	5531.04	4470.43										0	3942	26	216	8458.56	5123.04										0	2850	45	198	5553.9	4351.43
681	CDK8	Pan	sc-1521	0	6604	24	221	14541.8	9970.01	10444.6	474.621	4.54416	13.3505	0	5810	32	215	12422.7	10040.6	10544.1	503.488	4.77508	13.3641	0.952071	9.78839	0.118071			0	5766	38	199	11398.7	6903.79	7350.19	446.404	6.07337	12.8436	-29.6268	0.358376	-0.717632			0	3992	53	188	7405.32	5802
682	CDK8	Pan	sc-1521	0	7044	28	227	15926.3	10919.2					0	6514	36	211	13668.6	11047.6										0	5912	34	219	12872.8	7796.59										0	4051	63	192	7656.96	5999.16
683	CDK9	Pan	sc-484	0	854	36	167	1366.06	936.585	930.963	5.622	0.603891	9.86258	0	800	28	203	1567.16	1266.65	1181.16	85.4921	7.238	10.206	26.8747	0.291794	0.86266			0	601	36	180	1017	615.959	556.635	59.3247	10.6577	9.12059	-40.2084	0.280081	-1.14468			0	582	51	125	663.75	520.042
684	CDK9	Pan	sc-484	0	784	30	179	1349.66	925.341					0	652	33	219	1355.61	1095.66										0	536	26	161	821.1	497.31										0	520	38	174	838.68	657.098
685	CDK9	Pan	sc-7331	0	430	28	167	671.34	460.278	424.167	36.1111	8.51342	8.72849	0	307	26	172	483.32	390.641	391.805	1.16387	0.297054	8.61399	-7.62952	1.15479	0.100137			0	242	26	173	373.68	226.324	211.183	15.1416	7.1699	7.72235	-50.2121	0.312341	-1.55714			0	320	28	172	502.24	393.501
686	CDK9	Pan	sc-7331	0	297	14	200	566	388.055					0	284	24	187	486.2	392.969										0	302	30	119	323.68	196.041										0	274	24	181	452.5	354.53
687	CDK9	T186	PK575	0	5161	24	180	9246.6	6339.56	6246.08	93.483	1.49667	12.6087	0	3736	22	169	6276.66	5073.08	4412.57	660.506	14.9687	12.1074	-29.3546	0.560914	-0.763783			0	3258	29	150	4843.5	2933.53	3380.84	447.313	13.2308	11.7232	-45.8723	0.321053	-1.28751			0	4313	286	144	5798.88	4543.37
688	CDK9	T186	PK575	0	5094	24	177	8973.9	6152.6					0	2870	22	163	4642.24	3752.07										0	3746	28	170	6320.6	3828.15										0	3210	282	143	4187.04	3280.51
689	CDK9	S347	PK574	0	10360	32	217	22411.8	15365.7	13964.3	1401.43	10.0358	13.7695	0	6907	26	190	13073.9	10566.9	12485.2	1918.3	15.3646	13.6079	-10.592	2.39807	-0.212409			0	6668	29	198	13145.2	7961.58	9017.48	1055.91	11.7096	13.1385	-35.4245	0.613851	-0.888291			0	6304	246	192	11631.4	9113.07
690	CDK9	S347	PK574	0	8886	34	207	18323.6	12562.9					0	8434	28	212	17820.7	14403.5										0	7422	30	225	16632	10073.4										0	5777	264	176	9702.88	7602.12
691	CDK10 (PISSLRE)	Pan	NK033-2	0	4245	38	118	4964.26	3403.55	3321.14	82.4104	2.48139	11.6975	0	2577	28	130	3313.7	2678.28	2880.02	201.738	7.00474	11.4919	-13.2822	0.7142	-0.196661			0	2835	30	128	3590.4	2174.57	2150.59	23.9843	1.11524	11.0705	-35.2451	0.102046	-0.932595			0	6914	208	95	6370.7	4991.39
692	CDK10 (PISSLRE)	Pan	NK033-2	0	3636	30	131	4723.86	3238.73					0	2963	30	130	3812.9	3081.76										0	2670	30	133	3511.2	2126.6										0	5132	214	105	5163.9	4045.87
693	CDK10 (PISSLRE)	Pan	NK033-3	0	10178	50	208	21066.2	14443.2	13741.8	701.469	5.10465	13.7463	0	8156	40	169	13716	11085.9	11191.2	105.282	0.940757	13.4501	-18.5607	0.32571	-0.45078			0	7662	42	189	14401.8	8722.64	8548.98	173.656	2.0313	13.0615	-37.788	0.188842	-0.967262			0	7688	143	165	12449.2	9753.88
694	CDK10 (PISSLRE)	Pan	NK033-3	0	9266	33	206	19020	13040.3					0	7882	30	178	13976.6	11296.5										0	6856	44	203	13828.4	8375.33										0	7490	218	186	13525.9	10597.4
695	CDK10 (PISSLRE)	T196	PK564	0	578	24	129	714.66	489.978	659.036	169.058	25.6523	9.36421	0	688	42	49	316.54	255.842	502.227	246.385	49.0585	8.9722	-23.7937	3.13994	-0.422097			0	1576	34	127	1958.34	1186.09	1574.99	388.896	24.692	10.6211	138.985	0.362228	1.75682			0	3330	99	102	3295.62	2582.09
696	CDK10 (PISSLRE)	T196	PK564	0	944	22	131	1207.82	828.094					0	740	22	129	926.22	748.612										0	2466	28	133	3242.54	1963.89										0	4420	156	106	4519.84	3541.25
697	CDK11A (Cdc2L2; PITSLRE)	T583	PK565	0	4454	22	158	7002.56	4801.03	5143.33	342.305	6.65531	12.3285	0	3167	70	160	4955.2	4005.01	4522.21	517.196	11.4368	12.1428	-12.0763	1.49815	-0.1899			0	4682	37	129	5992.05	3629.16	4210.74	581.573	13.8117	12.0399	-18.1317	1.12879	-0.424204			0	4810	88	137	6469.14	5068.51
698	CDK11A (Cdc2L2; PITSLRE)	T583	PK565	0	5194	32	155	8001.1	5485.64					0	4330	30	145	6235	5039.41										0	5317	42	150	7912.5	4792.31										0	5690	126	146	8123.44	6364.64
699	CDK11B (PITSLRE; p58/GTA; CLK-1)	Pan	sc-928	0	6986	28	221	15377.2	10542.8	9654.69	888.064	9.19827	13.237	0	5476	42	207	11248.4	9091.44	9682.04	590.592	6.09988	13.2411	0.283246	54.0101	0.106175			0	5934	40	177	10432.4	6318.51	6707.84	389.326	5.80405	12.7116	-30.5222	0.491522	-0.747306			0	5896	84	219	12728.3	9972.5
700	CDK11B (PITSLRE; p58/GTA; CLK-1)	Pan	sc-928	0	6090	30	211	12786.6	8766.63					0	6164	24	207	12709.8	10272.6										0	5899	40	200	11718	7097.16										0	5318	118	211	10972	8596.47
701	CDK12 (Cdc2L7; CRK7)	S383+S385	PK566	0	11455	36	220	25121.8	17223.8	17538.3	314.489	1.79316	14.0982	0	9414	28	227	21306.2	17220.6	17201.5	19.115	0.111124	14.0702	-1.91998	0.991826	0.0100869			0	9784	30	220	21458.8	12996.8	13674.2	677.434	4.95409	13.7392	-22.0316	0.306254	-0.484016			0	12432	74	235	29041.3	22753.6
702	CDK12 (Cdc2L7; CRK7)	S383+S385	PK566	0	11872	36	220	26039.2	17852.7					0	9150	26	233	21258.9	17182.4										0	10862	42	219	23695.8	14351.7										0	9362	106	213	19715.3	15446.7
703	CDK12 (Cdc2L7; CRK7)	T893	PK567	0	4310	26	156	6683.04	4581.96	5716.17	1134.21	19.8422	12.4808	0	7215	38	160	11483.2	9281.24	9598.71	317.479	3.30751	13.2286	67.922	0.340827	1.46264			0	6624	42	153	10070.5	6099.31	4988.26	1111.05	22.2732	12.2843	-12.7339	3.30735	-0.286249			0	4970	44	142	6994.92	5480.46
704	CDK12 (Cdc2L7; CRK7)	T893	PK567	0	6240	34	161	9991.66	6850.39					0	7696	28	160	12268.8	9916.19										0	4027	26	160	6401.6	3877.21										0	8945	82	152	13471.8	10555
705	CDK14 (PFTAIRE1)	Pan	NK287-1	0	7027	30	206	14413.8	9882.26	9253.76	628.499	6.79182	13.1758	0	4914	34	203	9906.4	8006.8	8798.05	791.255	8.99353	13.103	-4.92464	3.20538	-0.0278202			0	5999	50	182	10827.2	6557.62	6745.21	187.586	2.78103	12.7196	-27.1081	0.353135	-0.647913			0	3891	42	208	8005.92	6272.57
706	CDK14 (PFTAIRE1)	Pan	NK287-1	0	6140	33	206	12580.4	8625.27					0	5116	24	233	11864.4	9589.31										0	5412	38	213	11446.6	6932.8										0	4256	66	211	8840.9	6926.77
707	CDK15 (PFTAIRE2; ALS2CR7)	Pan	AP7512a	0	2776	21	211	5813.05	3985.49	4261.65	276.16	6.48013	12.0572	0	1726	22	181	3084.24	2492.82	2413.85	78.9736	3.27169	11.2371	-43.3588	0.22491	-1.30538			0	1785	48	192	3335.04	2019.91	1940.05	79.8628	4.11653	10.9219	-54.4764	0.194519	-1.66488			0	1246	36	195	2359.5	1848.65
708	CDK15 (PFTAIRE2; ALS2CR7)	Pan	AP7512a	0	2998	30	223	6618.64	4537.81					0	1485	26	198	2888.82	2334.87										0	1591	24	196	3071.32	1860.19										0	1334	46	209	2691.92	2109.1
709	CDK15 (PFTAIRE2; ALS2CR7)	Pan	NK004-2	0	3686	22	215	7877.6	5400.96	6018.08	617.118	10.2544	12.5551	0	958	20	260	2438.8	1971.15	2407.4	436.25	18.1212	11.2333	-59.9973	0.472949	-2.21998			0	3348	39	222	7345.98	4449.19	3917.45	531.742	13.5737	11.9357	-34.9051	0.682654	-0.900829			0	2492	37	201	4934.55	3866.18
710	CDK15 (PFTAIRE2; ALS2CR7)	Pan	NK004-2	0	4597	32	212	9677.8	6635.2					0	1538	28	233	3518.3	2843.65										0	2618	30	216	5590.08	3385.71										0	3290	46	196	6358.24	4981.63
711	CDK15 (PFTAIRE2; ALS2CR7)	Pan	NK004-3	0	5046	24	259	13007	8917.72	10030.8	1113.1	11.0968	13.2922	0	5498	40	223	12171.3	9837.42	9628.95	208.471	2.16504	13.2332	-4.0063	3.31023	-0.00844929			0	5248	42	241	12546.5	7598.93	6700.59	898.338	13.4068	12.7101	-33.1996	0.738069	-0.82861			0	3814	48	236	8887.76	6963.48
712	CDK15 (PFTAIRE2; ALS2CR7)	Pan	NK004-3	0	6344	44	258	16254	11143.9					0	4776	38	246	11655.5	9420.48										0	3882	50	250	9580	5802.25										0	3783	46	260	9716.2	7612.56
713	CDKL1 (KKIALRE)	Pan	NK199	0	8370	38	206	17163.9	11767.8	13123.1	1355.31	10.3277	13.6798	0	6897	28	194	13325.9	10770.6	12517.8	1747.22	13.9579	13.6117	-4.61246	5.26522	-0.0423023			0	6322	30	202	12709.8	7697.88	6938.37	759.514	10.9466	12.7604	-47.1282	0.451413	-1.31096			0	5918	52	193	11321.4	8870.2
714	CDKL1 (KKIALRE)	Pan	NK199	0	9902	34	214	21117.5	14478.4					0	8203	32	216	17649.4	14265										0	5245	40	196	10201.8	6178.85										0	5780	46	212	12156.1	9524.18
715	CDKL1 (KKIALRE)	Pan	sc-7588	0	32	10	197	43.34	29.7144	27.6095	2.10482	7.62354	4.78709	0	74	22	205	106.6	86.1589	82.0772	4.08164	4.97292	6.35891	197.279	0.0638511	3.27697			0	64	22	211	88.62	53.6739	95.5555	41.8816	43.8296	6.57827	246.098	0.209076	2.42479			0	62	18	209	91.96	72.0499
716	CDKL1 (KKIALRE)	Pan	sc-7588	0	38	18	186	37.2	25.5047					0	72	22	193	96.5	77.9956										0	386	20	62	226.92	137.437										0	148	20	182	232.96	182.522
717	CDKL1 (KKIALRE)	Pan	sc-7589	0	620	22	197	1178.06	807.69	806.072	1.61804	0.200731	9.65477	0	525	24	198	991.98	801.763	707.416	94.3464	13.3368	9.46642	-12.2391	1.10609	-0.0732235			0	398	22	197	740.72	448.627	405.092	43.5351	10.747	8.66211	-49.7447	0.220077	-1.51508			0	428	28	181	724	567.248
718	CDKL1 (KKIALRE)	Pan	sc-7589	0	600	22	203	1173.34	804.454					0	469	28	172	758.52	613.07										0	360	32	182	596.96	361.557										0	472	30	206	910.52	713.384
719	CDKL2 (KKIAMRE)	Pan	NK261-1	0	760	18	78	578.76	396.804	389.824	6.97951	1.79043	8.60668	0	102	22	127	101.6	82.1177	116.355	34.2372	29.4248	6.86239	-70.152	0.444966	-2.79169			0	964	30	75	700.5	424.267	319.245	105.022	32.897	8.31852	-18.105	1.9159	-0.513576			0	188	28	138	220.8	172.995
720	CDKL2 (KKIAMRE)	Pan	NK261-1	0	714	16	80	558.4	382.845					0	161	24	136	186.32	150.592										0	298	36	135	353.7	214.223										0	139	26	138	155.94	122.178
721	CDKL2 (KKIAMRE)	Pan	sc-6286	0	60	12	139	66.72	45.7439	35.638	10.1059	28.3571	5.15535	0	38	12	136	35.36	28.5795	28.6846	0.105072	0.3663	4.8422	-19.5112	1.47214	-0.0907229			0	53	14	134	52.26	31.652	37.5572	5.90522	15.7233	5.23102	5.38561	8.18484	-0.0667761			0	97	12	136	115.6	90.5716
722	CDKL2 (KKIAMRE)	Pan	sc-6286	0	34	6	133	37.24	25.5321					0	36	10	137	35.62	28.7897										0	70	18	138	71.76	43.4624										0	60	12	137	65.76	51.5224
723	CDKL2 (KKIAMRE)	Pan	sc-6287	0	58	16	137	57.54	39.45	40.0259	0.575913	1.43885	5.32286	0	85	24	134	81.74	66.0659	74.2534	8.18752	11.0265	6.21439	85.5133	0.14577	2.04325			0	288	20	55	147.4	89.2748	90.2741	0.999344	1.10701	6.49624	125.54	0.0202793	1.53727			0	90	22	140	95.2	74.5884
724	CDKL2 (KKIAMRE)	Pan	sc-6287	0	56	14	141	59.22	40.6018					0	99	24	136	102	82.441										0	134	24	137	150.7	91.2734										0	102	24	140	109.2	85.5572
725	CDKL3	Pan	NK262-1	0	777	18	106	804.54	551.601	460.71	90.8914	19.7286	8.84771	0	164	22	140	198.8	160.679	194.747	34.0675	17.4933	7.60545	-57.729	0.644768	-1.91015			0	465	24	154	679.14	411.33	637.769	226.439	35.5049	9.31689	38.4326	1.43715	0.596136			0	202	24	152	270.56	211.981
726	CDKL3	Pan	NK262-1	0	366	18	155	539.4	369.818					0	212	22	149	283.1	228.814										0	1296	22	112	1426.88	864.209										0	734	27	79	558.53	437.603
727	CDKL5	Y171	PK576	0	4028	22	147	5888.82	4037.44	3934.82	102.615	2.60788	11.9421	0	4750	34	130	6130.8	4955.19	4954.53	0.654678	0.0132137	12.2745	25.9151	0.101142	0.748744			0	6465	44	152	9759.92	5911.22	5268.87	642.357	12.1916	12.3633	33.9042	0.436507	0.601073			0	3196	32	142	4492.88	3520.13
728	CDKL5	Y171	PK576	0	3609	26	156	5589.48	3832.21					0	4040	34	153	6129.18	4953.88										0	4406	41	175	7638.75	4626.51										0	3929	43	130	5051.8	3958.04
729	CDKN1A (p21; WAF1; Cip1; CAP20)	Pan	sc-397	0	770	24	129	962.34	659.79	590.804	68.9861	11.6766	9.20654	0	151	22	212	273.48	221.039	331.219	110.18	33.265	8.37164	-43.9377	1.02285	-1.20226			0	592	28	88	496.32	300.603	282.578	18.0245	6.3786	8.14251	-52.1704	0.346083	-1.62995			0	372	28	94	323.36	253.35
730	CDKN1A (p21; WAF1; Cip1; CAP20)	Pan	sc-397	0	612	22	129	761.1	521.818					0	518	26	111	546.12	441.399										0	250	40	208	436.8	264.554										0	181	34	216	317.52	248.774
731	CDKN1A (p21; WAF1; Cip1; CAP20)	Pan	sc-6246	0	120	18	169	172.38	118.186	81.5808	36.6047	44.8693	6.35016	0	312	19	100	293	236.816	179.511	57.3045	31.9226	7.48793	120.041	0.639714	2.43436			0	96	22	165	122.1	73.9515	97.9297	23.9782	24.4851	6.61367	20.0407	3.46068	0.235936			0	88	24	163	104.32	81.7338
732	CDKN1A (p21; WAF1; Cip1; CAP20)	Pan	sc-6246	0	58	18	164	65.6	44.976					0	108	18	168	151.2	122.207										0	170	34	148	201.28	121.908										0	119	30	164	145.96	114.358
733	CDKN1A (p21; WAF1; Cip1; CAP20)	T145	sc-377569	0	4214	24	157	6578.3	4510.15	4661.88	151.726	3.2546	12.1867	0	3226	30	133	4250.68	3435.59	3621.79	186.203	5.14119	11.8225	-22.3104	0.376318	-0.500842			0	4222	36	143	5985.98	3625.49	3511.54	113.949	3.245	11.7779	-24.6751	0.263408	-0.602803			0	3566	40	135	4760.1	3729.5
734	CDKN1A (p21; WAF1; Cip1; CAP20)	T145	sc-377569	0	4872	30	145	7020.9	4813.6					0	3542	26	134	4711.44	3808										0	4105	40	138	5609.7	3397.59										0	2754	40	133	3609.62	2828.11
735	CDKN1A (p21; WAF1; Cip1; CAP20)	S146	sc-377515	0	58	14	136	59.84	41.0269	83.4456	42.4187	50.8339	6.38276	0	104	20	137	115.08	93.0128	84.3807	8.63205	10.2299	6.39884	1.12062	54.4909	0.438797			0	141	24	144	168.48	102.042	103.114	1.07202	1.03965	6.6881	23.571	2.20073	0.297676			0	102	20	137	112.34	88.0174
736	CDKN1A (p21; WAF1; Cip1; CAP20)	S146	sc-377515	0	154	20	137	183.58	125.864					0	82	16	142	93.72	75.7487										0	150	28	141	172.02	104.186										0	131	32	140	138.6	108.592
737	CDKN1B (p27; Kip1)	Pan	sc-528	0	2093	20	140	2902.2	1989.78	2041.71	51.935	2.5437	10.9956	0	1482	20	137	2002.94	1618.87	1722.51	103.641	6.01688	10.7503	-15.6342	0.547553	-0.235308			0	2338	28	135	3118.5	1888.76	1891.09	2.3318	0.123305	10.885	-7.37675	0.361542	-0.196906			0	1430	31	133	1860.67	1457.82
738	CDKN1B (p27; Kip1)	Pan	sc-528	0	2288	26	135	3053.7	2093.65					0	1764	26	130	2259.4	1826.15										0	2184	28	145	3126.2	1893.42										0	1324	30	134	1733.96	1358.54
739	CDKN2A (p14ARF; p19ARF)	Pan	PN693	0	1664	20	141	2318.04	1589.27	1629.66	40.3893	2.47839	10.6704	0	1216	18	139	1665.22	1345.91	1329.18	16.7226	1.25811	10.3763	-18.4381	0.202651	-0.307225			0	1682	34	131	2158.88	1307.55	1428.09	120.533	8.44017	10.4799	-12.3687	0.882759	-0.321276			0	1318	26	143	1847.56	1447.55
740	CDKN2A (p14ARF; p19ARF)	Pan	PN693	0	1804	26	137	2435.86	1670.05					0	1218	24	136	1623.84	1312.46										0	1924	30	135	2556.9	1548.62										0	1272	32	137	1698.8	1330.99
741	CDKN2A (p16; p16-INK4a)	Pan	PN694	0	9522	38	218	20675.1	14175.1	12678.8	1496.25	11.8012	13.6301	0	9872	40	199	19565.7	15813.9	14261	1552.85	10.8888	13.7998	12.4789	1.81827	0.382668			0	7022	38	187	13060.1	7910.01	9677.16	1767.15	18.261	13.2404	-23.6743	1.26982	-0.540121			0	6637	90	168	10999	8617.59
742	CDKN2A (p16; p16-INK4a)	Pan	PN694	0	8529	34	192	16310.4	11182.6					0	8532	33	185	15723.1	12708.2										0	9740	50	195	18895.5	11444.3										0	7223	92	170	12122.7	9498.03
743	CDKN2A (p16; p16-INK4a)	Pan	sc-9968	0	1500	18	143	2119.26	1452.99	1557.03	104.045	6.68225	10.6046	0	860	20	127	1066.8	862.235	937.798	75.5628	8.05747	9.87313	-39.7701	0.370623	-1.08185			0	920	24	144	1290.24	781.451	969.437	187.986	19.3912	9.921	-37.7379	0.690911	-1.04159			0	948	32	133	1218.28	954.512
744	CDKN2A (p16; p16-INK4a)	Pan	sc-9968	0	1764	21	139	2422.77	1661.08					0	920	18	139	1253.78	1013.36										0	1304	30	150	1911	1157.42										0	1130	28	125	1377.5	1079.26
745	CDKN2C (p18; p18 INK4c; CDKI)	Pan	sc-865	0	520	20	93	465	318.809	226.094	92.7151	41.0074	7.82078	0	286	18	74	198.32	160.291	117.769	42.5218	36.106	6.87982	-47.9113	1.6095	-1.32787			0	260	20	144	345.6	209.317	213.478	4.16091	1.9491	7.73794	-5.57938	7.69915	-0.233312			0	190	22	139	233.52	182.961
746	CDKN2C (p18; p18 INK4c; CDKI)	Pan	sc-865	0	162	20	137	194.54	133.379					0	94	24	133	93.1	75.2476										0	342	24	113	359.34	217.639										0	180	28	141	214.32	167.918
747	CDKN2C (p18; p18 INK4c)	Pan	AHZ0352	0	760	24	79	581.44	398.641	506.611	107.97	21.3122	8.98474	0	124	22	142	144.84	117.066	303.738	186.672	61.4582	8.24669	-40.0451	2.06693	-1.02002			0	292	24	147	393.96	238.607	217.239	21.3678	9.83607	7.76314	-57.1189	0.545323	-1.86498			0	205	30	144	252	197.44
748	CDKN2C (p18; p18 INK4c)	Pan	AHZ0352	0	862	32	108	896.4	614.581					0	812	24	77	606.76	490.411										0	244	24	147	323.4	195.871										0	152	36	148	171.68	134.51
749	CDKN2D (p19; p19 INK4d)	Pan	sc-1063-G	0	334	22	148	461.76	316.587	431.194	114.607	26.5789	8.75219	0	247	26	148	327.08	264.361	273.082	8.72096	3.19354	8.09319	-36.6685	0.811935	-0.868935			0	574	26	114	624.72	378.37	331.819	46.5513	14.0291	8.37425	-23.0462	1.76203	-0.64092			0	744	24	122	878.4	688.219
750	CDKN2D (p19; p19 INK4d)	Pan	sc-1063-G	0	760	16	107	796.08	545.801					0	262	28	149	348.66	281.803										0	338	24	150	471	285.267										0	288	22	149	396.34	310.529
751	CENPA	Pan	NN231-1	0	1598	17	111	1754.91	1203.18	1170.24	32.947	2.81541	10.1926	0	408	24	155	595.2	481.067	825.816	344.749	41.7464	9.68968	-29.4318	1.51407	-0.656855			0	1336	24	114	1495.68	905.878	687.519	218.36	31.7606	9.42525	-41.2494	0.838218	-1.17363			0	778	30	127	949.96	744.285
752	CENPA	Pan	NN231-1	0	1617	22	104	1658.8	1137.29					0	1365	24	108	1448.28	1170.56										0	531	28	154	774.62	469.159										0	799	22	100	777	608.773
753	CFL1 (Cofilin-1)	S3	PN812	0	1701	18	126	2120.58	1453.89	1422.07	31.8192	2.23752	10.4738	0	1603	26	84	1324.68	1070.67	1214.26	143.593	11.8256	10.2459	-14.6135	0.962337	-0.180765			0	2103	26	124	2575.48	1559.87	1392.26	167.611	12.0388	10.4432	-2.09579	6.81188	-0.0929305			0	1254	22	109	1342.88	1052.13
754	CFL1 (Cofilin-1)	S3	PN812	0	1720	16	119	2027.76	1390.25					0	1520	20	112	1680	1357.85										0	1709	24	120	2022	1224.65										0	1274	16	107	1346.06	1054.63
755	CHAK1 (TRPM7)	Pan	AP8052a	0	2022	20	107	2142.14	1468.67	1361.44	107.236	7.8767	10.4109	0	1424	38	95	1316.7	1064.22	1134.83	70.6163	6.22262	10.1483	-16.6445	0.847084	-0.239654			0	1574	28	119	1839.74	1114.26	1206.78	92.5151	7.66629	10.2369	-11.3596	1.36827	-0.303478			0	824	32	85	673.2	527.446
756	CHAK1 (TRPM7)	Pan	AP8052a	0	1597	20	116	1829.32	1254.2					0	1474	26	103	1491.44	1205.45										0	2162	38	101	2145.24	1299.29										0	350	29	153	491.13	384.796
757	CHAK2 (TRPM6)	Pan	AP8053b	0	42	12	134	40.2	27.5615	27.8701	0.308525	1.10701	4.80064	0	42	10	136	43.52	35.1748	25.9285	9.24632	35.6608	4.69647	-6.96651	5.2778	0.296868			0	114	20	141	132.54	80.2746	76.8587	3.41594	4.44444	6.26414	175.776	0.0315825	1.9475			0	59	12	142	66.74	52.2902
758	CHAK2 (TRPM6)	Pan	AP8053b	0	40	10	137	41.1	28.1786					0	30	14	129	20.64	16.6822										0	110	24	141	121.26	73.4427										0	101	24	138	106.26	83.2538
759	CHAK2 (TRPM6)	Pan	AP8053c	0	232	18	143	306.02	209.81	216.077	6.26648	2.90011	7.7554	0	119	18	136	137.36	111.02	169.473	58.4523	34.4907	7.40491	-21.5683	1.7336	-0.275208			0	537	28	94	478.46	289.786	279.925	9.8602	3.52244	8.1289	29.5495	0.217349	0.430244			0	208	24	143	263.12	206.152
760	CHAK2 (TRPM6)	Pan	AP8053c	0	248	18	141	324.3	222.343					0	222	22	141	282	227.925										0	520	30	91	445.9	270.065										0	328	26	84	253.68	198.756
761	Chapsyn-110 (DLG2; PSD-93)	Pan	NN232-1	0	1809	20	96	1717.44	1177.49	1216.39	38.8947	3.19755	10.2484	0	321	22	152	454.48	367.331	540.101	172.77	31.9885	9.07709	-55.598	0.632866	-1.84762			0	266	26	147	352.8	213.678	445.247	231.569	52.0091	8.79846	-63.3958	0.870825	-2.16722			0	328	44	153	434.52	340.443
762	Chapsyn-110 (DLG2; PSD-93)	Pan	NN232-1	0	1813	18	102	1830.9	1255.28					0	920	20	98	882	712.872										0	1256	28	91	1117.48	676.817										0	869	36	82	683.06	535.172
763	CHAT (Choline acetylase)	Pan	NN233-1	0	1101	20	106	1145.86	785.613	814.046	28.4323	3.49271	9.66897	0	1178	22	100	1156	934.331	573.433	360.897	62.9362	9.16348	-29.5576	2.24744	-0.637651			0	1516	30	108	1604.88	972.017	1103.6	131.586	11.9233	10.108	35.5708	0.433391	0.57208			0	354	43	150	466.5	365.499
764	CHAT (Choline acetylase)	Pan	NN233-1	0	980	20	128	1228.8	842.478					0	189	16	152	262.96	212.536										0	2296	30	90	2039.4	1235.19										0	195	38	144	226.08	177.132
765	Chk1 (CHEK1)	Pan	sc-7235	0	42	12	138	41.4	28.3843	33.7732	5.3889	15.9562	5.07781	0	42	12	133	39.9	32.249	29.412	2.83694	9.64551	4.87833	-12.913	1.98262	0.114874			0	98	22	130	98.8	59.8395	62.9466	3.10705	4.93601	5.97606	86.3813	0.24186	1.13032			0	45	20	140	35	27.4222
766	Chk1 (CHEK1)	Pan	sc-7235	0	52	10	136	57.12	39.1621					0	40	16	137	32.88	26.5751										0	102	20	133	109.06	66.0536										0	44	16	133	37.24	29.1772
767	Chk1 (CHEK1)	Pan	sc-7898	0	445	22	154	651.42	446.62	974.331	527.711	54.1613	9.92827	0	1148	22	107	1204.82	973.789	1178.16	204.373	17.3467	10.2023	20.9201	3.41815	0.736389			0	1408	34	99	1360.26	823.859	802.752	21.1074	2.62938	9.64881	-17.6096	3.225	-0.468913			0	1090	46	101	1054.44	826.144
768	Chk1 (CHEK1)	Pan	sc-7898	0	2152	25	103	2190.81	1502.04					0	1703	26	102	1710.54	1382.53										0	1210	26	109	1290.56	781.645										0	975	30	92	869.4	681.167
769	Chk1 (CHEK1)	Pan	sc-8408	0	1198	25	147	1724.31	1182.2	1415.73	233.522	16.4949	10.4673	0	1828	26	93	1675.86	1354.5	1417.04	62.5339	4.413	10.4687	0.092657	225.648	0.227085			0	1896	32	106	1975.84	1196.69	1273.67	76.9737	6.04347	10.3148	-10.034	2.2462	-0.270898			0	987	38	104	986.96	773.274
770	Chk1 (CHEK1)	Pan	sc-8408	0	2078	22	117	2405.52	1649.25					0	1648	28	113	1830.6	1479.57										0	1932	26	117	2230.02	1350.64										0	1373	35	98	1311.24	1027.35
771	Chk1 (CHEK1)	S280	PK577	0	2445	20	112	2716	1862.12	1741.87	120.249	6.90346	10.7664	0	1406	20	115	1593.9	1288.26	1491.01	202.748	13.598	10.5421	-14.4017	1.42355	-0.187704			0	1936	24	117	2237.04	1354.89	1480.25	125.354	8.46846	10.5316	-15.0192	1.02348	-0.383537			0	1286	30	97	1218.32	954.543
772	Chk1 (CHEK1)	S280	PK577	0	1678	24	143	2365.22	1621.62					0	2037	22	104	2095.6	1693.76										0	2376	30	113	2650.98	1605.6										0	1144	26	112	1252.16	981.056
773	Chk1 (CHEK1)	S317	PK578	0	2526	21	150	3757.5	2576.18	2355.34	220.842	9.37623	11.2017	0	2519	22	106	2646.82	2139.28	1987.05	152.233	7.66127	10.9564	-15.6365	1.08959	-0.244741			0	2178	26	137	2948.24	1785.64	1872.92	87.2821	4.66021	10.8711	-20.4815	0.685324	-0.512706			0	1518	34	113	1676.92	1313.85
774	Chk1 (CHEK1)	S317	PK578	0	2278	22	138	3113.28	2134.5					0	1979	22	116	2270.12	1834.81										0	2867	28	114	3236.46	1960.2										0	1364	26	117	1565.46	1226.52
775	Chk1 (CHEK1)	S345	PK579	0	1048	18	130	1339	918.032	1000.74	82.7052	8.26442	9.96685	0	1154	20	103	1168.02	944.046	1027.24	83.1926	8.09867	10.0046	2.64816	6.17903	0.314475			0	1557	30	116	1771.32	1072.82	950.54	122.283	12.8646	9.8926	-5.01561	4.21266	-0.168864			0	834	32	95	761.9	596.942
776	Chk1 (CHEK1)	S345	PK579	0	1326	20	121	1580.26	1083.44					0	1306	22	107	1373.88	1110.43										0	1249	28	112	1367.52	828.257										0	810	24	103	809.58	634.299
777	Chk2 (CHEK2)	Pan	sc-8812	0	1572	20	145	2250.4	1542.9	1603.72	60.8273	3.79288	10.6472	0	1275	28	136	1695.92	1370.72	1438.93	68.2078	4.74019	10.4908	-10.276	0.830388	-0.0615592			0	2370	32	149	3483.62	2109.9	2073.91	35.9855	1.73515	11.0181	29.3192	0.188546	0.496476			0	1278	30	142	1772.16	1388.47
778	Chk2 (CHEK2)	Pan	sc-8812	0	1706	20	144	2427.84	1664.55					0	1312	26	145	1864.7	1507.13										0	2394	41	143	3364.79	2037.93										0	1480	26	135	1962.9	1537.91
779	Chk2 (CHEK2)	Pan	sc-9064	0	1230	14	111	1349.76	925.409	974.41	49.0006	5.02874	9.92839	0	904	26	98	860.44	695.446	684.341	11.1053	1.62277	9.41857	-29.7687	0.22344	-0.657131			0	1254	24	102	1254.6	759.865	824.308	64.4426	7.81778	9.68704	-15.404	0.833971	-0.413359			0	488	30	147	673.26	527.493
780	Chk2 (CHEK2)	Pan	sc-9064	0	1314	16	115	1492.7	1023.41					0	572	24	152	832.96	673.235										0	1295	30	116	1467.4	888.75										0	900	26	103	900.22	705.314
781	Chk2 (CHEK2)	T68	PK581	0	1246	16	119	1463.7	1003.53	1130.56	127.03	11.236	10.1428	0	1261	28	112	1380.96	1116.15	980.562	135.591	13.8279	9.93747	-13.2674	1.88914	-0.125617			0	1416	28	117	1623.96	983.573	957.426	26.1465	2.73091	9.90302	-15.3134	0.912073	-0.405919			0	368	24	152	522.88	409.672
782	Chk2 (CHEK2)	T68	PK581	0	1629	20	114	1834.26	1257.59					0	1090	34	99	1045.44	844.971										0	1597	28	98	1537.62	931.28										0	1272	30	93	1155.06	904.979
783	Chk2 (CHEK2)	T383	PK580	0	1650	14	122	1995.92	1368.42	1746.26	377.833	21.6367	10.77	0	1867	24	120	2211.6	1787.51	1493.93	293.587	19.652	10.5449	-14.4497	2.85741	-0.189307			0	2536	26	127	3187.7	1930.67	1979.14	48.4712	2.4491	10.9507	13.3369	1.80595	0.222043			0	1128	20	115	1274.2	998.325
784	Chk2 (CHEK2)	T383	PK580	0	2718	24	115	3098.1	2124.09					0	980	28	156	1485.12	1200.34										0	2920	34	116	3347.76	2027.62										0	1580	23	109	1697.13	1329.69
785	CHRM1	S451+T455+S457	PN790	0	1894	22	119	2227.68	1527.32	1574.92	47.5951	3.02207	10.6211	0	1218	26	104	1239.68	1001.96	1276.82	274.86	21.5268	10.3183	-18.9274	1.297	-0.320419			0	1939	30	122	2328.98	1410.58	1716.63	306.048	17.8285	10.7454	8.99843	2.31713	0.136361			0	834	22	107	868.84	680.729
786	CHRM1	S451+T455+S457	PN790	0	1950	26	123	2366.52	1622.51					0	1989	30	98	1919.82	1551.68										0	2796	36	121	3339.6	2022.67										0	1549	32	96	1456.32	1141.01
787	CK1a (CSNK1A1)	Pan	AP7400a	0	75	10	186	120.9	82.8903	62.3768	20.5135	32.8863	5.96294	0	58	14	185	81.4	65.7911	49.505	16.2861	32.898	5.6295	-20.6356	3.1879	-0.163481			0	58	18	180	72	43.6078	35.5948	8.01292	22.5115	5.1536	-42.9356	1.29026	-1.33721			0	80	14	183	120.78	94.6301
788	CK1a (CSNK1A1)	Pan	AP7400a	0	57	14	142	61.06	41.8634					0	42	12	137	41.1	33.2189										0	49	16	138	45.54	27.5819										0	63	20	138	59.34	46.4924
789	CK1a (CSNK1A1)	Pan	sc-6478	0	1302	18	104	1335.36	915.537	764.531	151.006	19.7514	9.57843	0	305	22	152	430.16	347.675	298.323	49.3514	16.5429	8.22073	-60.9796	0.595189	-2.14856			0	489	32	150	685.5	415.182	535.558	120.376	22.4767	9.0649	-29.9492	1.40999	-0.818561			0	587	26	90	504.9	395.585
790	CK1a (CSNK1A1)	Pan	sc-6478	0	908	22	101	894.86	613.525					0	224	20	151	308.04	248.972										0	1170	30	95	1083	655.933										0	848	26	88	723.36	566.746
791	CK1d (CSNK1D)	Pan	AP7402a	0	2452	20	117	2845.44	1950.86	1644.72	306.139	18.6134	10.6836	0	1498	20	111	1640.58	1325.99	1421.96	95.971	6.7492	10.4737	-13.5441	1.87259	-0.158375			0	2382	28	112	2636.48	1596.82	1641.14	44.3224	2.70071	10.6805	-0.217384	98.0479	-0.0478892			0	1142	28	107	1191.98	933.906
792	CK1d (CSNK1D)	Pan	AP7402a	0	1649	22	120	1952.4	1338.59					0	1682	20	113	1878.06	1517.93										0	2427	28	116	2782.84	1685.46										0	1613	28	104	1648.4	1291.51
793	CK1d (CSNK1D)	Pan	sc-6474	0	1332	18	128	1681.92	1153.14	1693.02	539.877	31.8884	10.7254	0	2118	32	115	2398.9	1938.9	1669.37	269.525	16.1453	10.7051	-1.39667	34.3916	0.176917			0	1568	24	177	2732.88	1655.2	1714.87	59.6699	3.47955	10.7439	1.29142	27.3869	-0.01532			0	1514	35	105	1552.95	1216.72
794	CK1d (CSNK1D)	Pan	sc-6474	0	2856	24	115	3256.8	2232.9					0	1718	20	102	1731.96	1399.85										0	2650	34	112	2929.92	1774.54										0	1440	32	111	1562.88	1224.5
795	CK1d (CSNK1D)	Pan	sc-6475	0	2786	22	132	3648.48	2501.44	2373.36	128.072	5.39622	11.2127	0	2466	24	115	2808.3	2269.79	2160.92	108.871	5.03815	11.0774	-8.95103	1.16572	-0.0496455			0	2921	28	122	3529.46	2137.66	2303.8	166.139	7.21153	11.1698	-2.93041	4.30238	-0.0930535			0	1762	38	108	1861.92	1458.8
796	CK1d (CSNK1D)	Pan	sc-6475	0	2424	16	136	3274.88	2245.29					0	2037	22	126	2538.9	2052.05										0	3214	28	128	4078.08	2469.94										0	1829	34	120	2154	1687.64
797	CK1e (CSNK1E)	Pan	AP7403a	0	2323	20	118	2717.54	1863.17	1827.52	35.6517	1.95082	10.8357	0	1888	22	113	2108.58	1704.25	1910.81	206.563	10.8102	10.9	4.55753	2.79999	0.322284			0	2232	24	121	2671.68	1618.14	1603.66	14.4814	0.903024	10.6471	-12.2492	0.232982	-0.314412			0	1810	28	112	1995.84	1563.72
798	CK1e (CSNK1E)	Pan	AP7403a	0	2044	18	129	2613.54	1791.87					0	2318	20	114	2619.72	2117.37										0	2058	24	129	2623.86	1589.18										0	1539	34	114	1715.7	1344.24
799	CK1e (CSNK1E)	Pan	sc-6472	0	1259	18	118	1464.38	1003.99	1145.03	141.037	12.3173	10.1612	0	632	22	152	927.2	749.404	773.345	23.9402	3.09567	9.59497	-32.4608	0.474818	-0.767948			0	1342	20	104	1374.88	832.714	1042.69	209.971	20.1375	10.0261	-8.9378	3.63119	-0.252839			0	607	30	98	565.46	443.033
800	CK1e (CSNK1E)	Pan	sc-6472	0	1674	14	113	1875.8	1286.07					0	1110	26	91	986.44	797.285										0	2034	26	103	2068.24	1252.66										0	750	32	105	753.9	590.674
801	CK1g1 (CSNK1G1)	Pan	NK198	0	2538	22	127	3195.32	2190.74	2323.27	132.528	5.70439	11.1819	0	1428	18	128	1804.8	1458.72	1594.02	135.3	8.48798	10.6385	-31.389	0.452144	-0.773928			0	3130	30	116	3596	2177.96	2184.46	6.49877	0.297499	11.0931	-5.97429	1.00462	-0.160794			0	1427	24	116	1627.48	1275.12
802	CK1g1 (CSNK1G1)	Pan	NK198	0	2960	24	122	3581.92	2455.8					0	1801	18	120	2139.6	1729.32										0	2897	26	126	3617.46	2190.96										0	1684	28	110	1821.6	1427.21
803	CK1g2 (CSNK1G2)	Pan	AP7405a	0	2698	24	133	3556.42	2438.32	2424.48	13.8425	0.570947	11.2435	0	1762	22	125	2175	1757.93	1684.22	73.7119	4.37662	10.7179	-30.5326	0.162042	-0.744906			0	1666	26	134	2197.6	1331.01	1626.27	295.267	18.1561	10.6674	-32.9224	0.568822	-0.869475			0	1701	30	100	1671	1309.21
804	CK1g2 (CSNK1G2)	Pan	AP7405a	0	2706	22	131	3516.04	2410.63					0	1638	18	123	1992.6	1610.51										0	2327	28	138	3172.62	1921.54										0	1622	26	110	1755.6	1375.5
805	CK1g3 (CSNK1G3)	Pan	AP7406a	0	2154	24	117	2492.1	1708.61	1923.55	214.939	11.1741	10.9096	0	1178	22	116	1340.96	1083.82	898.518	185.306	20.6236	9.8114	-53.2885	0.596707	-1.7476			0	2644	38	139	3622.34	2193.92	1845.15	348.765	18.9017	10.8495	-4.07512	7.38035	-0.125335			0	1734	28	113	1927.78	1510.4
806	CK1g3 (CSNK1G3)	Pan	AP7406a	0	2842	32	111	3119.1	2138.49					0	591	18	154	882.42	713.211										0	1914	28	131	2470.66	1496.39										0	1494	36	108	1574.64	1233.72
807	CK2a1 (CSNK2A1)	Pan	NK041-2	0	759	16	88	653.84	448.279	351.389	96.8905	27.5736	8.45693	0	190	20	148	251.6	203.354	379.705	176.351	46.4442	8.56874	8.05838	9.18518	0.514786			0	306	28	155	430.9	260.98	246.905	14.0756	5.70083	7.94781	-29.7343	1.11906	-0.839259			0	204	24	149	268.2	210.132
808	CK2a1 (CSNK2A1)	Pan	NK041-2	0	274	18	145	371.2	254.499					0	861	22	82	687.98	556.056										0	284	26	149	384.42	232.829										0	230	30	153	306	239.748
809	CK2a1 (CSNK2A1)	Y255	PK582	0	170	14	133	207.48	142.25	141.339	0.911862	0.645161	7.14301	0	123	22	136	137.36	111.02	145.605	34.5848	23.7524	7.18592	3.01879	8.08192	0.451966			0	166	24	145	205.9	124.706	115.894	8.8124	7.60387	6.85666	-18.0024	0.458217	-0.54636			0	116	20	148	142.08	111.318
810	CK2a1 (CSNK2A1)	Y255	PK582	0	170	16	133	204.82	140.427					0	181	24	142	222.94	180.19										0	154	24	136	176.8	107.081										0	102	20	145	118.9	93.1571
811	CK2b1 (Casein Kinase IIb)	Pan	sc-12739	0	576	14	135	758.7	520.173	580.376	60.2034	10.3732	9.18084	0	149	24	128	160	129.319	126.296	3.02284	2.39345	6.98067	-78.2389	0.163175	-3.62821			0	3524	32	109	3806.28	2305.32	2087.75	217.572	10.4214	11.0277	259.726	0.0800636	2.61232			0	1434	20	107	1512.98	1185.41
812	CK2b1 (Casein Kinase IIb)	Pan	sc-12739	0	699	12	136	934.32	640.579					0	144	20	123	152.52	123.273										0	2559	28	122	3087.82	1870.18										0	1214	22	124	1478.08	1158.06
813	CK2b1 (Casein Kinase IIb)	Pan	sc-6483	0	2734	22	129	3498.48	2398.59	2320.54	78.0499	3.36343	11.1802	0	2020	26	119	2372.86	1917.85	1828.4	89.4484	4.89216	10.8364	-21.208	0.389268	-0.418996			0	2390	36	127	2989.58	1810.68	1817.92	7.24373	0.398462	10.8281	-21.6593	0.173685	-0.544606			0	651	26	152	950	744.317
814	CK2b1 (Casein Kinase IIb)	Pan	sc-6483	0	2536	20	130	3270.8	2242.49					0	1832	24	119	2151.52	1738.95										0	2478	28	123	3013.5	1825.17										0	1468	26	122	1759.24	1378.35
815	ClCN3 (Clcn3; ClC-3)	Pan	NN234-1	0	1896	28	133	2484.44	1703.36	1787.36	84.001	4.69973	10.8036	0	1630	31	105	1678.95	1357	1523.52	166.519	10.9299	10.5732	-14.7613	1.05882	-0.20019			0	2106	28	139	2888.42	1749.41	1837.65	88.2451	4.80205	10.8437	2.81447	3.37605	0.0179566			0	772	30	154	1142.68	895.28
816	ClCN3 (Clcn3; ClC-3)	Pan	NN234-1	0	2379	26	116	2729.48	1871.36					0	2086	36	102	2091	1690.04										0	2848	34	113	3179.82	1925.9										0	1666	52	85	1371.9	1074.87
817	CLK1	Pan	AP7529a	0	2090	17	117	2425.41	1662.89	1659.92	2.96526	0.178639	10.6969	0	268	24	155	378.2	305.678	551.482	245.803	44.5715	9.10717	-66.7766	0.670146	-2.61185			0	1954	26	120	2313.6	1401.26	1291.27	109.994	8.51833	10.3346	-22.2087	0.391602	-0.571102			0	1256	38	91	1108.38	868.406
818	CLK1	Pan	AP7529a	0	1965	16	124	2416.76	1656.96					0	1106	22	91	986.44	797.285										0	1754	28	113	1950.38	1181.27										0	1142	24	112	1252.16	981.056
819	CLK1	S337	PK583	0	1308	18	118	1522.2	1043.64	826.64	216.996	26.2503	9.69112	0	901	24	112	982.24	793.89	603.201	190.689	31.6129	9.2365	-27.0298	2.14072	-0.548236			0	1057	26	118	1216.58	736.838	659.428	77.4098	11.7389	9.36507	-20.2276	1.87809	-0.542556			0	378	34	94	323.36	253.35
820	CLK1	S337	PK583	0	780	20	117	889.2	609.645					0	356	18	151	510.38	412.512										0	888	30	112	960.96	582.018										0	538	24	127	652.78	511.447
821	CLK1	S337+T338	PK584	0	1396	20	123	1692.48	1160.38	1374.4	214.02	15.5719	10.4246	0	364	20	163	560.72	453.199	1124.75	671.554	59.7068	10.1354	-18.1642	4.14435	-0.287464			0	2604	34	113	2904.1	1758.91	1557.11	201.795	12.9596	10.6047	13.2943	2.14614	0.212893			0	1836	36	96	1728	1353.87
822	CLK1	S337+T338	PK584	0	1834	24	128	2316.8	1588.42					0	2165	28	104	2222.48	1796.31										0	1784	22	127	2237.74	1355.32										0	1824	38	117	2089.62	1637.2
823	CLK2	Pan	AP7530a	0	2679	19	108	2872.8	1969.62	1880.64	88.9785	4.73128	10.877	0	1636	26	108	1738.8	1405.38	1291.05	114.326	8.85529	10.3343	-31.3506	0.433375	-0.758644			0	1960	30	115	2219.5	1344.27	1518.13	173.856	11.452	10.5681	-19.2759	0.83956	-0.488922			0	1686	28	99	1641.42	1286.04
824	CLK2	Pan	AP7530a	0	2216	20	119	2613.24	1791.66					0	1288	22	115	1455.9	1176.72										0	2352	24	120	2793.6	1691.98										0	930	37	154	1375.22	1077.47
825	CLK3	Pan	AP7531a	0	3200	26	133	4221.42	2894.25	3088.19	193.939	6.28001	11.5925	0	2906	20	127	3665.22	2962.39	2647.53	314.86	11.8926	11.3704	-14.269	1.27357	-0.221249			0	3758	28	133	4960.9	3004.63	2702.17	302.468	11.1935	11.3999	-12.4995	1.39794	-0.302104			0	1788	36	122	2137.44	1674.67
826	CLK3	Pan	AP7531a	0	3462	18	139	4787.16	3282.13					0	2188	18	133	2886.1	2332.67										0	2836	26	141	3962.1	2399.7										0	2310	42	119	2698.92	2114.58
827	CLK4	Pan	AP7532a	0	3735	22	126	4678.38	3207.55	3031.56	175.989	5.80525	11.5658	0	2408	22	123	2934.78	2372.02	2322.24	49.7798	2.14361	11.1813	-23.3977	0.339727	-0.508795			0	3318	28	119	3915.1	2371.23	2225.67	145.565	6.54029	11.12	-26.583	0.464414	-0.671776			0	1889	40	122	2255.78	1767.38
828	CLK4	Pan	AP7532a	0	2991	16	140	4165	2855.57					0	2365	22	120	2811.6	2272.46										0	2589	26	134	3434.42	2080.1										0	2084	28	117	2405.52	1884.7
829	CNR2	S335+S336+T338	PN792	0	4634	20	126	5813.64	3985.89	3946.94	38.9564	0.987003	11.9465	0	2617	22	134	3477.3	2810.51	3091.71	281.196	9.09519	11.5942	-21.6682	0.465299	-0.468821			0	3670	26	139	5065.16	3067.78	3325.34	257.558	7.74532	11.6993	-15.7484	0.554489	-0.373104			0	2692	32	123	3271.8	2563.43
830	CNR2	S335+S336+T338	PN792	0	4584	24	125	5700	3907.98					0	3334	22	126	4173.12	3372.9										0	4686	28	127	5915.66	3582.9										0	2620	32	133	3442.04	2696.81
831	Cofilin 1 (CFL1)	Pan	C38720 612145	0	964	18	141	1333.86	914.508	979.141	64.6325	6.60094	9.93537	0	1860	19	97	1785.77	1443.34	1511.02	67.6784	4.47899	10.5613	54.3208	0.203972	1.36161			0	1863	26	112	2057.44	1246.12	1212.31	33.8081	2.78874	10.2435	23.814	0.394293	0.38777			0	1106	28	105	1131.9	886.834
832	Cofilin 1 (CFL1)	Pan	C38720 612145	0	1404	20	110	1522.4	1043.77					0	1610	22	123	1953.24	1578.7										0	1718	26	115	1945.8	1178.5										0	1178	30	94	1079.12	845.481
833	Cofilin 1 (CFL1)	Y140	PN813	0	1302	20	125	1602.5	1098.69	1145.12	46.4295	4.05456	10.1613	0	1540	20	98	1489.6	1203.96	1114.08	89.8768	8.06732	10.1216	-2.71025	4.47261	0.168139			0	1778	22	123	2159.88	1308.16	1191.91	116.251	9.75335	10.2191	4.08641	3.37898	0.028269			0	1450	26	97	1381.28	1082.22
834	Cofilin 1 (CFL1)	Y140	PN813	0	1556	18	113	1737.94	1191.55					0	1170	18	110	1267.2	1024.21										0	1504	24	120	1776	1075.66										0	1314	28	112	1440.32	1128.48
835	Cofilin 2 (CFL2)	S3	07-326	0	1678	22	137	2268.72	1555.46	1453.03	102.43	7.04943	10.5048	0	1494	20	114	1680.36	1358.14	1022.29	335.85	32.8526	9.99759	-29.644	1.34604	-0.678762			0	2068	28	118	2407.2	1457.95	1372.55	85.3985	6.22187	10.4226	-5.53791	2.39645	-0.167441			0	2210	30	99	2158.2	1690.93
836	Cofilin 2 (CFL2)	S3	07-326	0	1561	22	128	1969.92	1350.6					0	594	24	149	849.3	686.442										0	1801	30	120	2125.2	1287.16										0	782	30	150	1128	883.778
837	Connexin 43 (Cx43; GJA1)	S368	Y011258	0	2633	20	114	2978.82	2042.31	1864.37	177.936	9.54404	10.8645	0	411	24	154	595.98	481.698	1065.06	583.367	54.7729	10.0567	-42.8728	1.50018	-1.2293			0	2136	22	114	2409.96	1459.62	1313.94	145.686	11.0878	10.3597	-29.5236	0.698825	-0.774705			0	1306	24	111	1423.02	1114.92
838	Connexin 43 (Cx43; GJA1)	S368	Y011258	0	2236	20	111	2459.76	1686.44					0	1841	20	112	2039.52	1648.43										0	1714	22	114	1928.88	1168.25										0	1358	16	117	1570.14	1230.19
839	COT (MAP3K8; TPL2)	Pan	NK042-1	0	1718	16	105	1787.1	1225.25	1098.31	126.941	11.5578	10.1011	0	1993	26	94	1848.98	1494.43	1459.76	34.6656	2.37474	10.5115	32.9095	0.423359	0.971007			0	1931	32	108	2050.92	1242.17	1093.33	148.842	13.6137	10.0945	-0.453728	55.477	-0.0669722			0	314	26	152	437.76	342.981
840	COT (MAP3K8; TPL2)	Pan	NK042-1	0	1250	18	115	1416.8	971.373					0	1884	28	95	1763.2	1425.1										0	1534	20	103	1559.42	944.483										0	312	22	152	440.8	345.363
841	COT (MAP3K8; TPL2)	Pan	NK042-2	0	1416	20	133	1856.68	1272.96	1574.74	301.785	19.1641	10.6209	0	1759	26	112	1940.96	1568.77	1609.83	41.0588	2.55051	10.6527	2.228	9.74621	0.27425			0	2390	27	113	2670.19	1617.24	1388.12	229.119	16.5058	10.4389	-11.8509	3.00989	-0.310084			0	1514	28	109	1619.74	1269.05
842	COT (MAP3K8; TPL2)	Pan	NK042-2	0	2282	20	121	2737.02	1876.53					0	1988	24	104	2042.56	1650.89										0	1688	24	115	1913.6	1159										0	1268	26	117	1453.14	1138.52
843	COT (MAP3K8; TPL2)	S334	PK585	0	2319	20	114	2620.86	1796.89	1778.36	18.532	1.04209	10.7963	0	2100	19	110	2289.1	1850.15	1555.1	295.054	18.9733	10.6028	-12.5541	1.59433	-0.134293			0	2214	22	125	2740	1659.52	1445.57	213.944	14.8	10.4974	-18.7126	0.846598	-0.476252			0	1608	26	94	1487.08	1165.11
844	COT (MAP3K8; TPL2)	S334	PK585	0	2250	18	115	2566.8	1759.82					0	1482	25	107	1558.99	1260.05										0	1858	26	111	2033.52	1231.63										0	1380	20	110	1496	1172.1
845	COX1 (PTGS1)	Pan	NN381-1	0	2386	24	114	2692.68	1846.13	1586.87	259.264	16.3381	10.632	0	2008	30	106	2096.68	1694.63	1469.99	224.644	15.282	10.5216	-7.36538	4.29307	0.0210115			0	2842	34	107	3004.56	1819.75	1422.87	396.879	27.8928	10.4746	-10.334	4.28013	-0.273938			0	454	20	151	655.34	513.453
846	COX1 (PTGS1)	Pan	NN381-1	0	1662	21	118	1936.38	1327.6					0	1470	30	107	1540.8	1245.34										0	1434	34	121	1694	1025.99										0	347	26	154	494.34	387.311
847	COX2	Pan	C22420 610204	1	168	18	141	211.5	145.007	143.032	1.97456	1.3805	7.16019	1	194	20	143	248.82	201.107	145.872	55.2354	37.8657	7.18856	1.98555	19.7659	0.425333			1	402	36	142	519.72	314.775	206.976	107.799	52.0828	7.69332	44.7069	1.19586	0.648515			1	109	24	142	120.7	94.5674
848	COX2	Pan	C22420 610204	0	178	16	127	205.74	141.057					0	111	22	126	112.14	90.6366										0	150	19	125	163.75	99.1774										0	143	20	126	154.98	121.425
849	COX2	Y446	PN695	0	1993	18	114	2251.5	1543.65	1511.42	32.2305	2.13247	10.5617	0	1432	24	109	1534.72	1240.43	1283.48	43.0471	3.35395	10.3258	-15.0815	0.363785	-0.198854			0	1550	32	91	1381.38	836.651	1161.44	324.787	27.9642	10.1817	-23.1555	1.29976	-0.600125			0	1424	32	101	1405.92	1101.53
850	COX2	Y446	PN695	0	1864	20	117	2157.48	1479.19					0	1720	28	97	1641.24	1326.52										0	2050	22	121	2453.88	1486.22										0	1596	37	91	1418.69	1111.53
851	COX4/COX4I1	Pan	NN379-1	0	1492	18	118	1739.32	1192.5	1326.46	133.961	10.0992	10.3734	0	1550	24	107	1632.82	1319.72	1634.37	314.65	19.2521	10.6745	23.213	1.26443	0.764352			0	2734	26	113	3060.04	1853.35	1634.35	219.008	13.4003	10.6745	23.2119	1.01239	0.388118			0	1814	30	104	1855.36	1453.66
852	COX4/COX4I1	Pan	NN379-1	0	1810	20	119	2130.1	1460.42					0	2152	18	113	2411.42	1949.02										0	2092	24	113	2336.84	1415.34										0	1892	38	108	2002.32	1568.8
853	CPD	Pan	NN462-1	0	4060	24	156	6296.16	4316.71	3931.68	385.032	9.79306	11.9409	0	2705	19	162	4351.32	3516.93	3390.77	126.159	3.72065	11.7274	-13.7577	0.982267	-0.221821			0	3864	30	151	5789.34	3506.39	3395.1	111.291	3.27798	11.7292	-13.6472	0.95778	-0.321438			0	2498	50	137	3353.76	2627.64
854	CPD	Pan	NN462-1	0	2880	22	181	5172.98	3546.65					0	2496	18	163	4039.14	3264.61										0	3336	30	164	5421.84	3283.81										0	2802	36	147	4066.02	3185.69
855	CPD	Pan	NN462-2	0	1886	16	112	2094.4	1435.94	1439.25	3.3115	0.230084	10.4911	0	2174	18	106	2285.36	1847.13	1254.3	592.831	47.264	10.2927	-12.8508	3.69582	-0.129145			0	2070	24	119	2434.74	1474.63	1400.52	74.115	5.29197	10.4517	-2.69097	2.05207	-0.105334			0	2108	38	90	1863	1459.64
856	CPD	Pan	NN462-2	0	1880	18	113	2104.06	1442.57					0	546	18	155	818.4	661.467										0	1774	22	125	2190	1326.4										0	1686	38	105	1730.4	1355.75
857	CPD	Pan	NN462-3	0	1536	20	111	1682.76	1153.72	1239.45	85.7287	6.91669	10.2755	0	956	22	89	831.26	671.861	840.882	169.02	20.1003	9.71576	-32.1567	0.840169	-0.761617			0	1668	20	75	1236	748.6	904.352	155.752	17.2225	9.82074	-27.0355	0.892873	-0.715999			0	1288	24	143	1807.52	1416.18
858	CPD	Pan	NN462-3	0	1664	26	118	1932.84	1325.18					0	1216	26	105	1249.5	1009.9										0	1746	30	102	1750.32	1060.1										0	1204	48	88	1017.28	797.03
859	Cpn10 (HSPE1)	Pan	NN235-1	0	1207	20	112	1329.44	911.478	936.914	25.4361	2.71489	9.87177	0	892	16	101	884.76	715.103	806.976	91.8732	11.3849	9.65638	-13.8687	1.01666	-0.131152			0	996	18	124	1212.72	734.5	760.78	26.2797	3.45432	9.57133	-18.799	0.328166	-0.50086			0	892	28	101	872.64	683.706
860	Cpn10 (HSPE1)	Pan	NN235-1	0	1132	18	126	1403.64	962.35					0	1025	14	110	1112.1	898.849										0	1154	24	115	1299.5	787.059										0	576	28	152	832.96	652.617
861	CREB1	S129+S133	PN577	0	2618	24	116	3009.04	2063.03	2252.5	189.475	8.41176	11.1373	0	1964	22	97	1883.74	1522.52	1531.26	8.73713	0.570584	10.5805	-32.0197	0.280526	-0.795584			0	1392	26	101	1379.66	835.609	694.908	140.702	20.2475	9.44068	-69.1494	0.414455	-2.50531			0	1192	24	119	1389.92	1088.99
862	CREB1	S129+S133	PN577	0	3182	30	113	3561.76	2441.98					0	1890	22	102	1905.36	1540										0	626	24	152	915.04	554.206										0	1294	26	109	1382.12	1082.88
863	CREB1	S133	06-519	0	1717	22	114	1932.3	1324.8	1520.27	195.468	12.8574	10.5701	0	1260	20	107	1326.8	1072.38	840.397	231.982	27.6039	9.71493	-44.7207	0.904757	-1.30026			0	594	22	154	880.88	533.517	746.522	213.006	28.5331	9.54404	-50.8953	0.813248	-1.54163			0	1225	28	100	1197	937.839
864	CREB1	S133	06-519	0	2303	28	110	2502.5	1715.74					0	512	20	153	752.76	608.414										0	1422	20	113	1584.26	959.528										0	1282	30	107	1339.64	1049.6
865	CREB1	S133	PN553	0	2038	24	106	2134.84	1463.67	1302.78	160.885	12.3494	10.3474	0	408	20	154	597.52	482.942	715.224	232.281	32.4767	9.48225	-45.1003	0.99392	-1.30782			0	431	24	154	626.78	379.618	829.48	449.862	54.2343	9.69606	-36.3299	1.83275	-1.00079			0	964	26	103	966.14	756.962
866	CREB1	S133	PN553	0	1552	24	109	1665.52	1141.9					0	1252	18	95	1172.3	947.505										0	2377	30	90	2112.3	1279.34										0	1502	34	91	1335.88	1046.65
867	CREBBP	S121+S124	PN793	0	2584	14	116	2981.2	2043.94	2047.82	3.8737	0.189162	10.9999	0	1738	22	103	1767.48	1428.56	1470.65	42.0934	2.86223	10.5222	-28.1845	0.108265	-0.648582			0	1584	29	117	1819.35	1101.91	1234.39	132.474	10.7319	10.2696	-39.7215	0.274942	-1.10011			0	1300	22	101	1290.78	1011.31
868	CREBBP	S121+S124	PN793	0	2643	18	114	2992.5	2051.69					0	1755	22	108	1871.64	1512.74										0	2037	22	112	2256.8	1366.86										0	620	27	153	907.29	710.854
869	CrkL	Y251	PN507	0	1104	16	109	1185.92	813.079	879.59	66.5111	7.5616	9.78069	0	1363	28	80	1068	863.205	999.063	135.858	13.5985	9.96443	13.5828	1.55786	0.582545			0	962	24	141	1322.58	801.038	809.154	8.11589	1.00301	9.66027	-8.00741	1.06959	-0.24067			0	429	20	76	310.84	243.54
870	CrkL	Y251	PN507	0	1284	18	109	1379.94	946.101					0	1642	28	87	1404.18	1134.92										0	1305	32	106	1349.38	817.27										0	920	25	101	903.95	708.237
871	CRM1	Pan	sc-74454	0	2448	20	116	2816.48	1931.01	2113.63	182.619	8.64009	11.0455	0	2146	26	111	2353.2	1901.96	1935.8	33.8412	1.74817	10.9187	-8.41323	1.23475	-0.0269467			0	1825	26	124	2230.76	1351.09	1490.03	138.939	9.3246	10.5411	-29.5034	0.608902	-0.769723			0	1572	32	97	1493.8	1170.38
872	CRM1	Pan	sc-74454	0	2811	20	120	3349.2	2296.25					0	2042	28	121	2436.94	1969.64										0	2195	26	124	2689.56	1628.97										0	1632	28	111	1780.44	1394.96
873	CRMP2 (DPYSL2)	T509	PN814	0	2097	20	102	2118.54	1452.49	1537.52	85.0225	5.52987	10.5864	0	956	20	155	1450.8	1172.6	1214.81	42.2065	3.47434	10.2465	-20.9889	0.428998	-0.384903			0	892	32	155	1333	807.349	860.19	52.8411	6.14295	9.74851	-44.053	0.264972	-1.26692			0	1133	24	98	1086.82	851.514
874	CRMP2 (DPYSL2)	T509	PN814	0	2131	18	112	2366.56	1622.54					0	1344	26	118	1555.24	1257.01										0	1208	21	127	1507.49	913.031										0	1252	26	79	968.54	758.843
875	CRMP2 (DPYSL2)	S522	PN815	0	1516	20	111	1660.56	1138.5	1388.88	250.378	18.0274	10.4397	0	1211	26	116	1374.6	1111.01	1326.94	215.923	16.2723	10.3739	-4.45968	7.69106	0.108956			0	2727	26	106	2863.06	1734.05	1601.91	132.138	8.24874	10.6456	15.3394	1.71299	0.250879			0	1322	30	96	1240.32	971.78
876	CRMP2 (DPYSL2)	S522	PN815	0	2178	24	111	2390.94	1639.25					0	1918	28	101	1908.9	1542.86										0	2118	26	116	2426.72	1469.78										0	1527	28	102	1528.98	1197.94
877	CRYAB (Crystallin aB; HspB5; CRYA2)	S59	sc-365884	0	912	20	154	1373.68	941.809	1133.49	191.683	16.9108	10.1466	0	1470	22	108	1563.84	1263.97	1223.5	40.4688	3.30764	10.2568	7.94045	2.54626	0.435248			0	2300	22	105	2391.9	1448.69	1383.04	65.6478	4.74664	10.4336	22.0162	0.983705	0.362123			0	1320	26	104	1345.76	1054.39
878	CRYAB (Crystallin aB; HspB5; CRYA2)	S59	sc-365884	0	1656	18	118	1932.84	1325.18					0	1414	20	105	1463.7	1183.03										0	2074	22	106	2175.12	1317.39										0	1173	22	116	1335.16	1046.09
879	CSF1R (Fms)	Pan	NK234-3	0	4230	28	143	6008.86	4119.74	4221.43	101.697	2.40905	12.0435	0	3272	22	133	4322.5	3493.64	3657.32	163.678	4.47535	11.8366	-13.3632	0.515177	-0.214775			0	4633	36	162	7447.14	4510.46	4141.26	369.194	8.91501	12.0159	-1.89863	5.96434	-0.0507165			0	3960	306	129	4713.66	3693.11
880	CSF1R (Fms)	Pan	NK234-3	0	4502	30	141	6305.52	4323.13					0	3238	22	147	4727.52	3820.99										0	4190	38	150	6228	3772.07										0	3867	286	120	4297.2	3366.82
881	CSF1R (Fms)	Pan	NK234-4	0	3256	22	156	5045.04	3458.93	4123.34	664.411	16.1134	12.0096	0	3318	24	134	4413.96	3567.56	3884.59	317.034	8.16132	11.9235	-5.79018	4.19239	0.00168974			0	4426	26	150	6600	3997.38	3693.97	303.407	8.21357	11.851	-10.4128	2.33626	-0.242452			0	2383	42	146	3417.86	2677.86
882	CSF1R (Fms)	Pan	NK234-4	0	4836	20	145	6983.2	4787.75					0	3793	26	138	5198.46	4201.63										0	3171	26	178	5598.1	3390.56										0	2314	40	143	3251.82	2547.77
883	Csk	Pan	C14520 610080	0	3407	20	136	4606.32	3158.14	3121.62	36.5156	1.16976	11.6081	0	2906	22	131	3778.04	3053.58	3134.59	81.0104	2.5844	11.6141	0.415365	9.03823	0.183532			0	3236	26	149	4782.9	2896.83	2923.23	26.4009	0.903141	11.5133	-6.35515	0.326177	-0.159018			0	2448	34	138	3331.32	2610.06
884	Csk	Pan	C14520 610080	0	3002	22	151	4499.8	3085.11					0	2749	24	146	3978.5	3215.6										0	3230	26	152	4870.08	2949.63										0	2856	42	132	3714.48	2910.26
885	Csk	Pan	sc-286	0	1746	20	133	2295.58	1573.87	1673.33	99.4546	5.94352	10.7085	0	1718	20	108	1833.84	1482.19	1635.47	153.276	9.37197	10.6755	-2.26262	6.76892	0.15506			0	2046	26	128	2585.6	1566	1726.82	160.816	9.31283	10.7539	3.19713	4.77189	0.0234672			0	2416	36	114	2713.2	2125.77
886	Csk	Pan	sc-286	0	2009	20	130	2585.7	1772.78					0	1751	22	128	2213.12	1788.74										0	2442	26	129	3116.64	1887.63										0	2252	34	123	2728.14	2137.47
887	Csk	Pan	sc-9898	1	1763	25	120	2085.6	1429.91	1175.38	254.533	21.6554	10.1989	1	976	24	87	828.24	669.421	653.466	15.9548	2.44156	9.35197	-44.4037	0.54268	-1.26874			1	588	26	145	814.9	493.555	580.94	87.3851	15.042	9.18225	-50.5739	0.725621	-1.5369			1	741	30	98	696.78	545.921
888	Csk	Pan	sc-9898	0	1224	14	111	1343.1	920.843					0	965	26	84	788.76	637.511										0	1063	22	106	1103.46	668.325										0	1380	32	95	1280.6	1003.34
889	Csk	Y184	PK589	0	2300	18	161	3674.02	2518.95	2796.41	277.46	9.92201	11.4494	0	2354	22	147	3428.04	2770.7	3040.89	270.196	8.88543	11.5703	8.74285	2.15118	0.395075			0	3574	32	155	5490.1	3325.15	2779.9	545.248	19.6139	11.4408	-0.58967	50.0889	-0.037221			0	2554	46	131	3285.48	2574.14
890	Csk	Y184	PK589	0	3118	26	145	4483.4	3073.87					0	2795	27	148	4096.64	3311.09										0	2334	28	160	3689.6	2234.65										0	3297	48	130	4223.7	3309.23
891	CTNNA1 (Catenin-a1 (a-E)	S641	11330	0	1950	22	105	2024.4	1387.95	1338.54	49.4051	3.69096	10.3864	0	700	20	147	999.6	807.921	853.862	45.9406	5.38033	9.73786	-36.2097	0.250521	-0.924643			0	1922	30	99	1873.08	1134.46	858.249	276.207	32.1826	9.74525	-35.8816	0.999774	-0.98509			0	2074	52	79	1597.38	1251.53
892	CTNNA1 (Catenin-a1 (a-E)	S641	11330	0	1759	18	108	1880.28	1289.14					0	1014	20	112	1113.28	899.803										0	656	36	155	961	582.042										0	1650	44	101	1622.06	1270.87
893	CTNNB1 (Catenin-b)	Pan	DB077	0	2134	26	107	2255.56	1546.44	1341.95	204.483	15.2377	10.3901	0	1351	26	104	1378	1113.76	1078.57	35.191	3.26274	10.0749	-19.6268	0.942615	-0.332151			0	1254	20	125	1542.5	934.236	1130.2	195.962	17.3388	10.1424	-15.7792	2.06453	-0.411532			0	1731	31	102	1734	1358.57
894	CTNNB1 (Catenin-b)	Pan	DB077	0	1436	18	117	1659.06	1137.47					0	1114	20	118	1290.92	1043.38										0	1928	24	115	2189.6	1326.16										0	1782	44	91	1581.58	1239.15
895	CTNNB1 (Catenin-b)	Pan	KalCTNB5	0	286	26	125	325	222.823	276.507	53.6833	19.4148	8.11117	0	603	24	80	463.2	374.379	328.252	46.1265	14.0522	8.35866	18.7141	1.78833	0.771694			0	926	36	87	774.3	468.965	386.026	82.9395	21.4855	8.59255	39.6087	1.03261	0.596103			0	212	44	133	223.44	175.063
896	CTNNB1 (Catenin-b)	Pan	KalCTNB5	0	620	18	80	481.6	330.19					0	589	26	62	349.06	282.126										0	414	32	131	500.42	303.086										0	924	46	77	676.06	529.687
897	CTNNB1 (Catenin-b)	S33	11218	0	1582	22	114	1778.4	1219.29	884.245	335.044	37.8904	9.7883	0	380	18	153	553.86	447.654	473.219	25.5648	5.40231	8.88636	-46.4833	0.931361	-1.34786			0	1724	28	109	1848.64	1119.65	1110.99	8.66704	0.780121	10.1176	25.6429	1.50804	0.415046			0	1350	34	94	1237.04	969.21
898	CTNNB1 (Catenin-b)	S33	11218	0	545	18	152	801.04	549.201					0	426	20	152	617.12	498.784										0	1834	32	101	1820.02	1102.32										0	1738	40	95	1613.1	1263.85
899	CTNNB1 (Catenin-b)	Y333	11574	0	1374	20	105	1421.7	974.732	1049.5	74.7727	7.12457	10.0355	0	1170	26	99	1132.56	915.386	824.094	91.2912	11.0778	9.68667	-21.4778	0.847495	-0.375803			0	1048	20	95	976.6	591.491	396.225	195.266	49.2816	8.63018	-62.2463	0.906176	-2.10735			0	862	30	95	790.4	619.271
900	CTNNB1 (Catenin-b)	Y333	11574	0	1398	20	119	1639.82	1124.28					0	653	32	146	906.66	732.803										0	261	24	140	331.8	200.959										0	410	32	153	578.34	453.124
901	CTNNB1 (Catenin-b)	Y489	PN745	0	1086	16	109	1166.3	799.627	923.284	123.657	13.3931	9.85063	0	1295	22	94	1196.62	967.162	1130.26	163.096	14.43	10.1424	22.4171	1.24116	0.771472			0	1548	24	111	1691.64	1024.56	954.598	69.9662	7.32939	9.89875	3.39206	6.10914	0.00667717			0	982	20	104	1000.48	783.867
902	CTNNB1 (Catenin-b)	Y489	PN745	0	1284	22	121	1527.02	1046.94					0	1550	26	105	1600.2	1293.35										0	1364	24	109	1460.6	884.632										0	1112	18	108	1181.52	925.711
903	CTNNB1 (Catenin-b)	Y654	PN579	0	143	16	136	172.72	118.419	127.654	9.23517	7.23455	6.99609	0	136	28	134	144.72	116.969	130.499	13.53	10.3679	7.0279	2.229	7.89702	0.438901			0	158	24	133	178.22	107.941	233.641	125.699	53.8003	7.86815	83.0276	0.735115	1.13856			0	208	26	145	263.9	206.763
904	CTNNB1 (Catenin-b)	Y654	PN579	0	167	18	134	199.66	136.889					0	156	24	135	178.2	144.029										0	722	24	85	593.3	359.34										0	470	24	87	388.02	304.01
905	CTNNB1 (Catenin-b)	S33+S37	PN816	0	328	20	149	458.92	314.64	404.387	89.7464	22.1932	8.65959	0	716	18	79	551.42	445.682	452.851	7.16913	1.58311	8.82289	11.9847	1.98388	0.59712			0	961	20	98	922.18	558.53	383.167	175.364	45.7669	8.58183	-5.24699	12.9522	-0.205625			0	212	36	141	248.16	194.431
906	CTNNB1 (Catenin-b)	S33+S37	PN816	0	956	20	77	720.72	494.133					0	938	20	62	569.16	460.021										0	255	20	146	343.1	207.803										0	236	36	137	274	214.677
907	CTNNB1 (Catenin-b)	S33+S37	sc-57535	0	1317	16	102	1327.02	909.819	883.244	26.5743	3.00871	9.78667	0	1348	20	85	1128.8	912.347	705.824	206.523	29.2598	9.46316	-20.0874	1.60641	-0.319484			0	1597	20	96	1513.92	916.926	648.048	268.878	41.4905	9.33996	-26.6284	1.67112	-0.716127			0	967	38	82	761.78	596.848
908	CTNNB1 (Catenin-b)	S33+S37	sc-57535	0	1206	16	105	1249.5	856.67					0	588	16	108	617.76	499.301										0	445	22	148	626.04	379.169										0	783	30	96	722.88	566.37
909	CTNNB1 (Catenin-b)	S33+S37+T41+S45	PN578	0	1053	20	86	888.38	609.083	519.069	90.0138	17.3414	9.01978	0	916	24	85	758.2	612.811	698.776	85.9649	12.3022	9.44869	34.6211	0.85623	1.05293			0	1039	26	92	931.96	564.454	827.869	263.415	31.8184	9.69326	59.4919	0.826328	0.898082			0	999	24	86	838.5	656.957
910	CTNNB1 (Catenin-b)	S33+S37+T41+S45	PN578	0	442	22	149	625.8	429.055					0	1146	30	87	970.92	784.741										0	1742	26	105	1801.8	1091.28										0	304	30	144	394.56	309.134
911	CTSS	Pan	NN461-1	0	3560	18	103	3648.26	2501.28	2246.75	254.533	11.3289	11.1336	0	2286	22	101	2286.64	1848.16	1994.29	146.123	7.32706	10.9617	-11.2369	1.66025	-0.111265			0	723	20	154	1082.62	655.703	973.567	317.864	32.6494	9.92714	-56.6676	0.776076	-1.79097			0	1349	18	110	1464.1	1147.11
912	CTSS	Pan	NN461-1	0	2304	16	127	2905.76	1992.22					0	2644	22	101	2648.22	2140.41										0	1841	34	118	2132.26	1291.43										0	1054	26	154	1583.12	1240.36
913	CTSS	Pan	NN461-2	0	272	20	143	360.36	247.067	238.956	8.11077	3.39426	7.9006	0	669	24	58	374.1	302.364	402.95	100.586	24.9624	8.65446	68.6297	0.413183	1.68145			0	494	18	89	423.64	256.583	199.942	56.6416	28.3291	7.64343	-16.3266	1.94305	-0.485484			0	690	28	69	456.78	357.883
914	CTSS	Pan	NN461-2	0	277	18	130	336.7	230.845					0	912	22	70	623	503.536										0	201	19	130	236.6	143.3										0	528	20	91	462.28	362.192
915	CTSS	Pan	NN461-3	0	1222	16	107	1290.42	884.725	887.461	2.73559	0.308249	9.79354	0	984	22	99	952.38	769.756	653.223	116.533	17.8396	9.35143	-26.3941	0.687573	-0.530641			0	2002	26	97	1916.72	1160.89	1245.22	84.3325	6.77251	10.2822	40.3132	0.175643	0.647397			0	386	26	150	540	423.085
916	CTSS	Pan	NN461-3	0	1104	22	120	1298.4	890.196					0	462	28	153	664.02	536.691										0	1988	28	112	2195.2	1329.55										0	2316	37	99	2256.21	1767.72
917	CUX1 (CUTL1)	S1270	PN580	0	2956	26	122	3574.6	2450.78	2527.24	76.4593	3.0254	11.3033	0	2364	20	119	2789.36	2254.49	2557.84	303.35	11.8597	11.3207	1.21056	12.296	0.217602			0	3049	28	130	3927.3	2378.62	2621.84	243.216	9.27655	11.3564	3.74351	3.28621	0.0489649			0	2684	36	133	3521.84	2759.33
918	CUX1 (CUTL1)	S1270	PN580	0	2786	14	137	3797.64	2603.7					0	2980	30	120	3540	2861.19										0	3334	26	143	4730.44	2865.05										0	2452	40	119	2870.28	2248.84
919	Cyclin A (CCNA; CLNA)	Pan	100-401-151	0	3030	30	131	3930	2694.45	2316.68	377.771	16.3066	11.1778	0	4849	24	146	7044.5	5693.68	7175.35	1481.67	20.6495	12.8088	209.726	0.176211	3.09192			0	4426	40	155	6798.3	4117.48	4133.05	15.5655	0.376612	12.013	78.4049	0.212783	1.18595			0	4518	62	129	5748.24	4503.7
920	Cyclin A (CCNA; CLNA)	Pan	100-401-151	0	2549	24	112	2828	1938.91					0	8066	132	135	10710.9	8657.03										0	4816	26	143	6849.7	4148.61										0	5144	62	141	7165.62	5614.2
921	Cyclin A (CCNA; CLNA)	Pan	CC17-100	0	578	18	115	644	441.533	374.192	67.3406	17.9963	8.54764	0	479	20	116	532.44	430.342	444.179	13.8371	3.11522	8.795	18.7034	1.12875	0.751639			0	420	32	113	438.44	265.547	308.888	43.3413	14.0314	8.27094	-17.4516	1.83522	-0.498294			0	853	52	98	784.98	615.025
922	Cyclin A (CCNA; CLNA)	Pan	CC17-100	0	290	22	167	447.56	306.852					0	481	24	124	566.68	458.016										0	497	28	124	581.56	352.229										0	634	55	111	642.69	503.542
923	Cyclin A (CCNA; CLNA)	Pan	sc-271682	0	90	22	123	83.64	57.3444	52.552	4.79242	9.11937	5.71567	0	67	16	122	62.22	50.289	74.3666	24.0776	32.3769	6.21658	41.5104	0.99966	1.331			0	92	30	126	78.12	47.3144	62.8073	15.4929	24.6673	5.97286	19.515	1.73132	0.211353			0	198	55	128	183.04	143.41
924	Cyclin A (CCNA; CLNA)	Pan	sc-271682	0	72	18	129	69.66	47.7596					0	366	18	35	121.8	98.4442										0	125	24	128	129.28	78.3001										0	155	44	130	144.3	113.058
925	Cyclin B1 (CCNB1; CLNB1)	Pan	sc-245	0	1013	18	102	1014.9	695.826	566.122	129.704	22.9109	9.14497	0	153	18	154	207.9	168.034	240.235	72.2005	30.0542	7.9083	-57.5649	0.920094	-1.91371			0	303	26	154	426.58	258.364	484.858	226.494	46.7135	8.92142	-14.3542	4.85045	-0.40638			0	192	33	150	238.5	186.863
926	Cyclin B1 (CCNB1; CLNB1)	Pan	sc-245	0	640	22	103	636.54	436.418					0	274	18	151	386.56	312.435										0	1376	26	87	1174.5	711.351										0	274	36	153	364.14	285.3
927	Cyclin C (CCNC)	Pan	sc-1061	0	268	18	151	377.5	258.818	317.897	59.079	18.5843	8.31242	0	178	18	147	235.2	190.099	218.315	28.2158	12.9244	7.77027	-31.3252	1.00586	-0.641221			0	946	22	107	988.68	598.807	367.238	231.569	63.057	8.52057	15.5216	5.25987	0.202723			0	207	34	144	249.12	195.183
928	Cyclin C (CCNC)	Pan	sc-1061	0	652	20	87	549.84	376.976					0	218	16	151	305.02	246.531										0	184	24	140	224	135.669										0	239	56	148	270.84	212.201
929	Cyclin D1 (CCND1; CLND1)	Pan	sc-753	0	498	21	67	319.59	219.114	195.032	24.0821	12.3477	7.60757	0	168	22	133	194.18	156.945	154.876	2.06911	1.33598	7.27497	-20.5896	0.664594	-0.236687			0	818	22	69	549.24	332.654	378.291	45.6367	12.0639	8.56335	93.9644	0.259797	1.2754			0	710	38	73	490.56	384.349
930	Cyclin D1 (CCND1; CLND1)	Pan	sc-753	0	214	32	137	249.34	170.95					0	158	20	137	189.06	152.807										0	910	24	79	699.94	423.928										0	278	44	147	343.98	269.505
931	Cyclin D2 (CCND2; CLND2)	Pan	sc-754	0	872	30	182	1532.44	1050.66	1051.19	0.534776	0.0508733	10.0378	0	652	24	108	678.24	548.184	688.689	140.505	20.4018	9.42771	-34.4849	0.593092	-0.840384			0	595	28	138	782.46	473.907	450.056	23.851	5.29956	8.81396	-57.1859	0.0935622	-1.84279			0	380	38	109	372.78	292.07
932	Cyclin D2 (CCND2; CLND2)	Pan	sc-754	1	960	310	236	1534	1051.73					1	468	20	229	1025.92	829.194										1	340	30	227	703.7	426.205										1	228	52	226	397.76	311.641
933	Cyclin E2 (CCNE2; CLNE2)	Pan	sc-28351	0	112	16	129	123.84	84.906	70.0557	14.8503	21.1979	6.13043	0	109	26	134	111.22	89.893	80.9457	8.94727	11.0534	6.33888	15.5448	2.07473	0.792251			0	90	20	129	90.3	54.6914	69.8633	15.1719	21.7165	6.12646	-0.274195	156.51	-0.159262			0	101	28	132	96.36	75.4972
934	Cyclin E2 (CCNE2; CLNE2)	Pan	sc-28351	0	79	18	132	80.52	55.2053					0	88	20	131	89.08	71.9984										0	128	20	130	140.4	85.0351										0	88	28	135	81	63.4628
935	Cyclin G1 (CCNG1; CLNG1)	Pan	sc-7865	0	626	24	64	385.28	264.152	351.252	87.0999	24.797	8.45636	0	173	26	128	188.16	152.079	198.974	46.8944	23.5681	7.63643	-43.353	1.11561	-1.14158			0	134	22	127	142.24	86.1495	97.8388	11.6893	11.9475	6.61234	-72.1455	0.509311	-2.78501			0	704	32	62	416.64	326.434
936	Cyclin G1 (CCNG1; CLNG1)	Pan	sc-7865	0	886	22	74	639.36	438.352					0	500	32	65	304.2	245.868										0	163	26	132	180.84	109.528										0	188	30	133	210.14	164.643
937	CYCS (Cytochrome C; CytoC)	Pan	sc-7159	0	468	18	69	310.5	212.882	177.031	35.8506	20.251	7.46786	0	512	24	55	268.4	216.933	151.214	65.7184	43.4604	7.24045	-14.5833	4.3688	-0.0433401			0	146	18	131	167.68	101.558	126.148	24.5899	19.493	6.97897	-28.7425	1.38276	-0.833718			0	154	22	129	170.28	133.413
938	CYCS (Cytochrome C; CytoC)	Pan	sc-7159	0	176	20	132	205.92	141.181					0	102	20	129	105.78	85.4961										0	205	22	136	248.88	150.737										0	141	28	132	149.16	116.866
939	Cytochrome P450 Reductase (POR; P450R; CYPOR)	Pan	NN236-1	0	112	14	129	126.42	86.6749	124.788	38.1131	30.5423	6.96333	0	128	22	128	135.68	109.663	99.6647	9.99799	10.0316	6.63901	-20.1328	2.01532	-0.192717			0	136	23	128	144.64	87.6031	183.153	95.5494	52.1693	7.5169	46.7717	1.76841	0.673544			0	122	30	129	118.68	92.9847
940	Cytochrome P450 Reductase (POR; P450R; CYPOR)	Pan	NN236-1	0	416	20	60	237.6	162.901					0	108	22	129	110.94	89.6667										0	739	20	64	460.16	278.702										0	594	34	59	330.4	258.865
941	DAPK2	Pan	AP7033a	0	854	16	95	796.1	545.814	658.728	112.913	17.1411	9.36354	0	362	24	154	520.52	420.708	704.466	283.759	40.2799	9.46039	6.94346	8.2698	0.447011			0	1274	24	104	1300	787.362	562.334	225.028	40.0168	9.13528	-14.6329	3.90613	-0.407945			0	1502	30	86	1265.92	991.837
942	DAPK2	Pan	AP7033a	0	1014	18	113	1125.48	771.641					0	1351	22	92	1222.68	988.225										0	390	26	153	556.92	337.306										0	386	26	145	522	408.982
943	DAPK2	Pan	AP7218a	0	3417	20	122	4144.34	2841.4	2845.91	4.51132	0.158519	11.4747	0	2370	26	120	2812.8	2273.43	2244.45	28.9837	1.29135	11.1321	-21.1344	0.0686023	-0.429973			0	2878	24	135	3852.9	2333.56	2498.6	165.037	6.60519	11.2869	-12.2036	0.554237	-0.297857			0	2174	28	131	2811.26	2202.6
944	DAPK2	Pan	AP7218a	0	3346	20	125	4157.5	2850.42					0	2000	28	139	2741.08	2215.46										0	3308	26	134	4397.88	2663.63										0	2310	26	140	3197.6	2505.29
945	DAPK3 (DLK3; ZIPK)	Pan	ab2057	0	183	20	132	215.16	147.516	340.981	193.466	56.7378	8.41355	0	488	20	67	313.56	253.433	476.169	222.736	46.7767	8.89533	39.6467	2.61092	1.17447			0	893	24	92	799.48	484.216	525.631	41.4153	7.87915	9.03791	54.1531	1.19323	0.811817			0	1482	30	105	1524.6	1194.51
946	DAPK3 (DLK3; ZIPK)	Pan	ab2057	0	948	20	84	779.52	534.447					0	1227	26	72	864.72	698.905										0	1154	26	83	936.24	567.046										0	1242	30	120	1454.4	1139.51
947	DARPP32 (PPP1R1B)	Y74	PN794	0	4830	22	149	7163.92	4911.66	5386.29	474.634	8.81189	12.3951	0	3698	58	205	7462	6031.12	5717.81	313.316	5.47966	12.4812	6.15477	2.32203	0.290345			0	6645	30	164	10848.6	6570.6	5882	688.603	11.707	12.5221	9.20356	2.22945	0.183241			0	4335	64	136	5808.56	4550.96
948	DARPP32 (PPP1R1B)	Y74	PN794	0	5652	28	152	8548.48	5860.93					0	4336	22	155	6686.7	5404.49										0	5136	32	168	8574.72	5193.39										0	4328	68	151	6432.6	5039.89
949	DARPP32 (PPP1R1B)	T75	PN818	0	646	22	154	960.96	658.844	893.433	234.588	26.257	9.80321	0	788	22	154	1179.64	953.438	972.238	18.7998	1.93366	9.92517	8.82048	3.19605	0.471667			0	2250	24	117	2604.42	1577.4	1566.38	11.017	0.70334	10.6132	75.3229	0.35793	1.11604			0	964	38	154	1426.04	1117.29
950	DARPP32 (PPP1R1B)	T75	PN818	0	1487	18	112	1645.28	1128.02					0	1199	20	104	1226.16	991.037										0	2103	32	124	2568.04	1555.37										0	2097	46	120	2461.2	1928.33
951	DCAMLK1 (CaMKinase VI; DCLK1)	Pan	AP7219a	0	1287	24	132	1667.16	1143.02	984.502	158.52	16.1015	9.94325	0	347	28	130	414.7	335.179	349.154	13.9746	4.00241	8.44772	-64.535	0.31152	-2.41016			0	1956	34	121	2325.62	1408.54	1131.6	276.946	24.4739	10.1441	14.9416	2.71561	0.2316			0	1002	52	78	741	580.567
952	DCAMLK1 (CaMKinase VI; DCLK1)	Pan	AP7219a	0	1264	22	97	1204.74	825.982					0	488	20	96	449.28	363.128										0	1396	26	103	1411.1	854.651										0	896	58	81	678.78	531.818
953	DCK	Pan+S74	PN696	0	7130	20	159	11304.9	7750.76	6507.16	1243.6	19.1113	12.6678	0	7211	28	150	10774.5	8708.43	8072.13	636.299	7.88266	12.9787	24.0501	1.1224	0.677513			0	8242	36	159	13047.5	7902.41	7557.19	345.222	4.56812	12.8836	16.1372	1.46738	0.319289			0	6727	64	144	9594.72	7517.38
954	DCK	Pan+S74	PN696	0	4765	26	162	7677.18	5263.55					0	5703	24	162	9199.98	7435.83										0	6959	36	172	11907.6	7211.97										0	5647	70	154	8588.58	6729.08
955	DDR1	Pan	NK263-1	0	1436	36	100	1400	959.854	850.356	109.499	12.8768	9.73192	0	691	24	90	600.3	485.189	583.682	98.4927	16.8744	9.18904	-31.3603	0.948692	-0.706998			0	548	26	127	662.94	401.518	412.057	10.5385	2.55754	8.6867	-51.5428	0.299448	-1.58983			0	295	42	158	399.74	313.193
956	DDR1	Pan	NK263-1	0	1146	32	97	1080.58	740.857					0	1074	32	81	844.02	682.175										0	836	34	87	697.74	422.595										0	728	44	85	581.4	455.522
957	DDR1	Y796+Y797	PK591	0	230	26	139	283.56	194.412	265.413	71.0018	26.7514	8.0521	0	143	20	140	172.2	139.18	234.981	95.8012	40.7698	7.8764	-11.4661	5.88878	0.0220557			0	624	28	72	429.12	259.902	257.904	1.99869	0.774975	8.01069	-2.82908	9.72978	-0.167338			0	254	42	147	311.64	244.167
958	DDR1	Y796+Y797	PK591	0	598	34	87	490.68	336.415					0	762	44	57	409.26	330.782										0	547	44	84	422.52	255.905										0	907	68	70	587.3	460.144
959	DDR1	Y797	PK592	0	762	26	81	596.16	408.733	397.873	10.8601	2.72953	8.63617	0	159	22	130	178.1	143.948	137.119	6.82967	4.98084	7.09928	-65.5371	0.117649	-2.42431			0	642	22	87	539.4	326.695	381.217	54.5218	14.3021	8.57447	-4.18603	4.06868	-0.182777			0	1239	62	56	659.12	516.415
960	DDR1	Y797	PK592	0	406	22	147	564.48	387.013					0	146	22	130	161.2	130.289										0	804	22	92	719.44	435.738										0	1142	48	67	732.98	574.283
961	DDR2 (Tyro10)	Pan	AP7683a	0	90	22	175	119	81.5876	65.99	15.5976	23.6364	6.04418	0	54	12	165	69.3	56.0114	54.314	1.69731	3.125	5.76325	-17.6935	1.5125	-0.0738136			0	62	20	163	68.46	41.4637	38.6595	2.80422	7.25364	5.27275	-41.4159	0.745849	-1.27998			0	112	38	167	123.58	96.8238
962	DDR2 (Tyro10)	Pan	AP7683a	0	62	12	147	73.5	50.3924					0	54	12	155	65.1	52.6167										0	60	20	148	59.2	35.8553										0	96	36	157	94.2	73.8049
963	DDR2 (Tyro10)	Y736	PK593	0	284	26	137	353.46	242.336	342.387	100.051	29.2217	8.41948	0	120	24	128	122.88	99.3171	94.8233	4.49384	4.73917	6.56717	-72.3052	0.469687	-2.97522			0	838	40	61	486.78	294.825	327.809	32.9844	10.0621	8.35671	-4.25725	9.22749	-0.189584			0	175	28	136	199.92	156.636
964	DDR2 (Tyro10)	Y736	PK593	0	906	22	73	645.32	442.438					0	110	22	127	111.76	90.3294										0	847	42	74	595.7	360.794										0	634	26	75	456	357.272
965	DDR2 (Tyro10)	Y740	PK594	0	638	24	67	411.38	282.046	228.966	53.08	23.1824	7.83899	0	109	24	126	107.1	86.563	206.515	119.952	58.0838	7.6901	-9.80573	8.28763	0.0793872			0	232	30	131	264.62	160.271	300.603	140.332	46.6836	8.23171	31.2874	2.23304	0.460288			0	113	20	132	122.76	96.1814
966	DDR2 (Tyro10)	Y740	PK594	0	220	18	127	256.54	175.886					0	330	24	132	403.92	326.466										0	856	38	89	728.02	440.935										0	133	18	128	147.2	115.33
967	DFF45	Pan	M037-3	0	196	22	147	255.78	175.365	196.99	21.6241	10.9773	7.62198	0	128	18	152	167.2	135.139	119.604	15.5345	12.9882	6.90212	-39.2841	0.610058	-0.925777			0	236	24	149	315.88	191.317	305.569	114.252	37.39	8.25536	55.1202	0.877488	0.805815			0	128	20	149	160.92	126.079
968	DFF45	Pan	M037-3	0	230	16	149	318.86	218.614					0	113	26	148	128.76	104.07										0	828	22	86	693.16	419.822										0	164	24	149	208.6	163.436
969	DGKd (DGK-D)	Pan	AP8126a	0	186	23	169	275.47	188.865	186.051	2.81443	1.51272	7.53955	0	137	22	168	193.2	156.153	210.629	54.4757	25.8634	7.71856	13.2103	2.07233	0.675904			0	715	22	108	748.44	453.303	481.581	28.2784	5.872	8.91163	158.845	0.04649	1.88054			0	192	22	167	283.9	222.433
970	DGKd (DGK-D)	Pan	AP8126a	0	183	22	166	267.26	183.236					0	226	26	164	328	265.104										0	887	28	98	841.82	509.859										0	514	26	99	483.12	378.52
971	DGKd (DGK-D)	Pan	AP8126b	0	180	20	170	272	186.486	176.887	9.59854	5.42636	7.46669	0	104	22	183	150.06	121.285	115.345	5.9406	5.1503	6.84981	-34.7921	0.303996	-0.735668			0	126	24	185	188.7	114.289	159.368	45.0795	28.2864	7.31622	-9.90379	3.40402	-0.340464			0	98	22	182	138.32	108.373
972	DGKd (DGK-D)	Pan	AP8126b	0	323	18	80	244	167.289					0	92	20	188	135.36	109.404										0	311	20	116	337.56	204.448										0	70	18	184	95.68	74.9644
973	DGKz	Pan	AP8060b	0	6110	26	163	9916.92	6799.14	7450.79	651.645	8.74599	12.8632	0	5318	30	159	8407.92	6795.66	9137.26	2341.61	25.627	13.1575	22.6349	1.51859	0.639211			0	6764	36	185	12446.8	7538.57	8652.21	1113.64	12.8712	13.0789	16.1253	1.34058	0.3238			0	5981	32	152	9042.48	7084.7
974	DGKz	Pan	AP8060b	0	7234	28	164	11817.8	8102.43					0	9076	30	157	14202.2	11478.9										0	8486	44	191	16124.2	9765.85										0	4204	30	172	7179.28	5624.9
975	DICER1 (Dicer; HERNA; Helicase MOI)	Pan	NN237-1	0	4116	24	119	4869.48	3338.57	3050.64	287.929	9.43832	11.5749	0	2057	22	122	2482.7	2006.63	2283.77	277.139	12.1352	11.1572	-25.138	0.858203	-0.568144			0	2686	28	124	3295.92	1996.22	1695.38	300.839	17.7446	10.7274	-44.4252	0.611882	-1.25704			0	2620	24	112	2907.52	2278.02
976	DICER1 (Dicer; HERNA; Helicase MOI)	Pan	NN237-1	0	3096	20	131	4029.56	2762.71					0	2604	28	123	3168.48	2560.91										0	1561	26	150	2302.5	1394.54										0	2216	22	117	2566.98	2011.21
977	DLG3 (SAP102; Synapse-associated protein 102)	Pan	NN238-1	0	53	10	160	68.8	47.17	61.1153	13.9453	22.818	5.93346	0	72	14	165	95.7	77.349	69.3474	8.00162	11.5385	6.11577	13.4698	2.55064	0.754718			0	63	12	168	85.68	51.8932	54.5763	2.68309	4.91621	5.7702	-10.699	2.59222	-0.396207			0	97	16	164	132.84	104.079
978	DLG3 (SAP102; Synapse-associated protein 102)	Pan	NN238-1	0	82	14	161	109.48	75.0606					0	60	14	165	75.9	61.3458										0	74	16	163	94.54	57.2594										0	32	14	168	30.24	23.6928
979	DLG4 (PSD95)	Pan	NN142	0	1948	22	131	2523.06	1729.84	1601.12	128.716	8.03916	10.6449	0	1570	24	143	2210.78	1786.85	1775.54	11.3073	0.636838	10.794	10.8939	0.796409	0.48185			0	1792	44	121	2115.08	1281.03	1398.02	116.99	8.36828	10.4492	-12.6847	1.29348	-0.32949			0	1345	40	130	1696.5	1329.19
980	DLG4 (PSD95)	Pan	NN142	0	1776	30	123	2147.58	1472.4					0	1631	26	136	2182.8	1764.24										0	1933	38	132	2501.4	1515.01										0	1677	50	128	2082.56	1631.67
981	DLG4 (PSD95)	Pan	NN239-1	1	214	32	132	240.24	164.711	136.203	28.5077	20.9302	7.08962	1	104	22	131	107.42	86.8216	65.4759	21.3457	32.6009	6.03289	-51.9278	1.03088	-1.50047			1	106	26	129	103.2	62.5044	59.4458	3.0586	5.14519	5.8935	-56.3549	0.4627	-1.8737			1	88	26	127	78.74	61.6921
982	DLG4 (PSD95)	Pan	NN239-1	0	139	20	132	157.08	107.696					0	62	20	130	54.6	44.1302										0	94	24	133	93.1	56.3872										0	107	28	130	102.7	80.4645
983	DLG4 (PSD95)	Pan	NN239-2	0	88	21	131	87.77	60.176	98.4776	38.3016	38.8937	6.62172	0	72	20	135	70.2	56.7388	61.6933	4.95454	8.03092	5.94704	-37.353	1.25625	-0.800047			0	99	30	134	92.46	55.9996	58.8402	2.84056	4.82759	5.87873	-40.2499	1.08625	-1.22456			0	114	24	137	123.3	96.6045
984	DLG4 (PSD95)	Pan	NN239-2	0	172	22	133	199.5	136.779					0	82	20	133	82.46	66.6479										0	106	30	134	101.84	61.6807										0	196	30	147	244.02	191.188
985	DLK (DAPK; ZPK; MAP3K12; MUK)	Pan	AP7214a	0	68	20	133	63.84	43.7694	47.8008	4.03139	8.43373	5.57896	0	72	16	138	77.28	62.4611	104.255	41.7943	40.0884	6.70398	118.104	0.410841	2.44671			0	90	24	141	93.06	56.363	67.1862	10.8232	16.1093	6.07009	40.5554	0.605172	0.549042			0	180	50	141	183.3	143.614
986	DLK (DAPK; ZPK; MAP3K12; MUK)	Pan	AP7214a	0	74	18	135	75.6	51.8321					0	148	18	139	180.7	146.05										0	116	24	140	128.8	78.0094										0	131	50	136	110.16	86.3094
987	DLK (DAPK; ZPK; MAP3K12; MUK)	Pan	AP7217b	0	586	20	86	486.76	333.728	377.895	44.167	11.6877	8.56184	0	304	26	146	405.88	328.05	286.474	41.5761	14.513	8.16226	-24.192	1.08303	-0.399098			0	250	26	149	333.76	202.146	199.191	2.95564	1.48382	7.63801	-47.2892	0.27853	-1.44121			0	233	54	150	268.5	210.367
988	DLK (DAPK; ZPK; MAP3K12; MUK)	Pan	AP7217b	0	702	18	90	615.6	422.062					0	228	26	150	303	244.898										0	250	34	150	324	196.235										0	238	48	137	260.3	203.943
989	DLK (DAPK; ZPK; MAP3K12; MUK)	Pan	sc-10805	0	2686	20	163	4345.58	2979.37	2922.38	56.9948	1.95029	11.5129	0	2646	30	149	3897.84	3150.41	3036.11	114.302	3.76475	11.568	3.89158	1.46857	0.275138			0	2998	52	155	4566.3	2765.64	2830.23	64.594	2.28228	11.4667	-3.15266	1.34254	-0.0906093			0	1739	52	146	2463.02	1929.75
990	DLK (DAPK; ZPK; MAP3K12; MUK)	Pan	sc-10805	0	2592	28	163	4179.32	2865.38					0	2438	28	150	3615	2921.8										0	2877	32	168	4779.6	2894.83										0	1886	46	151	2778.4	2176.85
991	DLK (DAPK; ZPK; MAP3K12; MUK)	Pan	sc-8124	0	598	20	114	658.92	451.762	438.119	13.6436	3.11414	8.77518	0	176	20	187	291.72	235.781	266.802	31.0204	11.6268	8.05962	-39.1029	0.376978	-0.97051			0	515	38	112	534.24	323.57	336.815	13.2459	3.93268	8.39581	-23.122	0.304767	-0.642436			0	176	24	187	284.24	222.7
992	DLK (DAPK; ZPK; MAP3K12; MUK)	Pan	sc-8124	0	586	18	109	619.12	424.475					0	412	20	94	368.48	297.822										0	541	34	114	577.98	350.061										0	331	31	90	270	211.543
993	DLK (DAPK; ZPK; MAP3K12; MUK)	Pan	sc-8125	0	172	18	139	214.06	146.762	174.502	27.7398	15.8966	7.4471	0	136	16	139	166.8	134.815	126.668	8.14711	6.43185	6.98491	-27.4115	0.814566	-0.45977			0	132	20	142	159.04	96.3247	92.0245	4.30021	4.6729	6.52395	-47.2641	0.435203	-1.46718			0	280	92	141	265.08	207.688
994	DLK (DAPK; ZPK; MAP3K12; MUK)	Pan	sc-8125	0	319	18	98	294.98	202.241					0	124	20	141	146.64	118.521										0	122	20	142	144.84	87.7243										0	191	72	142	168.98	132.394
995	DLK (DAPK; ZPK; MAP3K12; MUK)	Pan	sc-8125	0	1840	22	110	1999.8	1371.08	1570.38	199.3	12.6912	10.6169	0	1289	18	110	1398.1	1130.01	1222.55	92.544	7.56975	10.2557	-22.1495	0.914733	-0.424243			0	2662	26	105	2767.8	1676.35	1375.88	300.476	21.8388	10.4261	-12.3854	2.78796	-0.322971			0	1072	24	100	1048	821.099
996	DLK (DAPK; ZPK; MAP3K12; MUK)	Pan	sc-8125	0	2532	26	103	2581.18	1769.68					0	1557	22	106	1627.1	1315.09										0	1804	46	101	1775.58	1075.4										0	1112	28	93	1008.12	789.853
997	DLK (DAPK; ZPK; MAP3K12; MUK)	S269	PK590	0	2232	22	105	2320.5	1590.96	1435.5	155.455	10.8293	10.4873	0	872	26	146	1235.16	998.312	1018.61	20.295	1.99243	9.99238	-29.0419	0.441492	-0.65611			0	1096	28	106	1132.08	685.659	1081.16	395.504	36.5813	10.0784	-24.6837	1.92073	-0.644163			0	365	22	154	528.22	413.856
998	DLK (DAPK; ZPK; MAP3K12; MUK)	S269	PK590	0	1706	24	111	1867.02	1280.05					0	1182	24	111	1285.38	1038.9										0	2352	30	105	2438.1	1476.67										0	918	28	102	907.8	711.253
999	DLK (DAPK; ZPK; MAP3K12; MUK)	Pan+S308	PK900	0	2308	24	122	2786.48	1910.44	1812.95	97.4938	5.37765	10.8241	0	1597	20	104	1640.08	1325.59	1614.33	288.745	17.8864	10.6567	-10.9553	2.12353	-0.0890864			0	1714	30	133	2239.72	1356.52	1477.61	121.09	8.19503	10.529	-18.4966	0.733794	-0.469998			0	659	26	154	974.82	763.763
1000	DLK (DAPK; ZPK; MAP3K12; MUK)	Pan+S308	PK900	0	2264	30	112	2502.08	1715.45					0	2310	24	103	2354.58	1903.08										0	2414	36	111	2639.58	1598.7										0	408	30	155	585.9	459.048
1001	DMPK1 (DMPK)	Pan	AP7034b	0	358	22	71	238.56	163.559	141.051	22.5086	15.9578	7.14007	0	92	18	143	105.82	85.5285	115.87	30.3415	26.1858	6.85636	-17.8522	2.3607	-0.128535			0	116	24	138	126.96	76.895	78.8573	1.96235	2.48848	6.30117	-44.0926	0.418353	-1.35181			0	103	20	136	112.88	88.4405
1002	DMPK1 (DMPK)	Pan	AP7034b	0	148	18	133	172.9	118.542					0	148	14	135	180.9	146.211										0	118	22	139	133.44	80.8197										0	109	20	136	121.04	94.8338
1003	DMPK1 (DMPK)	Pan	NK264-1	0	2726	26	138	3726	2554.58	2393.12	161.461	6.74688	11.2247	0	2796	26	129	3573.3	2888.1	2670.85	217.248	8.13404	11.3831	11.6053	1.28225	0.471919			0	2818	30	137	3819.56	2313.37	2689.13	375.766	13.9735	11.3929	12.3697	1.67509	0.215021			0	2319	28	126	2886.66	2261.67
1004	DMPK1 (DMPK)	Pan	NK264-1	0	2349	24	140	3255	2231.66					0	2645	28	116	3035.72	2453.6										0	4253	36	120	5060.4	3064.9										0	2084	24	134	2760.4	2162.75
1005	DMPK2 (MRCK-g)	Pan	NK265-1	0	318	18	147	441	302.354	343.388	41.0338	11.9497	8.4237	0	773	28	98	730.1	590.099	600.106	10.0061	1.66738	9.22907	74.7602	0.182143	1.74928			0	741	26	148	1058.2	640.913	545.899	95.0134	17.4049	9.09249	58.9753	0.497744	0.876836			0	558	28	153	810.9	635.333
1006	DMPK2 (MRCK-g)	Pan	NK265-1	0	652	22	89	560.7	384.422					0	569	22	138	754.86	610.112										0	740	31	105	744.45	450.886										0	988	24	115	1108.6	868.578
1007	DNAPK (PRKDC)	Pan	KAP-PI001E	0	906	22	77	680.68	466.681	442.925	23.7564	5.36353	8.79092	0	678	22	72	472.32	381.75	439.41	57.6602	13.1222	8.77942	-0.793484	23.2969	0.280414			0	328	28	119	357	216.222	295.194	78.9724	26.7527	8.20552	-33.3531	0.962915	-0.942366			0	554	32	74	386.28	302.647
1008	DNAPK (PRKDC)	Pan	KAP-PI001E	0	812	18	77	611.38	419.168					0	848	28	75	615	497.07										0	810	28	79	617.78	374.167										0	814	38	76	589.76	462.072
1009	DNAPK (PRKDC)	Pan	NK048-4	0	3410	26	131	4433.04	3039.34	2784	255.335	9.17151	11.4429	0	2598	24	131	3371.94	2725.35	3095.6	370.249	11.9605	11.596	11.1925	1.88806	0.4525			0	3394	40	121	4058.34	2457.99	2385.39	72.6008	3.04357	11.22	-14.3177	0.853144	-0.34988			0	2324	36	133	3043.04	2384.2
1010	DNAPK (PRKDC)	Pan	NK048-4	0	2750	18	135	3688.2	2528.67					0	3664	30	118	4288.12	3465.85										0	3162	32	122	3818.6	2312.79										0	3268	54	121	3888.94	3046.95
1011	DNAPK (PRKDC)	Pan	NK048-6	0	2942	26	137	3994.92	2738.96	2612.52	126.44	4.83978	11.3512	0	2226	28	121	2659.58	2149.59	2142.75	6.84583	0.319489	11.0652	-17.9816	0.28692	-0.323833			0	3752	48	124	4592.96	2781.79	3021.63	239.843	7.93753	11.5611	15.6602	0.81591	0.278776			0	2572	44	128	3235.84	2535.25
1012	DNAPK (PRKDC)	Pan	NK048-6	0	2792	24	131	3626.08	2486.08					0	2214	30	121	2642.64	2135.9										0	4249	42	128	5384.96	3261.47										0	2878	61	124	3493.08	2736.8
1013	DNAPK (PRKDC)	Pan	NK048-7	0	6574	26	179	11720.9	8035.98	7868.92	167.063	2.12307	12.942	0	6466	28	168	10815.8	8741.85	8267.96	473.89	5.73165	13.0133	5.07101	1.54894	0.23919			0	6607	38	186	12218.3	7400.2	8074.3	674.097	8.34868	12.9791	2.61042	4.01151	0.0655212			0	6092	76	156	9384.96	7353.03
1014	DNAPK (PRKDC)	Pan	NK048-7	0	6343	32	178	11233.6	7701.86					0	5904	24	164	9643.2	7794.07										0	8249	42	176	14444.3	8748.39										0	5665	74	156	8721.96	6833.58
1015	DNAPK (PRKDC)	Pan	sc-390849	0	1430	22	117	1647.36	1129.45	1182.02	52.5726	4.44769	10.207	0	1280	20	127	1600.2	1293.35	1151.99	141.362	12.2711	10.1699	-2.54044	6.58106	0.170534			0	1670	34	126	2061.36	1248.49	1292.61	44.1165	3.41299	10.3361	9.35625	0.840153	0.133235			0	1297	66	104	1280.24	1003.06
1016	DNAPK (PRKDC)	Pan	sc-390849	0	1504	28	122	1800.72	1234.59					0	1066	24	120	1250.4	1010.63										0	1968	32	114	2207.04	1336.72										0	791	72	154	1107.26	867.528
1017	DNAPK (PRKDC)	Pan	sc-9051	0	1123	28	110	1204.5	825.818	856.629	30.8113	3.59681	9.74253	0	226	22	151	308.04	248.972	277.85	28.8786	10.3936	8.11816	-67.5647	0.207067	-2.63007			0	1052	30	87	889.14	538.519	714.604	176.084	24.6409	9.481	-16.5792	1.7032	-0.447272			0	1020	28	93	922.56	722.818
1018	DNAPK (PRKDC)	Pan	sc-9051	0	868	22	153	1294.38	887.44					0	277	24	150	379.5	306.729										0	1576	28	95	1470.6	890.688										0	886	32	102	871.08	682.484
1019	DNAPK (PRKDC)	Y883	PK596	0	1934	22	119	2275.28	1559.96	1611.01	51.0574	3.16927	10.6538	0	1757	26	114	1973.34	1594.94	1543.67	51.275	3.32164	10.5921	-4.18037	1.55271	0.106722			0	1678	34	117	1923.48	1164.98	1131.41	33.5689	2.96699	10.1439	-29.7698	0.206124	-0.787164			0	1342	92	95	1187.5	930.396
1020	DNAPK (PRKDC)	Y883	PK596	0	2307	20	106	2424.22	1662.07					0	1714	20	109	1846.46	1492.39										0	1668	35	111	1812.63	1097.84										0	624	102	153	798.66	625.743
1021	DNAPK (PRKDC)	T2609	PK595	0	1423	20	112	1571.36	1077.34	860.564	216.776	25.19	9.74914	0	2112	24	92	1920.96	1552.61	1423.3	129.303	9.08471	10.475	65.3918	0.524144	1.54777			0	1550	28	113	1719.86	1041.66	1095.98	54.3219	4.95648	10.098	27.3563	1.10199	0.442581			0	463	106	148	528.36	413.965
1022	DNAPK (PRKDC)	T2609	PK595	0	648	22	150	939	643.788					0	1623	22	100	1601	1294										0	1892	30	102	1899.24	1150.3										0	513	109	150	606	474.796
1023	DNMT1 (AIM; CXXC9; DNMT; MCMT)	Pan	NN241-2	0	1246	20	99	1213.74	832.153	660.49	171.663	25.9903	9.36739	0	236	22	151	323.14	261.176	291.687	30.5112	10.4603	8.18828	-55.8377	0.652794	-1.82149			0	456	50	153	621.18	376.226	343.332	32.8936	9.58068	8.42346	-48.0183	0.74078	-1.45101			0	646	32	87	534.18	418.525
1024	DNMT1 (AIM; CXXC9; DNMT; MCMT)	Pan	NN241-2	0	492	26	153	712.98	488.826					0	284	20	151	398.64	322.199										0	372	28	149	512.56	310.439										0	244	26	148	322.64	252.786
1025	DNMT1 (AIM; CXXC9; DNMT; MCMT)	Pan	NN241-3	0	1495	27	118	1732.24	1187.64	1676.13	488.484	29.1436	10.7109	0	1799	24	116	2059	1664.18	1440.57	223.609	15.5223	10.4924	-14.0538	3.17822	-0.174778			0	2652	42	110	2871	1738.86	1724.65	14.2089	0.823869	10.7521	2.89554	10.3495	0.017371			0	428	24	153	618.12	484.292
1026	DNMT1 (AIM; CXXC9; DNMT; MCMT)	Pan	NN241-3	0	2653	22	120	3157.2	2164.61					0	1292	16	118	1505.68	1216.96										0	2318	22	123	2824.08	1710.44										0	1814	24	103	1843.7	1444.52
1027	DNMT3A	S105	PN746	0	1897	24	124	2322.52	1592.34	1970.18	377.833	19.1776	10.9441	0	1655	22	112	1828.96	1478.25	1558.2	79.9516	5.13102	10.6057	-20.9107	1.1625	-0.398613			0	2267	34	122	2724.26	1649.98	1479.67	170.319	11.5106	10.5311	-24.8965	1.23263	-0.63906			0	1461	20	108	1556.28	1219.33
1028	DNMT3A	S105	PN746	0	3002	24	115	3424.7	2348.01					0	1708	19	120	2026.8	1638.15										0	1798	26	122	2161.84	1309.35										0	1152	26	118	1328.68	1041.01
1029	DNMT3L	Pan	NN242-1	0	1594	20	108	1699.92	1165.48	1241.52	76.0342	6.1243	10.2779	0	927	22	90	814.5	658.315	694.032	35.7163	5.14621	9.43886	-44.0981	0.255578	-1.25827			0	1276	30	154	1918.84	1162.17	1236.57	74.3997	6.01661	10.2721	-0.397958	30.508	-0.061516			0	1090	28	103	1093.86	857.03
1030	DNMT3L	Pan	NN242-1	0	1820	24	107	1921.72	1317.55					0	932	20	99	902.88	729.748										0	2066	24	106	2164.52	1310.97										0	1447	38	88	1239.92	971.466
1031	Dok1	Pan	AP2001a	0	1218	24	116	1385.04	949.598	887.817	61.7803	6.95868	9.79412	0	448	27	145	610.45	493.393	479.123	14.2696	2.97826	8.90425	-46.0336	0.215863	-1.32667			0	1024	26	101	1007.98	610.496	594.901	15.5958	2.62159	9.2165	-32.9926	0.290376	-0.906746			0	822	36	93	730.98	572.716
1032	Dok1	Pan	AP2001a	0	1156	30	107	1204.82	826.037					0	408	22	149	575.14	464.854										0	810	26	122	956.48	579.305										0	1031	30	116	1161.16	909.759
1033	Dok3	Y398	PN508	0	2576	24	125	3190	2187.1	2300.66	113.564	4.93617	11.1678	0	2674	24	123	3259.5	2634.47	2613.88	20.5941	0.787874	11.352	13.6143	0.420445	0.520256			0	3890	40	111	4273.5	2588.3	2379.38	208.924	8.78059	11.2164	3.42196	4.00845	0.0391581			0	2492	32	107	2632.2	2062.31
1034	Dok3	Y398	PN508	0	2718	30	131	3521.28	2414.23					0	2368	26	137	3208.54	2593.29										0	2922	32	124	3583.6	2170.45										0	1934	32	134	2548.68	1996.87
1035	DOR1	T358+T361+S363	PN795	0	1963	24	118	2288.02	1568.69	1835.19	266.504	14.5218	10.8417	0	1802	22	110	1958	1582.54	1602.2	19.6565	1.22685	10.6458	-12.6959	1.24045	-0.140515			0	2822	26	118	3299.28	1998.25	1884.15	114.107	6.05616	10.8797	2.66787	7.71327	0.015878			0	2291	28	106	2398.78	1879.42
1036	DOR1	T358+T361+S363	PN795	0	2592	16	119	3065.44	2101.7					0	1882	24	108	2006.64	1621.86										0	2396	20	123	2922.48	1770.04										0	2104	30	115	2385.1	1868.7
1037	DPYD	S766+T768	PN747	0	2650	28	136	3565.92	2444.83	2361.69	83.1371	3.52023	11.2056	0	2632	22	135	3523.5	2847.85	2528.44	319.41	12.6327	11.304	7.06042	2.28782	0.366154			0	2896	26	141	4046.7	2450.94	2588.85	137.91	5.32706	11.3381	9.6187	0.919802	0.162438			0	2488	38	133	3258.5	2553.01
1038	DPYD	S766+T768	PN747	0	2316	24	145	3323.4	2278.56					0	1898	26	146	2733.12	2209.03										0	3530	40	129	4502.1	2726.76										0	2548	42	143	3583.58	2807.7
1039	DUSP1 (MKP1; CL100; VH1)	Pan	NP006-2	0	2312	24	105	2402.4	1647.11	1454.45	192.663	13.2465	10.5063	0	1435	24	112	1580.32	1277.29	1426.37	149.081	10.4518	10.4781	-1.93069	12.2745	0.17294			0	1984	30	116	2266.64	1372.82	1305.8	67.0166	5.13221	10.3507	-10.2195	1.7984	-0.274296			0	442	50	155	607.6	476.049
1040	DUSP1 (MKP1; CL100; VH1)	Pan	NP006-2	0	1678	20	111	1840.38	1261.78					0	1344	18	147	1949.22	1575.45										0	2100	34	99	2045.34	1238.79										0	628	32	154	917.84	719.12
1041	DUSP1 (MKP1; CL100; VH1)	Pan	NP006-3	0	2592	20	134	3446.48	2362.94	2854.92	491.973	17.2325	11.4792	0	2524	26	139	3472.22	2806.4	2875.02	68.6119	2.38649	11.4894	0.704033	27.8666	0.196746			0	2916	24	132	3817.44	2312.08	2326.28	14.1967	0.610277	11.1838	-18.5163	0.963625	-0.454655			0	3163	118	110	3349.5	2624.3
1042	DUSP1 (MKP1; CL100; VH1)	Pan	NP006-3	0	3663	20	134	4881.62	3346.89					0	3059	24	120	3642	2943.63										0	3053	34	128	3864.32	2340.48										0	2990	56	113	3315.42	2597.6
1043	DUSP1 (MKP1; CL100; VH1)	pan	sc-1199	0	3150	20	145	4538.5	3111.64	3742.64	631.001	16.8598	11.8698	0	3310	24	137	4501.82	3638.57	3398.27	240.299	7.07122	11.7306	-9.20128	2.60083	-0.0865485			0	5741	38	146	8326.38	5042.98	4457.88	585.107	13.1252	12.1221	19.1109	1.569	0.353145			0	3330	72	129	4202.82	3292.87
1044	DUSP1 (MKP1; CL100; VH1)	pan	sc-1199	0	4468	38	144	6379.2	4373.65					0	2988	28	132	3907.2	3157.97										0	4083	36	158	6394.26	3872.77										0	3684	98	136	4876.96	3821.06
1045	DUSP2 (PAC1)	Pan	NP008-2	0	2739	28	126	3415.86	2341.95	2020.91	321.037	15.8858	10.9808	0	2814	28	118	3287.48	2657.09	2562.25	94.8394	3.70141	11.3232	26.7868	0.731225	0.810096			0	4130	36	134	5485.96	3322.64	3124.63	198.019	6.33735	11.6095	54.6154	0.406902	0.880234			0	2184	62	113	2397.86	1878.7
1046	DUSP2 (PAC1)	Pan	NP008-2	0	1692	28	149	2479.36	1699.87					0	2407	22	128	3052.8	2467.41										0	3458	31	141	4832.07	2926.61										0	2675	66	120	3130.8	2452.95
1047	DUSP2 (PAC1)	Pan	NP008-3	0	2048	30	109	2199.62	1508.08	1638.8	130.715	7.97628	10.6784	0	2081	30	114	2338.14	1889.79	1858.57	31.2144	1.67948	10.86	13.4109	0.719993	0.537888			0	1906	32	129	2417.46	1464.17	1537.89	73.7213	4.79367	10.5867	-6.15709	2.07402	-0.17707			0	1744	74	87	1452.9	1138.33
1048	DUSP2 (PAC1)	Pan	NP008-3	0	2160	27	121	2580.93	1769.51					0	1988	22	115	2260.9	1827.36										0	2287	32	118	2660.9	1611.61										0	1940	92	105	1940.4	1520.29
1049	DUSP2 (PAC1)	Pan	NP008-4	0	830	32	137	1093.26	749.55	752.917	3.36635	0.447107	9.55635	0	1060	26	92	951.28	768.867	870.997	102.13	11.7256	9.76652	15.683	0.776172	0.639724			0	1318	34	106	1361.04	824.332	726.196	98.1356	13.5136	9.50422	-3.54848	3.93429	-0.146565			0	1811	120	58	980.78	768.433
1050	DUSP2 (PAC1)	Pan	NP008-4	0	1225	26	92	1103.08	756.283					0	885	25	140	1204	973.127										0	847	24	126	1036.98	628.061										0	2034	104	67	1293.1	1013.13
1051	DUSP2 (PAC1)	Pan	sc-1620	0	1137	14	108	1212.84	831.536	846.948	15.4125	1.81977	9.72613	0	1200	20	86	1014.8	820.207	594.989	225.217	37.8523	9.21672	-29.749	1.33356	-0.647227			0	1224	26	102	1221.96	740.096	807.288	67.1923	8.32321	9.65694	-4.68221	2.16628	-0.167321			0	2143	122	70	1414.7	1108.41
1052	DUSP2 (PAC1)	Pan	sc-1620	0	1687	32	76	1257.8	862.361					0	327	22	150	457.5	369.772										0	1532	28	96	1443.84	874.481										0	1150	111	87	903.93	708.221
1053	DUSP2 (PAC1)	Pan	sc-1621	0	1682	22	113	1875.8	1286.07	1429.81	143.738	10.053	10.4816	0	300	24	147	405.72	327.921	746.309	418.388	56.061	9.54363	-47.8035	1.38304	-1.44341			0	1758	28	111	1920.3	1163.06	1002.37	160.689	16.0309	9.96919	-29.8946	0.872529	-0.795069			0	975	28	120	1136.4	890.359
1054	DUSP2 (PAC1)	Pan	sc-1621	0	1967	22	118	2295.1	1573.54					0	1561	28	94	1441.02	1164.7										0	1222	24	116	1389.68	841.678										0	1148	30	99	1106.82	867.184
1055	DUSP3 (VHR)	Pan	610547	0	1312	28	126	1617.84	1109.21	1370.91	261.697	19.0894	10.4209	0	1496	24	113	1663.36	1344.4	988.629	355.773	35.9865	9.94929	-27.885	1.97511	-0.611615			0	2456	26	121	2940.3	1780.83	1766.62	14.2149	0.804641	10.7868	28.8656	0.689196	0.48361			0	1410	26	119	1646.96	1290.38
1056	DUSP3 (VHR)	Pan	610547	1	2068	50	118	2381.24	1632.6					1	920	20	87	783	632.856										1	2481	29	118	2893.36	1752.4										1	1514	24	113	1683.7	1319.16
1057	DUSP3 (VHR)	Pan	NP030-2	0	2397	26	126	2987.46	2048.23	1939.07	109.166	5.62984	10.9211	0	1554	20	111	1702.74	1376.23	1634.81	258.582	15.8172	10.6749	-15.6908	1.36686	-0.233648			0	2068	32	110	2239.6	1356.44	1151.7	204.738	17.777	10.1696	-40.6049	0.576453	-1.13306			0	1334	24	107	1401.7	1098.22
1058	DUSP3 (VHR)	Pan	NP030-2	0	2088	19	129	2669.01	1829.9					0	2230	20	106	2342.6	1893.39										0	1420	24	112	1563.52	946.967										0	1420	26	116	1617.04	1266.94
1059	DUSP3 (VHR)	Pan	NP030-3	0	1647	22	124	2015	1381.5	1735.84	354.337	20.413	10.7614	0	1662	24	93	1523.34	1231.23	1292.01	60.78	4.70429	10.3354	-25.5686	0.982348	-0.545994			0	2399	29	108	2559.6	1550.26	1431.38	118.88	8.30527	10.4832	-17.5396	1.63734	-0.446968			0	1454	26	119	1699.32	1331.4
1060	DUSP3 (VHR)	Pan	NP030-3	0	2750	28	112	3048.64	2090.18					0	1601	22	106	1673.74	1352.79										0	1723	30	128	2167.04	1312.5										0	1578	30	119	1842.12	1443.28
1061	DUSP3 (VHR)	Pan	NP030-4	0	2020	18	131	2622.62	1798.1	2063.11	265.016	12.8454	11.0106	0	1932	24	121	2308.68	1865.98	1816.93	49.0524	2.69975	10.8273	-11.9327	1.30274	-0.125863			0	3165	32	112	3508.96	2125.25	1983.67	141.574	7.13695	10.954	-3.8499	5.19036	-0.117958			0	2320	34	112	2560.32	2005.99
1062	DUSP3 (VHR)	Pan	NP030-4	0	2725	30	126	3395.7	2328.13					0	1924	22	115	2187.3	1767.87										0	2523	30	122	3041.46	1842.1										0	2456	36	109	2637.8	2066.69
1063	DUSP3 (VHR)	Pan	sc-8889	0	1488	24	119	1742.16	1194.44	1539.59	345.143	22.4179	10.5883	0	1503	20	116	1720.28	1390.41	1450.27	59.8667	4.12796	10.5021	-5.80105	4.57605	0.0659428			0	1952	24	112	2159.36	1307.84	1263.66	44.1892	3.49693	10.3034	-17.922	1.44598	-0.460931			0	1112	36	154	1657.04	1298.28
1064	DUSP3 (VHR)	Pan	sc-8889	0	2544	22	109	2748.98	1884.73					0	1834	20	103	1868.42	1510.14										0	1597	24	128	2013.44	1219.47										0	1541	28	126	1906.38	1493.63
1065	DUSP3 (VHR)	Pan	sc-8890	0	1586	24	119	1858.78	1274.4	1335.08	60.6834	4.54529	10.3827	0	1324	24	122	1586	1281.88	1253.15	28.725	2.29222	10.2913	-6.13678	1.11419	0.0661238			0	1862	28	123	2255.82	1366.27	1391.43	25.1653	1.80859	10.4424	4.22122	1.50522	0.0363489			0	1246	40	113	1362.78	1067.73
1066	DUSP3 (VHR)	Pan	sc-8890	0	1586	20	130	2035.8	1395.77					0	1276	24	121	1514.92	1224.43										0	1632	30	146	2338.92	1416.6										0	1418	28	111	1542.9	1208.85
1067	DUSP4 (MKP2; VH2)	Pan	AP7536b	0	1529	22	118	1778.26	1219.19	1095.28	123.91	11.3131	10.0971	0	1786	22	118	2081.52	1682.38	1728.38	46.0012	2.66153	10.7552	57.802	0.241767	1.41148			0	2702	28	123	3289.02	1992.04	2098.52	106.482	5.07413	11.0352	91.597	0.178906	1.30981			0	1859	42	114	2071.38	1622.91
1068	DUSP4 (MKP2; VH2)	Pan	AP7536b	0	1564	24	92	1416.8	971.373					0	1930	21	115	2195.35	1774.38										0	2968	32	124	3640.64	2205										0	1886	50	101	1854.36	1452.87
1069	DUSP4 (MKP2; VH2)	Pan	NP007-2	0	2498	26	111	2743.92	1881.26	2180.44	299.18	13.7211	11.0904	0	1896	20	111	2082.36	1683.06	1578.28	104.781	6.63894	10.6241	-27.6166	0.737237	-0.632495			0	2624	30	110	2853.4	1728.2	1872.32	144.118	7.69728	10.8706	-14.1308	1.51572	-0.353828			0	2418	40	113	2687.14	2105.35
1070	DUSP4 (MKP2; VH2)	Pan	NP007-2	0	2721	22	134	3616.66	2479.62					0	1554	22	119	1823.08	1473.49										0	2587	26	130	3329.3	2016.43										0	2091	32	116	2388.44	1871.32
1071	DUSP4 (MKP2; VH2)	Pan	NP007-3	0	3494	30	173	5992.72	4108.67	4590.9	482.231	10.5041	12.1646	0	2754	22	177	4835.64	3908.38	3554.98	353.397	9.94089	11.7956	-22.5646	0.906063	-0.508243			0	3686	34	179	6537.08	3959.27	4108.9	149.635	3.64173	12.0045	-10.4986	1.3474	-0.240716			0	3388	38	178	5963	4671.96
1072	DUSP4 (MKP2; VH2)	Pan	NP007-3	0	4334	32	172	7399.44	5073.13					0	2325	22	172	3961.16	3201.59										0	4029	34	176	7031.2	4258.54										0	3406	50	157	5268.92	4128.15
1073	DUSP4 (MKP2; VH2)	Pan	NP007-4	0	3099	22	122	3753.94	2573.74	2451.67	122.066	4.97889	11.2596	0	2178	20	123	2654.34	2145.36	1994.68	150.673	7.55373	10.9619	-18.6399	0.672353	-0.340339			0	2698	38	122	3245.2	1965.5	1889.06	76.4347	4.04617	10.8835	-22.9477	0.393289	-0.577557			0	1682	40	143	2348.06	1839.68
1074	DUSP4 (MKP2; VH2)	Pan	NP007-4	0	2658	24	129	3397.86	2329.61					0	1970	20	117	2281.5	1844.01										0	2348	28	129	2992.8	1812.63										0	2832	46	115	3203.9	2510.23
1075	DUSP5	Pan	NP039-1	0	3373	24	122	4085.78	2801.25	2621.92	179.332	6.8397	11.3564	0	2819	26	112	3128.16	2528.32	2755.65	227.335	8.24977	11.4282	5.10055	2.9584	0.31192			0	3892	37	139	5358.45	3245.42	3028.23	217.182	7.17189	11.5643	15.4973	0.904132	0.275938			0	2734	76	121	3216.18	2519.85
1076	DUSP5	Pan	NP039-1	0	2662	23	135	3562.65	2442.59					0	2865	26	130	3690.7	2982.99										0	3172	36	148	4641.28	2811.05										0	2644	80	129	3307.56	2591.44
1077	DUSP5	Pan	NP039-2	0	2832	26	115	3226.9	2212.4	2242.93	30.5302	1.36118	11.1312	0	1460	20	149	2145.6	1734.17	1655.63	78.5371	4.74363	10.6932	-26.1843	0.233148	-0.584089			0	1552	28	141	2148.84	1301.47	981.501	319.972	32.6002	9.93885	-56.2399	0.603867	-1.77038			0	3386	90	101	3328.96	2608.21
1078	DUSP5	Pan	NP039-2	0	2222	26	151	3315.96	2273.46					0	1937	24	102	1951.26	1577.1										0	1551	34	72	1092.24	661.53										0	2140	90	98	2009	1574.03
1079	DUSP5	Pan	NP039-3	0	1684	26	115	1906.7	1307.25	1240.29	66.9636	5.39903	10.2765	0	1484	22	120	1754.4	1417.98	1385.01	32.9764	2.38095	10.4357	11.6681	0.666772	0.516426			0	1970	34	128	2478.08	1500.88	1402.05	98.8321	7.04912	10.4533	13.0426	0.954419	0.204633			0	1765	94	104	1737.84	1361.58
1080	DUSP5	Pan	NP039-3	0	1552	24	112	1711.36	1173.33					0	1672	32	102	1672.8	1352.03										0	1698	30	129	2151.72	1303.22										0	1940	104	108	1982.88	1553.57
1081	DUSP6	Pan	NP040-1	0	1740	24	119	2042.04	1400.04	1353.79	46.2513	3.41642	10.4028	0	1620	26	110	1753.4	1417.18	1413.22	3.9604	0.28024	10.4648	4.3894	0.842179	0.337817			0	2520	30	110	2739	1658.91	1447.54	211.376	14.6025	10.4994	6.92494	2.60203	0.0906913			0	1903	100	102	1839.06	1440.89
1082	DUSP6	Pan	NP040-1	0	1562	24	124	1907.12	1307.54					0	1475	22	120	1743.6	1409.26										0	1595	25	130	2041	1236.16										0	1736	100	114	1865.04	1461.24
1083	DUSP6	Pan	NP040-2	0	2482	24	101	2482.58	1702.08	1675.93	26.1492	1.56028	10.7107	0	1256	22	121	1493.14	1206.82	1281.04	74.213	5.79321	10.3231	-23.5629	0.312079	-0.475494			0	2004	28	125	2470	1495.99	1637.32	141.332	8.63188	10.6771	-2.30356	4.42453	-0.0916637			0	1851	105	108	1885.68	1477.41
1084	DUSP6	Pan	NP040-2	0	1869	18	130	2406.3	1649.78					0	1441	20	118	1676.78	1355.25										0	2283	24	130	2936.7	1778.65										0	1901	133	108	1909.44	1496.03
1085	DUSP6	Pan	NP040-3	0	2035	20	106	2135.9	1464.4	1388.37	76.0273	5.47602	10.4392	0	1802	30	101	1789.72	1446.53	1637.27	190.738	11.6497	10.6771	17.9276	0.955272	0.648917			0	1743	32	110	1882.1	1139.92	1107.57	32.3485	2.92067	10.1132	-20.2246	0.415171	-0.524377			0	1634	30	96	1539.84	1206.45
1086	DUSP6	Pan	NP040-3	0	1658	22	117	1914.12	1312.34					0	2180	26	105	2261.7	1828.01										0	1731	24	104	1775.28	1075.22										0	1376	38	95	1271.1	995.896
1087	DUSP7	Pan	NP041-1	0	1974	18	119	2327.64	1595.85	1625.99	30.1326	1.85319	10.6671	0	1449	18	114	1631.34	1318.52	1510.01	191.489	12.6813	10.5603	-7.13262	2.03775	0.0258522			0	2536	34	101	2527.02	1530.52	1361.12	169.404	12.4459	10.4106	-16.2893	0.877825	-0.417605			0	1009	30	152	1488.08	1165.9
1088	DUSP7	Pan	NP041-1	0	1918	16	127	2415.54	1656.12					0	1389	22	154	2105.18	1701.5										0	1524	22	131	1967.62	1191.72										0	1556	36	100	1520	1190.91
1089	DUSP7	Pan	NP041-2	0	2402	25	109	2590.93	1776.37	1831.17	54.8043	2.99285	10.8386	0	1654	22	109	1778.88	1437.77	1357.66	80.1132	5.90084	10.4069	-25.8586	0.343936	-0.559509			0	2630	23	125	3258.75	1973.7	1721.92	251.789	14.6226	10.7498	-5.96607	2.95261	-0.16892			0	1650	38	98	1579.76	1237.73
1090	DUSP7	Pan	NP041-2	0	2412	20	115	2750.8	1885.98					0	1444	20	111	1580.64	1277.54										0	1598	32	155	2427.3	1470.13										0	1886	53	103	1887.99	1479.22
1091	DUSP7	Pan	NP041-3	0	1970	22	111	2162.28	1482.48	1682.65	200.171	11.8961	10.7165	0	1721	26	90	1525.5	1232.98	1174.15	58.824	5.00991	10.1974	-30.2201	0.559431	-0.709462			0	1600	36	101	1579.64	956.73	1201.31	244.579	20.3594	10.2304	-28.6059	1.12758	-0.751081			0	1960	32	98	1889.44	1480.36
1092	DUSP7	Pan	NP041-3	0	2408	20	115	2746.2	1882.82					0	1288	22	109	1379.94	1115.33										0	2462	26	98	2387.28	1445.89										0	2188	40	95	2040.6	1598.79
1093	DUSP8	Pan	NP042-1	0	1138	22	113	1261.08	864.609	1112.16	247.546	22.2583	10.1191	0	1526	20	69	1039.14	839.879	980.053	140.174	14.3027	9.93672	-11.8781	3.07802	-0.083785			0	1968	32	111	2148.96	1301.55	1159.23	142.319	12.277	10.1789	4.23292	8.15874	0.0302073			0	1634	30	108	1732.32	1357.26
1094	DUSP8	Pan	NP042-1	0	1360	20	148	1983.2	1359.7					0	1408	22	100	1386	1120.23										0	1492	32	115	1679	1016.91										0	1296	32	117	1478.88	1158.69
1095	DUSP8	Pan	NP042-3	0	1200	20	115	1357	930.373	1065.51	135.134	12.6826	10.0573	0	1309	19	112	1444.8	1167.75	1249.61	81.859	6.55076	10.2873	17.2785	1.11314	0.652103			0	1531	26	98	1474.9	893.293	1179.55	286.261	24.2686	10.204	10.704	3.45209	0.15537			0	1554	34	111	1687.2	1321.91
1096	DUSP8	Pan	NP042-3	0	1614	22	110	1751.2	1200.64					0	1604	20	104	1647.36	1331.47										0	2081	30	118	2420.18	1465.81										0	1570	37	107	1640.31	1285.17
1097	DUSP9	Pan	NP043-2	0	3748	28	130	4836	3315.61	3278.88	36.7281	1.12014	11.679	0	2556	22	135	3420.9	2764.92	2907.84	142.914	4.91478	11.5057	-11.3162	0.533299	-0.138327			0	3970	22	145	5724.6	3467.18	3246.23	220.946	6.80622	11.6646	-0.9953	7.96379	-0.0402625			0	3958	42	128	5012.48	3927.23
1098	DUSP9	Pan	NP043-2	0	3557	28	134	4728.86	3242.16					0	2948	22	129	3774.54	3050.75										0	3405	30	148	4995	3025.29										0	3086	40	144	4386.24	3436.58
1099	DUSP9	Pan	NP043-3	0	3330	30	171	5643	3868.9	3863.36	5.53973	0.143392	11.9156	0	2932	26	157	4562.42	3687.55	3965.56	278.004	7.01046	11.9533	2.64527	2.7044	0.225895			0	3848	28	185	7067	4280.22	4546.01	265.783	5.84652	12.1504	17.6703	0.338982	0.328665			0	3889	46	162	6225.66	4877.75
1100	DUSP9	Pan	NP043-3	0	3461	30	164	5626.84	3857.82					0	3349	26	158	5250.34	4243.56										0	4686	40	171	7944.66	4811.79										0	3450	40	165	5626.5	4408.31
1101	DUSP10	Pan	NP047-1	0	2636	26	123	3210.3	2201.01	2300.85	99.8386	4.3392	11.168	0	2752	26	101	2753.26	2225.31	1959.41	265.896	13.5702	10.9362	-14.8398	1.20685	-0.219099			0	3397	26	132	4449.72	2695.03	2270.91	424.122	18.6763	11.1491	-1.30095	17.6913	-0.0591301			0	2788	44	125	3430	2687.37
1102	DUSP10	Pan	NP047-1	0	2799	20	126	3501.54	2400.69					0	1844	22	115	2095.3	1693.52										0	2198	20	140	3049.2	1846.79										0	3166	46	120	3744	2933.39
1103	DUSP10	Pan	NP047-2	0	3344	26	139	4612.02	3162.05	3320.14	158.088	4.76149	11.697	0	2825	20	132	3702.6	2992.61	3265.29	272.686	8.35103	11.673	-1.65187	7.938	0.126142			0	3536	30	139	4873.34	2951.6	3139.86	188.258	5.99575	11.6165	-5.42933	1.98132	-0.136178			0	3505	58	122	4205.34	3294.85
1104	DUSP10	Pan	NP047-2	0	3622	24	141	5073.18	3478.22					0	3608	20	122	4377.36	3537.98										0	3953	28	140	5495	3328.12										0	3240	38	126	4034.52	3161.01
1105	DUSP11	Pan	NP048-1	0	1700	28	153	2558.16	1753.9	1724.2	29.7006	1.72257	10.7517	0	1316	20	129	1671.84	1351.26	1573.42	222.162	14.1197	10.6197	-8.74506	1.81157	-0.0229127			0	2761	34	116	3163.32	1915.91	1684.19	231.715	13.7582	10.7178	-2.31995	6.6729	-0.0910253			0	2632	78	99	2528.46	1981.03
1106	DUSP11	Pan	NP048-1	0	2194	26	114	2471.52	1694.5					0	1990	24	113	2221.58	1795.58										0	1964	30	124	2398.16	1452.48										0	2332	86	113	2537.98	1988.49
1107	DUSP11	Pan	NP048-2	0	104	20	130	109.2	74.8686	67.7109	7.15777	10.5711	6.08132	0	92	16	127	96.52	78.0118	73.9059	4.10588	5.55556	6.20762	9.14922	1.76262	0.648438			0	848	30	131	1071.58	649.017	698.884	49.8673	7.13527	9.44891	932.164	0.0189949	4.75387			0	2472	98	98	2326.52	1822.81
1108	DUSP11	Pan	NP048-2	0	95	26	128	88.32	60.5531					0	86	18	127	86.36	69.8										0	1018	29	125	1236.25	748.751										0	1942	90	115	2129.8	1668.68
1109	DUSP11	Pan	NP048-3	0	869	26	84	708.12	485.494	533.631	48.1367	9.0206	9.0597	0	939	28	80	728.8	589.049	401.455	187.594	46.7284	8.64909	-24.7692	2.25074	-0.441308			0	1436	30	93	1307.58	791.953	607.716	184.237	30.3162	9.24725	13.8838	2.83329	0.190779			0	1470	90	101	1393.8	1092.03
1110	DUSP11	Pan	NP048-3	0	1124	22	77	848.54	581.768					0	215	26	140	264.6	213.862										0	492	32	152	699.2	423.48										0	1665	110	82	1275.1	999.03
1111	DUSP12	Pan	NP046-1	0	668	20	152	984.96	675.299	819.496	144.198	17.5959	9.67859	0	486	26	153	703.8	568.843	682.199	113.356	16.6163	9.41405	-16.7539	2.04205	-0.209761			0	1144	30	137	1526.18	924.351	917.822	6.52905	0.711363	9.84207	11.9988	1.52575	0.170658			0	528	100	153	654.84	513.061
1112	DUSP12	Pan	NP046-1	0	1277	22	112	1405.6	963.694					0	993	28	102	984.3	795.555										0	1314	28	117	1504.62	911.293										0	1050	108	105	989.1	774.951
1113	DUSP12	Pan	NP046-2	0	1826	28	111	1995.78	1368.33	1402.1	33.7732	2.40875	10.4534	0	1342	26	97	1276.52	1031.74	944.709	87.0318	9.21255	9.88373	-32.6219	0.356243	-0.787344			0	1752	32	123	2115.6	1281.34	1205.35	75.9865	6.30408	10.2352	-14.0318	0.620933	-0.36682			0	2606	182	96	2327.04	1823.22
1114	DUSP12	Pan	NP046-2	0	1810	20	117	2094.3	1435.87					0	980	24	111	1061.16	857.677										0	1558	42	123	1864.68	1129.37										0	2111	132	122	2414.38	1891.65
1115	DUSP12	Pan	NP046-3	0	2129	26	100	2103	1441.84	1227.39	214.445	17.4716	10.2614	0	1496	22	107	1577.18	1274.75	1430.03	155.28	10.8585	10.4818	16.5093	1.71601	0.625957			0	1160	24	121	1374.56	832.52	1160.48	327.961	28.2607	10.1805	-5.45114	8.3895	-0.171402			0	1404	48	153	2074.68	1625.49
1116	DUSP12	Pan	NP046-3	0	1322	26	114	1477.44	1012.95					0	1964	22	101	1961.42	1585.31										0	2238	24	111	2457.54	1488.44										0	1688	51	101	1653.37	1295.4
1117	DUX4	Pan	NN243-1	0	1256	18	127	1572.26	1077.96	1276.97	199.012	15.5847	10.3185	0	1666	18	113	1862.24	1505.15	1310.31	194.835	14.8694	10.3557	2.61089	11.6643	0.297572			0	1718	22	115	1950.4	1181.29	1151.11	30.1802	2.62185	10.1688	-9.85608	1.84724	-0.270345			0	1508	40	105	1541.4	1207.67
1118	DUX4	Pan	NN243-1	0	1896	24	115	2152.8	1475.98					0	1320	18	106	1380.12	1115.47										0	1539	22	122	1850.74	1120.93										0	1542	42	103	1545	1210.49
1119	DYRK1A	Y321	PK597	0	1614	18	121	1931.16	1324.02	1383.14	59.1133	4.27386	10.4337	0	1432	22	113	1593.3	1287.78	1186.4	101.378	8.54503	10.2124	-14.2241	0.901211	-0.167277			0	2348	36	110	2543.2	1540.32	1560.31	19.9869	1.28096	10.6076	12.81	0.43363	0.204106			0	2011	46	94	1847.1	1447.19
1120	DYRK1A	Y321	PK597	0	1777	24	120	2103.6	1442.25					0	1208	20	113	1342.44	1085.02										0	2398	26	110	2609.2	1580.3										0	1820	42	95	1689.1	1323.4
1121	DYRK2	Pan	AP7534a	0	1971	22	108	2104.92	1443.15	1350.37	92.7836	6.87097	10.3991	0	1433	18	156	2207.4	1784.12	1463.97	320.146	21.8683	10.5157	8.41267	3.41618	0.434973			0	1683	30	124	2049.72	1241.44	1116.49	124.948	11.1912	10.1248	-17.3193	1.04289	-0.450123			0	1874	44	101	1848.3	1448.13
1122	DYRK2	Pan	AP7534a	0	1633	24	114	1834.26	1257.59					0	1807	38	80	1415.2	1143.83										0	1305	26	128	1637.12	991.543										0	1506	52	102	1483.08	1161.98
1123	DYRK2	Pan	NK266-1	0	410	22	88	341.44	234.095	214.747	19.3479	9.00964	7.74649	0	241	18	150	334.5	270.358	200.526	69.8323	34.8247	7.64764	-6.62238	6.61911	0.172548			0	201	26	152	266	161.106	162.863	1.75642	1.07847	7.34751	-24.1602	0.417551	-0.695919			0	244	34	151	317.1	248.445
1124	DYRK2	Pan	NK266-1	0	208	18	150	285	195.399					0	129	24	154	161.7	130.693										0	202	22	151	271.8	164.619										0	748	47	77	539.77	422.905
1125	DYRK2	Y382	PK598	0	1350	20	109	1449.7	993.929	1096.65	102.718	9.36656	10.0989	0	858	22	93	777.48	628.394	740.983	112.588	15.1945	9.5333	-32.432	0.757309	-0.764026			0	1508	28	97	1435.6	869.49	1456.55	587.063	40.305	10.5083	32.8194	1.51348	0.539366			0	2118	44	113	2343.62	1836.21
1126	DYRK2	Y382	PK598	0	1887	26	94	1749.34	1199.37					0	1248	20	86	1056.08	853.571										0	3020	34	113	3374.18	2043.62										0	2125	34	108	2258.28	1769.34
1127	DYRK3	Pan	AP7535a	0	2582	24	123	3146.34	2157.16	2106.15	51.0094	2.42192	11.0404	0	1478	18	124	1810.4	1463.25	1719.82	256.577	14.9188	10.748	-18.3429	0.945363	-0.32104			0	3326	24	126	4160.52	2519.87	2363	156.873	6.63871	11.2064	12.1956	0.742943	0.207302			0	2836	45	121	3377.11	2645.94
1128	DYRK3	Pan	AP7535a	0	2477	20	122	2997.54	2055.14					0	2165	20	114	2445.3	1976.4										0	2940	26	125	3642.5	2206.13										0	2971	42	122	3573.38	2799.71
1129	EEF1A1	Y141	PN509	0	1488	28	150	2190	1501.49	1659.86	158.376	9.54151	10.6968	0	1449	20	118	1686.22	1362.88	1463.71	100.829	6.88857	10.5154	-11.8176	1.39031	-0.108262			0	2886	34	108	3080.16	1865.54	1828.18	37.3573	2.04341	10.8362	10.1411	1.14237	0.160125			0	2059	40	126	2543.94	1993.15
1130	EEF1A1	Y141	PN509	0	2578	28	104	2652	1818.24					0	1718	20	114	1935.72	1564.54										0	2494	30	120	2956.8	1790.82										0	2226	38	119	2603.72	2039.99
1131	EEF1A1	T158+S162	PN554	0	3192	24	122	3864.96	2649.86	2762.41	112.55	4.07434	11.4317	0	2348	22	111	2581.86	2086.77	1802.74	284.033	15.7556	10.816	-34.7402	0.570808	-0.913703			0	2764	34	117	3194.1	1934.55	1975.33	40.7854	2.06473	10.9479	-28.4919	0.215467	-0.730421			0	2537	44	110	2742.3	2148.57
1132	EEF1A1	T158+S162	PN554	0	3302	26	128	4193.28	2874.96					0	1628	22	117	1879.02	1518.71										0	2851	30	118	3328.78	2016.12										0	2982	42	117	3439.8	2695.05
1133	EEF2	T57	PN555	0	2844	22	122	3442.84	2360.45	2375.73	15.2823	0.643266	11.2142	0	2840	28	114	3205.68	2590.97	2650.85	59.8748	2.2587	11.3722	11.5804	0.250592	0.471824			0	2438	34	121	2908.84	1761.78	1752.13	9.64821	0.550657	10.7749	-26.2484	0.0454855	-0.670724			0	2670	70	103	2678	2098.19
1134	EEF2	T57	PN555	0	2770	24	127	3487.42	2391.01					0	2996	28	113	3353.84	2710.72										0	2582	36	113	2876.98	1742.48										0	2514	50	105	2587.2	2027.05
1135	EGFR (ErbB1)	Pan	100-401-149	0	2014	24	104	2069.6	1418.94	1523.6	104.665	6.86958	10.5733	0	2554	30	94	2372.56	1917.61	1634.23	283.379	17.3402	10.6744	7.2608	3.33431	0.399669			0	3453	30	94	3217.62	1948.79	2003.9	55.1093	2.7501	10.9686	31.5245	0.30515	0.530244			0	3076	90	101	3015.86	2362.9
1136	EGFR (ErbB1)	Pan	100-401-149	0	2223	24	108	2374.92	1628.27					0	1588	26	107	1671.34	1350.85										0	2867	34	120	3399.6	2059.01										0	2646	96	111	2830.5	2217.67
1137	EGFR (ErbB1)	Pan	AP7628a	0	1862	24	99	1819.62	1247.55	1455.59	208.035	14.2922	10.5074	0	1241	22	96	1170.24	945.84	883.888	61.952	7.00903	9.78772	-39.2761	0.542345	-1.05648			0	1322	30	91	1175.72	712.09	896.321	184.231	20.5541	9.80787	-38.4217	0.906943	-1.06716			0	1986	46	87	1687.8	1322.38
1138	EGFR (ErbB1)	Pan	AP7628a	0	2500	24	98	2426.48	1663.62					0	1019	22	102	1016.94	821.936										0	1562	24	116	1784.08	1080.55										0	1588	50	107	1645.66	1289.36
1139	EGFR (ErbB1)	Pan	AP7628b	0	348	26	155	499.1	342.188	515.613	173.425	33.6347	9.01015	0	230	12	154	335.72	271.344	354.739	83.3947	23.5088	8.47061	-31.2006	1.83148	-0.66826			0	266	26	154	369.6	223.853	351.042	127.189	36.2319	8.4555	-31.9172	2.189	-0.892235			0	856	44	93	755.16	591.661
1140	EGFR (ErbB1)	Pan	AP7628b	0	1027	22	100	1005	689.038					0	638	22	88	542.08	438.133										0	776	24	105	789.6	478.232										0	301	46	154	392.7	307.677
1141	EGFR (ErbB1)	Pan	NK052-4	0	2870	22	119	3389.12	2323.62	2188.39	135.223	6.1791	11.0957	0	1652	20	115	1876.8	1516.91	1721.68	204.769	11.8935	10.7496	-21.3266	0.847421	-0.419019			0	2104	30	116	2405.84	1457.13	1799.12	341.988	19.0086	10.8131	-17.7878	1.41601	-0.445221			0	2254	124	91	1938.3	1518.64
1142	EGFR (ErbB1)	Pan	NK052-4	0	2378	20	127	2994.66	2053.17					0	2292	22	105	2383.5	1926.45										0	2692	34	133	3535.14	2141.1										0	2262	139	99	2101.77	1646.72
1143	EGFR (ErbB1)	Pan	NK052-5	0	228	20	137	284.96	195.372	408.37	212.999	52.1582	8.67373	0	1373	20	92	1244.76	1006.07	647.549	358.521	55.3658	9.33885	58.5693	1.83584	1.48857			0	1161	32	90	1016.1	615.414	829.365	213.951	25.7969	9.69586	103.092	0.756167	1.3979			0	310	97	145	308.85	241.981
1144	EGFR (ErbB1)	Pan	NK052-5	0	879	24	106	906.3	621.369					0	270	30	149	357.6	289.028										0	1770	30	99	1722.6	1043.32										0	1354	98	81	1017.36	797.093
1145	EGFR (ErbB1)	Pan	NK052-6	0	1124	22	101	1113.02	763.098	562.674	200.424	35.62	9.13615	0	306	22	151	428.84	346.608	286.983	59.6242	20.7762	8.16482	-48.9965	1.15103	-1.44161			0	434	30	147	593.88	359.691	715.524	355.833	49.7304	9.48286	27.1657	3.14185	0.424599			0	1528	106	81	1151.82	902.441
1146	EGFR (ErbB1)	Pan	NK052-6	0	377	20	148	528.36	362.249					0	218	24	145	281.3	227.359										0	1835	30	98	1768.9	1071.36										0	428	124	147	446.88	350.127
1147	EGFR (ErbB1)	Pan	NK052-7	0	80	20	174	104.4	71.5777	77.9813	6.4036	8.21171	6.28506	0	82	14	171	116.28	93.9827	62.9057	31.077	49.4025	5.97512	-19.3324	2.9802	-0.136337			0	54	18	177	63.72	38.5929	40.3735	1.78065	4.41044	5.33534	-48.2265	0.261727	-1.53403			0	84	28	181	101.36	79.4147
1148	EGFR (ErbB1)	Pan	NK052-7	0	88	20	181	123.08	84.3849					0	42	20	179	39.38	31.8287										0	56	16	174	69.6	42.1542										0	94	38	185	103.6	81.1697
1149	EGFR (ErbB1)	Y869	PK602	0	1528	24	91	1368.64	938.354	710.052	228.301	32.1528	9.47178	0	420	20	142	568	459.083	463.007	3.92403	0.847509	8.85489	-34.7926	0.948486	-0.826749			0	1234	28	86	1037.16	628.17	654.54	26.3706	4.02887	9.35434	-7.8176	4.62822	-0.24381			0	266	48	144	313.92	245.954
1150	EGFR (ErbB1)	Y869	PK602	0	498	20	147	702.66	481.751					0	464	23	131	577.71	466.931										0	1226	30	94	1124.24	680.911										0	1759	58	94	1598.94	1252.76
1151	EGFR (ErbB1)	Y998	PK603	0	176	26	127	190.5	130.609	137.054	6.44474	4.70235	7.0986	0	122	18	129	134.16	108.434	130.451	22.0166	16.8773	7.02736	-4.81769	4.47926	0.251068			0	164	26	128	176.64	106.984	182.589	75.6049	41.4071	7.51246	33.2254	1.38778	0.473187			0	150	44	127	134.62	105.474
1152	EGFR (ErbB1)	Y998	PK603	0	181	20	130	209.3	143.498					0	166	22	131	188.64	152.467										0	761	26	58	426.3	258.194										0	186	41	129	187.05	146.552
1153	EGFR (ErbB1)	Y1069	PK599	0	2076	26	112	2296	1574.16	1671.06	96.8973	5.79856	10.7065	0	1379	24	116	1571.8	1270.4	1028.37	242.029	23.5352	10.0061	-38.46	0.762709	-1.03129			0	2415	28	106	2530.22	1532.46	1453.65	78.815	5.42188	10.5055	-13.0101	0.862443	-0.335848			0	2199	42	104	2243.28	1757.59
1154	EGFR (ErbB1)	Y1069	PK599	0	2306	24	113	2578.66	1767.96					0	864	18	115	972.9	786.341										0	1906	30	121	2269.96	1374.83										0	1301	38	112	1414.56	1108.3
1155	EGFR (ErbB1)	Y1110	PK600	0	1086	18	115	1228.2	842.067	1088.52	246.449	22.6409	10.0881	0	1325	20	106	1383.3	1118.04	871.813	246.232	28.2436	9.76788	-19.9081	2.55597	-0.32743			0	1456	22	153	2194.02	1328.84	1357.84	29.0052	2.13613	10.4071	24.7431	1.00137	0.407188			0	1856	38	102	1854.36	1452.87
1156	EGFR (ErbB1)	Y1110	PK600	0	1626	30	122	1947.12	1334.97					0	536	20	150	774	625.581										0	2164	24	107	2289.8	1386.85										0	1678	40	109	1785.42	1398.86
1157	EGFR (ErbB1)	Y1172	PK601	0	3356	24	153	5097.96	3495.21	3890.29	395.076	10.1554	11.9257	0	2845	28	130	3662.1	2959.87	2990.59	30.7133	1.027	11.5462	-23.1269	0.483525	-0.516085			0	3968	30	149	5867.62	3553.8	3689.19	135.39	3.66991	11.8491	-5.16881	2.67477	-0.124861			0	3344	44	134	4422	3464.6
1158	EGFR (ErbB1)	Y1172	PK601	0	4282	30	147	6250.44	4285.37					0	2602	24	145	3738.1	3021.3										0	4104	30	155	6314.7	3824.58										0	2972	46	138	4037.88	3163.64
1159	EGFR (ErbB1)	Y1172	XBP-4085	0	1342	26	154	2026.64	1389.49	1365.99	23.4959	1.72006	10.4157	0	1486	20	115	1685.9	1362.62	1229.47	133.15	10.8299	10.2638	-9.99422	1.25572	-0.0430042			0	3958	28	99	3890.7	2356.45	1813.45	543.007	29.9434	10.8245	32.7576	0.966598	0.546055			0	2902	34	100	2868	2247.05
1160	EGFR (ErbB1)	Y1172	XBP-4085	0	1854	24	107	1958.1	1342.49					0	1244	22	111	1356.42	1096.32										0	1872	32	114	2097.6	1270.44										0	1740	36	121	2061.84	1615.43
1161	EGFR (ErbB1)	Y1197	Y011228	0	232	22	133	279.3	191.491	185.108	6.38303	3.44828	7.53222	0	420	18	76	305.52	246.935	223.811	23.1239	10.3319	7.80614	20.9084	0.659073	0.84496			0	746	24	86	620.92	376.068	282.911	93.1571	32.928	8.14421	52.8366	0.688468	0.772456			0	932	40	71	633.32	496.201
1162	EGFR (ErbB1)	Y1197	Y011228	0	220	24	133	260.68	178.725					0	209	18	130	248.3	200.687										0	269	28	130	313.3	189.754										0	653	30	70	436.1	341.681
1163	eIF2a	Pan	sc-133132	0	110	18	137	126.04	86.4143	112.92	26.5057	23.473	6.81916	0	106	22	140	117.6	95.0496	83.2169	11.8327	14.2191	6.3788	-26.3046	1.43291	-0.392438			0	130	26	147	152.88	92.5938	123.004	30.4103	24.723	6.94256	8.93082	5.39659	0.0430604			0	149	40	146	159.14	124.685
1164	eIF2a	Pan	sc-133132	0	266	18	82	203.36	139.426					0	84	20	138	88.32	71.3842										0	194	24	149	253.3	153.414										0	186	45	141	198.81	155.766
1165	eIF2a	Pan+S52	PN820	0	2499	26	130	3214.9	2204.17	2183.7	20.4655	0.937191	11.0926	0	2488	24	120	2956.8	2389.82	2178.58	211.243	9.69638	11.0892	-0.234837	45.2807	0.190284			0	2533	34	122	3048.78	1846.53	2098.52	251.986	12.0078	11.0352	-3.90041	3.31888	-0.11708			0	2410	82	125	2910	2279.96
1166	eIF2a	Pan+S52	PN820	0	2198	22	145	3155.2	2163.24					0	1858	14	132	2434.08	1967.33										0	2816	24	139	3880.88	2350.51										0	2368	74	117	2683.98	2102.87
1167	EIF2AK3 (PERK; PEK; PKR)	Pan	sc-377400	0	2274	22	133	2995.16	2053.51	2051.74	1.76887	0.0862132	11.0026	0	3184	22	107	3383.34	2734.57	2699.88	34.6899	1.28487	11.3987	31.5894	0.0434033	0.90446			0	2774	26	125	3435	2080.45	2387.07	306.617	12.8449	11.221	16.344	0.791184	0.282737			0	3290	33	111	3615.27	2832.53
1168	EIF2AK3 (PERK; PEK; PKR)	Pan	sc-377400	0	2416	24	125	2990	2049.97					0	2660	22	125	3297.5	2665.19										0	3584	26	125	4447.5	2693.69										0	3663	28	116	4216.6	3303.67
1169	EIF2AK3 (PERK; PEK; PKR)	T982	PK604	0	1512	22	120	1788	1225.87	1157.07	68.801	5.94614	10.1763	0	1254	26	104	1277.12	1032.23	1061.91	29.6868	2.7956	10.0524	-8.22405	1.06295	0.0178235			0	1226	26	127	1524	923.031	1016.81	93.7748	9.22249	9.98983	-12.122	1.25133	-0.327321			0	1464	94	90	1233	966.045
1170	EIF2AK3 (PERK; PEK; PKR)	T982	PK604	0	1469	26	110	1587.3	1088.27					0	901	24	154	1350.58	1091.6										0	1531	28	122	1833.66	1110.58										0	1566	104	103	1505.86	1179.83
1171	eIF4B	S422	11513	0	472	21	54	243.54	166.974	112.197	54.7768	48.8221	6.80989	0	196	22	131	227.94	184.231	139.034	45.197	32.5078	7.1193	23.9201	3.40007	0.940868			0	597	32	46	259.9	157.412	122.895	34.5167	28.0863	6.94128	9.53592	8.06514	0.0544847			0	205	106	134	132.66	103.938
1172	eIF4B	S422	11513	0	86	19	125	83.75	57.4199					0	102	16	135	116.1	93.8372										0	134	20	128	145.92	88.3784										0	169	92	132	101.64	79.634
1173	eIF4B	S504	PN819	0	462	16	98	437.08	299.667	247.876	51.791	20.894	7.95347	0	436	18	82	342.76	277.034	282.789	5.7547	2.03498	8.14358	14.0849	1.62791	0.676843			0	564	40	82	429.68	260.241	311.493	51.2512	16.4534	8.28305	25.6655	1.45516	0.371026			0	365	134	130	300.3	235.282
1174	eIF4B	S504	PN819	0	242	22	130	286	196.085					0	445	20	84	357	288.543										0	748	35	84	598.92	362.744										0	705	140	72	406.8	318.724
1175	eIF4E	Pan	610270	0	294	21	141	384.93	263.912	319.848	55.9355	17.4882	8.32124	0	190	18	141	242.52	196.016	182.873	13.1421	7.18642	7.5147	-42.8248	0.576176	-1.11164			0	1063	28	84	869.4	526.564	355.246	171.318	48.2252	8.47267	11.0677	5.93739	0.120259			0	220	56	149	244.36	191.454
1176	eIF4E	Pan	610270	0	400	22	145	548.1	375.783					0	170	20	140	210	169.731										0	236	28	146	303.68	183.928										0	326	62	153	403.92	316.468
1177	eIF4G (eIF4G1)	S1107	44-526	0	168	16	122	185.44	127.14	123.65	3.48976	2.82229	6.95012	0	112	14	123	120.54	97.4258	153.946	56.5206	36.7144	7.26628	24.5019	1.61362	0.946513			0	526	30	62	307.52	186.254	134.766	51.4874	38.205	7.07431	8.99065	4.56333	0.0473838			0	135	58	122	93.94	73.6012
1178	eIF4G (eIF4G1)	S1107	44-526	0	152	14	127	175.26	120.16					0	390	18	70	260.4	210.467										0	134	24	125	137.5	83.2787										0	112	42	130	91	71.2977
1179	eIF4G (eIF4G1)	S1231	11514	0	110	20	128	115.2	78.9823	101.882	22.8994	22.4764	6.67075	0	106	16	127	114.3	92.3824	106.753	14.3706	13.4615	6.73813	4.78129	7.51637	0.516923			0	145	22	128	157.44	95.3556	98.4566	3.101	3.14961	6.62142	-3.36138	7.62368	-0.212314			0	158	42	129	149.64	117.242
1180	eIF4G (eIF4G1)	S1231	11514	0	158	18	130	182	124.781					0	136	18	127	149.86	121.124										0	148	20	131	167.68	101.558										0	138	44	129	121.26	95.0061
1181	Elk1	Pan+S324	PN581	0	4692	30	147	6853.14	4698.58	4523.17	175.413	3.87811	12.1431	0	4161	22	150	6208.5	5017.99	5068.28	50.289	0.992231	12.3073	12.0514	0.40413	0.440437			0	3769	30	152	5683.28	3442.15	3449.94	7.78883	0.225767	11.7524	-23.727	0.172962	-0.577555			0	4152	50	141	5783.82	4531.57
1182	Elk1	Pan+S324	PN581	0	4286	30	149	6341.44	4347.76					0	4218	24	151	6332.94	5118.57										0	3480	20	165	5709	3457.73										0	6307	76	146	9097.26	7127.62
1183	Elk1	S383	sc-8406	0	122	18	144	149.76	102.677	112.728	10.051	8.91619	6.8167	0	87	22	146	94.9	76.7024	104.142	27.4399	26.3485	6.70241	-7.61631	4.63015	0.18733			0	132	28	150	156	94.4835	116.215	21.7312	18.6992	6.86065	3.09341	8.92716	-0.0728185			0	182	50	148	195.36	153.063
1184	Elk1	S383	sc-8406	0	143	22	148	179.08	122.779					0	128	18	148	162.8	131.582										0	178	22	146	227.76	137.946										0	256	46	149	312.9	245.154
1185	Elk1	S383	Y011004	0	1681	20	106	1760.66	1207.13	1333.66	126.529	9.48741	10.3812	0	1820	24	88	1580.48	1277.41	1091.53	185.88	17.0292	10.0921	-18.1547	1.46059	-0.285196			0	1878	26	106	1963.12	1188.99	1262.92	73.9303	5.85392	10.3025	-5.3035	2.89268	-0.165222			0	1540	42	108	1617.84	1267.56
1186	Elk1	S383	Y011004	0	1996	24	108	2129.76	1460.19					0	1052	24	109	1120.52	905.654										0	2050	25	109	2207.25	1336.85										0	2022	54	114	2243.52	1757.78
1187	EML4	Y226	PN510	0	2623	24	114	2962.86	2031.37	1949.97	81.3957	4.1742	10.9292	0	1450	18	118	1689.76	1365.74	1626.62	260.877	16.038	10.6677	-16.5826	1.21888	-0.261288			0	1505	23	126	1867.32	1130.97	1596.53	465.567	29.1611	10.6407	-18.1249	1.8392	-0.457886			0	2650	56	115	2983.1	2337.23
1188	EML4	Y226	PN510	0	2164	18	127	2725.42	1868.58					0	1948	18	121	2335.3	1887.49										0	2647	28	130	3404.7	2062.1										0	2944	54	122	3525.8	2762.43
1189	ENFB2	Y316	11188	0	4664	24	153	7099.2	4867.28	4780.08	87.2096	1.82444	12.2228	0	4294	22	145	6194.4	5006.59	4604.16	402.433	8.74065	12.1687	-3.68022	2.87077	0.0488132			0	4515	28	156	6999.72	4239.47	3761.82	477.65	12.6973	11.8772	-21.3017	0.681719	-0.509801			0	3409	50	144	4836.96	3789.72
1190	ENFB2	Y316	11188	0	4444	28	155	6844.8	4692.87					0	3231	22	162	5198.58	4201.72										0	3743	29	146	5422.44	3284.17										0	3900	60	165	6336	4964.2
1191	ENO1 (NNE)	Y44	PN511	0	3546	30	141	4957.56	3398.95	4090.17	691.219	16.8995	11.9979	0	2882	20	134	3835.08	3099.68	3382.96	283.274	8.37355	11.7241	-17.2906	1.46166	-0.331688			0	5814	28	153	8852.58	5361.68	4521.25	840.43	18.5884	12.1425	10.5399	3.36701	0.199208			0	3369	52	148	4909.16	3846.28
1192	ENO1 (NNE)	Y44	PN511	0	4865	22	144	6973.92	4781.39					0	3028	24	151	4536.04	3666.23										0	3586	32	171	6077.34	3680.82										0	3482	50	155	5319.6	4167.86
1193	ENO2 (ENOG)	Y25	PN512	0	4582	26	150	6834	4685.46	4164.67	520.79	12.5049	12.024	0	1992	26	126	2477.16	2002.15	1916.37	85.779	4.47611	10.9042	-53.985	0.314551	-1.83675			0	4858	32	148	7142.48	4325.94	3441.35	884.589	25.7047	11.7488	-17.3677	2.20004	-0.412038			0	1392	47	133	1788.85	1401.55
1194	ENO2 (ENOG)	Y25	PN512	0	3118	28	172	5314.8	3643.88					0	1584	22	145	2264.9	1830.59										0	3208	34	133	4221.42	2556.76										0	2328	50	113	2574.14	2016.82
1195	EP300 (p300)	S2279	PN748	0	1102	19	119	1288.77	883.594	710.666	172.928	24.3332	9.47303	0	356	24	95	315.4	254.92	316.589	61.6691	19.4792	8.30647	-55.4517	0.790101	-1.80397			0	810	24	89	699.54	423.686	521.167	97.4815	18.7045	9.0256	-26.6646	1.61404	-0.724755			0	776	42	105	770.7	603.837
1196	EP300 (p300)	S2279	PN748	0	536	20	152	784.32	537.738					0	332	20	150	468	378.259										0	1086	22	96	1021.44	618.649										0	848	44	87	699.48	548.036
1197	EphA1	Pan	AP7606a	0	74	10	198	126.72	86.8805	61.8695	25.0111	40.4255	5.95116	0	40	12	201	56.28	45.488	46.6276	1.13963	2.4441	5.54311	-24.6355	1.74016	-0.295576			0	72	16	194	108.64	65.7993	59.8819	5.91733	9.88166	5.90405	-3.21205	15.662	-0.226479			0	130	46	209	175.56	137.55
1198	EphA1	Pan	AP7606a	0	36	8	192	53.76	36.8584					0	44	14	197	59.1	47.7673										0	69	24	198	89.1	53.9646										0	155	54	202	204.02	159.848
1199	EphA1	Y781	PK605	0	2150	20	140	2982	2044.49	2366.79	322.299	13.6175	11.2087	0	2616	26	118	3056.2	2470.16	2598.1	127.945	4.92456	11.3432	9.77333	1.89722	0.430194			0	4228	36	126	5281.92	3199.06	2689.09	509.974	18.9646	11.3929	13.6182	2.39254	0.23787			0	2945	130	116	3265.4	2558.41
1200	EphA1	Y781	PK605	0	2951	24	134	3922.18	2689.09					0	2740	20	124	3372.8	2726.05										0	2715	30	134	3597.9	2179.12										0	4574	116	107	4770.06	3737.3
1201	EphA2	Pan	AP7607b	0	20	8	164	19.68	13.4928	22.296	8.80324	39.4834	4.47872	0	17	12	162	8.1	6.54678	16.2861	9.73935	59.8015	4.02557	-26.9551	3.68335	-0.308883			0	64	20	159	69.96	42.3722	30.8767	11.4955	37.2303	4.94845	38.4858	1.9933	0.491225			0	125	102	176	40.48	31.7157
1202	EphA2	Pan	AP7607b	0	40	12	162	45.36	31.0993					0	28	8	161	32.2	26.0255										0	34	14	160	32	19.3812										0	178	114	163	104.32	81.7338
1203	EphA2	Pan	AP7701a	0	5186	26	157	8101.2	5554.27	5024.26	530.004	10.5489	12.2947	0	2834	28	137	3844.22	3107.07	3218.45	111.384	3.4608	11.6522	-35.9417	0.389789	-1.00056			0	3756	24	145	5411.4	3277.49	3438.33	160.84	4.67786	11.7475	-31.5652	0.48239	-0.801916			0	6330	249	119	7236.39	5669.65
1204	EphA2	Pan	AP7701a	0	4608	24	143	6555.12	4494.26					0	2885	24	144	4119.84	3329.84										0	3912	28	153	5942.52	3599.17										0	5380	223	144	7426.08	5818.27
1205	EphA2	Y588	PK606	0	7774	26	198	15341	10518	10777.8	259.778	2.41031	13.3958	0	5287	26	162	8522.82	6888.52	6915.27	26.7448	0.38675	12.7556	-35.8376	0.0780484	-1.0464			0	8371	41	216	17992.8	10897.6	9485.96	1411.62	14.8811	13.2116	-11.9854	1.44272	-0.24615			0	4121	188	172	6764.76	5300.13
1206	EphA2	Y588	PK606	0	8200	28	197	16098.8	11037.5					0	4936	28	175	8589	6942.01										0	6567	32	204	13331.4	8074.34										0	5527	224	166	8802.98	6897.06
1207	EphA2	Y772	PK607	0	3239	30	162	5198.58	3564.2	4153.13	588.926	14.1803	12.02	0	2432	28	152	3654.08	2953.39	3038.65	85.2617	2.80591	11.5692	-26.8346	0.632997	-0.647151			0	2682	34	182	4819.36	2918.91	2729.62	189.288	6.93459	11.4145	-34.2752	0.61604	-0.893527			0	2370	196	150	3261	2554.96
1208	EphA2	Y772	PK607	0	4034	36	173	6916.54	4742.05					0	2624	30	149	3865.06	3123.91										0	2580	38	165	4194.3	2540.33										0	2160	194	136	2673.76	2094.87
1209	EphA3	Pan	AP7608a	0	915	24	128	1140.48	781.925	773.252	8.67297	1.12162	9.59479	0	730	32	114	795.72	643.136	579.099	64.0372	11.0581	9.17767	-25.1086	0.485081	-0.477208			0	476	30	127	566.42	343.06	326.283	16.7769	5.14182	8.34998	-57.8036	0.108357	-1.88407			0	674	146	93	491.04	384.726
1210	EphA3	Pan	AP7608a	0	834	20	137	1115.18	764.579					0	581	22	114	637.26	515.062										0	537	36	102	511.02	309.506										0	690	128	99	556.38	435.919
1211	EphA3	Pan	AP7608b	0	786	26	163	1238.8	849.334	697.471	151.863	21.7733	9.44599	0	374	18	126	448.56	362.546	409.497	46.9509	11.4655	8.67771	-41.2883	0.805042	-1.09471			0	282	29	215	543.95	329.451	373.061	43.6108	11.69	8.54327	-46.5121	0.719454	-1.38904			0	588	152	123	536.28	420.171
1212	EphA3	Pan	AP7608b	0	364	18	230	795.8	545.609					0	396	22	151	564.74	456.448										0	502	34	147	687.96	416.672										0	352	138	223	477.22	373.898
1213	EphA3	Y779	PK608	0	19604	32	262	51278.6	35157.2	38801.4	3644.25	9.39204	15.2438	0	21106	43	250	52657.5	42560.1	45498	2937.84	6.45708	15.4735	17.2586	0.918333	0.416115			0	23952	56	261	62368.6	37774.3	38518	743.621	1.93058	15.2332	-0.730048	15.5094	0.0516232			0	20312	195	248	49890.2	39088.5
1214	EphA3	Y779	PK608	0	23402	40	265	61909.3	42445.7					0	22834	48	263	59927.2	48435.8										0	23539	52	276	64824.1	39261.6										0	18906	156	243	45562.5	35697.8
1215	EphA4	Pan	AP7609a	0	1364	28	151	2017.36	1383.12	1193.84	189.283	15.855	10.2214	0	644	24	135	837	676.501	809.126	132.625	16.3911	9.66022	-32.2249	1.00066	-0.761742			0	680	22	139	914.62	553.952	491.017	62.9345	12.8172	8.93963	-58.8706	0.487037	-1.92276			0	730	100	119	749.7	587.383
1216	EphA4	Pan	AP7609a	0	1146	36	132	1465.2	1004.56					0	808	26	149	1165.18	941.751										0	596	26	124	706.8	428.083										0	602	68	113	603.42	472.774
1217	EphA4	Pan	AP7609b	0	2344	24	177	4106.4	2815.39	3629.24	813.847	22.4247	11.8255	0	1456	26	160	2288	1849.26	1921.41	72.1439	3.75474	10.9079	-47.0575	0.556329	-1.46805			0	1485	30	162	2357.1	1427.61	1392.36	35.2496	2.53165	10.4433	-61.6348	0.404908	-2.03025			0	1356	126	139	1709.7	1339.53
1218	EphA4	Pan	AP7609b	0	3556	34	184	6480.48	4443.08					0	1558	26	161	2466.52	1993.55										0	1489	34	154	2240.7	1357.11										0	1141	100	152	1582.32	1239.73
1219	EphA5	Pan	AP7610a	0	4384	36	200	8696	5962.07	6382.54	420.471	6.58783	12.6399	0	3202	28	179	5681.46	4592.01	4465.83	126.183	2.82553	12.1247	-30.0306	0.313459	-0.789859			0	3208	32	193	6129.68	3712.52	3693.96	18.5575	0.502374	11.851	-42.1236	0.168319	-1.14594			0	2127	58	180	3724.2	2917.88
1220	EphA5	Pan	AP7610a	0	4900	36	204	9922.56	6803.01					0	2958	24	183	5369.22	4339.64										0	3156	44	195	6068.4	3675.41										0	2455	36	180	4354.2	3411.48
1221	EphA5	Pan	AP7610b	0	1898	22	161	3020.36	2070.79	2015.03	55.7607	2.76724	10.9766	0	1505	28	138	2038.26	1647.41	1605.63	41.7782	2.60197	10.6489	-20.3171	0.264271	-0.380908			0	1284	32	145	1815.4	1099.52	1092.09	7.43149	0.680483	10.0929	-45.8025	0.0752736	-1.32429			0	1201	76	124	1395	1092.97
1222	EphA5	Pan	AP7610b	0	1715	34	170	2857.7	1959.27					0	1418	26	139	1934.88	1563.86										0	1212	26	151	1790.86	1084.66										0	1296	48	138	1722.24	1349.36
1223	EphA6	Pan	AP7611a	0	2572	22	137	3493.5	2395.18	2549.77	154.591	6.06295	11.3162	0	1823	20	130	2343.9	1894.44	1729.56	164.882	9.53316	10.7562	-32.1679	0.484834	-0.809305			0	2558	34	146	3685.04	2231.89	2210.2	21.6949	0.98158	11.11	-13.3174	0.528973	-0.328539			0	1454	45	139	1958.51	1534.48
1224	EphA6	Pan	AP7611a	0	2358	24	169	3944.46	2704.36					0	1458	24	135	1935.9	1564.68										0	2522	30	145	3613.4	2188.5										0	1202	28	148	1737.52	1361.33
1225	EphA6	Pan	AP7611b	0	3894	34	256	9881.6	6774.93	6874.94	100.01	1.4547	12.7471	0	2502	24	232	5748.96	4646.57	4884.73	238.165	4.87571	12.2541	-28.9487	0.218677	-0.755376			0	3522	48	249	8650.26	5239.14	5348.04	108.892	2.03612	12.3848	-22.2093	0.157178	-0.521508			0	2453	54	266	6381.34	4999.72
1226	EphA6	Pan	AP7611b	0	3784	30	271	10173.3	6974.95					0	2656	26	241	6338.3	5122.9										0	3689	56	248	9009.84	5456.93										0	2152	34	267	5655.06	4430.69
1227	EphA7	Pan	AP7612a	0	3228	24	209	6696.36	4591.09	4548.11	42.9878	0.94518	12.1511	0	2214	32	197	4298.54	3474.27	3436.15	38.1249	1.10952	11.7466	-24.4488	0.084041	-0.570809			0	2229	29	204	4488	2718.22	2938.03	219.813	7.48166	11.5206	-35.4007	0.238041	-0.926679			0	2530	46	189	4694.76	3678.3
1228	EphA7	Pan	AP7612a	0	3166	22	209	6570.96	4505.12					0	2182	26	195	4204.2	3398.02										0	2567	36	206	5213.86	3157.84										0	2052	36	194	3911.04	3064.27
1229	EphA8	Pan	AP7613a	0	888	18	168	1461.6	1002.09	1079.64	77.5562	7.1835	10.0763	0	595	20	148	851	687.816	658.784	29.0321	4.40693	9.36366	-38.9814	0.297332	-1.02449			0	678	26	170	1108.4	671.317	610.054	61.2628	10.0422	9.25279	-43.4946	0.396042	-1.25838			0	532	44	197	961.36	753.217
1230	EphA8	Pan	AP7613a	0	977	18	176	1687.84	1157.2					0	540	24	151	779.16	629.752										0	559	26	170	906.1	548.791										0	706	36	193	1293.1	1013.13
1231	EphA8	Pan	AP7613b	0	916	20	171	1532.16	1050.46	1243.75	193.28	15.5402	10.2805	0	868	26	140	1178.8	952.759	823.65	129.109	15.6752	9.68589	-33.7766	0.924172	-0.823827			0	815	26	162	1278.18	774.147	798.924	24.7777	3.10138	9.64191	-35.7643	0.521234	-0.983811			0	888	42	169	1429.74	1120.19
1232	EphA8	Pan	AP7613b	0	1180	22	181	2095.98	1437.03					0	580	22	154	859.32	694.541										0	824	24	170	1360	823.702										0	973	36	184	1724.08	1350.8
1233	EphB1	Pan	AP7622a	0	3288	28	163	5313.8	3643.2	4056.14	412.943	10.1807	11.9859	0	1997	26	160	3153.6	2548.88	2778.24	229.356	8.25544	11.44	-31.5054	0.585174	-0.814794			0	2686	30	164	4355.84	2638.17	2441	197.171	8.07745	11.2533	-39.8193	0.458525	-1.07966			0	2375	211	146	3159.44	2475.39
1234	EphB1	Pan	AP7622a	0	3916	36	168	6518.4	4469.08					0	2319	22	162	3721.14	3007.59										0	2150	33	175	3704.75	2243.83										0	2636	249	144	3437.28	2693.08
1235	EphB1	Y594	PK609	0	10658	32	201	21358.3	14643.4	12269.8	2373.67	19.3456	13.5828	0	5771	22	182	10463.2	8456.81	8722.53	265.719	3.04635	13.0905	-28.9105	0.774528	-0.79195			0	7002	40	178	12392.4	7505.6	7992.89	487.292	6.09657	12.9645	-34.8568	0.729906	-0.874402			0	6568	220	159	10093.3	7908.03
1236	EphB1	Y594	PK609	0	8137	28	178	14434	9896.11					0	5875	22	190	11120.7	8988.25										0	7920	54	178	14001.5	8480.18										0	6412	199	147	9133.11	7155.71
1237	EphB2	Pan	AP7623a	0	1174	22	129	1486.08	1018.87	1028.68	9.81108	0.953752	10.0066	0	889	24	110	951.5	769.045	736.804	32.2409	4.37577	9.52514	-28.374	0.187831	-0.610251			0	1076	34	103	1073.26	650.034	716.179	66.1445	9.23575	9.48418	-30.3787	0.335416	-0.821136			0	961	178	102	798.66	625.743
1238	EphB2	Pan	AP7623a	0	1144	22	135	1514.7	1038.49					0	725	22	124	871.72	704.563										0	968	32	138	1291.68	782.323										0	650	134	152	784.32	614.508
1239	EphB2	Pan	AP7623b	0	6464	24	191	12300.4	8433.28	8704.44	271.159	3.11518	13.0875	0	5357	22	174	9282.9	7502.85	6858.68	644.179	9.39218	12.7437	-21.2049	0.589834	-0.505516			0	6202	42	193	11888.8	7200.61	7210.8	10.1873	0.141278	12.8159	-17.1592	0.189779	-0.381004			0	5602	170	153	8310.96	6511.56
1240	EphB2	Pan	AP7623b	0	7301	28	180	13091.4	8975.6					0	4274	26	181	7688.88	6214.5										0	6738	40	178	11922.4	7220.98										0	5376	182	158	8206.52	6429.74
1241	EphB2	Pan	NK267-1	0	7490	36	195	14535.3	9965.55	10146.7	181.121	1.78503	13.3087	0	4692	26	173	8072.18	6524.3	5632.74	891.559	15.8282	12.4596	-44.4868	0.395919	-1.41381			0	4436	30	189	8327.34	5043.56	6200.27	1156.7	18.6557	12.5981	-38.8933	0.525558	-1.01555			0	4480	192	159	6817.92	5341.78
1242	EphB2	Pan	NK267-1	0	7846	41	193	15063.6	10327.8					0	3651	30	162	5866.02	4741.18										0	6136	32	199	12147	7356.97										0	4708	148	162	7387.2	5787.81
1243	EphB2	Pan	NK267-2	0	10478	40	203	21189.1	14527.5	14177.3	350.162	2.46987	13.7913	0	6729	26	196	13137.9	10618.6	10924.3	305.646	2.79786	13.4152	-22.9455	0.229575	-0.594771			0	6560	36	200	13048	7902.69	8293.59	390.901	4.71329	13.0178	-41.5007	0.173085	-1.09557			0	5695	142	182	10106.5	7918.32
1244	EphB2	Pan	NK267-2	0	10548	44	192	20167.7	13827.2					0	7502	32	186	13894.2	11229.9										0	7972	50	181	14338.8	8684.5										0	5608	132	169	9254.44	7250.77
1245	EphB2	Y780	PK610	0	8814	38	187	16411.1	11251.6	10801.5	450.117	4.16716	13.3989	0	6286	28	163	10200.5	8244.53	8263.92	19.3898	0.234632	13.0126	-23.4929	0.187367	-0.595238			0	5874	30	173	10110.1	6123.33	6237.55	114.222	1.8312	12.6068	-42.2528	0.141964	-1.13227			0	5132	110	160	8035.2	6295.51
1246	EphB2	Y780	PK610	0	7704	40	197	15098.1	10351.4					0	5952	28	173	10248.5	8283.31										0	6204	35	170	10487.3	6351.77										0	5056	86	170	8449	6619.72
1247	EphB3	Pan	AP7624a	0	7156	56	193	13703	9394.92	9883.19	488.271	4.94042	13.2708	0	4864	32	178	8600.96	6951.68	7212.36	260.675	3.61429	12.8163	-27.024	0.316559	-0.710606			0	5090	42	184	9288.32	5625.59	5350.68	274.917	5.13798	12.3855	-45.8606	0.219762	-1.27103			0	3312	58	179	5824.66	4563.57
1248	EphB3	Pan	AP7624a	0	7868	30	193	15127.3	10371.5					0	5061	36	184	9246	7473.03										0	4590	60	185	8380.5	5075.76										0	3685	54	182	6608.42	5177.64
1249	EphB3	Y600	PK611	0	5578	36	167	9255.14	6345.42	6360.56	15.1451	0.23811	12.6349	0	4142	28	161	6623.54	5353.44	6403.97	1050.53	16.4044	12.6448	0.682462	24.3859	0.143709			0	7270	34	173	12518.3	7581.86	8191.04	609.182	7.43717	12.9998	28.7792	0.266696	0.535773			0	5550	40	173	9532.3	7468.47
1250	EphB3	Y600	PK611	0	5628	26	166	9299.32	6375.71					0	6138	30	151	9223.08	7454.51										0	7898	44	185	14529.9	8800.23										0	6199	36	158	9737.54	7629.28
1251	EphB4	Pan	AP7625a	0	14046	38	245	34319.6	23529.9	23818.7	288.813	1.21255	14.5398	0	11517	36	232	26635.9	21528.3	20514.1	1014.2	4.94391	14.3243	-13.8738	0.443749	-0.343306			0	10244	48	239	24368.4	14759.1	15647.7	888.617	5.6789	13.9337	-34.3047	0.200889	-0.833499			0	9211	50	248	22719.3	17800.4
1252	EphB4	Pan	AP7625a	0	14508	38	243	35162.1	24107.5					0	10255	32	236	24126.3	19499.9										0	11196	52	245	27302.8	16536.3										0	8545	52	248	21062.6	16502.4
1253	EphB4	Y596	PK612	0	12266	36	257	31431.1	21549.5	22866.1	1316.57	5.75775	14.4809	0	10423	30	244	25358.9	20496.2	20535.7	39.4747	0.192225	14.3258	-10.1914	0.583823	-0.233255			0	12595	36	250	31397.5	19016.3	19507.5	491.238	2.5182	14.2517	-14.6874	0.563474	-0.28546			0	9072	54	235	21192.3	16604
1254	EphB4	Y596	PK612	0	13816	38	256	35271.7	24182.6					0	9823	32	260	25456.6	20575.2										0	12594	39	263	33019.7	19998.8										0	8534	44	249	21140.1	16563.1
1255	EphB6	Pan	AP7627a	0	8105	30	294	23740.5	16276.7	16445.3	168.598	1.02521	14.0054	0	5964	26	269	15973.2	12910.3	12269.6	640.671	5.22162	13.5828	-25.3916	0.246019	-0.687231			0	6436	30	309	19794.5	11988.8	11838.3	150.565	1.27185	13.5312	-28.0141	0.0819963	-0.654141			0	4968	62	295	14472.7	11339.2
1256	EphB6	Pan	AP7627a	0	8454	40	288	24232.3	16613.9					0	5245	32	276	14387.9	11628.9										0	6376	49	305	19297.3	11687.7										0	4994	54	297	14671.8	11495.2
1257	EphB6	Pan	AP7627b	0	8760	34	279	24345.5	16691.6	16397.6	293.969	1.79276	14.0012	0	6693	28	244	16262.6	13144.2	13406.9	262.72	1.95959	13.7107	-18.2387	0.205736	-0.452237			0	9267	44	274	25271	15305.7	15295.8	9.89654	0.0647009	13.9009	-6.71857	0.276466	-0.109288			0	5632	38	266	14880	11658.4
1258	EphB6	Pan	AP7627b	0	9220	45	256	23488	16103.6					0	6566	36	259	16912.7	13669.6										0	9102	56	279	25238.3	15285.9										0	6008	38	265	15820.5	12395.2
1259	EPM2A (LAFPTPase)	Pan	NN245-1	0	2271	24	128	2876.16	1971.93	1957.03	14.8983	0.761273	10.9344	0	1616	22	143	2279.42	1842.33	1628.86	213.466	13.1052	10.6697	-16.7685	0.826937	-0.267247			0	1226	20	149	1796.94	1088.34	1333.85	245.506	18.4058	10.3814	-31.8429	0.601927	-0.84338			0	1833	48	150	2677.5	2097.8
1260	EPM2A (LAFPTPase)	Pan	NN245-1	0	2209	30	130	2832.7	1942.13					0	1610	18	110	1751.2	1415.4										0	1900	24	139	2607.64	1579.35										0	1954	40	121	2315.94	1814.52
1261	ERa (ESR1; ER-alpha)	S104	11070	0	2391	20	146	3461.66	2373.35	2811.54	438.187	15.5853	11.4571	0	2090	24	144	2975.04	2404.56	2392.7	11.8569	0.495546	11.2244	-14.897	1.07947	-0.233956			0	2142	26	133	2814.28	1704.51	1483.69	220.813	14.8826	10.535	-47.2282	0.645123	-1.36872			0	846	32	183	1489.62	1167.1
1262	ERa (ESR1; ER-alpha)	S104	11070	0	3434	24	139	4739.9	3249.72					0	2202	20	135	2945.7	2380.85										0	1178	26	181	2085.12	1262.88										0	1770	41	105	1815.45	1422.39
1263	ERa (ESR1; ER-alpha)	S167	PN583	0	8350	32	186	15471.5	10607.4	10578.2	29.1864	0.275911	13.3688	0	6724	24	180	12060	9747.43	9367.02	380.408	4.06115	13.1934	-11.4499	0.378785	-0.218942			0	7506	28	205	15329.9	9284.76	9550.75	265.995	2.78507	13.2214	-9.71264	0.315154	-0.193192			0	7598	214	195	14398.8	11281.3
1264	ERa (ESR1; ER-alpha)	S167	PN583	0	7647	30	202	15386.3	10549					0	5674	30	197	11118.7	8986.61										0	8518	32	191	16208.3	9816.75										0	7603	230	176	12976.5	10167
1265	ErbB2 (Neu; HER2)	Pan	AHO1011	0	7778	36	181	14013	9607.47	9717.01	109.54	1.1273	13.2463	0	5511	36	176	9636	7788.25	8107.7	319.459	3.94019	12.9851	-16.5617	0.305975	-0.365881			0	7178	44	173	12341.8	7474.99	7207.09	267.897	3.71713	12.8152	-25.8298	0.187552	-0.60965			0	6124	196	170	10077.6	7895.71
1266	ErbB2 (Neu; HER2)	Pan	AHO1011	0	7858	26	183	14332.6	9826.55					0	5982	24	175	10426.5	8427.16										0	6092	30	189	11457.2	6939.19										0	5732	176	169	9389.64	7356.7
1267	ErbB2 (Neu; HER2)	Pan	AP7629a	0	14539	46	210	30435.3	20866.8	19407.8	1458.99	7.51753	14.2443	0	10360	32	216	22308.5	18030.7	19102.2	1071.54	5.60949	14.2215	-1.57422	8.33873	0.0124758			0	11494	42	212	24278.2	14704.4	13770	934.46	6.78621	13.7492	-29.0488	0.492403	-0.678803			0	9532	138	210	19727.4	15456.2
1268	ErbB2 (Neu; HER2)	Pan	AP7629a	0	11464	32	229	26179.3	17948.8					0	12036	36	208	24960	20173.8										0	8688	38	245	21192.5	12835.5										0	9885	152	198	19271.3	15098.9
1269	ErbB2 (Neu; HER2)	Pan	AP7629b	0	5866	30	164	9571.04	6562	7053.28	491.274	6.96519	12.7841	0	3682	30	155	5660.6	4575.15	4992.93	417.782	8.36746	12.2857	-29.2112	0.52489	-0.766547			0	4700	36	157	7322.48	4434.96	4607.11	172.154	3.7367	12.1696	-34.681	0.308581	-0.888062			0	3568	171	154	5231.38	4098.74
1270	ErbB2 (Neu; HER2)	Pan	AP7629b	0	6659	30	166	11004.1	7544.55					0	4210	26	160	6694.4	5410.71										0	4735	38	168	7890.96	4779.26										0	4156	152	146	5845.84	4580.16
1271	ErbB2 (Neu; HER2)	Pan	DB049	0	9062	28	186	16803.2	11520.5	10982.1	538.417	4.90269	13.4229	0	7272	28	185	13401.4	10831.6	10007	824.62	8.24044	13.2887	-8.87873	1.48029	-0.147986			0	7382	36	180	13222.8	8008.56	9039.38	1030.81	11.4036	13.142	-17.6892	0.921822	-0.386387			0	5932	212	162	9266.4	7260.14
1272	ErbB2 (Neu; HER2)	Pan	DB049	0	8640	34	177	15232.6	10443.6					0	6137	29	186	11360.9	9182.37										0	8316	44	201	16626.7	10070.2										0	6202	177	159	9579.75	7505.65
1273	ErbB2 (Neu; HER2)	Pan	NK054-4	0	10850	50	204	22032	15105.4	14670	435.328	2.96747	13.8406	0	6817	38	176	11931	9643.2	9989.92	346.721	3.47071	13.2863	-31.9026	0.201807	-0.913942			0	7838	36	191	14901.8	9025.48	9218.84	193.352	2.09736	13.1704	-37.1585	0.136303	-0.943807			0	6550	126	183	11755.9	9210.66
1274	ErbB2 (Neu; HER2)	Pan	NK054-4	0	10062	32	207	20762.1	14234.7					0	6328	28	203	12789	10336.6										0	8395	40	186	15540.3	9412.19										0	6746	112	185	12272.9	9615.71
1275	ErbB2 (Neu; HER2)	Pan	NK054-6	0	9213	32	192	17627.5	12085.6	11077.9	1007.68	9.09631	13.4354	0	5749	26	178	10186.9	8233.54	8032.59	200.954	2.50173	12.9716	-27.4902	0.421898	-0.734519			0	6560	32	193	12599	7630.78	8157.18	526.409	6.45332	12.9939	-26.3651	0.589781	-0.620305			0	5427	92	174	9282.9	7273.07
1276	ErbB2 (Neu; HER2)	Pan	NK054-6	0	7686	36	192	14688	10070.2					0	5352	28	182	9689.68	7831.63										0	7170	37	201	14337.3	8683.59										0	5433	75	172	9215.76	7220.47
1277	ErbB2 (Neu; HER2)	Pan	NK054-7	0	7502	24	198	14806.4	10151.4	11684.9	1533.46	13.1234	13.5124	0	6798	34	189	12784	10332.6	9810.86	521.706	5.31763	13.2602	-16.0382	1.14982	-0.361922			0	7198	56	181	12927	7829.42	7723.12	106.3	1.37639	12.915	-33.9049	0.427662	-0.845601			0	5280	51	183	9569.07	7497.28
1278	ErbB2 (Neu; HER2)	Pan	NK054-7	0	9968	30	194	19279.7	13218.4					0	6415	30	180	11493	9289.16										0	6596	46	192	12576	7616.82										0	5594	58	175	9688	7590.46
1279	ErbB2 (Neu; HER2)	Y735	PK614	0	14602	44	236	34356.9	23555.4	23513.3	42.1787	0.179383	14.5212	0	9617	36	220	21078.2	17036.3	17805.7	769.344	4.32078	14.1201	-24.2738	0.185391	-0.672518			0	12386	50	249	30716.6	18603.9	18249.1	354.81	1.94426	14.1555	-22.3875	0.094858	-0.483404			0	8692	59	221	19078.9	14948.2
1280	ErbB2 (Neu; HER2)	Y735	PK614	0	14126	38	243	34233.8	23471.1					0	10205	36	226	22981.9	18575										0	11884	66	250	29545	17894.3										0	9181	62	236	21520.8	16861.4
1281	ErbB2 (Neu; HER2)	Y877	PK615	0	9067	36	224	20229.4	13869.5	14137.6	268.053	1.89603	13.7872	0	6641	30	214	14147.5	11434.7	12320.7	885.99	7.19109	13.5888	-12.8516	0.707081	-0.278868			0	10054	56	213	21295.7	12898	13354.3	456.228	3.41634	13.705	-5.54006	0.958902	-0.0880642			0	6180	48	211	12938.5	10137.2
1282	ErbB2 (Neu; HER2)	Y877	PK615	0	9996	38	211	21011.4	14405.6					0	7962	30	206	16339.9	13206.7										0	10472	60	219	22802.3	13810.5										0	5986	40	221	13140.7	10295.6
1283	ErbB2 (Neu; HER2)	Y1248	06-229	0	8690	33	187	16188.6	11099.1	10778.8	320.273	2.97132	13.3959	0	7316	40	175	12733	10291.4	9898.02	393.357	3.97409	13.2729	-8.17131	0.849975	-0.126928			0	7775	40	196	15160.6	9182.22	8900.64	281.573	3.16351	13.1197	-17.4241	0.352089	-0.380277			0	5984	50	172	10206.5	7996.69
1284	ErbB2 (Neu; HER2)	Y1248	06-229	0	8144	30	188	15254.3	10458.5					0	6871	34	172	11759.6	9504.67										0	7950	44	180	14230.8	8619.07										0	5899	44	178	10421.9	8165.47
1285	ErbB2 (Neu; HER2)	Y1248	PK613	0	9360	42	251	23388.2	16035.2	15734.6	300.551	1.91012	13.9417	0	7076	40	245	17238.2	13932.7	13834.6	98.1128	0.709186	13.756	-12.0756	0.216909	-0.263146			0	9064	50	253	22805.4	13812.4	14305.1	492.683	3.44411	13.8042	-9.08489	0.589356	-0.164761			0	5534	44	242	13285.8	10409.3
1286	ErbB2 (Neu; HER2)	Y1248	PK613	0	9266	40	244	22511.4	15434.1					0	7297	34	234	16995.4	13736.5										0	9772	38	251	24432.3	14797.8										0	5481	50	230	12491.3	9786.82
1287	ERBB2IP (Erbin)	Y1104	PN513	0	8318	36	260	21533.2	14763.4	14500.4	262.959	1.81346	13.8238	0	6844	30	233	15876.6	12832.2	13184.2	351.966	2.66961	13.6865	-9.07743	0.49387	-0.171794			0	8500	42	269	22752	13780.1	14338.8	558.712	3.89651	13.8076	-1.11435	5.12404	0.00910625			0	4895	36	260	12633.4	9898.16
1288	ERBB2IP (Erbin)	Y1104	PN513	0	7954	28	262	20766.1	14237.5					0	6930	38	243	16747.6	13536.1										0	9021	44	274	24597	14897.5										0	5234	42	259	13447.3	10535.8
1289	ErbB3 (HER3)	Pan	NK231	0	3606	24	161	5767.02	3953.93	3827.37	126.557	3.30662	11.9021	0	5842	30	138	8020.56	6482.58	4931.01	1551.56	31.4654	12.2677	28.8355	1.20588	0.809363			0	4714	32	159	7444.38	4508.79	3948.88	559.905	14.1788	11.9472	3.17524	5.50681	0.0519038			0	4194	38	158	6566.48	5144.78
1290	ErbB3 (HER3)	Pan	NK231	0	3241	28	168	5397.84	3700.81					0	2433	30	174	4181.22	3379.45										0	3600	36	157	5595.48	3388.98										0	2314	30	173	3951.32	3095.82
1291	ErbB3 (HER3)	Pan	NK231-2	0	4931	30	194	9507.94	6518.74	6583.92	65.181	0.990002	12.6847	0	3445	24	190	6499.9	5253.51	5375.6	122.093	2.27125	12.3922	-18.3526	0.1777	-0.396023			0	4156	30	207	8540.82	5172.86	5205.89	33.0268	0.634413	12.3459	-20.9299	0.077612	-0.488715			0	4143	64	180	7342.2	5752.55
1292	ErbB3 (HER3)	Pan	NK231-2	0	4972	24	196	9698.08	6649.1					0	3687	30	186	6802.02	5497.7										0	4078	36	214	8649.88	5238.91										0	3881	40	196	7528.36	5898.4
1293	ErbB3 (HER3)	Pan	NK231-3	0	7264	22	181	13108	8986.99	9317.14	330.149	3.54346	13.1857	0	5380	22	177	9483.66	7665.12	8641.19	976.069	11.2955	13.077	-7.25497	2.04535	-0.0919134			0	8516	50	194	16424	9947.44	10259.6	312.183	3.04283	13.3247	10.116	0.651075	0.219869			0	6790	198	166	10942.7	8573.52
1294	ErbB3 (HER3)	Pan	NK231-3	0	7638	32	185	14071.1	9647.29					0	6602	28	181	11898.9	9617.26										0	9090	46	193	17454.9	10571.8										0	6515	230	164	10307.4	8075.76
1295	ErbB3 (HER3)	Pan	NK231-4	0	8319	28	190	15752.9	10800.4	9857.08	943.27	9.56946	13.2669	0	6966	22	199	13818.6	11168.8	10255.7	913.042	8.90274	13.3241	4.04435	4.56741	0.199246			0	8140	32	209	16945.7	10263.4	9583.81	679.59	7.09103	13.2264	-2.7719	6.01049	-0.0399156			0	6396	198	155	9606.9	7526.92
1296	ErbB3 (HER3)	Pan	NK231-4	0	7500	28	174	13001.3	8913.81					0	5862	24	198	11559.2	9342.69										0	7858	38	188	14701.6	8904.22										0	6454	186	163	10216.8	8004.8
1297	ErbB3 (HER3)	Y1289	PK616	0	8228	32	165	13523.4	9271.78	9949.26	677.479	6.80934	13.2804	0	5814	26	177	10244.8	8280.27	8393.26	112.985	1.34613	13.035	-15.6394	0.52147	-0.339233			0	6660	36	173	11459.5	6940.61	7379.65	439.039	5.94932	12.8493	-25.8268	0.494008	-0.60874			0	6202	172	171	10311.3	8078.81
1298	ErbB3 (HER3)	Y1289	PK616	0	7939	31	196	15499.7	10626.7					0	6332	30	167	10524.3	8506.24										0	7010	32	185	12909.3	7818.69										0	5758	168	155	8664.5	6788.56
1299	ErbB3 (HER3)	Y1307	PK617	0	7760	25	198	15315.3	10500.3	10182.4	317.883	3.12188	13.3138	0	4471	27	194	8621.36	6968.17	7408.77	440.607	5.94709	12.855	-27.2397	0.332932	-0.720153			0	5809	40	204	11768.8	7127.9	7507.03	379.124	5.05025	12.874	-26.2744	0.31103	-0.62066			0	5393	166	190	9931.3	7781.09
1300	ErbB3 (HER3)	Y1307	PK617	0	7220	26	200	14388	9864.56					0	5032	26	194	9711.64	7849.38										0	6146	33	213	13020.7	7886.15										0	5690	140	199	11044.5	8653.27
1301	ErbB3 (HER3)	Y1328	PK618	0	6588	34	179	11731.7	8043.35	8243.02	199.67	2.4223	13.009	0	4902	32	184	8960.8	7242.52	6938.93	303.593	4.37521	12.7605	-15.8206	0.429663	-0.332419			0	5194	36	206	10625.5	6435.46	6104.47	330.989	5.42207	12.5757	-25.9434	0.302365	-0.618614			0	4014	129	171	6643.35	5205.01
1302	ErbB3 (HER3)	Y1328	PK618	0	6794	28	182	12314.1	8442.69					0	4803	30	172	8209.56	6635.33										0	5157	32	186	9532.5	5773.48										0	4320	112	148	6227.84	4879.46
1303	ErbB4 (HER4)	Pan	AP7631a	0	7507	28	186	13910.9	9537.48	9403.28	134.208	1.42725	13.1989	0	5444	36	184	9950.72	8042.62	7817.04	225.581	2.88576	12.9324	-16.869	0.255677	-0.373193			0	6510	42	182	11771.8	7129.72	8592.56	1462.84	17.0245	13.0689	-8.62119	2.14028	-0.172034			0	5464	108	181	9694.36	7595.45
1304	ErbB4 (HER4)	Pan	AP7631a	0	6856	28	198	13519.4	9269.07					0	5424	26	174	9392.52	7591.45										0	8554	40	195	16602.3	10055.4										0	5341	68	176	9280.48	7271.17
1305	ErbB4 (HER4)	Pan	NK235-1	0	5685	27	180	10184.4	6982.53	7562.56	580.026	7.66971	12.8847	0	5066	32	157	7903.38	6387.86	6532.72	144.854	2.21736	12.6735	-13.6176	0.726051	-0.260518			0	6502	42	153	9883.8	5986.25	6499.83	513.572	7.90132	12.6662	-14.0521	1.10809	-0.308486			0	5284	62	155	8094.1	6341.66
1306	ErbB4 (HER4)	Pan	NK235-1	0	6624	26	180	11876.4	8142.58					0	5003	26	166	8261.82	6677.57										0	7064	46	165	11579.7	7013.4										0	4966	69	151	7394.47	5793.5
1307	ErbB4 (HER4)	Pan	NK235-2	0	8604	30	235	20148.9	13814.3	13824.5	10.2019	0.0737957	13.7549	0	7093	32	218	15393	12441.3	12213.6	227.715	1.86444	13.5762	-11.6526	0.166335	-0.242356			0	7380	40	224	16441.6	9958.07	11935.2	1977.13	16.5655	13.5429	-13.6659	1.21758	-0.277999			0	5600	60	218	12077.2	9462.38
1308	ErbB4 (HER4)	Pan	NK235-2	0	9244	30	219	20178.7	13834.7					0	6680	30	223	14829.5	11985.9										0	9617	46	240	22970.4	13912.3										0	5830	92	205	11762.9	9216.13
1309	ErbB4 (HER4)	Pan	NK235-3	0	10535	36	204	21418	14684.4	14237.8	446.61	3.1368	13.7974	0	6918	44	195	13404.3	10834	11029.6	195.66	1.77395	13.4291	-22.5327	0.217939	-0.581345			0	8476	40	224	18896.6	11445	11624.5	179.537	1.54446	13.5049	-18.3538	0.255056	-0.394372			0	6214	47	217	13382.4	10485
1310	ErbB4 (HER4)	Pan	NK235-3	0	9216	31	219	20115.2	13791.2					0	7191	32	194	13888.5	11225.3										0	8714	52	225	19489.5	11804.1										0	6308	48	213	13333.8	10446.9
1311	ErbB4 (HER4)	Y733	PK619	0	5227	40	200	10374	7112.52	7245.55	133.029	1.83601	12.8229	0	2616	36	194	5005.2	4045.43	4011.12	34.31	0.855373	11.9698	-44.6403	0.0602904	-1.39885			0	3690	38	205	7486.6	4534.36	4683.32	148.963	3.18071	12.1933	-35.3625	0.141866	-0.909178			0	2233	46	212	4636.44	3632.61
1312	ErbB4 (HER4)	Y733	PK619	0	5071	42	214	10762.1	7378.58					0	2519	34	198	4920.3	3976.81										0	4106	56	197	7978.5	4832.28										0	2720	38	211	5659.02	4433.79
1313	ErbB4 (HER4)	Y875	PK620	0	8548	28	224	19084.8	13084.7	13488.4	403.619	2.99235	13.7194	0	7444	32	209	15491.1	12520.6	12129.6	390.98	3.22336	13.5662	-10.0735	0.617034	-0.195307			0	8868	66	213	18748.3	11355.1	11432.8	77.6945	0.679574	13.4809	-15.2389	0.240957	-0.317525			0	5776	44	202	11578.6	9071.76
1314	ErbB4 (HER4)	Y875	PK620	0	9920	36	205	20262.2	13892					0	6952	36	210	14523.6	11738.6										0	8746	68	219	19004.8	11510.5										0	5574	54	214	11812.8	9255.22
1315	ERF	T526	PN584	0	8782	30	240	21004.8	14401.1	14005.3	395.796	2.82604	13.7737	0	6484	34	232	14964	12094.6	12043.2	51.3639	0.426497	13.5559	-14.0097	0.232163	-0.312563			0	8590	46	249	21274.6	12885.2	13256.1	370.869	2.79772	13.6944	-5.34914	1.05134	-0.0841462			0	5478	50	220	11941.6	9356.14
1316	ERF	T526	PN584	0	8513	30	234	19850.2	13609.5					0	6597	32	226	14836.9	11991.8										0	9156	47	247	22499.2	13627										0	4910	54	235	11411.6	8940.89
1317	ERK1 (MAPK3; ERT2)	Pan	AP7500a	0	7234	26	235	16938.8	11613.4	12928.2	1314.82	10.1702	13.6582	0	7846	40	211	16470.7	13312.3	13393.8	81.4468	0.608095	13.7093	3.60089	2.99322	0.17052			0	8638	40	243	20893.1	12654.2	12339.6	314.654	2.54996	13.591	-4.55305	2.79376	-0.0693272			0	5606	66	214	11855.6	9288.76
1318	ERK1 (MAPK3; ERT2)	Pan	AP7500a	0	8950	34	233	20774.3	14243.1					0	7536	26	222	16672.2	13475.2										0	8835	50	226	19854.1	12024.9										0	6187	48	222	13628.6	10677.9
1319	ERK1 (MAPK3; ERT2)	Pan	KAP-MA001	0	6162	22	195	11973	8208.81	9550.24	1341.42	14.046	13.2213	0	6327	26	198	12476	10083.6	9504.06	579.584	6.09828	13.2143	-0.483508	41.6627	0.0872029			0	7649	34	176	13402.4	8117.34	9590.68	1473.34	15.3622	13.2274	0.423913	69.373	0.0269877			0	5982	172	167	9702.7	7601.98
1320	ERK1 (MAPK3; ERT2)	Pan	KAP-MA001	0	8088	24	197	15886.1	10891.7					0	6720	28	165	11041.8	8924.48										0	9406	38	195	18267.6	11064										0	5848	181	165	9350.55	7326.07
1321	ERK1 (MAPK3; ERT2)	Pan	NK055-1	0	4700	30	140	6538	4482.52	4400.07	82.4515	1.87387	12.1033	0	4618	32	134	6145.24	4966.86	4585.12	381.734	8.32549	12.1627	4.20572	2.42511	0.256069			0	5244	40	148	7701.92	4664.77	7466	2801.23	37.5198	12.8661	69.6799	0.565352	1.1029			0	6826	57	183	12387.3	9705.32
1322	ERK1 (MAPK3; ERT2)	Pan	NK055-1	0	4142	26	153	6297.48	4317.62					0	3852	28	136	5200.64	4203.39										0	9154	40	186	16952	10267.2										0	5962	46	194	11477	8992.16
1323	ERK1 (MAPK3; ERT2)	Pan	NK055-2	0	6615	28	228	15018.4	10296.7	10551.3	254.512	2.41215	13.3651	0	4542	36	215	9687.9	7830.19	8473.65	643.452	7.59356	13.0488	-19.6906	0.508146	-0.469304			0	4575	40	244	11065.4	6701.91	6813.15	111.245	1.6328	12.7341	-35.4278	0.114175	-0.898181			0	4076	44	254	10241.3	8023.95
1324	ERK1 (MAPK3; ERT2)	Pan	NK055-2	0	6593	26	240	15760.8	10805.8					0	4657	34	244	11280.1	9117.1										0	4898	33	235	11432.8	6924.4										0	4470	46	244	10794.6	8457.44
1325	ERK1 (MAPK3; ERT2)	Pan	NK055-3	0	8175	32	186	15146	10384.2	10232	152.219	1.48767	13.3208	0	6694	30	169	11262.2	9102.58	8953.27	149.307	1.66763	13.1282	-12.4975	0.252474	-0.247284			0	8418	40	204	17091.1	10351.5	9532.6	818.863	8.59013	13.2187	-6.83518	1.4744	-0.128382			0	6094	201	186	10961	8587.83
1326	ERK1 (MAPK3; ERT2)	Pan	NK055-3	0	7894	32	187	14701.9	10079.8					0	6009	24	182	10892.7	8803.97										0	6885	34	210	14387.1	8713.74										0	6650	192	166	10720.3	8399.25
1327	ERK1 (MAPK3; ERT2)	Pan	NK055-4	0	4476	25	171	7611.21	5218.32	6550.46	1332.14	20.3365	12.6774	0	6119	26	150	9139.5	7386.95	6816.29	570.661	8.37202	12.7348	4.05818	7.07425	0.226363			0	6540	32	179	11649.3	7055.56	6904.54	151.022	2.18729	12.7533	5.40592	4.16651	0.115642			0	5314	120	146	7583.24	5941.4
1328	ERK1 (MAPK3; ERT2)	Pan	NK055-4	0	7404	34	156	11497.2	7882.6					0	4890	30	159	7727.4	6245.63										0	6636	38	169	11150.6	6753.52										0	6532	140	147	9396.24	7361.87
1329	ERK1 (MAPK3; ERT2)	Pan	NK055-5	0	5569	30	164	9083.96	6228.06	6994	765.943	10.9514	12.7719	0	3874	24	165	6352.5	5134.37	5219.52	85.1486	1.63135	12.3497	-25.3714	0.495943	-0.630518			0	6465	30	194	12483.9	7561.04	6452.77	1108.27	17.1752	12.6557	-7.73812	3.63481	-0.162144			0	4660	170	154	6914.6	5417.53
1330	ERK1 (MAPK3; ERT2)	Pan	NK055-5	0	6146	28	185	11318.3	7759.94					0	4130	28	160	6563.2	5304.67										0	5382	34	165	8824.2	5344.49										0	5446	158	164	8672.32	6794.69
1331	ERK1 (MAPK3; ERT2)	Pan	NK055-6	0	34	12	201	44.22	30.3177	34.589	4.27135	12.3489	5.11224	0	36	12	205	49.2	39.7656	37.745	2.02061	5.35332	5.23821	9.12424	1.94013	0.691863			0	50	19	201	62.31	37.7389	46.1848	8.44597	18.2873	5.52935	33.5251	0.913828	0.429848			0	116	56	215	129	101.07
1332	ERK1 (MAPK3; ERT2)	Pan	NK055-6	0	36	10	218	56.68	38.8604					0	38	18	221	44.2	35.7244										0	59	18	220	90.2	54.6308										0	96	44	223	115.96	90.8536
1333	ERK1 (MAPK3)/ERK2 (MAPK1)	T202/T185	11245	0	7544	34	173	12992.3	8907.66	8141.34	766.314	9.41262	12.9911	0	4750	24	170	8034.2	6493.6	7135.37	641.771	8.99422	12.8008	-12.3563	1.48967	-0.228174			0	5715	38	168	9537.36	5776.43	6850.12	1073.7	15.6741	12.7419	-15.8596	1.5818	-0.350606			0	5372	67	177	9389.85	7356.86
1334	ERK1 (MAPK3)/ERK2 (MAPK1)	T202/T185	11245	0	6282	28	172	10756.9	7375.03					0	5586	24	173	9622.26	7777.14										0	6854	40	192	13082.9	7923.82										0	5546	58	167	9164.96	7180.67
1335	ERK1 (MAPK3; ERT2)	T202+Y204	PK621	0	7236	26	212	15285.2	10479.7	9950.06	529.634	5.32292	13.2805	0	5450	28	185	10030.7	8107.26	8303.56	196.298	2.36403	13.0195	-16.5476	0.464535	-0.367			0	7934	48	211	16639.5	10077.9	9646.66	431.244	4.4704	13.2358	-3.04871	3.21229	-0.0455831			0	6018	104	183	10822.6	8479.43
1336	ERK1 (MAPK3; ERT2)	T202+Y204	PK621	0	6698	28	206	13740.2	9420.42					0	5684	30	186	10516.4	8499.86										0	7889	46	194	15215.4	9215.42										0	5788	82	186	10613.2	8315.32
1337	ERK1 (MAPK3; ERT2)	Y204+T207	PK866	0	8955	42	238	21212.9	14543.8	14613.9	70.0762	0.479518	13.8351	0	7850	38	203	15858.4	12817.4	12176.4	641.067	5.26485	13.5718	-16.6795	0.344397	-0.396241			0	8014	60	233	18532.8	11224.6	12826.6	1601.98	12.4895	13.6469	-12.2295	1.06047	-0.241361			0	6278	58	191	11880.2	9308.03
1338	ERK1 (MAPK3; ERT2)	Y204+T207	PK866	0	9228	36	233	21417.4	14684					0	6796	32	211	14272	11535.3										0	10960	82	219	23822.8	14428.6										0	5708	53	193	10914.1	8551.14
1339	ERK1 (MAPK3)/ERK2 (MAPK1)	Y204/Y187	11246	0	3512	38	184	6392.16	4382.53	5001.88	619.353	12.3824	12.2883	0	3811	34	186	7025.22	5678.1	4894.25	783.844	16.0156	12.2569	-2.15181	13.1973	0.0862194			0	4648	35	216	9964.08	6034.88	4507.93	1526.95	33.8725	12.1382	-9.875	4.68404	-0.223123			0	4864	52	196	9431.52	7389.51
1340	ERK1 (MAPK3)/ERK2 (MAPK1)	Y204/Y187	11246	0	4438	30	186	8198.88	5621.24					0	3160	40	163	5085.6	4110.41										0	2672	40	187	4921.84	2980.98										0	6116	62	202	12229.1	9581.38
1341	ERK1 (MAPK3; ERT2)	Y204	PK864	0	20561	46	268	54980.2	37695	39255.4	1560.38	3.97495	15.2606	0	19429	48	274	53103.9	42921	42161.2	759.758	1.80203	15.3636	7.40241	0.780418	0.190171			0	17142	56	278	47499.1	28768.4	32304.1	3535.69	10.945	14.9794	-17.7074	0.842584	-0.342383			0	15978	62	257	40904.1	32048
1342	ERK1 (MAPK3; ERT2)	Y204	PK864	0	21690	42	275	59532	40815.8					0	19449	46	264	51223.9	41401.5										0	20463	58	290	59174.5	35839.8										0	16234	60	278	44963.7	35228.7
1343	ERK1 (MAPK3; ERT2)	Y204	sc-7383	0	9214	42	235	21554.2	14777.8	13564.3	1213.46	8.94598	13.7275	0	6520	34	219	14204.3	11480.6	11427.9	52.7056	0.461202	13.4803	-15.7505	0.597264	-0.36292			0	8551	58	240	20383.2	12345.4	11397	948.372	8.32125	13.4764	-15.9778	1.0807	-0.335742			0	5012	50	231	11462.2	8980.55
1344	ERK1 (MAPK3; ERT2)	Y204	sc-7383	0	7540	34	240	18014.4	12350.9					0	6315	32	224	14073.9	11375.2										0	7482	46	232	17251.5	10448.6										0	5478	40	237	12888.1	10097.7
1345	ERK1 (MAPK3; ERT2)	T207	PK865	0	8500	38	243	20562.7	14098	13999	98.9679	0.706964	13.773	0	6482	32	218	14061	11364.7	11807.2	442.433	3.74716	13.5274	-15.6571	0.284479	-0.362147			0	8972	58	239	21304.5	12903.3	13488.2	584.828	4.33587	13.7194	-3.64873	1.38208	-0.0467196			0	5058	50	223	11167.8	8749.9
1346	ERK1 (MAPK3; ERT2)	T207	PK865	0	8337	28	244	20274	13900					0	6919	30	220	15155.8	12249.6										0	9628	66	243	23235.7	14073										0	4668	62	231	10639.9	8336.24
1347	ERK1 (MAPK3; ERT2)	S265	PK878	0	7652	34	235	17902.3	12274	12262.5	11.5388	0.0940987	13.582	0	6416	28	218	13925.8	11255.5	10652.2	603.306	5.66369	13.3789	-13.1318	0.438461	-0.277805			0	7414	44	235	17319.5	10489.8	10572.7	82.885	0.783955	13.3681	-13.7798	0.0637203	-0.284961			0	4462	42	227	10033.4	7861.08
1348	ERK1 (MAPK3; ERT2)	S265	PK878	0	7732	30	232	17868.6	12250.9					0	5794	38	216	12433	10048.9										0	7284	44	243	17593.2	10655.6										0	4459	46	230	10149.9	7952.36
1349	ERK1 (MAPK3; ERT2)	S283	PK879	0	7304	32	251	18252.7	12514.3	13208.4	694.139	5.25529	13.6892	0	6090	28	225	13639.5	11024.1	10904.6	119.455	1.09545	13.4126	-17.4419	0.364108	-0.413192			0	6890	36	241	16518.1	10004.4	10092.7	88.2633	0.874527	13.301	-23.5884	0.259865	-0.536328			0	4283	36	226	9598.22	7520.12
1350	ERK1 (MAPK3; ERT2)	S283	PK879	0	8556	36	238	20277.6	13902.5					0	5760	33	233	13343.9	10785.1										0	7044	40	240	16809.6	10181										0	4265	38	234	9891.18	7749.65
1351	ERK2 (MAPK1; ERT1)	Pan	AP7501a	0	6866	24	171	11699.8	8021.52	8239.19	217.674	2.64194	13.0083	0	5290	25	174	9161.1	7404.41	8004.56	600.154	7.49765	12.9666	-2.8477	3.56062	0.0352127			0	8690	38	182	15746.6	9537.16	9100.03	437.131	4.80363	13.1517	10.4486	0.71259	0.221918			0	6178	200	144	8608.32	6744.54
1352	ERK2 (MAPK1; ERT1)	Pan	AP7501a	0	6520	28	190	12334.8	8456.87					0	6007	26	178	10646.2	8604.72										0	7154	38	201	14303.2	8662.9										0	5904	202	170	9693.4	7594.69
1353	ERK2 (MAPK1; ERT1)	Pan	KAP-MA007E	0	5391	24	262	14061.5	9640.74	10030.5	389.721	3.88538	13.2921	0	4424	30	243	10677.4	8629.97	8163.52	466.446	5.71379	12.995	-18.6127	0.515733	-0.43179			0	3136	46	254	7848.6	4753.61	5279.62	526.015	9.96312	12.3662	-47.3638	0.292386	-1.32973			0	2806	36	249	6897.3	5403.97
1354	ERK2 (MAPK1; ERT1)	Pan	KAP-MA007E	0	5456	28	280	15198.4	10420.2					0	3876	36	248	9523.2	7697.08										0	3742	41	259	9585.59	5805.64										0	2834	48	239	6658.54	5216.91
1355	ERK2 (MAPK1; ERT1)	Pan	NK056-2	0	7075	26	168	11842.3	8119.22	8605.29	486.07	5.64851	13.071	0	5337	24	194	10307.2	8330.76	8695.59	364.834	4.19562	13.0861	1.04938	9.3809	0.133234			0	7304	32	199	14471.3	8764.72	9229.96	465.234	5.04048	13.1721	7.25962	1.47239	0.161827			0	6079	164	160	9464	7414.96
1356	ERK2 (MAPK1; ERT1)	Pan	NK056-2	0	7038	22	189	13260.2	9091.36					0	5926	26	190	11210	9060.42										0	8086	42	199	16007.6	9695.19										0	5962	156	160	9289.6	7278.32
1357	ERK2 (MAPK1; ERT1)	Pan	NK056-3	0	6069	30	166	10024.7	6873.07	7137.92	264.858	3.71058	12.8013	0	5515	26	166	9111.74	7364.52	7223.39	141.128	1.95376	12.8185	1.19733	4.73081	0.149236			0	6576	39	174	11374.4	6889.04	6656.74	232.302	3.48973	12.7006	-6.74077	1.06817	-0.138823			0	5609	140	162	8859.78	6941.56
1358	ERK2 (MAPK1; ERT1)	Pan	NK056-3	0	6455	28	168	10797.4	7402.78					0	5373	30	164	8762.52	7082.26										0	5536	40	193	10607.3	6424.44										0	5050	132	165	8114.7	6357.8
1359	ERK2 (MAPK1; ERT1)	Pan	NK056-4	0	6522	28	171	11104.7	7613.52	7358.24	255.28	3.46931	12.8451	0	4934	26	159	7803.72	6307.32	6691.75	384.434	5.74489	12.7082	-9.05781	1.01727	-0.126794			0	6460	48	188	12054.6	7301	6591.6	709.401	10.7622	12.6864	-10.4184	1.366	-0.222366			0	4880	96	155	7415.2	5809.74
1360	ERK2 (MAPK1; ERT1)	Pan	NK056-4	0	6271	30	166	10360.1	7102.96					0	5176	26	170	8755	7076.18										0	4908	52	200	9712	5882.2										0	5062	92	156	7753.2	6074.56
1361	ERK2 (MAPK1; ERT1)	T185+Y187	PK622	0	9012	28	173	15542.3	10656	11471.5	815.52	7.1091	13.4858	0	7450	28	179	13285.4	10737.8	12822.3	2084.5	16.2568	13.6464	11.7757	1.98425	0.37314			0	11480	38	205	23456.1	14206.5	14115.8	90.6496	0.642183	13.785	23.0521	0.336251	0.4607			1	6193	55	130	7979.4	6251.79
1362	ERK2 (MAPK1; ERT1)	T185+Y187	PK622	0	9364	30	192	17921.3	12287					0	11090	46	167	18443.5	14906.8										0	10968	45	212	23156.8	14025.2										0	10661	100	194	20488.3	16052.4
1363	ERK2 (MAPK1; ERT1)	Y263+S266	PK880	0	5902	28	154	9045.96	6202	6021.97	180.034	2.98963	12.556	0	4276	28	155	6584.4	5321.81	4856.18	465.63	9.5884	12.2456	-19.359	0.649725	-0.421987			0	6204	48	164	10095.8	6114.68	6283.22	168.544	2.68244	12.6173	4.33882	1.30728	0.0913086			0	4364	56	172	7409.76	5805.48
1364	ERK2 (MAPK1; ERT1)	Y263+S266	PK880	0	5159	26	166	8520.78	5841.93					0	3490	30	157	5432.2	4390.55										0	5960	42	180	10652.4	6451.77										0	4333	42	160	6865.6	5379.14
1365	ERK3 (MAPK6)	Pan	AP7502a	0	5875	26	178	10411.2	7138.04	7566.39	428.349	5.6612	12.8854	0	5376	32	169	9031.36	7299.55	7591.79	292.237	3.84938	12.8902	0.335655	28.3344	0.123485			0	7018	38	191	13331.8	8074.58	8369.72	295.14	3.52628	13.031	10.6176	0.865305	0.22216			0	5918	58	179	10489.4	8218.35
1366	ERK3 (MAPK6)	Pan	AP7502a	0	6402	30	183	11660.8	7994.74					0	5604	30	175	9754.5	7884.02										0	7993	45	180	14306.4	8664.86										0	5384	58	179	9533.54	7469.44
1367	ERK3 (MAPK6)	Pan	sc-10787	0	5948	25	190	11253.7	7715.65	8420.79	705.137	8.37376	13.0397	0	5400	36	175	9387	7586.99	8272.71	685.715	8.28888	13.0141	-1.75853	9.47534	0.0623775			0	7190	48	198	14141.2	8564.78	8696.71	131.926	1.51696	13.0863	3.27709	3.01814	0.0815054			0	5842	52	204	11811.6	9254.28
1368	ERK3 (MAPK6)	Pan	sc-10787	0	7156	38	187	13310.7	9125.93					0	6122	32	182	11083.8	8958.42										0	7720	48	190	14576.8	8828.63										0	5596	58	185	10245.3	8027.1
1369	ERK3 (MAPK6)	S189	PK623	0	10118	32	195	19667.7	13484.4	11922.6	1561.74	13.099	13.5414	0	7662	36	177	13498	10909.7	10606.5	303.229	2.85891	13.3727	-11.0392	1.44557	-0.214912			0	8898	44	189	16734.1	10135.2	10447.9	312.722	2.99315	13.3509	-12.3686	1.30105	-0.251802			0	6564	54	180	11718	9180.95
1370	ERK3 (MAPK6)	S189	PK623	0	7946	34	191	15111.9	10360.9					0	7277	34	176	12747.7	10303.2										0	9606	54	186	17766.7	10760.6										0	5778	60	193	11035.7	8646.41
1371	ERK4 (MAPK4)	Pan	AP7503a	0	5343	36	204	10826.3	7422.61	6810.38	612.233	8.98971	12.7335	0	2710	30	181	4850.8	3920.63	4420.73	500.097	11.3125	12.1101	-35.0883	0.578605	-0.986544			0	3486	54	195	6692.4	4053.34	3653.27	400.071	10.951	11.835	-46.3571	0.430155	-1.3034			0	1873	46	184	3361.68	2633.85
1372	ERK4 (MAPK4)	Pan	AP7503a	0	4614	25	197	9040.33	6198.14					0	3054	25	201	6088.29	4920.83										0	2612	42	209	5371.3	3253.2										0	1769	38	196	3392.76	2658.2
1373	ERK4 (MAPK4)	S186	PK624	0	8398	32	187	15644.4	10726	10705.6	20.3901	0.190462	13.3861	0	6176	36	177	10867.8	8783.84	8963.03	179.188	1.99919	13.1298	-16.2771	0.134524	-0.363494			0	9985	52	184	18276.7	11069.5	9599.92	1469.62	15.3086	13.2288	-10.3275	1.50076	-0.207144			0	5394	64	173	9220.9	7224.49
1374	ERK4 (MAPK4)	S186	PK624	0	8413	34	186	15584.9	10685.2					0	6320	36	180	11311.2	9142.22										0	6932	48	195	13423.8	8130.3										0	4932	54	191	9316.98	7299.77
1375	ERK5 (MAPK7; BMK)	Pan	AP7504a	0	4767	28	220	10425.8	7148.04	7247.56	99.5232	1.3732	12.8233	0	3874	28	201	7730.46	6248.1	5479.92	768.18	14.0181	12.4199	-24.3894	0.631064	-0.599322			0	4543	44	206	9267.94	5613.25	7066.44	1453.19	20.5646	12.7868	-2.49864	8.7799	-0.0447494			0	2936	42	195	5643.3	4421.48
1376	ERK5 (MAPK7; BMK)	Pan	AP7504a	0	5234	32	206	10716.1	7347.08					0	3494	24	168	5829.6	4711.74										0	5797	32	244	14066.6	8519.62										0	2547	86	170	4183.7	3277.89
1377	ERK5 (MAPK7; BMK)	Pan	NK206-4	0	11104	30	289	32003.9	21942.2	21387.2	554.988	2.59495	14.3845	0	9928	38	259	25615.1	20703.3	20504.7	198.586	0.96849	14.3237	-4.12633	0.863586	-0.0612668			0	8073	44	272	21838.9	13227	13300.8	73.7577	0.554537	13.6992	-37.8094	0.0832992	-0.952542			0	6878	64	266	18125.2	14201
1378	ERK5 (MAPK7; BMK)	Pan	NK206-4	0	11184	54	273	30384.9	20832.2					0	9477	32	266	25123.7	20306.1										0	8014	42	277	22082.4	13374.5										0	7286	70	252	18184.3	14247.3
1379	ERK5 (MAPK7; BMK)	Pan	NK206-5	0	5570	29	188	10417.1	7142.06	7671.53	529.469	6.90175	12.9053	0	4796	34	179	8523.98	6889.46	6858.5	30.9639	0.451467	12.7437	-10.598	0.69383	-0.173334			0	6469	52	194	12449	7539.89	8701.97	1162.08	13.3542	13.0871	13.4326	1.50798	0.275484			0	4532	181	187	8136.37	6374.77
1380	ERK5 (MAPK7; BMK)	Pan	NK206-5	0	6256	26	192	11961.6	8201					0	4314	26	197	8447.36	6827.53										0	6956	55	236	16286.4	9864.05										0	5284	190	189	9627.66	7543.19
1381	ERK5 (MAPK7; BMK)	Pan	sc-1284	0	5874	36	204	11909.5	8165.29	8599.05	433.758	5.04426	13.07	0	5050	33	205	10284.9	8312.68	7640.29	672.383	8.80048	12.8994	-11.1496	1.24173	-0.196684			0	5934	46	201	11834.9	7167.95	6737.39	430.56	6.3906	12.718	-21.6492	0.528189	-0.49861			0	3221	42	198	6294.42	4931.62
1382	ERK5 (MAPK7; BMK)	Pan	sc-1284	0	6272	28	211	13174.8	9032.81					0	4258	32	204	8621.04	6967.91										0	5193	38	202	10413.1	6306.83										0	3634	74	188	6692.8	5243.75
1383	ERK5 (MAPK7; BMK)	Pan	sc-1285	0	7740	32	231	17805.5	12207.6	12689.7	482.121	3.7993	13.6314	0	6145	37	212	12949	10465.9	11237.4	771.486	6.86533	13.456	-11.4449	0.931824	-0.230721			0	7838	60	231	17967.2	10882.1	10729.8	152.227	1.41873	13.3893	-15.4444	0.337858	-0.324762			0	4814	88	184	8695.84	6813.11
1384	ERK5 (MAPK7; BMK)	Pan	sc-1285	0	8684	30	222	19211.9	13171.9					0	6490	30	230	14858	12008.9										0	7828	66	225	17464.5	10577.6										0	4713	62	226	10511.3	8235.48
1385	ERK5 (MAPK7; BMK)	Pan	sc-398015	0	4677	22	154	7168.7	4914.93	5149.93	234.993	4.56303	12.3303	0	3870	30	153	5875.2	4748.6	4515.52	233.082	5.16179	12.1407	-12.3188	0.789429	-0.197069			0	4940	48	153	7484.76	4533.24	4779.1	245.857	5.14442	12.2225	-7.2002	1.34822	-0.160604			0	3286	146	152	4772.8	3739.45
1386	ERK5 (MAPK7; BMK)	Pan	sc-398015	0	4562	22	173	7854.2	5384.92					0	3580	24	149	5298.44	4282.44										0	5252	34	159	8296.62	5024.96										0	3798	158	147	5350.8	4192.3
1387	ERK5 (MAPK7; BMK)	Y221	PK626	0	5392	24	153	8213.04	5630.95	5092.55	538.396	10.5722	12.3142	0	5404	34	137	7356.9	5946.18	5630.94	315.232	5.5982	12.4592	10.5722	1.52952	0.398586			0	6086	56	136	8200.8	4966.92	5460.95	494.027	9.04655	12.4149	7.23462	2.71179	0.143023			0	4720	104	137	6323.92	4954.74
1388	ERK5 (MAPK7; BMK)	Y221	PK626	0	4280	22	156	6642.48	4554.15					0	4440	26	149	6576.86	5315.71										0	6094	62	163	9832.16	5954.98										0	4856	120	141	6677.76	5231.97
1389	ERp57 (PDIA3)	Pan	NN040-2	0	2554	24	123	3111.9	2133.55	2417.84	284.288	11.758	11.2395	0	2288	20	125	2835	2291.37	2754.23	462.857	16.8053	11.4274	13.9129	2.053	0.523734			0	3805	42	124	4666.12	2826.1	2869.85	43.7531	1.52458	11.4868	18.6954	0.710471	0.330545			0	2908	64	116	3299.04	2584.77
1390	ERp57 (PDIA3)	Pan	NN040-2	0	3368	28	118	3941.2	2702.13					0	3426	24	117	3980.34	3217.09										0	3628	38	134	4810.6	2913.6										0	3520	68	112	3866.24	3029.17
1391	ERp57 (PDIA3)	Pan	SPA-725	0	1510	24	146	2169.56	1487.47	1612.22	124.747	7.73758	10.6548	0	3108	38	100	3070	2481.31	1961.96	519.354	26.4712	10.9381	21.6929	1.57695	0.719731			0	2078	36	125	2552.5	1545.96	1919.96	374.003	19.4797	10.9069	19.0885	1.42585	0.323349			0	1502	50	121	1756.92	1376.53
1392	ERp57 (PDIA3)	Pan	SPA-725	0	2171	24	118	2533.46	1736.97					0	1181	22	154	1784.86	1442.6										0	2991	32	128	3787.52	2293.96										0	2280	42	112	2506.56	1963.87
1393	ERP7 (ER protein PDIA4)	Pan	SPA-720	0	2526	28	122	3047.56	2089.44	2223.04	133.598	6.00971	11.1183	0	1945	26	154	2955.26	2388.57	2313.27	75.3042	3.25531	11.1757	4.05897	2.2826	0.297189			0	3066	38	125	3785	2292.44	2463.11	170.673	6.92917	11.2663	10.7998	1.19807	0.182861			0	2717	46	128	3418.88	2678.66
1394	ERP7 (ER protein PDIA4)	Pan	SPA-720	0	2758	30	126	3437.28	2356.63					0	2411	24	116	2768.92	2237.96										0	3408	37	129	4348.59	2633.78										0	2064	38	126	2552.76	2000.07
1395	ESRRA (ERR1)	S19+S22	PN585	0	6690	28	183	12191.5	8358.59	8887.96	529.367	5.956	13.1176	0	5508	27	181	9920.61	8018.28	8207.91	189.634	2.31038	13.0028	-7.65128	1.08039	-0.0998064			0	7122	65	206	14537.4	8804.78	9631.56	826.779	8.58406	13.2336	8.3669	1.73781	0.184552			0	5473	40	194	10540	8258.01
1396	ESRRA (ERR1)	S19+S22	PN585	0	7182	28	192	13735.7	9417.32					0	5871	34	178	10389.9	8397.55										0	8318	56	209	17267.6	10458.3										0	5402	52	183	9790.5	7670.77
1397	ESYT1	Y822	PN514	0	7264	26	219	15851.2	10867.8	11126.9	259.113	2.32871	13.4418	0	3573	24	204	7239.96	5851.66	7785.06	1933.4	24.8348	12.9265	-30.0337	0.904433	-0.826391			0	7576	56	231	17371.2	10521.1	10881	359.879	3.30741	13.4095	-2.20949	2.55088	-0.0235567			0	4250	36	261	10998.5	8617.26
1398	ESYT1	Y822	PN514	0	7284	32	229	16607.1	11386					0	5418	26	223	12024.2	9718.46										0	8448	50	221	18559.6	11240.9										0	5703	48	212	11988.6	9392.96
1399	Ets-1	S282	PN586	0	6176	28	151	9283.48	6364.85	5636.72	728.125	12.9175	12.4606	0	3578	23	150	5332.5	4309.96	4652.78	342.817	7.368	12.1839	-17.4559	1.1621	-0.357833			0	5001	38	150	7444.5	4508.86	5089.9	581.043	11.4156	12.3134	-9.70064	2.5084	-0.214888			0	5050	52	130	6497.4	5090.66
1400	Ets-1	S282	PN586	0	4681	32	154	7159.46	4908.6					0	3889	26	160	6180.8	4995.6										0	6214	54	152	9363.2	5670.95										0	4344	40	137	5896.48	4619.84
1401	ETV6 (Tel)	S22	PN587	0	14318	41	245	34978.7	23981.7	22029	1952.7	8.86423	14.4271	0	10034	32	231	23104.6	18674.2	21046	2371.83	11.2698	14.3613	-4.46229	4.51203	-0.0722073			0	15397	49	250	38370	23239.3	27122.5	3883.2	14.3173	14.7272	23.1222	1.00256	0.484676			0	7647	74	224	16963.5	13290.8
1402	ETV6 (Tel)	S22	PN587	0	12241	40	240	29282.4	20076.3					0	12315	38	236	28973.7	23417.9										0	17532	60	293	51193	31005.7										0	10492	93	278	28909.2	22650.1
1403	EZH2	T487	PN697	0	18136	44	214	38716.9	26544.7	27562.6	1017.93	3.69314	14.7504	0	13143	32	220	28844.2	23313.2	24711.7	1398.57	5.65954	14.5929	-10.3433	0.904228	-0.249836			0	19740	64	211	41516.4	25144.9	25891.5	746.595	2.88355	14.6602	-6.06246	1.08482	-0.0764195			0	14587	63	224	32533.8	25489.9
1404	EZH2	T487	PN697	0	18414	50	227	41686.3	28580.5					0	14994	38	216	32305	26110.3										0	19258	52	229	43981.7	26638.1										0	15146	70	211	31810.4	24923.1
1405	EZR (Ezrin; VIL2)	Pan	sc-58758	0	5120	32	164	8344.32	5720.95	6575.83	854.881	13.0003	12.683	0	3936	28	161	6291.88	5085.38	5478.88	393.502	7.18216	12.4197	-16.6816	1.20987	-0.343982			0	5076	48	167	8396.76	5085.61	5367.93	282.324	5.25945	12.3902	-18.3684	0.994087	-0.421715			0	3038	38	155	4650	3643.23
1406	EZR (Ezrin; VIL2)	Pan	sc-58758	0	5977	22	182	10838.1	7430.71					0	4569	28	160	7265.6	5872.38										0	5601	48	168	9329.04	5650.26										0	2806	42	175	4837	3789.75
1407	EZR (Ezrin; VIL2)	Y354	11063	0	7910	40	177	13929.9	9550.48	8095.71	1454.78	17.9697	12.9829	0	5293	28	184	9687.6	7829.95	7728.94	101.014	1.30696	12.9161	-4.53043	4.25493	-0.0084481			0	7089	56	192	13503.4	8178.49	8397.69	219.202	2.61026	13.0358	3.73064	5.51648	0.0893457			0	3642	52	169	6067.1	4753.52
1408	EZR (Ezrin; VIL2)	Y354	11063	0	4920	28	198	9686.16	6640.93					0	5354	22	177	9437.64	7627.92										0	6906	66	208	14227.2	8616.89										0	4024	34	186	7421.4	5814.6
1409	EZR (Ezrin; VIL2)	T567	11202	0	152	22	199	258.7	177.367	564.189	386.821	68.5624	9.14003	0	1096	26	100	1070	864.822	809.344	55.4779	6.85468	9.66061	43.4527	1.73561	1.21044			0	1212	28	89	1053.76	638.224	448.663	189.56	42.2501	8.80949	-20.476	5.41181	-0.56245			0	195	34	196	315.56	247.238
1410	EZR (Ezrin; VIL2)	T567	11202	0	1287	26	110	1387.1	951.01					0	1076	28	89	932.72	753.866										0	266	36	186	427.8	259.103										0	892	26	90	779.4	610.653
1411	FADD	Pan	sc-271748	0	1110	22	159	1729.92	1186.05	1330.28	144.232	10.8422	10.3775	0	938	24	155	1416.7	1145.04	1112.63	32.4106	2.91297	10.1198	-16.3614	0.840707	-0.229441			0	1594	36	151	2352.58	1424.87	1368.51	56.357	4.11811	10.4184	2.8744	5.20467	0.00887161			0	1670	184	141	2095.26	1641.62
1412	FADD	Pan	sc-271748	0	1146	20	191	2150.66	1474.51					0	845	20	162	1336.5	1080.22										0	1262	38	177	2166.48	1312.16										0	1475	188	158	2033.46	1593.2
1413	FADD	Pan	sc-6035	0	580	22	162	903.96	619.764	739.904	120.139	16.2372	9.53119	0	361	28	156	519.48	419.867	466.422	46.5549	9.98129	8.86549	-36.9618	0.709339	-0.916221			0	396	38	150	537	325.241	285.007	40.2342	14.1169	8.15485	-61.4804	0.49372	-2.07732			0	241	44	230	453.1	355
1414	FADD	Pan	sc-6035	0	657	36	202	1254.42	860.043					0	389	20	172	634.68	512.977										0	202	35	242	404.14	244.773										0	494	38	194	884.64	693.108
1415	FAK (PTK2)	Pan	sc-558	0	3312	26	139	4567.54	3131.55	3277.91	146.357	4.46496	11.6786	0	2814	26	130	3624.4	2929.4	2910.45	18.9533	0.651217	11.507	-11.2102	0.456384	-0.135244			0	3574	44	141	4977.3	3014.57	3287.04	272.476	8.28939	11.6826	0.279099	45.6983	-0.0133775			0	2609	98	138	3465.18	2714.94
1416	FAK (PTK2)	Pan	sc-558	0	3376	24	149	4994.48	3424.27					0	2676	26	135	3577.5	2891.5										0	4042	44	147	5877.06	3559.52										0	2202	96	134	2822.04	2211.04
1417	FAK (PTK2)	Pan	sc-932	0	1689	26	168	2793.84	1915.49	2045.21	129.724	6.34284	10.998	0	1316	18	162	2102.76	1699.54	1598	101.54	6.35416	10.6421	-21.866	0.580674	-0.432228			0	1556	34	183	2785.26	1686.93	1639.63	47.2962	2.88456	10.6792	-19.8302	0.465321	-0.500483			0	1392	146	184	2292.64	1796.26
1418	FAK (PTK2)	Pan	sc-932	0	1929	18	166	3172.26	2174.93					0	1076	18	175	1851.5	1496.47										0	1338	30	201	2629.08	1592.34										0	1356	143	165	2001.45	1568.12
1419	FAK (PTK2)	Y397	05-0073 (Clone 8F7)	0	5078	30	182	9187.36	6298.95	6231.66	67.2858	1.07974	12.6054	0	4053	26	174	7006.98	5663.35	5702.87	39.5151	0.692898	12.4775	-8.4856	0.2089	-0.0998186			0	4852	48	195	9367.8	5673.73	6823.26	1149.52	16.8472	12.7362	9.49385	1.88826	0.193913			0	4474	46	193	8546.04	6695.75
1420	FAK (PTK2)	Y397	05-0073 (Clone 8F7)	0	4586	22	197	8991.08	6164.38					0	4232	28	169	7104.76	5742.38										0	6942	50	191	13163.7	7972.78										0	4922	42	201	9808.8	7685.11
1421	FAK (PTK2)	Y397	07-012	0	10026	38	234	23371.9	16024	16675.1	651.042	3.90428	14.0254	0	9949	38	214	21209.5	17142.5	17461.3	318.796	1.82573	14.0919	4.71496	1.21528	0.181277			0	14336	52	235	33567.4	20330.5	20060.1	270.429	1.34809	14.292	20.3006	0.258731	0.426203			0	8490	62	224	18878.7	14791.3
1422	FAK (PTK2)	Y397	07-012	0	10391	34	244	25271.1	17326.1					0	9196	30	240	21998.4	17780.1										0	13970	66	235	32674.4	19789.7										0	9238	44	246	22617.2	17720.4
1423	FAK (PTK2)	Y397	PK627	0	5952	25	179	10609.3	7273.87	8213.28	939.413	11.4377	13.0037	0	4714	24	173	8113.7	6557.85	7087.25	529.392	7.46964	12.791	-13.7099	1.3791	-0.268669			0	7226	40	181	13006.7	7877.66	8478.15	600.497	7.08287	13.0495	3.22541	5.74209	0.079582			0	4785	44	190	9007.9	7057.61
1424	FAK (PTK2)	Y397	PK627	0	6870	24	195	13349.7	9152.69					0	4834	26	196	9423.68	7616.64										0	7350	38	205	14989.6	9078.65										0	5369	44	200	10650	8344.18
1425	FAK (PTK2)	Y576+Y577	11545	0	1976	26	161	3139.5	2152.47	2130.82	21.6584	1.01644	11.0572	0	2210	22	167	3653.96	2953.29	2544.06	409.23	16.0857	11.3129	19.3939	0.881831	0.652541			0	2553	44	158	3964.22	2400.98	2377.24	23.742	0.998721	11.2151	11.5653	0.174241	0.195862			0	915	32	152	1342.16	1051.57
1426	FAK (PTK2)	Y576+Y577	11545	0	2287	25	136	3076.32	2109.16					0	2023	22	132	2641.32	2134.83										0	2053	50	194	3885.82	2353.5										0	958	18	241	2265.4	1774.92
1427	FAK (PTK2)	Y576+Y577	PK628	0	8545	38	210	17864.7	12248.2	11319.3	928.927	8.20658	13.4665	0	9138	26	245	22324.4	18043.6	17082.7	960.841	5.62463	14.0603	50.9169	0.271643	1.14404			0	10249	42	278	28375.5	17186	15505.2	1680.73	10.8398	13.9205	36.9812	0.515028	0.685734			0	6604	32	241	15838.5	12409.3
1428	FAK (PTK2)	Y576+Y577	PK628	0	5904	30	258	15154.9	10390.4					0	8518	30	235	19946.8	16121.9										0	8857	78	260	22825.4	13824.5										0	8284	42	257	21181.9	16595.9
1429	FAK (PTK2)	Y577	PK629	0	7368	36	227	16643.6	11411.1	10322.6	1088.45	10.5444	13.3335	0	4535	34	224	10082.2	8148.92	7681.55	467.363	6.08423	12.9072	-25.5851	0.649934	-0.663377			0	5550	40	219	12066.9	7308.48	7230.91	77.5673	1.07272	12.82	-29.9503	0.387879	-0.727733			0	3649	42	198	7141.86	5595.58
1430	FAK (PTK2)	Y577	PK629	0	6186	36	219	13468.5	9234.14					0	3996	29	225	8925.75	7214.19										0	5283	57	226	11810.8	7153.34										0	3101	36	224	6865.6	5379.14
1431	FAK (PTK2)	S722	sc-16662-R	0	3754	26	146	5442.88	3731.69	3644.33	87.3605	2.39716	11.8314	0	2394	24	145	3436.5	2777.53	2924.47	146.939	5.02446	11.514	-19.7529	0.375722	-0.401639			0	3622	52	163	5819.1	3524.41	3347.31	177.102	5.29087	11.7088	-8.1498	0.943339	-0.194304			0	2612	54	147	3760.26	2946.13
1432	FAK (PTK2)	S722	sc-16662-R	0	3648	20	143	5188.04	3556.97					0	2410	20	159	3800.1	3071.41										0	3330	38	159	5234.28	3170.21										0	2486	44	156	3809.52	2984.73
1433	FAK (PTK2)	S722	XBP-4107	0	1971	20	132	2575.32	1765.67	1961.27	195.605	9.97336	10.9376	0	2176	18	120	2589.6	2093.03	1824.58	268.45	14.713	10.8333	-6.96949	3.54206	0.0180695			0	2504	32	127	3139.44	1901.44	1939.34	37.8963	1.95409	10.9213	-1.11775	10.671	-0.0608051			0	2134	58	109	2262.84	1772.92
1434	FAK (PTK2)	S722	XBP-4107	0	2738	26	116	3145.92	2156.88					0	1536	20	127	1925.32	1556.13										0	2732	34	121	3264.58	1977.24										0	1811	54	130	2284.1	1789.57
1435	FAS (Apo1; CD95)	Pan	sc-7886	0	4204	26	245	10236.1	7017.98	7077.26	59.2847	0.837679	12.789	0	2476	26	243	5953.5	4811.88	4475.7	336.189	7.51144	12.1279	-36.7595	0.227128	-1.05596			0	3296	44	222	7219.44	4372.55	4513.09	140.544	3.11414	12.1399	-36.2308	0.109074	-0.938438			0	1880	58	212	3862.64	3026.34
1436	FAS (Apo1; CD95)	Pan	sc-7886	0	4292	26	244	10409	7136.55					0	2359	31	220	5121.6	4139.51										0	3292	50	237	7683.54	4653.64										0	2074	49	225	4556.25	3569.78
1437	FasL	Pan	F37720	0	1702	26	155	2597.8	1781.08	1943.82	162.743	8.37234	10.9247	0	2184	24	102	2203.2	1780.72	2025.02	244.292	12.0637	10.9837	4.17707	4.89243	0.308892			0	2164	44	115	2438	1476.61	1073.45	403.16	37.5575	10.068	-44.7762	1.02576	-1.2861			0	2052	54	86	1718.28	1346.26
1438	FasL	Pan	F37720	0	2522	24	123	3072.54	2106.57					0	2694	20	105	2807.7	2269.31										0	754	40	155	1106.7	670.287										0	895	50	154	1301.3	1019.56
1439	FASN (FAS)	Y45	PN749	0	6264	28	163	10164.7	6969.01	6403.23	565.779	8.83584	12.6446	0	6844	36	170	11573.6	9354.3	7689.35	1664.95	21.6527	12.9086	20.0855	1.51794	0.59526			0	5398	40	171	9162.18	5549.2	6293.74	744.548	11.83	12.6197	-1.70942	12.0894	-0.0321204			0	7866	44	181	14157.8	11092.5
1440	FASN (FAS)	Y45	PN749	0	5104	36	168	8514.24	5837.45					0	4810	32	156	7453.68	6024.4										0	7295	32	160	11620.8	7038.29										0	5207	38	168	8683.92	6803.78
1441	FASN (FAS)	S207	PN698	0	5280	27	270	14183.1	9724.08	9905.48	181.399	1.8313	13.274	0	5588	30	235	13061.3	10556.7	9957.57	599.152	6.01705	13.2816	0.52593	14.9228	0.110694			0	5238	36	241	12536.8	7593.09	6365.22	1227.87	19.2902	12.636	-35.7401	0.590976	-0.910582			0	3736	54	239	8799.98	6894.71
1442	FASN (FAS)	S207	PN698	0	4967	30	298	14712.3	10086.9					0	4756	30	245	11578.7	9358.42										0	3201	36	268	8482.2	5137.36										0	3370	54	255	8455.8	6625.04
1443	FBPase (FBP1)	S88	PN750	0	7602	28	173	13103	8983.57	7364.53	1619.03	21.9842	12.8464	0	5569	30	154	8530.06	6894.38	6382.8	511.578	8.01496	12.64	-13.3306	2.2504	-0.250272			0	7876	38	170	13324.6	8070.22	7665.72	404.504	5.2768	12.9042	4.09014	6.66505	0.0933165			0	4897	40	156	7576.92	5936.45
1444	FBPase (FBP1)	S88	PN750	0	4862	18	173	8380.12	5745.5					0	4409	33	166	7264.16	5871.22										0	7132	38	169	11988.9	7261.21										0	4830	50	175	8365	6553.9
1445	FBPase (FBP1)	Y265	PN699	0	2272	22	137	3082.5	2113.39	2793.86	680.468	24.3558	11.448	0	1864	29	124	2275.4	1839.08	2067.75	228.673	11.059	11.0138	-25.9895	1.36266	-0.591721			0	4986	30	163	8078.28	4892.72	4076.95	815.768	20.0093	11.9933	45.9259	0.966015	0.769909			0	3143	39	138	4283.52	3356.1
1446	FBPase (FBP1)	Y265	PN699	0	4082	28	125	5067.5	3474.33					0	2304	31	125	2841.25	2296.43										0	3724	36	146	5384.48	3261.18										0	3330	34	139	4581.44	3589.52
1447	FBPase 2 (FBP2)	Y216	PN700	0	4372	22	146	6351	4354.31	5830.95	1476.64	25.3242	12.5095	0	5570	24	144	7986.24	6454.84	6698.57	243.734	3.6386	12.7096	14.8795	1.94648	0.487726			0	6244	34	162	10060.2	6093.09	6315.15	222.054	3.51622	12.6246	8.30439	3.47291	0.168624			0	4360	50	148	6378.8	4997.73
1448	FBPase 2 (FBP2)	Y216	PN700	0	7532	26	142	10658.5	7307.59					0	5534	28	156	8589.36	6942.3										0	6128	30	177	10793.5	6537.2										0	3945	46	152	5926.48	4643.35
1449	FBPase 2 (FBP2)	Y259	PN751	0	5094	24	180	9126	6256.88	6633.23	376.345	5.67364	12.6955	0	5578	30	163	9043.24	7309.15	8198.79	889.635	10.8508	13.0012	23.6018	0.700135	0.66697			0	8174	40	165	13421.1	8128.67	8079.3	49.3676	0.611038	12.98	21.801	0.288274	0.420089			0	6134	40	179	10908.3	8546.53
1450	FBPase 2 (FBP2)	Y259	PN751	0	6538	26	157	10223.8	7009.57					0	6419	30	176	11244.6	9088.42										0	7579	46	176	13258.1	8029.93										0	5572	46	144	7957.44	6234.58
1451	Fer (TYK3)	Pan	AP7704b	0	130	16	140	159.6	109.423	103.085	6.33847	6.14878	6.68769	0	80	18	139	86.18	69.6545	97.9431	28.2886	28.8827	6.61387	-4.98797	7.02318	0.265138			0	272	22	141	352.5	213.496	167.321	46.1758	27.5972	7.38647	62.314	0.541547	0.878535			0	149	26	144	177.12	138.772
1452	Fer (TYK3)	Pan	AP7704b	0	118	15	137	141.11	96.7465					0	134	20	137	156.18	126.232										0	170	24	137	200.02	121.145										0	312	26	32	91.52	71.7051
1453	Fer (TYK3)	Y402	PK630	0	6452	24	181	11634.7	7976.86	9020.05	1043.2	11.5653	13.1389	0	3879	32	166	6386.02	5161.47	5283.54	122.069	2.31037	12.3673	-41.4246	0.334963	-1.26839			0	8807	36	184	16138.6	9774.58	8181.43	1593.15	19.4728	12.9981	-9.29692	3.33853	-0.189095			0	3670	42	163	5913.64	4633.28
1454	Fer (TYK3)	Y402	PK630	0	8668	34	170	14677.8	10063.3					0	4009	28	168	6688.08	5405.61										0	5850	33	187	10877.8	6588.28										0	3901	54	170	6539.9	5123.95
1455	Fes	Pan	AP7705a	0	11708	30	199	23239.2	15933	17695.1	1762.06	9.95789	14.1111	0	9068	36	192	17341.4	14016.1	15649.3	1633.14	10.4359	13.9338	-11.5616	1.76392	-0.25589			0	11434	42	209	23809.3	14420.4	15097.5	677.077	4.4847	13.882	-14.6795	0.98386	-0.294217			0	8827	42	212	18624.2	14591.9
1456	Fes	Pan	AP7705a	0	14365	32	198	28379.3	19457.2					0	11655	34	184	21382.6	17282.4										0	12150	36	215	26045.1	15774.6										0	9998	72	191	18958.7	14853.9
1457	Fes	Pan	sc-7670	0	1754	20	133	2306.22	1581.17	1471.6	109.567	7.44546	10.5232	0	1066	18	120	1257.6	1016.45	1075.45	59.0019	5.48625	10.0707	-26.9197	0.480381	-0.582157			0	1885	36	146	2699.54	1635.01	1566.4	68.6156	4.38047	10.6132	6.44216	1.83571	0.084088			0	1031	42	132	1305.48	1022.83
1458	Fes	Pan	sc-7670	0	1308	18	154	1986.6	1362.03					0	1232	22	116	1403.6	1134.45										0	1562	26	161	2472.96	1497.78										0	1148	37	132	1466.52	1149.01
1459	Fes	Pan	sc-7671	0	438	18	166	697.2	478.008	470.048	7.95994	1.69343	8.87666	0	391	16	138	517.5	418.267	386.381	31.8853	8.25227	8.59388	-17.7995	0.558763	-0.20576			0	532	26	155	784.3	475.022	474.464	0.55721	0.11744	8.89016	0.940129	1.9262	-0.0673597			0	326	44	183	516.06	404.328
1460	Fes	Pan	sc-7671	0	500	22	141	673.98	462.088					0	358	18	129	438.6	354.496										0	509	26	162	782.46	473.907										0	294	40	179	454.66	356.222
1461	Fes	Y713	PK632	0	1950	26	170	3270.8	2242.49	2391.88	149.381	6.24534	11.2239	0	1922	22	151	2869	2318.85	2104.02	214.831	10.2105	11.0389	-12.0346	1.36738	-0.13852			0	2804	38	169	4674.54	2831.2	2921.52	90.3226	3.09163	11.5125	22.144	0.421647	0.390394			0	1482	64	151	2141.18	1677.6
1462	Fes	Y713	PK632	0	2402	26	156	3706.56	2541.26					0	1638	26	145	2337.4	1889.19										0	2996	36	168	4972.8	3011.84										0	1774	74	133	2261	1771.47
1463	Fes	Y713+S716	PK633	0	3785	24	182	6845.02	4693.02	4829.02	136.005	2.8164	12.2375	0	3204	26	162	5148.36	4161.13	4239.55	78.4159	1.84963	12.0497	-12.2068	0.382247	-0.18958			0	4552	32	187	8452.4	5119.31	5338.65	219.341	4.10855	12.3823	10.5539	0.656148	0.205272			0	3041	50	178	5323.98	4171.29
1464	Fes	Y713+S716	PK633	0	3874	22	188	7241.76	4965.03					0	3202	22	168	5342.4	4317.97										0	5110	40	181	9176.7	5557.99										0	2702	76	173	4542.98	3559.38
1465	FGF13 (FHF2)	Pan	NN246-1	0	2246	30	170	3767.2	2582.83	2563.77	19.06	0.743435	11.3241	0	1936	20	165	3161.4	2555.18	2817.9	262.72	9.32324	11.4604	9.91248	1.01555	0.428205			0	2171	30	194	4153.54	2515.65	2645.2	129.557	4.89782	11.3692	3.17676	1.77579	0.0379465			0	2105	44	170	3503.7	2745.12
1466	FGF13 (FHF2)	Pan	NN246-1	0	2090	28	180	3711.6	2544.71					0	2503	28	154	3811.5	3080.62										0	2460	36	189	4581.36	2774.76										0	1980	42	164	3178.32	2490.19
1467	FGFR1 (FLT2)	Pan	AP7636a	0	685	18	132	880.44	603.639	600.663	2.97555	0.495377	9.23041	0	173	16	208	326.56	263.94	374.904	110.964	29.5979	8.55038	-37.5849	0.800675	-0.928038			0	726	24	158	1109.16	671.777	636.782	34.9952	5.49563	9.31466	6.01367	0.996232	0.0443247			0	484	46	131	573.78	449.552
1468	FGFR1 (FLT2)	Pan	AP7636a	0	663	22	136	871.76	597.688					0	486	20	129	601.14	485.868										0	718	28	144	993.6	601.787										0	526	44	148	713.36	558.911
1469	FGFR1 (FLT2)	Pan	AP7643a	0	2868	18	149	4246.5	2911.44	3297.63	386.191	11.7111	11.6872	0	2060	38	139	2810.58	2271.64	2304.93	33.2916	1.44437	11.1705	-30.1036	0.437008	-0.74927			0	2266	26	172	3852.8	2333.5	1871.31	462.194	24.699	10.8698	-43.2528	0.841798	-1.21043			0	1396	37	143	1943.37	1522.61
1470	FGFR1 (FLT2)	Pan	AP7643a	0	3511	22	154	5373.06	3683.83					0	1992	24	147	2892.96	2338.22										0	1598	26	148	2326.56	1409.11										0	1400	38	143	1947.66	1525.97
1471	FGFR1 (FLT2)	Pan	NK062-2	0	2770	22	143	3929.64	2694.2	2688.19	6.0128	0.223675	11.3924	0	2862	26	134	3800.24	3071.52	2804.22	267.303	9.53215	11.4534	4.31637	2.26019	0.291077			0	2726	34	144	3876.48	2347.84	2429.82	81.9826	3.37401	11.2466	-9.6107	0.374342	-0.238643			0	2241	72	130	2819.7	2209.21
1472	FGFR1 (FLT2)	Pan	NK062-2	0	2718	20	145	3912.1	2682.18					0	2386	26	133	3138.8	2536.92										0	3278	38	128	4147.2	2511.81										0	2190	108	131	2727.42	2136.91
1473	FGFR1 (FLT2)	Pan	NK062-3	0	5658	22	149	8397.64	5757.51	5584.72	172.788	3.09393	12.4473	0	3725	18	154	5708.78	4614.09	4875.76	261.669	5.36674	12.2514	-12.6947	0.666475	-0.213397			0	5109	30	160	8126.4	4921.86	4919.96	1.90178	0.0386544	12.2644	-11.9028	0.26318	-0.26713			0	3308	82	153	4935.78	3867.14
1474	FGFR1 (FLT2)	Pan	NK062-3	0	4810	26	165	7893.6	5411.93					0	4534	26	141	6356.28	5137.43										0	4763	42	172	8120.12	4918.06										0	3880	146	142	5302.28	4154.29
1475	FGFR1 (FLT2)	Y653+Y654	PK634	0	4348	24	159	6875.16	4713.68	4426.96	286.722	6.47673	12.1121	0	2630	26	140	3645.6	2946.54	3228.82	282.288	8.74273	11.6568	-27.0645	0.562341	-0.659407			0	3648	30	147	5318.46	3221.2	3355.88	134.681	4.0133	11.7125	-24.1942	0.433577	-0.591225			0	2236	42	141	3093.54	2423.76
1476	FGFR1 (FLT2)	Y653+Y654	PK634	0	3899	28	156	6038.76	4140.24					0	3315	24	132	4344.12	3511.11										0	3630	28	160	5763.2	3490.56										0	2552	44	138	3461.04	2711.69
1477	FGFR2 (BEK)	Pan	AP7637b	0	4289	26	158	6735.54	4617.96	4370.85	247.108	5.65354	12.0937	0	3600	22	149	5331.22	4308.93	4918.26	609.328	12.3891	12.2639	12.5241	1.44063	0.453478			0	6085	28	164	9933.48	6016.34	5967.23	49.1132	0.823049	12.5428	36.524	0.177324	0.645486			0	3504	38	146	5060.36	3964.75
1478	FGFR2 (BEK)	Pan	AP7637b	0	3714	24	163	6014.7	4123.74					0	4914	29	140	6839	5527.59										0	5964	42	165	9771.3	5918.12										0	3922	40	145	5628.9	4410.19
1479	FGFR2 (BEK)	Pan	NK063-2	0	11280	30	215	24187.5	16583.2	18312	1728.85	9.44104	14.1605	0	14056	42	199	27887.9	22540.2	23578.9	1038.65	4.40501	14.5252	28.7615	0.48141	0.705324			0	19050	56	234	44446	26919.3	26974.5	55.2425	0.204795	14.7193	47.3055	0.203905	0.85533			0	16052	44	225	36018	28219.8
1480	FGFR2 (BEK)	Pan	NK063-2	0	14038	52	209	29230.7	20040.9					0	15271	42	200	30458	24617.5										0	18568	50	241	44628.4	27029.8										0	15414	50	225	34569	27084.5
1481	FGFR2 (BEK)	Pan	NK063-3	0	4858	22	146	7060.56	4840.79	4598.07	242.727	5.27888	12.1668	0	3271	28	148	4799.64	3879.28	3869.87	9.41605	0.243317	11.9181	-15.8371	0.348688	-0.294675			0	4957	30	158	7784.66	4714.88	5313.54	598.656	11.2666	12.3755	15.5608	1.06328	0.296703			0	3978	50	150	5892	4616.33
1482	FGFR2 (BEK)	Pan	NK063-3	0	4147	22	154	6352.5	4355.34					0	3051	28	158	4776.34	3860.45										0	5522	38	178	9761.52	5912.19										0	3988	46	167	6583.14	5157.83
1483	FGFR2 (BEK)	Pan	NK063-4	0	6495	24	176	11389	7808.39	8209.76	401.37	4.88894	13.0031	0	3832	28	156	5934.24	4796.32	4826.85	30.5355	0.632617	12.2369	-41.2059	0.133999	-1.25266			0	7774	44	171	13218.3	8005.84	8169.77	163.929	2.00653	12.9961	-0.486665	14.1688	0.00255369			0	4238	44	167	7003.98	5487.56
1484	FGFR2 (BEK)	Pan	NK063-4	0	7282	22	173	12559.8	8611.13					0	4008	28	151	6009.8	4857.39										0	7646	44	181	13759.6	8333.7										0	4515	42	166	7425.18	5817.56
1485	FGFR2 (BEK)	Y656+Y657	PK635	0	5728	28	165	9405	6448.17	6031.6	416.57	6.90646	12.5583	0	4798	30	157	7485.76	6050.33	6270.06	219.737	3.50455	12.6143	3.95365	2.63327	0.229192			0	5006	36	192	9542.4	5779.48	6178.47	398.993	6.45779	12.593	2.43562	5.487	0.052653			0	4402	38	175	7637	5983.52
1486	FGFR2 (BEK)	Y656+Y657	PK635	0	4760	26	173	8189.82	5615.03					0	5086	36	159	8029.5	6489.8										0	6005	38	182	10859.9	6577.47										0	4768	38	162	7662.6	6003.58
1487	FGFR3	Pan	AP7638a	0	5140	22	164	8393.52	5754.68	6031.49	276.808	4.58938	12.5583	0	4644	32	141	6502.92	5255.95	5176.64	79.3131	1.53213	12.3378	-14.1732	0.431908	-0.262246			0	7648	38	158	12023.8	7282.37	7571.63	289.253	3.82022	12.8864	25.5354	0.32933	0.480273			0	3963	36	148	5811.96	4553.62
1488	FGFR3	Pan	AP7638a	0	6158	24	150	9201	6308.3					0	4148	26	153	6306.66	5097.32										0	7956	42	164	12979	7860.88										0	3572	38	161	5689.74	4457.86
1489	FGFR3	Pan	NK236-1	0	4930	30	169	8281	5677.54	5712.62	35.0758	0.614006	12.4799	0	4500	22	163	7299.14	5899.49	6296.83	397.341	6.31018	12.6204	10.2268	0.677063	0.383033			0	7258	34	181	13075.4	7919.31	7738.45	180.863	2.3372	12.9178	35.4631	0.0832191	0.638427			0	3953	52	166	6475.66	5073.62
1490	FGFR3	Pan	NK236-1	0	4842	24	174	8383.32	5747.69					0	5264	22	158	8282.36	6694.17										0	5980	38	210	12478.2	7557.59										0	4456	54	159	6999.18	5483.8
1491	FGFR3	Pan	NK236-2	0	5711	22	152	8647.28	5928.66	5296.98	631.68	11.9253	12.371	0	4452	26	153	6771.78	5473.26	5495.44	22.1863	0.403722	12.424	3.74661	3.29071	0.232588			0	6896	40	153	10489.7	6353.21	6270.26	82.9547	1.32299	12.6143	18.3747	0.721007	0.352233			0	4636	74	141	6432.42	5039.74
1492	FGFR3	Pan	NK236-2	0	4150	26	165	6804.6	4665.3					0	4672	28	147	6826.68	5517.63										0	6456	31	159	10215.8	6187.3										0	5968	68	141	8319	6517.86
1493	FGFR3	Pan	NK236-3	0	3810	16	148	5615.12	3849.78	4689.54	839.756	17.907	12.1952	0	3114	24	139	4295.1	3471.49	4057.67	586.179	14.4462	11.9864	-13.474	2.40116	-0.224948			0	5094	46	165	8329.2	5044.69	6149.46	1104.77	17.9653	12.5862	31.1319	1.15227	0.563205			0	4446	96	125	5437.5	4260.23
1494	FGFR3	Pan	NK236-3	0	5834	32	139	8064.78	5529.3					0	4280	24	135	5745.6	4643.85										0	7976	44	151	11977.3	7254.22										0	4547	88	140	6242.6	4891.02
1495	FGFR3	Y647+Y648	PK636	0	2056	20	131	2667.16	1828.63	2240.83	412.196	18.3948	11.1298	0	2598	30	108	2773.44	2241.62	2457.94	216.319	8.80082	11.2632	9.68876	2.80692	0.431801			0	1968	30	155	3003.9	1819.35	2338.28	518.932	22.1929	11.1912	4.34958	9.33141	0.057015			0	2833	86	112	3076.64	2410.52
1496	FGFR3	Y647+Y648	PK636	0	3172	26	123	3869.58	2653.02					0	2826	22	118	3308.72	2674.26										0	3822	48	125	4717.5	2857.22										0	3488	114	106	3576.44	2802.11
1497	FGFR3	Y647+Y648	PK637	0	5580	20	182	10119.2	6937.83	6742.2	195.632	2.90161	12.719	0	4200	26	165	6887.1	5566.46	5996.29	429.833	7.1683	12.5499	-11.0632	0.910218	-0.178253			0	7160	50	178	12655.8	7665.15	7131.21	533.941	7.48737	12.7999	5.77036	1.80041	0.123907			0	4232	94	164	6786.32	5317.02
1498	FGFR3	Y647+Y648	PK637	0	5103	24	188	9548.52	6546.56					0	4874	26	164	7950.72	6426.13										0	6248	59	176	10892.6	6597.27										0	3646	110	161	5692.96	4460.38
1499	FGFR4	Pan	AP7639a	0	3786	22	178	6699.92	4593.53	5036.48	442.945	8.79474	12.2982	0	3450	22	165	5656.2	4571.59	4923.91	352.314	7.15517	12.2656	-2.23514	7.13598	0.0835826			0	5180	31	186	9577.14	5800.52	5391.14	409.386	7.59369	12.3964	7.04223	2.32716	0.138861			0	3728	156	158	5643.76	4421.84
1500	FGFR4	Pan	AP7639a	0	4990	26	161	7992.04	5479.43					0	4104	24	160	6528	5276.22										0	4400	48	189	8225.28	4981.75										0	4456	178	149	6374.22	4994.15
1501	FGFR4	Pan	NK239-1	0	3440	26	104	3550.56	2434.3	2169.5	264.803	12.2057	11.0831	0	1568	17	122	1892.22	1529.38	1494.33	35.0455	2.34523	10.5453	-31.1209	0.467563	-0.759436			0	3042	36	126	3787.56	2293.99	2122.39	171.597	8.08506	11.0515	-2.17093	9.34659	-0.0797999			0	3588	176	98	3343.76	2619.81
1502	FGFR4	Pan	NK239-1	0	2157	20	130	2778.1	1904.69					0	1586	16	115	1805.5	1459.29										0	2366	32	138	3220.92	1950.79										0	3862	264	87	3130.26	2452.53
1503	FGFR4	Pan	NK239-3	0	5556	28	147	8126.16	5571.38	5892.98	321.599	5.45733	12.5248	0	4056	24	143	5765.76	4660.14	4716.05	55.9063	1.18545	12.2034	-19.9717	0.33261	-0.440129			0	4882	26	174	8449.44	5117.51	5280.97	163.456	3.0952	12.3666	-10.3849	0.82355	-0.229332			0	3488	42	155	5341.3	4184.86
1504	FGFR4	Pan	NK239-3	0	5658	28	161	9064.3	6214.58					0	3934	24	151	5904.1	4771.96										0	5024	30	180	8989.2	5444.43										0	3380	34	155	5186.3	4063.42
1505	Fgr	Pan	NK268-1	0	7979	42	146	11588	7944.87	6690.59	1254.28	18.7469	12.7079	0	4002	32	156	6193.2	5005.62	4963.67	41.9479	0.845098	12.2772	-25.8111	0.759051	-0.642768			0	5272	30	177	9278.34	5619.55	5317.24	302.305	5.68536	12.3765	-20.5262	1.1903	-0.477443			0	3510	49	171	5918.31	4636.94
1506	Fgr	Pan	NK268-1	0	4772	24	167	7929.16	5436.31					0	4012	32	153	6089.4	4921.73										0	4846	32	172	8280.08	5014.94										0	3960	42	150	5877	4604.58
1507	Fgr	Y208+Y209	PK638	0	5596	24	147	8190.84	5615.72	5582.05	33.6772	0.603312	12.4466	0	4616	28	147	6744.36	5451.09	5217.98	233.114	4.46751	12.3493	-6.52213	0.777481	-0.0381603			0	5384	36	158	8449.84	5117.76	5068.67	49.0829	0.968359	12.3074	-9.19644	0.1709	-0.203519			0	3722	42	163	5998.4	4699.69
1508	Fgr	Y208+Y209	PK638	0	4727	22	172	8092.6	5548.37					0	4313	30	144	6167.52	4984.87										0	4938	34	169	8287.76	5019.59										0	3686	40	153	5578.38	4370.61
1509	Fgr	Y412	PK639	0	5120	24	140	7134.4	4891.42	4243.98	647.442	15.2556	12.0512	0	3574	26	129	4576.92	3699.27	3859.47	160.194	4.15068	11.9142	-9.06015	2.14193	-0.0908018			0	3940	33	161	6290.27	3809.79	3839.53	29.7471	0.77476	11.9067	-9.52941	1.68219	-0.220812			0	2648	36	144	3761.28	2946.93
1510	Fgr	Y412	PK639	0	3500	26	151	5245.74	3596.53					0	3942	26	127	4973.32	4019.66										0	4289	30	150	6388.5	3869.28										0	2710	50	133	3537.8	2771.84
1511	FIG4 phosphatase (SAC3)	Pan	NN247-1	0	3358	22	132	4403.52	3019.1	3181.62	162.517	5.108	11.6355	0	3182	30	119	3750.88	3031.63	3223.09	191.465	5.94041	11.6542	1.30368	8.47481	0.204874			0	3870	25	141	5421.45	3283.57	3758.64	475.067	12.6393	11.876	18.1367	0.97853	0.330207			0	2505	34	130	3212.3	2516.81
1512	FIG4 phosphatase (SAC3)	Pan	NN247-1	0	3662	22	134	4877.6	3344.13					0	3836	30	111	4224.66	3414.56										0	5021	28	140	6990.2	4233.71										0	2972	42	123	3603.9	2823.62
1513	FIH (HIF1; HIF1AN)	Pan	NN248-1	0	2736	28	100	2708	1856.63	1913.13	56.4943	2.95298	10.9017	0	2806	38	124	3432.32	2774.15	2675.64	98.5169	3.682	11.3857	39.8568	0.166471	1.06532			0	1994	26	131	2578.08	1561.45	1424.13	137.316	9.64208	10.4759	-25.5596	0.492772	-0.658736			0	1657	30	114	1854.78	1453.2
1514	FIH (HIF1; HIF1AN)	Pan	NN248-1	0	2758	22	105	2872.8	1969.62					0	2488	54	131	3188.54	2577.12										0	1925	28	112	2124.64	1286.82										0	1844	36	113	2043.04	1600.7
1515	FIP200 (RB1CC1)	Pan	NN376-1	0	6191	26	170	10480.5	7185.54	7414.53	228.987	3.08836	12.8561	0	5670	30	161	9080.4	7339.19	8256.4	917.212	11.1091	13.0113	11.3543	1.2504	0.39205			0	8304	34	193	15961.1	9667.05	9137.94	529.107	5.79022	13.1577	23.2444	0.381967	0.448748			0	5142	36	187	9548.22	7480.95
1516	FIP200 (RB1CC1)	Pan	NN376-1	0	6662	26	168	11148.5	7643.51					0	6756	40	169	11350	9173.61										0	7511	30	190	14213.9	8608.84										0	5298	36	173	9103.26	7132.32
1517	FKBP51	Pan	NN249-1	0	5338	30	161	8545.88	5859.14	6332.1	472.955	7.46916	12.6285	0	5156	28	173	8871.44	7170.29	7250.05	79.7576	1.1001	12.8238	14.4968	0.591112	0.473765			0	6820	30	198	13444.2	8142.66	8584.45	441.795	5.14645	13.0675	35.571	0.35466	0.643696			0	4454	38	185	8169.6	6400.81
1518	FKBP51	Pan	NN249-1	0	6352	30	157	9925.54	6805.05					0	5698	30	160	9068.8	7329.81										0	7716	34	194	14903.1	9026.25										0	5345	41	170	9016.8	7064.58
1519	FKBP52 (FKBP4; FKBP51; HBI)	Pan	NN127-2	0	5690	28	157	8889.34	6094.62	5674.66	419.964	7.40069	12.4703	0	5032	23	155	7763.95	6275.17	6183.29	91.8772	1.48589	12.5942	8.96326	0.991445	0.3539			0	7808	44	178	13819.9	8370.22	7818.63	551.59	7.05481	12.9327	37.7821	0.382602	0.673888			0	5113	60	174	8792.22	6888.63
1520	FKBP52 (FKBP4; FKBP51; HBI)	Pan	NN127-2	0	4730	28	163	7664.26	5254.7					0	4764	24	159	7536.6	6091.42										0	7280	52	166	11998.5	7267.04										0	4786	52	163	7716.42	6045.75
1521	FLT3 (STK1; CD135)	Pan	AP7644a	0	4342	26	187	8070.92	5533.51	5608.64	75.136	1.33965	12.4534	0	3702	26	185	6800.6	5496.55	5404.72	91.8328	1.69912	12.4	-3.63593	0.835762	0.0395186			0	7066	58	184	12894.7	7809.86	7714.83	95.0286	1.23176	12.9134	37.5532	0.0684739	0.669983			0	3556	104	169	5833.88	4570.79
1522	FLT3 (STK1; CD135)	Pan	AP7644a	0	4583	28	182	8290.1	5683.78					0	3616	24	183	6573.36	5312.88										0	6406	52	198	12580.9	7619.8										0	3425	118	180	5952.6	4663.81
1523	FLT3 (STK1; CD135)	Pan	AP7644b	0	5829	26	176	10213.3	7002.33	7022.77	20.438	0.291025	12.7778	0	3907	22	168	6526.8	5275.25	6557.21	1281.96	19.5503	12.6789	-6.62929	2.99298	-0.0561463			0	8547	54	202	17155.9	10390.7	11127.4	736.723	6.6208	13.4418	58.4482	0.118256	0.97521			0	7829	82	170	13169.9	10318.5
1524	FLT3 (STK1; CD135)	Pan	AP7644b	0	6254	28	165	10272.9	7043.21					0	6130	30	159	9699	7839.17										0	10699	53	184	19588.6	11864.1										0	7175	104	156	11030.8	8642.5
1525	FLT3 (STK1; CD135)	Pan	NK240-1	0	5621	26	184	10294.8	7058.22	6877.63	180.59	2.62576	12.7477	0	5633	22	164	9202.04	7437.5	6973.04	464.458	6.66076	12.7676	1.38726	6.69414	0.156479			0	7412	44	175	12894	7809.42	7732.07	77.3553	1.00045	12.9166	12.4239	0.291873	0.252888			0	4222	122	155	6355	4979.09
1526	FLT3 (STK1; CD135)	Pan	NK240-1	0	5574	24	176	9768	6697.04					0	4846	24	167	8052.74	6508.58										0	7404	56	172	12638.6	7654.71										0	4972	146	153	7383.78	5785.13
1527	FLT3 (STK1; CD135)	Pan	NK240-2	0	4434	20	154	6797.56	4660.48	5079.96	419.484	8.25762	12.3106	0	4008	20	149	5942.12	4802.69	5616.54	813.854	14.4903	12.4555	10.5627	2.15361	0.398527			0	5978	48	178	10555.4	6393.02	6966.48	573.466	8.23179	12.7662	37.1372	0.444013	0.660158			0	4040	112	141	5538.48	4339.35
1528	FLT3 (STK1; CD135)	Pan	NK240-2	0	4911	20	164	8021.24	5499.45					0	5328	24	150	7956	6430.39										0	7246	50	173	12449.1	7539.95										0	4193	136	140	5679.8	4450.07
1529	FLT3 (STK1; CD135)	Y842	PK640	0	4074	24	163	6601.5	4526.06	4944.36	418.305	8.46024	12.2716	0	4086	28	153	6208.74	5018.18	4796.03	222.154	4.63205	12.2276	-3.00007	4.36399	0.0646462			0	5608	42	173	9629.18	5832.04	5138.47	693.569	13.4976	12.3271	3.92636	5.59241	0.0760964			0	4544	188	150	6534	5119.33
1530	FLT3 (STK1; CD135)	Y842	PK640	0	5010	28	157	7821.74	5362.67					0	3822	24	149	5659.02	4573.87										0	4369	52	170	7338.9	4444.9										0	4216	186	146	5883.8	4609.91
1531	Fms (CSF1R)	Y699	PK587	0	4887	24	158	7683.54	5267.91	5765.84	497.925	8.63577	12.4933	0	4986	28	149	7387.42	5970.84	5316.08	654.767	12.3167	12.3761	-7.80048	2.68605	-0.0755989			0	3421	24	188	6386.36	3867.98	4572.76	704.774	15.4125	12.1588	-20.6919	1.16221	-0.487025			0	3950	46	153	5973.12	4679.89
1532	Fms (CSF1R)	Y699	PK587	0	6201	28	148	9136.04	6263.76					0	4302	30	135	5767.2	4661.31										0	5182	26	169	8713.64	5277.53										0	4220	57	148	6161.24	4827.28
1533	Fms (CSF1R)	S807+Y809	PK586	0	6723	32	152	10170.3	6972.88	5952.35	1020.52	17.1449	12.5392	0	3620	38	151	5408.82	4371.65	3834.65	536.998	14.0038	11.9049	-35.5775	0.875516	-0.997124			0	4874	34	172	8324.8	5042.03	5115.67	73.6486	1.43967	12.3207	-14.0559	1.32219	-0.316936			0	3844	52	145	5498.4	4307.95
1534	Fms (CSF1R)	S807+Y809	PK586	0	4695	24	154	7193.34	4931.83					0	2732	30	151	4080.02	3297.65										0	4922	26	175	8568	5189.32										0	3663	52	154	5560.94	4356.95
1535	Fms (CSF1R)	Y809	PK588	0	5236	26	152	7919.2	5429.49	5483.19	53.7039	0.979427	12.4208	0	5862	34	148	8625.44	6971.47	5571.32	1400.15	25.1313	12.4438	1.60728	16.2453	0.176885			0	6218	36	163	10076.7	6103.06	6312.71	209.644	3.32099	12.624	15.1289	0.284252	0.294975			0	4424	48	161	7045.36	5519.98
1536	Fms (CSF1R)	Y809	PK588	0	4565	28	178	8075.86	5536.89					0	3046	28	171	5160.78	4171.17										0	5941	24	182	10768.9	6522.35										0	4287	42	172	7301.4	5720.58
1537	Fos	Pan	DB025	0	3106	24	145	4468.9	3063.92	3320.95	257.028	7.7396	11.6974	0	3581	30	142	5042.42	4075.51	3498.2	577.313	16.5032	11.7724	5.33713	4.54228	0.302201			0	4087	32	156	6325.8	3831.3	3489.27	342.03	9.80233	11.7687	5.06896	3.46065	0.0851958			0	2574	30	150	3816	2989.8
1538	Fos	Pan	DB025	0	3342	18	157	5218.68	3577.98					0	2382	20	153	3613.86	2920.88										0	3353	22	156	5196.36	3147.24										0	3086	34	149	4547.48	3562.91
1539	Fos	Pan	sc-166940	0	411	22	126	490.14	336.045	356.408	20.3626	5.7133	8.47738	0	378	30	144	501.12	405.028	330.483	74.5444	22.5562	8.36843	-7.27383	3.88646	0.121398			0	321	24	134	397.98	241.042	255.451	14.4087	5.64051	7.9969	-28.326	0.400827	-0.797033			0	282	30	107	269.64	211.261
1540	Fos	Pan	sc-166940	0	444	18	129	549.54	376.77					0	249	26	142	316.66	255.939										0	344	28	141	445.56	269.859										0	298	32	111	295.26	231.334
1541	Fos	T232	44-280G	0	5488	24	167	9124.88	6256.11	5962.35	293.763	4.92698	12.5417	0	5889	26	152	8911.76	7202.88	7124.71	78.1734	1.09722	12.7986	19.495	0.309012	0.587293			0	8098	36	183	14753.5	8935.63	8275.06	660.567	7.98262	13.0146	38.7893	0.332814	0.69093			0	4596	34	178	8120.36	6362.23
1542	Fos	T232	44-280G	0	4544	26	183	8267.94	5668.59					0	5278	26	166	8718.32	7046.54										0	6586	38	192	12572.2	7614.49										0	4946	30	183	8996.28	7048.51
1543	Fos	T232	PN588	0	5414	28	142	7648.12	5243.63	5301.69	58.0575	1.09508	12.3722	0	5342	26	149	7920.84	6401.98	6379.21	22.7683	0.356913	12.6392	20.3241	0.0714417	0.612721			0	6636	26	183	12096.3	7326.28	8743.88	1417.6	16.2124	13.0941	64.9271	0.266568	1.04967			0	4974	36	155	7653.9	5996.76
1544	Fos	T232	PN588	0	4820	24	163	7817.48	5359.75					0	5374	24	147	7864.5	6356.44										0	9218	50	183	16777.4	10161.5										0	4704	32	167	7802.24	6112.99
1545	Fos	S362+S363	PN589	0	4060	28	159	6410.88	4395.37	3619.3	776.07	21.4426	11.8215	0	3560	20	173	6124.2	4949.85	3992.53	957.325	23.9779	11.9631	10.3123	4.40452	0.414924			0	7730	38	163	12538	7593.78	7073.15	520.628	7.36062	12.7881	95.4299	0.301826	1.39319			0	5161	78	140	7116.2	5575.48
1546	Fos	S362+S363	PN589	0	2886	26	145	4147	2843.23					0	2229	20	170	3755.3	3035.2										0	6072	28	179	10818.8	6552.52										0	5050	68	150	7473	5855.03
1547	FOXK1	S441+S445	PN590	0	2724	22	170	4593.4	3149.28	4695.7	1546.42	32.9327	12.1971	0	4875	22	158	7667.74	6197.41	6268.61	71.1983	1.13579	12.6139	33.4967	1.01707	0.887118			0	7315	45	174	12649.8	7661.52	8217.88	556.362	6.77014	13.0046	75.0093	0.529305	1.17021			0	6275	100	148	9139	7160.33
1548	FOXK1	S441+S445	PN590	0	5946	34	154	9104.48	6242.13					0	4902	30	161	7843.92	6339.81										0	8828	48	165	14487	8774.24										0	5394	112	149	7870.18	6166.22
1549	FOXK2	S424+S428	PN591	0	4139	24	174	7160.1	4909.04	5667.1	758.066	13.3766	12.4684	0	4994	24	163	8101.1	6547.67	6580.53	32.8551	0.499278	12.684	16.118	0.860895	0.517094			0	8412	42	167	13977.9	8465.9	8330.89	135.014	1.62065	13.0243	47.005	0.319057	0.810091			0	5809	144	144	8157.6	6391.41
1550	FOXK2	S424+S428	PN591	0	5926	32	159	9371.46	6425.17					0	5144	30	160	8182.4	6613.38										0	7868	46	173	13532.1	8195.87										0	5795	166	158	8893.82	6968.23
1551	FOXM1	T611	PN592	0	4406	26	179	7840.2	5375.32	5519.52	144.198	2.6125	12.4303	0	4228	24	162	6810.48	5504.53	5719.54	215.001	3.75907	12.4817	3.62379	1.75826	0.226854			0	6941	40	172	11869.7	7189.05	7231.59	42.5418	0.588277	12.8201	31.0192	0.103187	0.567085			0	3887	146	154	5761.14	4513.8
1552	FOXM1	T611	PN592	0	5096	28	163	8260.84	5663.72					0	4472	22	165	7342.5	5934.54										0	6532	40	185	12010.2	7274.14										0	4343	158	154	6444.9	5049.52
1553	FOXO1A (FKHR; FKHRL1)	Pan	sc-374427	0	4452	22	168	7442.4	5102.59	5653.06	550.477	9.73767	12.4648	0	5051	30	160	8033.6	6493.11	6599.41	106.292	1.61063	12.6881	16.7404	0.6779	0.530967			0	6436	44	183	11697.4	7084.66	7246.57	161.906	2.23424	12.8231	28.1889	0.424703	0.521996			0	4246	116	149	6153.7	4821.37
1554	FOXO1A (FKHR; FKHRL1)	Pan	sc-374427	0	5650	30	161	9048.2	6203.54					0	5246	28	159	8296.62	6705.7										0	6986	36	176	12232	7408.47										0	4932	137	157	7528.15	5898.24
1555	FOXO1A (FKHR; FKHRL1)	S256	11115	0	4963	30	154	7596.82	5208.46	5421.2	212.745	3.92431	12.4044	0	4086	28	153	6208.74	5018.18	5101.23	83.0471	1.62798	12.3166	-5.90229	0.940702	-0.0192942			0	5112	38	183	9285.42	5623.84	5658.78	34.9468	0.617567	12.4663	4.38292	1.03627	0.0885283			0	4230	136	148	6059.12	4747.27
1556	FOXO1A (FKHR; FKHRL1)	S256	11115	0	5470	28	151	8217.42	5633.95					0	4008	24	161	6414.24	5184.28										0	5472	38	173	9400.82	5693.73										0	4746	108	141	6539.58	5123.7
1557	FOXO1A (FKHR; FKHRL1)	S256	PN593	0	3200	24	136	4319.36	2961.4	3260.87	299.468	9.18369	11.671	0	3310	22	129	4241.52	3428.19	3622.48	194.294	5.36356	11.8228	11.0895	1.3118	0.439765			0	3998	36	143	5665.66	3431.48	3290.83	140.647	4.2739	11.6842	0.919521	14.6354	-0.000172641			0	4210	204	103	4126.18	3232.83
1558	FOXO1A (FKHR; FKHRL1)	S256	PN593	0	3787	24	138	5192.94	3560.33					0	3518	20	135	4722.3	3816.77										0	3795	26	138	5201.22	3150.19										0	3984	121	116	4481.08	3510.89
1559	FOXO1A (FKHR; FKHRL1)	Pan+S319	PN594	0	5095	22	158	8015.34	5495.4	5335.31	160.09	3.00058	12.3814	0	10206	344	128	12623.4	10202.8	9838.96	363.799	3.69753	13.2643	84.4122	0.07935	1.70741			0	4596	26	177	8088.9	4899.15	5114.35	215.198	4.20774	12.3203	-4.14107	1.74069	-0.0911672			0	3167	46	148	4619.08	3619.01
1560	FOXO1A (FKHR; FKHRL1)	Pan+S319	PN594	0	5102	36	149	7548.34	5175.22					0	8496	298	143	11723.1	9475.17										0	5152	36	172	8799.52	5329.55										0	3372	50	145	4816.9	3774
1561	FOXO1A (FKHR; FKHRL1)	S319	11136	0	4131	26	150	6157.5	4221.65	5058.43	836.787	16.5424	12.3045	0	5221	38	144	7463.52	6032.35	5468.89	563.46	10.303	12.417	8.11432	3.3084	0.341372			0	4922	33	161	7871.29	4767.35	4470.22	297.135	6.647	12.1261	-11.628	1.99427	-0.264037			0	3278	40	143	4630.34	3627.83
1562	FOXO1A (FKHR; FKHRL1)	S319	11136	0	5960	30	145	8598.5	5895.22					0	4428	30	138	6069.24	4905.43										0	4077	24	170	6890.1	4173.08										0	3686	38	144	5253.12	4115.77
1563	FOXO1A (FKHR; FKHRL1)	S329	PN595	0	4146	24	153	6306.66	4323.91	4700.13	376.215	8.00436	12.1985	0	4678	32	133	6179.18	4994.29	5096.46	102.17	2.00473	12.3153	8.4324	1.18698	0.35372			0	4676	26	163	7579.5	4590.62	4421.54	169.089	3.82422	12.1103	-5.92687	1.99575	-0.135137			0	4010	43	145	5752.15	4506.76
1564	FOXO1A (FKHR; FKHRL1)	S329	PN595	0	4738	22	157	7404.12	5076.34					0	4318	30	150	6432	5198.63										0	4833	24	146	7021.14	4252.45										0	3623	38	152	5449.2	4269.4
1565	FOXO3 (FKHRL1)	T32	PN596	0	3486	20	148	5129.68	3516.96	3897.96	381.001	9.77435	11.9285	0	3734	29	144	5335.2	4312.15	4248.58	63.5684	1.49623	12.0528	8.99487	1.253	0.379251			0	4013	26	152	6060.24	3670.46	3857.54	187.077	4.84965	11.9135	-1.03651	14.1089	-0.0351003			0	3918	44	147	5694.78	4461.81
1566	FOXO3 (FKHRL1)	T32	PN596	0	4512	22	139	6241.1	4278.96					0	4013	30	130	5177.9	4185.01										0	4003	28	168	6678	4044.62										0	3476	48	133	4559.24	3572.12
1567	FOXO3 (FKHRL1)	S253	PN821	0	2976	18	148	4377.84	3001.49	3769.47	767.98	20.3737	11.8801	0	2334	32	154	3545.08	2865.29	3208.21	342.914	10.6887	11.6476	-14.8898	2.08615	-0.25295			0	5516	28	150	8232	4985.82	4832.17	153.645	3.17962	12.2385	28.193	0.835432	0.507915			0	4572	40	144	6526.08	5113.13
1568	FOXO3 (FKHRL1)	S253	PN821	0	5078	26	131	6618.12	4537.45					0	3515	28	126	4393.62	3551.12										0	5114	32	152	7724.64	4678.53										0	4606	46	137	6247.2	4894.63
1569	FOXO3 (FKHRL1)	S294	PN597	0	10201	33	220	22369.6	15336.8	17267.5	1930.67	11.181	14.0758	0	10281	32	226	23162.7	18721.2	20918.2	2197.04	10.503	14.3525	21.142	1.02563	0.552727			0	13334	36	241	32048.2	19410.4	23761.8	4351.38	18.3125	14.5364	37.6105	0.784182	0.710115			0	11510	42	233	26720.4	20935.2
1570	FOXO3 (FKHRL1)	S294	PN597	0	13623	30	206	28001.6	19198.2					0	13334	32	215	28599.3	23115.2										0	20146	52	231	46417.1	28113.2										0	12547	52	220	27489	21537.4
1571	FRA1	S265	PN599	0	3786	28	148	5561.84	3813.25	4132.83	319.577	7.73263	12.0129	0	3286	22	151	4928.64	3983.55	3797.82	185.727	4.89035	11.891	-8.10609	1.55722	-0.0622963			0	4236	36	186	7812	4731.44	4457.61	273.832	6.14303	12.1221	7.85896	1.76559	0.147941			0	3944	30	144	5636.16	4415.88
1572	FRA1	S265	PN599	0	4700	28	139	6494.08	4452.41					0	3085	24	146	4469.06	3612.09										0	4402	30	158	6907.76	4183.78										0	5074	32	141	7109.22	5570.01
1573	Frk	Pan	AP7708a	0	5359	24	166	8856.1	6071.83	5859.29	212.546	3.62751	12.5165	0	3770	24	158	5918.68	4783.74	5230.46	446.717	8.54068	12.3527	-10.7322	1.1338	-0.159529			0	7146	35	165	11733.1	7106.34	7931.53	825.195	10.404	12.9534	35.3675	0.396734	0.637827			0	4772	58	170	8013.8	6278.74
1574	Frk	Pan	AP7708a	0	5108	24	162	8236.08	5646.74					0	4203	22	168	7024.08	5677.18										0	7986	42	182	14458.1	8756.73										0	4856	44	171	8228.52	6446.97
1575	Frk	Pan	NK269-1	0	4984	22	178	8832.36	6055.56	5918.61	136.944	2.31378	12.531	0	4925	30	164	8027.8	6488.43	6811.68	323.249	4.74552	12.7338	15.0891	0.467843	0.491422			0	8052	38	191	15306.7	9270.73	8772.43	498.297	5.68026	13.0988	48.2184	0.165788	0.828893			0	4915	64	150	7276.5	5701.07
1576	Frk	Pan	NK269-1	0	5170	28	164	8432.88	5781.67					0	5572	20	159	8827.68	7134.93										0	7672	40	179	13661.3	8274.13										0	5504	50	167	9108.18	7136.18
1577	Frk	Pan	NK269-2	0	6416	50	147	9358.02	6415.96	6286.81	129.142	2.05417	12.6181	0	4976	34	158	7808.36	6311.07	6244.49	66.5751	1.06614	12.6084	-0.673207	4.63499	0.109705			0	7182	48	169	12056.5	7302.15	8019.79	717.632	8.94827	12.9693	27.5658	0.399134	0.515459			0	5976	113	147	8618.61	6752.61
1578	Frk	Pan	NK269-2	0	6232	38	145	8981.3	6157.67					0	5088	26	151	7643.62	6177.92										0	8534	48	170	14426.2	8737.42										0	6354	106	144	8997.12	7049.16
1579	Frk	Y387	PK641	0	15090	34	231	34779.4	23845.1	25601.6	1756.56	6.86112	14.6439	0	18994	58	223	42227.3	34130	34581.5	451.518	1.30566	15.0777	35.0753	0.232836	0.806142			0	17374	72	261	45158.2	27350.7	27218	132.707	0.487571	14.7323	6.31382	1.16391	0.181263			0	16884	170	224	37439.4	29333.4
1580	Frk	Y387	PK641	0	16728	32	239	39903.4	27358.2					0	18723	40	232	43344.6	35033										0	17950	62	250	44720	27085.3										0	17230	158	230	39265.6	30764.3
1581	Frk	Y497	PK642	0	4437	24	174	7678.62	5264.54	5334.45	69.9117	1.31057	12.3811	0	4758	22	147	6961.92	5626.93	5322.42	304.514	5.72135	12.3779	-0.225559	31.1756	0.132001			0	6580	36	165	10797.6	6539.71	6386.69	153.018	2.39589	12.6409	19.7259	0.187898	0.376346			0	4530	178	139	6049.28	4739.56
1582	Frk	Y497	PK642	0	4926	30	161	7882.56	5404.36					0	3768	28	166	6208.4	5017.91										0	6778	51	153	10292.3	6233.67										0	4390	178	147	6191.64	4851.1
1583	Fused (STK36)	S159	PK643	0	4786	26	153	7282.8	4993.16	4720.43	272.736	5.77778	12.2047	0	4000	22	149	5927.22	4790.64	4711.17	79.4747	1.68694	12.2019	-0.196121	38.0617	0.14077			0	4763	32	172	8137.32	4928.48	5823.19	894.71	15.3646	12.5076	23.362	0.904992	0.434991			0	3990	138	141	5431.32	4255.39
1584	Fused (STK36)	S159	PK643	0	4266	26	153	6487.2	4447.69					0	3898	26	148	5730.56	4631.69										0	7200	44	155	11091.8	6717.9										0	4050	139	146	5710.06	4473.78
1585	FXR (NR1H4)	Pan	sc-13063	0	1727	24	146	2486.38	1704.69	2075	370.312	17.8464	11.0189	0	2637	24	134	3501.42	2830	2793.83	36.177	1.29489	11.448	34.6423	0.55254	0.962545			0	2828	28	157	4396	2662.5	2780.57	118.074	4.2464	11.4412	34.004	0.649711	0.580301			0	2419	110	128	2955.52	2315.62
1586	FXR (NR1H4)	Pan	sc-13063	0	2388	26	151	3566.62	2445.31					0	2250	20	153	3411.9	2757.65										0	3044	34	159	4785.9	2898.64										0	2264	74	142	3109.8	2436.5
1587	Fyn	Pan	AP7709a	0	4008	22	150	5979	4099.26	4738.84	639.572	13.4964	12.2103	0	3830	26	143	5439.72	4396.62	4601.38	204.753	4.44981	12.1679	-2.90068	6.1869	0.0700546			0	3912	24	168	6531.84	3956.1	3693.48	262.616	7.11025	11.8508	-22.059	0.934161	-0.530437			0	2407	38	152	3600.88	2821.26
1588	Fyn	Pan	AP7709a	0	4991	26	158	7844.7	5378.41					0	3960	22	151	5946.38	4806.13										0	3420	28	167	5664.64	3430.86										0	2596	51	148	3766.6	2951.1
1589	Fyn	Pan	NK065-2	0	3527	20	140	4909.8	3366.21	3959.67	593.457	14.9876	11.9512	0	3335	26	144	4764.96	3851.25	4174.52	323.266	7.74378	12.0274	5.42601	4.18933	0.292838			0	4712	22	162	7597.8	4601.71	4365.24	236.469	5.41709	12.0918	10.2431	1.99204	0.192422			0	3208	36	145	4599.4	3603.59
1590	Fyn	Pan	NK065-2	0	4422	24	151	6640.98	4553.12					0	4274	26	131	5564.88	4497.78										0	4366	24	157	6816.94	4128.77										0	3230	40	159	5072.1	3973.95
1591	Fyn	Pan	sc-16	0	2796	20	155	4302.8	2950.04	3092.88	142.84	4.61834	11.5947	0	2495	28	132	3256.44	2632	2729.01	97.0136	3.5549	11.4142	-11.7648	0.694723	-0.147505			0	3255	28	170	5485.9	3322.61	2828.97	493.643	17.4496	11.4661	-8.53269	2.58628	-0.208816			0	2108	40	129	2667.72	2090.14
1592	Fyn	Pan	sc-16	0	3546	24	134	4719.48	3235.72					0	2620	30	135	3496.5	2826.03										0	2648	25	147	3855.81	2335.32										0	1984	36	141	2746.68	2152
1593	Fyn	Pan	sc-434	0	3714	20	144	5319.36	3647.01	3437.89	209.118	6.08274	11.7473	0	2928	26	147	4265.94	3447.92	3337.54	110.382	3.30728	11.7046	-2.91891	3.21697	0.0906013			0	2989	34	150	4432.5	2684.6	3036.23	351.624	11.581	11.5681	-11.683	1.51191	-0.278828			0	2114	56	139	2860.62	2241.27
1594	Fyn	Pan	sc-434	0	3100	22	153	4709.34	3228.77					0	2594	18	155	3992.8	3227.16										0	3550	32	159	5593.62	3387.85										0	2204	46	148	3193.84	2502.35
1595	Fyn	T12	PK901	0	4798	24	140	6683.6	4582.35	4564.26	18.083	0.396186	12.1562	0	3628	32	147	5286.12	4272.48	4942.96	670.479	13.5643	12.2712	8.29697	1.6826	0.352437			0	3834	26	159	6054.72	3667.12	4035.39	368.267	9.12595	11.9785	-11.5869	0.821804	-0.266646			0	3778	44	145	5414.3	4242.06
1596	Fyn	T12	PK901	0	4600	27	145	6630.85	4546.18					0	4793	36	146	6945.22	5613.44										0	4408	28	166	7270.8	4403.66										0	4312	50	155	6606.1	5175.82
1597	Fyn	Y213+Y214	PK644	0	3668	28	141	5132.4	3518.83	3183.93	334.893	10.5182	11.6366	0	3288	28	133	4335.8	3504.39	4837.41	1333.02	27.5565	12.24	51.9317	0.733168	1.24434			0	4076	24	174	7050.48	4270.22	3845.99	424.231	11.0305	11.9091	20.7941	1.03629	0.37701			0	2770	49	155	4217.55	3304.41
1598	Fyn	Y213+Y214	PK644	0	2168	26	194	4155.48	2849.04					0	4446	181	179	7634.35	6170.42										0	3452	28	165	5649.6	3421.75										0	2718	38	158	4234.4	3317.62
1599	Fyn	Y420	PK881	0	9404	38	181	16952.5	11622.8	13153.2	1530.4	11.6352	13.6831	0	5205	44	274	14141.1	11429.5	9161.41	2268.09	24.757	13.1614	-30.3483	1.19915	-0.848911			0	15189	32	216	32739.1	19828.9	22707.5	2878.64	12.6771	14.4709	72.6398	0.334696	1.1775			0	14479	58	220	31726.2	24857.2
1600	Fyn	Y420	PK881	0	11305	33	190	21416.8	14683.6					0	6042	318	149	8528.76	6893.32										0	18253	44	232	42244.9	25586.2										0	14654	44	219	31995.9	25068.5
1601	Fyn	Y531	PK645	0	4170	24	154	6384.84	4377.51	4969.61	592.1	11.9144	12.2789	0	4686	30	142	6611.52	5343.73	6997.48	1653.75	23.6336	12.7726	40.8053	0.87116	1.02011			0	5093	34	182	9207.38	5576.57	5886.75	310.178	5.26909	12.5233	18.4555	0.93108	0.351441			0	4268	42	163	6888.38	5396.99
1602	Fyn	Y531	PK645	0	5332	30	153	8112.06	5561.71					0	10946	1303	111	10703.7	8651.23										0	5760	44	179	10231.6	6196.93										0	4182	38	174	7210.56	5649.41
1603	G6PD	Y401	PN515	0	5039	34	162	8108.1	5559	5328.2	230.797	4.33161	12.3794	0	4849	26	156	7523.88	6081.14	5776.15	304.983	5.28004	12.4959	8.40721	1.14326	0.344906			0	6049	28	186	11199.1	6782.86	6886.03	103.169	1.49823	12.7495	29.238	0.199393	0.53707			0	5076	42	169	8507.46	6665.52
1604	G6PD	Y401	PN515	0	4470	18	167	7434.84	5097.4					0	5679	38	120	6769.2	5471.17										0	6515	32	178	11539.7	6989.2										0	4778	44	171	8095.14	6342.47
1605	G6PD	Y503+Y507	PN701	0	5029	22	158	7911.06	5423.9	5855.67	431.763	7.37342	12.5156	0	5487	28	146	7970.14	6441.82	6297.27	144.555	2.29551	12.6205	7.54143	1.28211	0.318156			0	8209	30	160	13086.4	7925.95	7305.51	620.441	8.49279	12.8348	24.7602	0.640795	0.466214			0	6185	54	168	10300.1	8070.02
1606	G6PD	Y503+Y507	PN701	0	5724	28	161	9170.56	6287.43					0	4846	28	158	7612.44	6152.71										0	6604	34	168	11037.6	6685.07										0	5482	54	157	8521.96	6676.88
1607	Gab1	Y406	PN516	0	2104	32	123	2548.56	1747.32	1633.76	113.558	6.95069	10.674	0	1812	24	118	2109.84	1705.27	1595.9	109.372	6.85331	10.6402	-2.31773	5.95583	0.155181			0	3692	40	132	4820.64	2919.68	2603.33	316.356	12.152	11.3461	59.3464	0.321884	0.93619			0	3786	98	131	4831.28	3785.27
1608	Gab1	Y406	PN516	0	1973	28	114	2217.3	1520.2					0	1234	24	152	1839.2	1486.52										0	2712	34	141	3775.98	2286.97										0	2930	84	139	3955.94	3099.44
1609	Gab1	Y627	11291	0	153	28	132	165	113.126	125.926	12.8003	10.165	6.97643	0	458	22	59	257.24	207.913	128.495	79.4181	61.8065	7.00557	2.03984	35.2829	0.435044			0	650	38	62	379.44	229.813	261.398	31.5853	12.0832	8.03011	107.582	0.206803	1.4028			0	298	116	133	242.06	189.652
1610	Gab1	Y627	11291	0	169	18	134	202.34	138.726					0	64	18	132	60.72	49.0766										0	750	28	67	483.74	292.984										0	282	104	138	245.64	192.457
1611	GABA A Receptor (GABRA2)	Pan	NN250-1	0	3359	26	148	4932.84	3382.01	3725.68	343.676	9.22451	11.8633	0	3414	22	133	4511.36	3646.28	3825.97	179.689	4.69656	11.9016	2.69185	5.17156	0.229437			0	6078	42	139	8390.04	5081.54	4983.95	97.5845	1.95797	12.2831	33.7736	0.331102	0.597113			0	3453	157	122	4021.12	3150.51
1612	GABA A Receptor (GABRA2)	Pan	NN250-1	0	4325	24	138	5935.38	4069.36					0	3564	24	140	4956	4005.66										0	5604	40	145	8067.8	4886.37										0	3538	152	131	4435.66	3475.3
1613	GABA A Receptor (GABRB1)	Pan	NN253-1	0	3784	22	149	5605.38	3843.11	3769.84	73.2712	1.94362	11.8803	0	3064	26	143	4344.34	3511.29	3189.95	321.342	10.0736	11.6393	-15.3823	0.781235	-0.267841			0	6118	40	146	8873.88	5374.58	4640.06	734.524	15.8301	12.1799	23.0844	0.769943	0.422404			0	3678	138	117	4141.8	3245.06
1614	GABA A Receptor (GABRB1)	Pan	NN253-1	0	3669	26	148	5391.64	3696.56					0	2404	22	149	3549.18	2868.61										0	4403	46	148	6448.36	3905.53										0	3873	132	126	4713.66	3693.11
1615	GABA A Receptor (GABRB3)	Pan	NN254-1	0	2426	28	141	3381.18	2318.17	2267.65	50.5226	2.22797	11.147	0	1896	28	138	2577.84	2083.53	2114.3	30.7699	1.45533	11.046	-6.76268	0.54465	0.014254			0	2490	30	165	4059	2458.39	2777.68	319.294	11.495	11.4397	22.4922	0.61012	0.394518			0	2952	69	139	4007.37	3139.74
1616	GABA A Receptor (GABRB3)	Pan	NN254-1	0	2207	22	148	3233.8	2217.13					0	1893	24	142	2653.98	2145.07										0	3216	40	161	5113.36	3096.97										0	3224	70	145	4573.3	3583.14
1617	GABA B Receptor 2 (GABBR2; GPR51; GPRC3B)	Pan	NN256-2	0	879	26	154	1313.62	900.631	897.327	3.30464	0.368276	9.80949	0	1405	22	94	1300.02	1050.73	1182.12	131.388	11.1146	10.2072	31.7382	0.3618	0.961548			0	1924	32	110	2081.2	1260.51	1258.84	1.66557	0.13231	10.2979	40.2885	0.012425	0.647413			0	2024	46	113	2235.14	1751.21
1618	GABA B Receptor 2 (GABBR2; GPR51; GPRC3B)	Pan	NN256-2	0	1290	24	103	1303.98	894.022					0	1858	32	89	1625.14	1313.51										0	2065	30	102	2075.7	1257.18										0	1688	54	119	1944.46	1523.47
1619	GABARAP (FLC3B)	Pan	NN257-1	0	1964	20	108	2099.52	1439.45	1467.9	28.446	1.93787	10.5195	0	2548	28	109	2746.8	2220.09	2071.45	148.636	7.17547	11.0164	41.1167	0.221646	1.10568			0	1720	20	133	2261	1369.4	1605.07	235.664	14.6825	10.6484	9.34512	1.7785	0.140582			0	2332	30	117	2693.34	2110.21
1620	GABARAP (FLC3B)	Pan	NN257-1	0	1768	22	125	2182.5	1496.34					0	1856	26	130	2379	1922.81										0	2636	16	116	3039.2	1840.73										0	2554	32	120	3026.4	2371.16
1621	GABBR1 (GABA B Receptor 1; GPRC3A)	Pan	NN259-1	0	929	20	96	872.64	598.291	675.552	77.2614	11.4368	9.39992	0	1766	22	102	1778.88	1437.77	1504.5	66.7287	4.43528	10.5551	122.706	0.12935	2.32673			0	1274	24	109	1362.5	825.216	848.577	23.3604	2.7529	9.7289	25.6128	0.554007	0.405145			0	1288	30	101	1270.58	995.488
1622	GABBR1 (GABA B Receptor 1; GPRC3A)	Pan	NN259-1	0	737	24	154	1098.02	752.814					0	2051	26	96	1944	1571.23										0	1357	24	108	1439.64	871.937										0	1038	46	95	942.4	738.362
1623	GABBR1 (GABA B Receptor 1; GPRC3A)	T873	PN796	0	2942	22	141	4117.2	2822.79	3064.13	241.335	7.87613	11.5813	0	2569	24	154	3919.3	3167.75	3407.88	240.129	7.0463	11.7347	11.2186	1.33015	0.446822			0	2402	22	146	3474.8	2104.56	2360.17	255.608	10.8301	11.2047	-22.974	0.814235	-0.570491			0	2370	38	121	2821.72	2210.79
1624	GABBR1 (GABA B Receptor 1; GPRC3A)	T873	PN796	0	3567	22	136	4821.2	3305.46					0	3033	24	150	4513.5	3648.01										0	2960	22	147	4318.86	2615.77										0	2764	40	131	3568.44	2795.84
1625	GADD153 (DDIT3; CHOP)	Pan	sc-7351	0	1657	24	154	2514.82	1724.19	1882.47	158.28	8.40812	10.8784	0	1273	28	136	1693.2	1368.52	1522.12	153.599	10.0911	10.5719	-19.1423	0.966405	-0.338915			0	1333	26	154	2012.78	1219.07	1171.16	47.9019	4.09011	10.1937	-37.7853	0.330769	-1.03657			0	1364	42	147	1943.34	1522.59
1626	GADD153 (DDIT3; CHOP)	Pan	sc-7351	0	2260	22	133	2976.54	2040.75					0	1394	30	152	2073.28	1675.72										0	1152	28	165	1854.6	1123.26										0	1848	42	151	2727.06	2136.63
1627	GALNT7	Pan	NN463-1	0	2492	24	133	3282.44	2250.47	2314.83	64.3514	2.77997	11.1767	0	2654	1120	174	2669.16	2157.33	2319.81	162.473	7.00374	11.1798	0.215203	45.4628	0.198007			0	2406	22	146	3480.64	2108.1	2359.72	251.623	10.6633	11.2044	1.93981	6.93019	0.00901814			0	2404	46	127	2994.66	2346.29
1628	GALNT7	Pan	NN463-1	0	2303	20	152	3470.16	2379.18					0	1891	146	176	3071.2	2482.28										0	2842	24	153	4311.54	2611.34										0	2392	40	133	3128.16	2450.89
1629	GATA1	Pan	sc-265	0	2345	22	114	2648.22	1815.65	1898.02	82.3692	4.33975	10.8903	0	3533	998	84	2129.4	1721.08	2028.86	307.78	15.1701	10.9865	6.89349	2.83019	0.376474			0	3214	20	127	4056.38	2456.8	2230.77	226.027	10.1322	11.1233	17.5323	0.825446	0.301388			0	2820	34	126	3510.36	2750.34
1630	GATA1	Pan	sc-265	0	2755	30	106	2888.5	1980.39					0	2981	90	100	2891	2336.64										0	2670	22	125	3310	2004.75										0	3304	46	114	3714.12	2909.98
1631	GATA1	S142	11041	0	4139	24	180	7407	5078.32	5419.64	341.324	6.29791	12.404	0	11868	1249	116	12318	9955.99	9648.36	307.626	3.18837	13.2361	78.0259	0.121579	1.61599			0	5031	32	186	9298.14	5631.54	5428.14	203.406	3.74725	12.4062	0.157215	63.8943	0.00161825			0	3934	53	183	7102.23	5564.53
1632	GATA1	S142	11041	0	5004	32	169	8402.68	5760.96					0	9494	672	131	11556.8	9340.74										0	4800	34	181	8626.46	5224.73										0	3950	48	183	7140.66	5594.64
1633	GATA3	S369	PN702	0	4743	22	156	7364.76	5049.36	5510.59	461.237	8.37002	12.428	0	5826	84	201	11541.4	9328.29	7475.38	1852.91	24.7868	12.8679	35.6548	0.929941	0.917763			0	6068	34	169	10197.5	6176.23	6142.71	33.5174	0.545645	12.5847	11.4714	0.777205	0.227261			0	4908	40	180	8762.4	6865.26
1634	GATA3	S369	PN702	0	4466	22	196	8710.24	5971.83					0	5151	36	136	6956.4	5622.47										0	5829	32	174	10086.8	6109.19										0	4876	38	163	7885.94	6178.56
1635	GATAD2B	T120+S122	PN600	0	3140	32	155	4817.4	3302.86	3347.54	44.6847	1.33485	11.7089	0	2877	22	140	3997	3230.55	3641.29	410.734	11.2799	11.8302	8.77491	1.43759	0.384044			0	4745	28	156	7358.52	4456.78	4338.26	118.522	2.73202	12.0829	29.596	0.137413	0.526661			0	4026	54	152	6037.44	4730.28
1636	GATAD2B	T120+S122	PN600	0	3690	25	135	4947.75	3392.23					0	3822	24	132	5013.36	4052.02										0	4644	30	151	6967.14	4219.74										0	5253	59	140	7271.6	5697.23
1637	GCK (Glucokinase)	Pan+S411	PK893	0	2684	24	136	3617.6	2480.26	2387.33	92.9345	3.89282	11.2212	0	2842	24	139	3917.02	3165.91	2843.15	322.756	11.3521	11.4733	19.0935	0.798433	0.638632			0	4176	30	148	6136.08	3716.4	3517.2	199.203	5.66368	11.7802	47.3283	0.201919	0.784532			0	4608	87	133	6012.93	4711.08
1638	GCK (Glucokinase)	Pan+S411	PK893	0	2449	24	138	3346.5	2294.39					0	2127	20	148	3118.36	2520.4										0	3662	34	151	5478.28	3317.99										0	5012	82	143	7049.9	5523.53
1639	GCK (MAP4K2)	Pan	AP7901a	0	2613	22	110	2850.1	1954.06	1666.83	287.23	17.2321	10.7029	0	2270	24	103	2313.38	1869.78	1614.66	255.114	15.7999	10.657	-3.12964	10.5546	0.132462			0	1928	22	127	2420.62	1466.08	1416.94	49.1375	3.46785	10.4686	-14.9913	1.3808	-0.384383			0	645	118	150	790.5	619.35
1640	GCK (MAP4K2)	Pan	AP7901a	0	1617	20	126	2012.22	1379.6					0	1349	14	126	1682.1	1359.55										0	2266	30	101	2258.36	1367.81										0	1454	114	110	1474	1154.87
1641	GCK (MAP4K2)	Pan	sc-6161	0	544	18	103	541.78	371.45	275.608	95.8415	34.7745	8.10648	0	212	16	140	274.4	221.782	174.249	47.5329	27.2786	7.44501	-36.7765	1.68731	-0.843985			0	414	27	109	421.83	255.487	215.989	39.4983	18.2872	7.75481	-21.6317	2.45296	-0.618244			0	322	120	145	292.9	229.485
1642	GCK (MAP4K2)	Pan	sc-6161	0	208	18	138	262.2	179.767					0	252	18	67	156.78	126.717										0	340	30	94	291.4	176.49										0	278	106	144	247.68	194.055
1643	GCK (MAP4K2)	S170	PK646	0	5598	30	170	9465.6	6489.71	5950.45	539.267	9.06263	12.5388	0	5380	22	153	8197.74	6625.78	6171.79	453.991	7.35591	12.5915	3.71976	4.41387	0.224303			0	5640	46	193	10796.4	6538.99	6480.64	58.3587	0.900509	12.6619	8.91058	1.11812	0.181069			0	4506	138	149	6508.32	5099.21
1644	GCK (MAP4K2)	S170	PK646	0	4530	20	175	7892.5	5411.18					0	4416	22	161	7074.34	5717.8										0	6246	45	171	10603.7	6422.28										0	4638	126	164	7399.68	5797.58
1645	GCLC	S5+S8	PN752	0	1809	28	122	2172.82	1489.71	1685.9	196.187	11.637	10.7193	0	3395	26	116	3908.04	3158.65	2675.44	483.217	18.0613	11.3856	58.6952	0.505974	1.3977			0	4677	44	128	5930.24	3591.73	3294.15	297.574	9.03341	11.6857	95.3958	0.21668	1.36616			0	3910	92	119	4543.42	3559.73
1646	GCLC	S5+S8	PN752	0	2150	22	129	2745.12	1882.08					0	2141	22	128	2712.32	2192.22										0	4052	62	124	4947.6	2996.58										0	3690	96	109	3917.46	3069.3
1647	GCN2 (EIF2AK4)	Pan	AP8062a	0	224	14	79	165.9	113.743	125.021	11.2783	9.02111	6.96603	0	116	16	141	141	113.963	127.25	13.2875	10.4421	6.99152	1.7829	10.9166	0.42905			0	326	30	122	361.12	218.717	209.838	8.87902	4.23137	7.71313	67.843	0.195341	0.955707			0	384	50	99	330.66	259.069
1648	GCN2 (EIF2AK4)	Pan	AP8062a	0	161	21	142	198.8	136.299					0	144	18	138	173.88	140.538										0	344	28	105	331.8	200.959										0	376	62	106	332.84	260.777
1649	GCN2 (EIF2AK4)	T667	PK877	0	2842	28	154	4333.56	2971.13	2787.51	183.62	6.58724	11.4448	0	2026	26	129	2580	2085.27	1830.42	254.856	13.9234	10.838	-34.3352	0.597364	-0.898428			0	2837	22	130	3659.5	2216.42	2541.13	324.702	12.7779	11.3113	-8.83852	2.19099	-0.219488			0	2109	35	110	2281.4	1787.46
1650	GCN2 (EIF2AK4)	T667	PK877	0	3417	26	112	3797.92	2603.89					0	1678	26	118	1949.36	1575.56										0	3688	20	129	4731.72	2865.83										0	1804	32	124	2197.28	1721.55
1651	GFAP	Pan	NN260-1	0	1856	20	114	2093.04	1435.01	1377.69	57.3239	4.16088	10.428	0	2448	26	100	2422	1957.57	1602.04	355.531	22.1924	10.6457	16.2847	1.61829	0.61344			0	2421	24	116	2780.52	1684.06	1478.6	205.459	13.8955	10.53	7.32536	2.46492	0.0991622			0	2420	48	107	2538.04	1988.53
1652	GFAP	Pan	NN260-1	0	1674	28	117	1925.82	1320.36					0	1536	24	102	1542.24	1246.51										0	1743	20	122	2102.06	1273.14										0	2462	34	121	2937.88	2301.8
1653	GFAP	Pan	NN260-2	0	2084	18	124	2561.84	1756.42	1638.83	117.596	7.17561	10.6784	0	1957	28	106	2044.74	1652.65	1252.96	399.693	31.9	10.2911	-23.5455	1.65957	-0.473447			0	820	24	154	1225.84	742.446	1077.09	334.647	31.0695	10.0729	-34.2763	1.11579	-0.926025			0	1730	36	120	2032.8	1592.68
1654	GFAP	Pan	NN260-2	0	1746	26	129	2218.8	1521.23					0	728	38	153	1055.7	853.264										0	1815	22	130	2330.9	1411.74										0	1856	42	119	2158.66	1691.29
1655	GFAP	S8	NBA-115	0	1084	22	91	966.42	662.588	834.799	172.212	20.6291	9.70529	0	1243	20	86	1051.78	850.096	839.217	10.879	1.29632	9.7129	0.529167	41.4339	0.272855			0	1606	20	107	1697.02	1027.82	1010	17.8186	1.76421	9.98015	20.9882	1.06695	0.333654			0	1259	42	106	1290.02	1010.72
1656	GFAP	S8	NBA-115	0	1450	24	103	1468.78	1007.01					0	923	24	114	1024.86	828.338										0	1457	20	114	1638.18	992.185										0	1661	42	96	1554.24	1217.73
1657	GIT1	Y545	PN517	0	1846	16	134	2452.2	1681.25	1767.13	85.8727	4.85945	10.7872	0	1964	20	115	2235.6	1806.91	1634.96	171.954	10.5173	10.675	-7.47929	2.05591	0.010806			0	1826	20	127	2293.62	1389.16	1580.74	191.58	12.1197	10.6264	-10.5469	1.60986	-0.275182			0	1924	32	137	2592.04	2030.84
1658	GIT1	Y545	PN517	0	2165	20	126	2702.7	1853					0	1598	24	115	1810.1	1463										0	2362	21	125	2926.25	1772.32										0	2130	44	129	2690.94	2108.33
1659	GluR1	S849	PN822	0	4344	28	129	5567.64	3817.23	4021.04	203.805	5.06846	11.9734	0	2377	38	160	3742.4	3024.77	2964.45	60.3274	2.03503	11.5335	-26.2765	0.270336	-0.625546			0	4390	26	156	6807.84	4123.26	4270.53	147.267	3.44845	12.0602	6.20509	1.37257	0.11449			0	4906	50	138	6701.28	5250.39
1660	GluR1	S849	PN822	0	4553	22	136	6162.16	4224.84					0	2660	18	136	3593.12	2904.12										0	4988	26	147	7294.14	4417.79										0	4898	46	142	6889.84	5398.13
1661	GluR2	Y876	PN823	0	3572	28	127	4500.88	3085.85	3459.85	374	10.8097	11.7565	0	4656	50	105	4836.3	3908.91	4394.95	486.038	11.059	12.1016	27.5272	0.79444	0.779726			0	4664	25	164	7607.96	4607.86	4139.92	467.944	11.3032	12.0154	20.1565	1.09706	0.360013			0	3643	50	164	5892.52	4616.74
1662	GluR2	Y876	PN823	0	3828	24	147	5591.88	3833.85					0	4056	30	150	6039	4880.99										0	3408	21	179	6062.73	3671.97										0	4320	56	163	6950.32	5445.51
1663	GLUT2 (SLC2A2)	Pan	NN262-1	0	4671	26	170	7896.5	5413.92	4582.38	831.542	18.1465	12.1619	0	4226	22	166	6978.64	5640.45	5462.65	177.798	3.25479	12.4154	19.2099	1.11408	0.598415			0	5706	34	193	10947	6630.17	5859.89	770.276	13.1449	12.5167	27.8794	1.12238	0.509583			0	5010	68	171	8450.82	6621.14
1664	GLUT2 (SLC2A2)	Pan	NN262-1	0	3900	20	141	5470.8	3750.84					0	4007	20	164	6538.68	5284.85										0	4749	28	178	8403.38	5089.62										0	4200	52	193	8005.64	6272.35
1665	GPAT3 (LPAAT-THETA)	S68	PN753	0	2922	34	167	4822.96	3306.67	4026.34	719.665	17.8739	11.9753	0	4602	24	157	7187.46	5809.23	5525.66	283.569	5.13185	12.4319	37.2379	0.617806	0.968082			0	7223	34	188	13515.3	8185.73	7954.25	231.484	2.9102	12.9575	97.5564	0.213047	1.41967			0	7604	68	162	12208.3	9565.11
1666	GPAT3 (LPAAT-THETA)	S68	PN753	0	4798	24	145	6922.3	4746					0	4004	25	163	6485.77	5242.09										0	7038	32	182	12750.9	7722.76										0	6763	68	176	11783.2	9232.03
[truncated: 2,658 more rows]
[truncated: 8 more columns]

## Sheet: Formula IP vs IPK01
										Globally Normalized Values for the signal intensity of samples analyzed with the KAM-2000 antibody microarray data were colourized using the Conditional Formatting feature under Format in the pull down menu of MS-Excel. This feature lets users colourize cells in the spreadsheet according to their desired criteria. In the case of your data, the Globally Normalized intensity signals with a value of…
[truncated: 4,334 more rows]

[truncated: 3 more sheets: Formula IP vs IPD1 , Formula IP vs IO, Antibody Validation ]
