# Supplementary material for: Glycogen synthase kinase 3 inhibition controls Mycobacterium tuberculosis infection
Source: iScience. 2024 Jul 20;27(8):110555. doi: 10.1016/j.isci.2024.110555 (PMC11340618; doi:10.1016/j.isci.2024.110555)
Supplement: Data S3. Antibody microarray phosphorylation, related to Figure 4 — Status of uninfected THP1-Cells (UP) versus uninfected THP-1 cells treated with P-4423632 (UP_D1). [file mmc4.zip]

Archive with 1 entries (1 files):
- S3._4228-KAM-2000(v2)-UPD1_vs_IPD1.xlsx
