# Supplementary material for: Glycogen synthase kinase 3 inhibition controls Mycobacterium tuberculosis infection
Source: iScience. 2024 Jul 20;27(8):110555. doi: 10.1016/j.isci.2024.110555 (PMC11340618; doi:10.1016/j.isci.2024.110555)
Supplement: Data S3. Antibody microarray phosphorylation, related to Figure 4 — Status of uninfected THP1-Cells (UP) versus uninfected THP-1 cells treated with P-4423632 (UP_D1). [file mmc4.zip › S3._4228-KAM-2000(v2)-UPD1_vs_IPD1.xlsx]

## Sheet: Read Me First
			Kinexus Bioinformatics Corporation					Phone: 1-604-323-2547
			Suite 1, 8755 Ash Street					Facsimile: 1-604-323-2548
			Vancouver, B.C.					E-mail: info@kinexus.ca
			Canada. V6P 6T3					Website: www.kinexus.ca
Kinexus Order No 4228
Investigator(s):		Dr. Yossef Av-Gay
Institution:		University of British Columbia
Order Date:		2022 February 10
No.	Order 4228 / Sample Details
#	Sample Names	Control	Species, Organ, Tissue, Cells Type				Treatment Details		Barcode
1	Sample UP	Yes	THP-1 parental, Peripheral blood monocyte				Uninfected, no treatment		20996
2	Sample UO	No	THP-1, Peripheral blood monocyte				Uninfected, KO, GSK3B Clone F12		20997
3	Sample UPD1	No	Peripheral blood monocyte				Unifected, Drug 1 (10 mM)		20998
4	Sample IP	Yes	THP-1 parental, Peripheral blood monocyte				Infected with Mtb wt MOI15, no treatment		20999
5	Sample IO	No	THP-1, Peripheral blood monocyte				Infected with Mtb wt MOI15, KO, GSK3B Clone F12		21000
6	Sample IPD1	No	Peripheral blood monocyte				Infected with Mtb wt MOI15, Drug 1 (10 mM)		21001
7	Sample IPK01	No	Peripheral blood monocyte				Infected with Mtb wt MOI15, ΔptpA inoculum		21002
Thank you for using our Kinex™ KAM-2000 Antibody Microarray Services.
Workbook Description
The worksheet entitled "Recommended Leads" summarized those antibodies that revealed the largest changes associated with the treatment or comparisons between the provided samples of cell or tissue lysates.
The worksheet entitled "Normalized Full Data" provides the results with all of the most reliable antibodies that are used of this microarray.
The worksheet entitled "Protein + Antibody Info" has information on the antibodies used on the microarray and their intended targets. It also provides coordinates of the specific antibody spots that can be used to pinpoint their locations on the microarray slide image.
	In addition, this worksheet provides a listing of specific Gene Ontology (GO) terms for each target protein. The definitions of these GO terms is available in the accompanying workbook entitled "GO Term Definitions List_2020OC10.xlsx".
The worksheet entitled "Antibody Validation" provides additional data on the reliability of the antibodies from our previous studies. One strategy has been to cross-validate the utility of specific antibodies from previous Kinex™ KAM antibody microarrays with related antibodies for the same targets.
	The other validation approach has been evaluation of antibodies' specificities and potencies by Western blotting with diverse tissues and cell lines, and by dot blotting with purified preparations of the target proteins or peptides representing portions of the targets.
	Using the URL's provided in this worksheet, it is feasible to access over 5000 images of the testing data with the Kinexus antibodies that are used with this microarray.
	The Kinexus antibodies can be purchased directly from Kinexus. In addition, many of the other antibodies used on the KAM-2000 antibody microarray can also be procured through Kinexus at a price of US$89 per 25 µg of antibody.
	More information about antibodies available from Kinexus can be retrieved from our Products website at www.kinexusproducts.ca .
Follow-up Recommendations
The worksheet "Recommended Leads" provides a listing of those antibodies that have revealed the largest changes between a "control" cell/tissue lysate sample and and "treatment" sample.
	These have also been selected on the basis of the signal strength and the precision of duplicate measurements (i.e. low %Error").
It should be appreciated that even the best antibodies can have cross-reactivities with off-target proteins and phosphosites. Over 300,000 different human phosphosites have been confirmed by mass spectrometry studies.
	The selectivity and potency of an antibody will be highly depended on the experimental model system that is under investigation. For this reason, further validation is highly recommended before publication.
One of the reasons why many different antibodies have been included in the KAM-2000 antibody microarray is to provided redundancy and cross-validation possibilities. Most of the pan-specific antibodies for the same proteins target different epitopes.
	Therefore, if two or three antibodies for the same target protein reveal a similar trend with respect to observed changes associated with the "treatment" relative to the "control", then it is more likely that this is a true change in the target protein.
Kinexus also provides custom Kinetworks™ multi-immunoblotting services with most of the antibodies used on the KAM-2000 microarray to confirm that the target protein or phosphosite is present and altered in your study.
	We recommend first looking at the typical immuno-reactivities of your most interesting antibodies with our library of testing images that you can obtain by retrieving these with the URL's provided in the "Protein + Antibody Info" worksheet in this report.
	Note that antibody microarrays are typically 50- to 500-times more sensitive that Western blotting, so there is a highly probability that the target protein or phosphosite might not be detectable in your model system by Western blotting (~ a third of the time by our experience).
	Presently, we can screen 18 different antibodies of your choice from the KAM-2000 microarray for a price of US$749 per sample. Note that these cell/tissue samples should be harvested and prepared in 2X SDS-PAGE sample buffer for Western blotting.
	Should it turn out that the observed change with an antibody appears to be due to a cross-reactive protein, it may be possible for us to immunoprecipitate this protein with the antibody, perform SDS-PAGE separation and identify it by mass spectrometry.
Antibody Microarray Results Analytics
Thare are several bioinformatics and pre-publication services offered by Kinexus.
	This report provides summary information on the targets of the antibodies used on the KAM-2000 antibody microarray as well as specific URL links to with open-access to Kinexus SigNET KnowledgeBases and other reputable websites.
	The most revelant SigNET websites include:			PhosphoNET – Human Phosphorylation Site KnowledgeBase (www.phosphonet.ca)
				KinaseNET – Human Protein Kinase KnowledgeBase (www.kinasenet.ca)
				OncoNET – Human Cancer Protein KnowledgeBase (www.onconet.ca)
				KinATLAS – Human Protein Interaction Altas (http://kinatlas.ca:8080/KinAtlas/KinaseDrugQuery.html)
				KiNECTOR - Human Protein Kinase-Protein Substrate+Phosphosite Interaction KnowledgeBase (www.kinector.ca)
				KiNET-AM - Kinex™ Antibody Microarray DataBase (www.kinet-am.ca)
	In addition, SigNET also features:			TranscriptoNET - Human mRNA Expression KnowledgeBase (http://www.transcriptonet.ca)
				DrugKiNET - Human Kinase Drug Interaction KnowledgeBase (www.drugkinet.ca)
				DrugProNET – Human Protein – Drug Interaction KnowledgeBase (www.drugpronet.ca)
	While the free KiNector website is useful for linking protein kinases to phosphosites of interest, Kinexus also offers a custom service in which we can create signalling maps where we can visualize how the leads in your study appear to interconnect
		in according to experimentally verified kinase-substrate(phosphosite) relationships. These Kinetscape Maps are custom produced for approximately US$399 per map.
	As mentioned above, we have provided GO terms for all of the target proteins tracked on the KAM-2000 antibody microarray as well as descriptions of all of these GO terms. We can also perform a GO term analyses of the leads from your study
		to identify the most commonly utilized GO terms, and thereby the most common properties (i.e. molecular function, cell location and biological effect) amongst those proteins that are affected.
		These GO Term analyses are approximately US$299 per report.
	For publication purposes, we can also produce figures of Western blotting data, Venn diagrams of the overlaps of leads from multiple treatments, and other diagrams that will support a publication. These figures are typically around US$299 each.

## Sheet: Formula UP vs UPD1
										Globally Normalized Values for the signal intensity of samples analyzed with the KAM-2000 antibody microarray data were colourized using the Conditional Formatting feature under Format in the pull down menu of MS-Excel. This feature lets users colourize cells in the spreadsheet according to their desired criteria. In the case of your data, the Globally Normalized intensity signals with a value of…
										The Conditional Formatting feature for %CFC (change from control) is set to blue for -100%, white for 0 changes, and orange for +200%. In this case, it is best to focus on orange coloured cells for follow up immunoblotting studies.
Calculations for Order 4228
KAM-2000 (v2) ARRAY DETAILS INCLUDING Z-SCORES										Lead Selection Recommendation for Follow Up Immunoblotting
Sample Identification:		Control ID: Sample UPD1 (#20998) vs Treated ID: Sample IPD1 (#21001)								Priority	Lead selection criteria: %CFC ≥75%; Sum of %Error/%CFC<0.75; Average Normalized Net Signal ≥1500
Array Barcodes:		K02020-1161, -1166								Possible	Lead selection criteria: %CFC ≥50% + <75%; Sum of %Error/%CFC<0.8; Average Normalized Net Signal ≥750
Date of Report:		2022-02-10
										Globally Normalized Median										Globally Normalized Median
				Treated Sample: UPD1 #20998 [Uninfected + Drug (10 mM)]						2448.82				Treated Sample: IPD1 #21001 [infected, Drug1 (10 mM)]						2641.95				Changes Control vs Treated
No.	Target Name	Antibody P-Site	Cat No.	Flag	Signal Median	Background Median	Spot Area	Not Normalized	Normalized	Average Normalized	Error Range	% Error Range	Log2 Intensity	Flag	Signal Median	Background Median	Spot Area	Not Normalized	Normalized	Average Normalized	Error Range	% Error Range	Log2 Intensity	%CFC	Sum %Errors/%CFC	Lead		Z score (Control)	Z score (Treated)	Z score Difference	Z-Score Ratio
1	14-3-3 (KCIP-1)	Pan	NN441-2	0	165	42	126	154.98	163.837	135.231	28.6065	21.1538	7.07928	0	78	28	129	64.5	39.0653	40.9549	1.88967	4.61402	5.35597	-69.7148	0.369618			-1.62684	-2.29583	-0.668985	-1.94737
2	14-3-3 (KCIP-1)	Pan	NN441-2	0	130	48	123	100.86	106.624					0	84	30	131	70.74	42.8446
3	14-3-3 (KCIP-1)	Pan	NN441-3	0	50	20	163	48.9	51.6947	69.55	17.8553	25.6726	6.11998	0	52	18	166	56.44	34.1836	52.5231	18.3395	34.917	5.71488	-24.4815	2.47492			-2.04367	-2.14592	-0.102246	-0.297631
4	14-3-3 (KCIP-1)	Pan	NN441-3	0	81	28	156	82.68	87.4052					0	97	22	156	117	70.8626
5	14-3-3 (KCIP-1)	Pan	sc-133233	0	42	14	151	42.28	44.6963	38.6283	6.06805	15.7088	5.27159	0	68	16	147	76.44	46.2969	45.0977	1.19921	2.65915	5.49498	16.7478	1.09674			-2.41231	-2.23776	0.174549	0.5081
6	14-3-3 (KCIP-1)	Pan	sc-133233	0	42	20	140	30.8	32.5602					0	66	18	151	72.48	43.8985
7	14-3-3 (KCIP-1)	Pan	sc-1657	0	89	26	142	89.46	94.5727	96.4756	1.90287	1.97239	6.59209	0	31	14	134	22.78	13.797	24.8867	11.0897	44.5607	4.6373	-74.2041	0.627096			-1.83853	-2.59599	-0.757456	-2.2049
8	14-3-3 (KCIP-1)	Pan	sc-1657	0	92	26	141	93.06	98.3785					0	68	24	135	59.4	35.9764
9	14-3-3-F	Pan	NN450-1	0	648	48	72	432	456.689	407.732	48.9567	12.0071	8.67148	0	770	32	130	959.4	581.073	605.663	24.5899	4.06	9.24237	48.5443	0.330977			-0.935006	-0.672603	0.262403	0.763835
10	14-3-3-F	Pan	NN450-1	0	289	50	142	339.38	358.776					0	896	36	121	1040.6	630.253
11	14-3-3-S (YWHAS; SFN)	Pan	NN454-1	0	1491	60	126	1803.06	1906.11	1936.2	30.0971	1.55444	10.919	0	2531	43	192	4776.96	2893.23	2838.72	54.5097	1.92022	11.471	46.6127	0.0745433			0.0415849	0.258232	0.216647	0.630644
12	14-3-3-S (YWHAS; SFN)	Pan	NN454-1	0	1540	52	125	1860	1966.3					0	2560	48	183	4596.96	2784.21
13	14-3-3-S (YWHAS; SFN)	Pan	NN454-2	0	213	44	218	368.42	389.475	521.239	131.763	25.2789	9.0258	0	2896	40	153	4369.68	2646.55	3504.51	857.952	24.4814	11.775	572.342	0.0869415			-0.781047	0.385191	1.16624	3.39483
14	14-3-3-S (YWHAS; SFN)	Pan	NN454-2	0	336	46	213	617.7	653.002					0	4308	46	169	7202.78	4362.46
15	14-3-3-T (YWHAQ)	Pan	NN455-1	0	85	30	136	74.8	79.0749	83.4515	4.3766	5.24449	6.38287	0	119	26	138	128.34	77.7308	87.3064	9.57554	10.9677	6.44801	4.61929	3.50968			-1.92944	-1.83971	0.0897309	0.2612
16	14-3-3-T (YWHAQ)	Pan	NN455-1	0	106	44	134	83.08	87.8281					0	148	24	129	159.96	96.8819
17	14-3-3-Z (YWHAZ)	Pan	NN001-2	0	114	36	139	108.42	114.616	119.173	4.55632	3.82329	6.89691	0	90	28	129	79.98	48.4409	50.803	2.36209	4.6495	5.66684	-57.3702	0.147686			-1.70608	-2.16598	-0.459899	-1.33873
18	14-3-3-Z (YWHAZ)	Pan	NN001-2	0	122	34	133	117.04	123.729					0	92	26	133	87.78	53.1651
19	14-3-3b (YWHAB)	Pan	NN452-1	0	94	36	235	136.3	144.09	139.385	4.70432	3.37505	7.12293	0	43	16	222	59.94	36.3035	59.8335	23.53	39.3258	5.90288	-57.0733	0.748176			-1.60787	-2.0674	-0.459526	-1.33764
20	14-3-3b (YWHAB)	Pan	NN452-1	0	88	36	245	127.4	134.681					0	78	16	222	137.64	83.3635
21	14-3-3e (YWHAE)	Pan	NN451-3	0	150	30	144	172.8	182.676	221.346	38.6706	17.4706	7.79016	0	603	34	84	477.96	289.483	255.941	33.5416	13.1052	7.99967	15.6293	1.95631			-1.31795	-1.19164	0.126313	0.367688
22	14-3-3e (YWHAE)	Pan	NN451-3	0	212	40	143	245.96	260.017					0	286	31	144	367.2	222.4
23	4E-BP1 (PHAS1)	Pan	sc-6024	0	92	26	141	93.06	98.3785	100.25	1.87116	1.8665	6.64745	0	66	18	150	72	43.6078	64.1216	20.5138	31.9921	6.00274	-36.0381	0.939522			-1.81448	-2.02569	-0.211214	-0.614828
24	4E-BP1 (PHAS1)	Pan	sc-6024	0	99	30	140	96.6	102.121					0	120	18	137	139.74	84.6354
25	4E-BP1 (PHAS1)	T37+T46	PN550	0	200	46	158	243.32	257.226	234.339	22.8873	9.76677	7.87245	0	131	24	148	158.36	95.9128	89.2142	6.69864	7.50849	6.4792	-61.9294	0.278951			-1.2822	-1.82669	-0.544492	-1.58498
26	4E-BP1 (PHAS1)	T37+T46	PN550	0	186	40	137	200.02	211.451					0	138	34	131	136.24	82.5156
27	4E-BP1 (PHAS1)	T45	Y021223	0	100	39	131	79.91	84.4769	132.255	47.7779	36.1257	7.04718	0	140	22	131	154.58	93.6234	110.104	16.4801	14.9678	6.78272	-16.749	3.05054			-1.64079	-1.69992	-0.0591289	-0.17212
28	4E-BP1 (PHAS1)	T45	Y021223	0	172	42	131	170.3	180.033					0	406	26	55	209	126.584
29	A6 (Twinfilin-1)	Y309	PK501	0	129	32	142	137.74	145.612	172.728	27.1159	15.6986	7.43236	0	350	32	151	480.18	290.827	251.084	39.7436	15.8288	7.97202	45.3638	0.694992			-1.47342	-1.20319	0.270239	0.786646
30	A6 (Twinfilin-1)	Y309	PK501	0	180	44	139	189.04	199.844					0	271	32	146	348.94	211.34
31	A6r (Twinfin-2)	Y309	PK502	0	124	46	147	114.66	121.213	118.961	2.25173	1.89283	6.89435	0	34	12	127	27.94	16.9222	30.1136	13.1913	43.8053	4.91234	-74.6862	0.611868			-1.7072	-2.48111	-0.773916	-2.25281
32	A6r (Twinfin-2)	Y309	PK502	0	124	44	138	110.4	116.709					0	75	20	130	71.5	43.3049
33	AAK1	Pan+S637	PK503	0	118	40	129	100.62	106.371	128.264	21.8936	17.0692	7.00297	0	54	22	129	41.28	25.0018	27.0671	2.06531	7.63034	4.75847	-78.8974	0.313058			-1.66	-2.54538	-0.885384	-2.57729
34	AAK1	Pan+S637	PK503	0	144	38	134	142.04	150.158					0	61	24	130	48.1	29.1324
35	Abl (Abl1)	Pan	NK001-5	0	122	44	142	110.76	117.09	124.131	7.04062	5.67195	6.95572	0	92	24	143	97.24	58.8947	41.7423	17.1524	41.0911	5.38344	-66.3723	0.704557			-1.68053	-2.28435	-0.60382	-1.75768
36	Abl (Abl1)	Pan	NK001-5	0	128	40	141	124.08	131.171					0	45	16	140	40.6	24.5899
37	Abl (Abl1)	Pan	NK001-6	0	185	52	148	196.84	208.09	239.825	31.7357	13.2328	7.90584	0	183	30	150	229.5	139	180.918	41.918	23.1696	7.49919	-24.5627	1.48202			-1.26769	-1.40067	-0.132985	-0.387108
38	Abl (Abl1)	Pan	NK001-6	0	213	44	152	256.88	271.561					0	284	32	146	367.92	222.836
39	Abl (Abl1)	Pan	sc-131	0	231	50	138	249.78	264.055	386.695	122.64	31.7149	8.59505	0	1400	44	99	1342.44	813.067	896.636	83.5694	9.32033	9.80838	131.871	0.311176			-0.968214	-0.4362	0.532014	1.54865
40	Abl (Abl1)	Pan	sc-131	0	390	60	146	481.8	509.335					0	1398	38	119	1618.4	980.205
41	Abl (Abl1)	Pan	sc-23	0	174	48	127	160.02	169.165	128.032	41.1337	32.1278	7.00036	0	106	28	132	102.96	62.3591	56.5689	5.79014	10.2355	5.82194	-55.8164	0.758977			-1.66114	-2.10121	-0.44007	-1.28101
42	Abl (Abl1)	Pan	sc-23	0	92	32	137	82.2	86.8978					0	92	28	131	83.84	50.7788
43	Abl (Abl1)	Pan	sc-887	0	152	48	146	151.84	160.518	218.873	58.3547	26.6615	7.77395	0	495	40	140	637	385.807	607.753	221.945	36.519	9.24734	177.674	0.355597			-1.325	-0.670527	0.65447	1.90511
44	Abl (Abl1)	Pan	sc-887	0	220	44	149	262.24	277.227					0	1086	56	133	1369.9	829.698
45	Abl (Abl1)	Y139	PK504	0	104	36	142	96.56	102.078	101.719	0.359431	0.353357	6.66845	0	234	22	149	315.88	191.317	145.171	46.1455	31.7869	7.18161	42.718	0.752382			-1.80536	-1.53331	0.272042	0.791893
46	Abl (Abl1)	Y139	PK504	0	106	38	141	95.88	101.36					0	131	22	150	163.5	99.0259
47	Abl (Abl1)	Y226	PK505	0	142	51	131	119.21	126.023	99.2612	26.7618	26.961	6.63316	0	83	24	130	76.7	46.4544	125.197	78.7423	62.8949	6.96805	26.1285	3.439			-1.82069	-1.62251	0.198178	0.57688
48	Abl (Abl1)	Y226	PK505	0	96	42	127	68.58	72.4994					0	574	22	61	336.72	203.939
49	Abl (Abl1)	Y257	PK506	0	80	26	147	79.38	83.9166	100.609	16.6924	16.5914	6.65262	0	62	16	141	64.86	39.2833	44.6555	5.37223	12.0304	5.48077	-55.6148	0.514643			-1.81223	-2.2437	-0.431467	-1.25597
50	Abl (Abl1)	Y257	PK506	0	120	44	146	110.96	117.301					0	83	24	140	82.6	50.0278
51	Abl (Abl1)	Y264	PK507	0	363	56	146	448.22	473.836	505.699	31.8625	6.30069	8.98213	0	2288	42	116	2605.36	1577.97	1262.67	315.296	24.9705	10.3023	149.689	0.208908			-0.800021	-0.229919	0.570102	1.65952
52	Abl (Abl1)	Y264	PK507	0	395	56	150	508.5	537.561					0	1606	26	99	1564.2	947.378
53	Abl (Abl1)	Y393+T394	PK873	0	818	48	75	577.5	610.505	544.686	65.8182	12.0837	9.08928	0	1324	26	133	1726.34	1045.58	1070.46	24.8746	2.32374	10.064	96.5269	0.149258			-0.753464	-0.329432	0.424031	1.23432
54	Abl (Abl1)	Y393+T394	PK873	0	398	79	142	452.98	478.868					0	1462	38	127	1808.48	1095.33
55	Abl (Abl1)	Y413	PK896	0	188	42	141	205.86	217.625	254.319	36.6937	14.4282	7.99049	0	832	32	68	544	329.481	301.317	28.1633	9.34673	8.23514	18.4802	1.28651			-1.2309	-1.09329	0.137614	0.400585
56	Abl (Abl1)	Y413	PK896	0	256	70	148	275.28	291.012					0	580	30	82	451	273.154
57	Abl (Abl1)	Y469	PK508	0	320	58	143	374.66	396.072	625.167	229.095	36.6454	9.2881	0	1724	26	95	1613.1	976.995	824.035	152.96	18.5623	9.68656	31.8103	1.73553			-0.667075	-0.487079	0.179995	0.523953
58	Abl (Abl1)	Y469	PK508	0	1171	79	74	808.08	854.262					0	1420	35	80	1108	671.075
59	ACACA (ACC1; ACCA)	S29	PN733	0	90	28	149	92.38	97.6596	134.676	37.0161	27.4854	7.07335	0	167	22	140	203	122.95	164.492	41.5424	25.255	7.36187	22.1394	2.3822			-1.62942	-1.45802	0.171395	0.498919
60	ACACA (ACC1; ACCA)	S29	PN733	0	152	43	149	162.41	171.692					0	265	32	146	340.18	206.035
61	ACACA (ACC1; ACCA)	S80	PN863	0	124	36	137	120.56	127.45	109.056	18.3944	16.867	6.76892	0	142	24	133	156.94	95.0528	60.6027	34.4501	56.8459	5.92131	-44.4296	1.65909			-1.7617	-2.0597	-0.298004	-0.867467
62	ACACA (ACC1; ACCA)	S80	PN863	0	104	40	134	85.76	90.6613					0	60	26	127	43.18	26.1525
63	ACACB (ACC2)	T1342	PN734	0	139	50	130	115.7	122.312	109.679	12.633	11.5181	6.77715	0	234	28	133	273.98	165.94	252.556	86.6159	34.2958	7.98046	130.267	0.351692			-1.75812	-1.19966	0.558459	1.62563
64	ACACB (ACC2)	T1342	PN734	0	102	42	153	91.8	97.0464					0	750	50	80	560	339.171
65	ACC1 (ACACA; ACCA)	S80	07-303	0	114	48	137	90.42	95.5876	190.89	95.3021	49.9252	7.5766	0	438	20	51	213.18	129.115	125.063	4.05189	3.23987	6.96652	-34.484	1.54173			-1.41075	-1.62315	-0.212403	-0.618289
66	ACC1 (ACACA; ACCA)	S80	07-303	0	252	64	144	270.72	286.192					0	178	30	135	199.8	121.012
67	ACK1 (TNK2)	Pan	sc-323	0	137	40	138	133.86	141.51	145.284	3.77403	2.59769	7.18273	0	242	38	145	295.8	179.155	164.147	15.0083	9.14324	7.35884	12.9832	0.904313			-1.58189	-1.45929	0.122598	0.356874
68	ACK1 (TNK2)	Pan	sc-323	0	130	30	141	141	149.058					0	211	40	144	246.24	149.139
69	ACK1 (TNK2)	Y284	PK511	0	858	60	69	550.62	582.088	560.713	21.3756	3.81222	9.13112	0	496	48	144	645.12	390.725	377.08	13.6456	3.61875	8.55873	-32.7499	0.226901			-0.735285	-0.958139	-0.222854	-0.648712
70	ACK1 (TNK2)	Y284	PK511	0	841	68	66	510.18	539.337					0	443	32	146	600.06	363.434
71	ACK1 (TNK2)	Y518	PK512	0	143	60	134	111.22	117.576	144.861	27.2851	18.8353	7.17853	0	175	32	138	197.34	119.522	162.869	43.3473	26.6149	7.34757	12.4309	3.65623			-1.58372	-1.464	0.119716	0.348484
72	ACK1 (TNK2)	Y518	PK512	0	170	52	138	162.84	172.146					0	284	28	133	340.48	206.216
73	ACK1 (TNK2)	Y859+Y860	PK513	0	104	40	133	85.12	89.9847	96.4227	6.43805	6.6769	6.5913	0	56	18	133	50.54	30.6102	56.7325	26.1223	46.0446	5.8261	-41.1628	1.28081			-1.83888	-2.09947	-0.26059	-0.758558
74	ACK1 (TNK2)	Y859+Y860	PK513	0	104	34	139	97.3	102.861					0	117	22	144	136.8	82.8547
75	ACLY	S455	PN735	0	231	67	156	255.84	270.461	700.806	430.345	61.4071	9.45287	0	154	24	137	178.1	107.869	64.7212	43.1474	66.6667	6.01617	-90.7648	1.41105			-0.595478	-2.02008	-1.42461	-4.14692
76	ACLY	S455	PN735	0	1074	74	107	1070	1131.15					0	52	26	137	35.62	21.5737
77	ACLY	Y682	PN686	0	281	72	144	300.96	318.16	571.274	253.114	44.3069	9.15804	0	238	22	140	302.4	183.153	170.858	12.295	7.19603	7.41665	-70.0918	0.734792			-0.723588	-1.43515	-0.711559	-2.07129
78	ACLY	Y682	PN686	0	1021	70	82	779.82	824.387					0	217	30	140	261.8	158.563
79	ACO1	S806	PN737	0	204	72	133	175.56	185.593	209.807	24.214	11.5411	7.71292	0	920	28	85	758.2	459.214	301.675	157.539	52.2215	8.23685	43.7865	1.45621			-1.35151	-1.09258	0.258938	0.753749
80	ACO1	S806	PN737	0	226	69	141	221.37	234.021					0	193	30	146	237.98	144.136
81	ACO1	Pan+S711	PN736	0	173	70	126	129.78	137.197	146.151	8.95407	6.12658	7.19132	0	70	26	127	55.88	33.8445	38.7988	4.95433	12.7693	5.27794	-73.453	0.257251			-1.57816	-2.32842	-0.750256	-2.18394
82	ACO1	Pan+S711	PN736	0	170	58	131	146.72	155.105					0	82	26	129	72.24	43.7531
83	ACP1	Y132+Y133	PN687	0	404	108	148	438.08	463.117	558.281	95.1647	17.046	9.12485	0	2106	42	105	2167.2	1312.59	1184.77	127.825	10.789	10.2104	112.217	0.248047			-0.738009	-0.268294	0.469715	1.36731
84	ACP1	Y132+Y133	PN687	0	500	96	153	618.12	653.446					0	1688	26	105	1745.1	1056.94
85	ACS1 (ACSL1)	Y567	PN688	0	492	138	150	531	561.347	911.951	350.604	38.4455	9.83281	0	558	62	153	758.88	459.626	641.016	181.39	28.2973	9.32422	-29.7094	2.24652			-0.430387	-0.638419	-0.208032	-0.605565
86	ACS1 (ACSL1)	Y567	PN688	0	1451	124	90	1194.3	1262.56					0	1329	48	106	1357.86	822.406
87	ACTA1 (alpha-actin)/ACTB (beta-actin)	Pan	sc-8432	0	662	123	147	792.33	837.612	586.999	250.613	42.694	9.19721	0	957	36	82	755.22	457.409	635.31	177.901	28.0023	9.31132	8.23027	8.58979			-0.706565	-0.643806	0.0627591	0.182687
88	ACTA1 (alpha-actin)/ACTB (beta-actin)	Pan	sc-8432	0	339	124	148	318.2	336.385					0	848	44	167	1342.68	813.212
89	ACTB (beta-actin)	Pan	NN218-1	0	60	30	147	44.1	46.6204	90.3864	43.766	48.4211	6.49803	0	64	18	133	61.18	37.0545	31.1069	5.94761	19.1199	4.95916	-65.5846	1.02983			-1.8794	-2.46156	-0.582157	-1.69461
90	ACTB (beta-actin)	Pan	NN218-1	0	136	42	135	126.9	134.152					0	51	20	134	41.54	25.1592
91	ACTB (beta-actin)	Y53	PN501	0	106	44	137	84.94	89.7944	162.653	72.8588	44.794	7.34566	0	174	34	136	190.4	115.318	108.274	7.04386	6.50557	6.75855	-33.4324	1.53443			-1.5111	-1.71001	-0.198917	-0.579033
92	ACTB (beta-actin)	Y53	PN501	0	206	48	141	222.78	235.512					0	148	26	137	167.14	101.231
93	ACTB (beta-actin)	Y294	PN500	0	206	40	137	227.42	240.417	223.069	17.3478	7.77688	7.80135	0	1319	52	54	684.18	414.383	244.67	169.713	69.3641	7.93469	9.68325	7.96643			-1.31309	-1.21878	0.0943135	0.27454
94	ACTB (beta-actin)	Y294	PN500	0	198	58	139	194.6	205.722					0	125	34	136	123.76	74.9569
95	ACTN1	Y246	PN502	0	146	50	127	121.92	128.888	115.134	13.7535	11.9456	6.84717	0	142	38	139	144.56	87.5547	80.4321	7.1226	8.85542	6.3297	-30.1406	0.690133			-1.7277	-1.88913	-0.161435	-0.469925
96	ACTN1	Y246	PN502	0	104	34	137	95.9	101.381					0	121	32	136	121.04	73.3095
97	ADAM22	Pan	NN189-2	0	156	48	150	162	171.258	157.177	14.0812	8.95884	7.29625	0	70	20	177	88.5	53.6012	56.9869	3.38566	5.94112	5.83256	-63.7436	0.233748			-1.53257	-2.09677	-0.564205	-1.64236
98	ADAM22	Pan	NN189-2	0	134	40	144	135.36	143.096					0	78	22	178	99.68	60.3725
99	ADD1 (Adducin-a)	S726	PN807	0	377	56	142	455.82	481.87	961.405	479.534	49.8785	9.909	0	1804	48	127	2230.12	1350.7	1311.44	39.2591	2.99358	10.3569	36.409	1.45217			-0.397283	-0.207085	0.190198	0.553652
100	ADD1 (Adducin-a)	S726	PN807	0	1281	64	112	1363.04	1440.94					0	2220	32	96	2100.48	1272.18
101	ADK	S86	PN689	0	212	44	134	225.12	237.986	255.217	17.2316	6.75172	7.99558	0	148	38	135	148.5	89.941	244.658	154.717	63.238	7.93462	-4.13753	16.9158			-1.22869	-1.21881	0.00988595	0.0287773
102	ADK	S86	PN689	0	427	48	68	257.72	272.449					0	813	28	84	659.4	399.374
103	ADRA2C (ADRA2L2; ADRA2RL2)	Pan	NN190-1	0	204	78	138	173.88	183.817	170.931	12.8867	7.53912	7.41727	0	22	12	149	14.9	9.02438	78.7059	69.6816	88.5341	6.2984	-53.9545	1.78063			-1.47998	-1.9022	-0.422222	-1.22906
104	ADRA2C (ADRA2L2; ADRA2RL2)	Pan	NN190-1	0	151	36	130	149.5	158.044					0	201	26	140	245	148.387
105	ADRA2C (ADRA2L2; ADRA2RL2)	Pan	NN190-2	0	142	48	135	126.9	134.152	182.94	48.7875	26.6686	7.51523	0	80	28	131	68.12	41.2578	70.9958	29.7381	41.887	6.14966	-61.1917	1.12034			-1.43742	-1.96433	-0.52691	-1.5338
106	ADRA2C (ADRA2L2; ADRA2RL2)	Pan	NN190-2	0	210	50	137	219.2	231.727					0	488	26	36	166.32	100.734
107	ADRB2	S355+S356	PN784	0	254	70	139	255.76	270.377	483.287	212.91	44.0546	8.91674	0	162	24	141	194.58	117.85	110.891	6.95907	6.2756	6.793	-77.0549	0.653174			-0.828437	-1.69563	-0.867189	-2.52432
108	ADRB2	S355+S356	PN784	0	508	60	147	658.56	696.197					0	158	26	130	171.6	103.932
109	AGTR1	S335+T336+S338	PN785	0	172	72	133	133	140.601	163.8	23.1992	14.1631	7.35579	0	150	27	137	168.51	102.06	91.3068	10.7536	11.7774	6.51265	-44.2572	0.586129			-1.50669	-1.81272	-0.306026	-0.890819
110	AGTR1	S335+T336+S338	PN785	0	186	53	133	176.89	186.999					0	130	30	133	133	80.5532
111	AHSA1 (AHA1)	Pan	NN191-2	0	306	78	152	346.56	366.366	357.18	9.18664	2.572	8.48051	0	1604	30	112	1762.88	1067.71	1098.19	30.483	2.77574	10.1009	207.463	0.0257768			-1.01799	-0.314016	0.70397	2.04921
112	AHSA1 (AHA1)	Pan	NN191-2	0	276	58	151	329.18	347.993					0	1507	28	126	1863.54	1128.68
113	AHSA1 (AHA1)	Pan	NN191-4	0	864	82	50	391	413.346	293.127	120.219	41.0127	8.19538	0	328	26	155	468.1	283.511	612.168	328.657	53.6874	9.25778	108.841	0.87008			-1.14188	-0.666166	0.475712	1.38476
114	AHSA1 (AHA1)	Pan	NN191-4	0	198	82	141	163.56	172.908					0	1590	52	101	1553.38	940.825
115	AIF	Pan	sc-9416	0	1157	75	76	822.32	869.316	725.797	143.519	19.7739	9.50342	0	894	28	133	1151.78	697.591	556.368	141.222	25.3829	9.1199	-23.3439	1.93442			-0.573512	-0.723757	-0.150244	-0.43735
116	AIF	Pan	sc-9416	0	874	64	68	550.8	582.279					0	990	38	72	685.44	415.146
117	AK2	Pan	AP8134a	0	174	70	240	249.6	263.865	766.159	502.295	65.5601	9.5815	0	877	52	382	3151.5	1908.75	1858.87	49.8824	2.68349	10.8602	142.621	0.478495			-0.539586	0.00311363	0.5427	1.57976
118	AK2	Pan	AP8134a	0	1268	80	101	1199.88	1268.45					0	1043	54	302	2986.78	1808.98
119	Akt1 (PKBa)	Pan	NK129-3	0	82	30	135	70.2	74.212	87.4369	13.225	15.1251	6.45017	0	133	26	144	154.08	93.3206	74.4421	18.8785	25.36	6.21805	-14.862	2.72407			-1.9002	-1.93576	-0.0355646	-0.103526
120	Akt1 (PKBa)	Pan	NK129-3	0	101	32	138	95.22	100.662					0	94	28	139	91.74	55.5635
121	Akt1 (PKBa)	Pan	NK129-5	0	70	26	134	58.96	62.3296	102.522	40.1929	39.204	6.6798	0	176	30	141	205.86	124.682	153.227	28.5449	18.6292	7.25952	49.4567	1.16937			-1.80042	-1.50077	0.299651	0.87226
122	Akt1 (PKBa)	Pan	NK129-5	0	130	30	135	135	142.715					0	516	24	61	300.12	181.772
123	Akt1 (PKBa)	Pan	sc-5298	0	156	36	134	160.8	169.99	122.534	47.4555	38.7283	6.93704	0	178	28	143	214.5	129.915	187.483	57.5683	30.7059	7.55062	53.0045	1.30997			-1.68865	-1.37919	0.309453	0.900794
124	Akt1 (PKBa)	Pan	sc-5298	0	81	28	134	71.02	75.0789					0	502	26	85	404.6	245.051
125	Akt1 (PKBa)	T308	PK515	0	82	42	132	52.8	55.8176	113.538	57.7204	50.838	6.82703	0	100	28	133	95.76	57.9983	71.4471	13.4488	18.8234	6.1588	-37.0721	1.87908			-1.73645	-1.96051	-0.224061	-0.652224
126	Akt1 (PKBa)	T308	PK515	0	156	36	135	162	171.258					0	136	29	131	140.17	84.8958
127	Akt1 (PKBa)	Y315	PK516	0	142	37	138	144.9	153.181	133.571	19.6101	14.6814	7.06146	0	162	22	140	196	118.71	99.3288	19.3812	19.5122	6.63414	-25.636	1.33381			-1.63458	-1.76198	-0.127392	-0.370829
128	Akt1 (PKBa)	Y315	PK516	0	109	32	140	107.8	113.961					0	122	22	132	132	79.9475
129	Akt1 (PKBa)	Y326	PK517	0	146	40	129	136.74	144.555	183.913	39.3577	21.4002	7.52288	0	645	30	64	393.6	238.389	190.057	48.3319	25.4302	7.57029	3.34104	14.0167			-1.43409	-1.37098	0.0631154	0.183724
130	Akt1 (PKBa)	Y326	PK517	0	216	40	120	211.2	223.27					0	414	24	60	234	141.725
131	Akt1 (PKBa)	S473	PK869	0	184	73	138	153.18	161.934	207.064	45.1298	21.7951	7.69393	0	169	26	134	191.62	116.057	151.119	35.0618	23.2015	7.23954	-27.0182	1.66541			-1.35976	-1.50912	-0.149355	-0.43476
132	Akt1 (PKBa)	S473	PK869	0	210	42	142	238.56	252.194					0	242	30	145	307.4	186.181
133	Akt1 (PKBa)	Y474	06-0020	0	122	54	133	90.44	95.6087	151.215	55.6061	36.7729	7.24046	0	206	28	141	250.98	152.009	180.721	28.7115	15.8872	7.49762	19.5126	2.69877			-1.55681	-1.40133	0.155479	0.452589
134	Akt1 (PKBa)	Y474	06-0020	0	178	44	146	195.64	206.821					0	262	33	151	345.79	209.432
135	Akt2 (PKBb)	Pan	NK130-3	0	302	58	151	368.44	389.497	455.061	65.5645	14.4078	8.82992	0	1392	34	97	1317.26	797.816	705.9	91.9154	13.021	9.46332	55.1221	0.497602			-0.866162	-0.58032	0.285842	0.832066
136	Akt2 (PKBb)	Pan	NK130-3	0	388	46	144	492.48	520.626					0	1148	34	91	1013.74	613.985
137	Akt2 (PKBb)	Pan	NK130-4	0	170	54	147	170.52	180.265	194.463	14.1975	7.3009	7.60335	0	292	28	153	403.92	244.639	320.026	75.3869	23.5565	8.32205	64.5694	0.477895			-1.39912	-1.05699	0.342132	0.995921
138	Akt2 (PKBb)	Pan	NK130-4	0	202	60	139	197.38	208.66					0	840	34	81	652.86	395.413
139	Akt2 (PKBb)	Pan	NK130-8	0	440	36	137	553.48	585.112	665.297	80.1849	12.0525	9.37785	0	276	30	144	354.24	214.55	195.859	18.6908	9.54295	7.61367	-70.5606	0.306055			-0.628074	-1.35286	-0.724782	-2.10979
140	Akt2 (PKBb)	Pan	NK130-8	0	555	44	138	705.18	745.482					0	238	32	142	292.52	177.169
141	Akt2 (PKBb)	Pan	NK130-9	0	631	66	82	463.3	489.778	367.624	122.154	33.2279	8.52209	0	1080	36	121	1263.24	765.098	711.818	53.2802	7.48509	9.47536	93.6265	0.434845			-0.999918	-0.57529	0.424629	1.23606
142	Akt2 (PKBb)	Pan	NK130-9	0	218	46	135	232.2	245.47					0	1356	46	83	1087.3	658.538
143	Akt2 (PKBb)	Pan	sc-5270	0	288	44	157	383.08	404.973	326.216	78.7577	24.1428	8.34968	0	58	26	221	70.72	42.8325	37.3997	5.4328	14.5263	5.22495	-88.5353	0.436766			-1.07483	-2.35055	-1.27571	-3.71351
144	Akt2 (PKBb)	Pan	sc-5270	0	196	44	154	234.08	247.458					0	44	18	203	52.78	31.9669
145	Akt2 (PKBb)	Pan	sc-7125	0	126	40	141	121.26	128.19	147.8	19.6101	13.268	7.2075	0	142	26	133	154.28	93.4417	75.9381	17.5037	23.0499	6.24675	-48.6212	0.746957			-1.57113	-1.92378	-0.352649	-1.02654
146	Akt2 (PKBb)	Pan	sc-7125	0	159	52	148	158.36	167.41					0	96	24	134	96.48	58.4344
147	Akt2 (PKBb)	Pan	sc-7127	0	132	38	147	138.18	146.077	160.359	14.2821	8.90632	7.32516	0	79	26	156	82.68	50.0762	83.1091	33.0329	39.7464	6.37693	-48.1732	1.00995			-1.52	-1.8694	-0.3494	-1.01708
148	Akt2 (PKBb)	Pan	sc-7127	0	333	38	56	165.2	174.641					0	164	28	141	191.76	116.142
149	Akt3 (PKBg)	Pan	NK131-3	0	171	40	138	180.78	191.112	140.009	51.1027	36.4995	7.12938	0	87	26	138	84.18	50.9847	86.949	35.9643	41.3625	6.4421	-37.8976	2.05454			-1.60507	-1.84219	-0.237111	-0.690213
150	Akt3 (PKBg)	Pan	NK131-3	0	88	30	145	84.1	88.9064					0	178	32	139	202.94	122.913
151	ALK	Pan	18-0266	0	110	38	136	97.92	103.516	126.065	22.549	17.8868	6.97803	0	106	30	130	98.8	59.8395	67.3195	7.47994	11.1111	6.07295	-46.5995	0.622279			-1.67084	-1.99637	-0.325528	-0.947586
152	ALK	Pan	18-0266	0	137	38	142	140.58	148.614					0	123	28	130	123.5	74.7994
153	ALK	Pan	NK003-2	0	82	30	136	70.72	74.7617	80.909	6.14733	7.59783	6.33823	0	127	29	134	131.32	79.5357	100.637	21.1013	20.9677	6.65302	24.3829	1.17154			-1.94884	-1.75409	0.194749	0.5669
154	ALK	Pan	NK003-2	0	90	29	135	82.35	87.0564					0	180	30	134	201	121.738
155	ALK	Pan	NK003-3	0	104	28	139	105.64	111.677	125.611	13.9332	11.0924	6.97282	0	148	21	133	168.91	102.303	112.214	9.91168	8.83282	6.81011	-10.665	1.86828			-1.6731	-1.68848	-0.0153754	-0.0447566
156	ALK	Pan	NK003-3	0	134	34	132	132	139.544					0	166	24	142	201.64	122.126
157	ALK	Y1092	PK518	0	100	34	133	87.78	92.7967	101.518	8.72149	8.59107	6.66559	0	619	30	68	400.52	242.58	143.76	98.82	68.7395	7.16752	41.6103	1.85845			-1.80659	-1.5392	0.267395	0.778366
158	ALK	Y1092	PK518	0	111	32	132	104.28	110.24					0	76	23	140	74.2	44.9402
159	ALK	Y1096	PK519	0	1479	62	88	1246.96	1318.22	1431.89	113.665	7.9381	10.4837	0	1227	30	118	1412.46	855.475	987.576	132.101	13.3763	9.94775	-31.0299	0.6869			-0.147564	-0.37799	-0.230426	-0.670752
160	ALK	Y1096	PK519	0	1750	50	86	1462	1545.55					0	1660	24	113	1848.68	1119.68
161	ALK	Y1507	PK520	0	102	44	139	80.62	85.2275	159.957	74.73	46.7187	7.32154	0	260	36	145	324.8	196.719	202.231	5.51154	2.72537	7.65986	26.4279	1.8709			-1.52157	-1.33357	0.188008	0.547277
162	ALK	Y1507	PK520	0	194	44	148	222	234.687					0	281	36	140	343	207.742
163	ALOX5 (5-LO)	S272	PN738	0	374	38	53	178.08	188.257	413.499	225.242	54.4721	8.69174	0	357	28	150	493.5	298.895	326.029	27.1337	8.3225	8.34885	-21.1538	2.96848			-0.926202	-1.0458	-0.119594	-0.34813
164	ALOX5 (5-LO)	S272	PN738	0	902	51	71	604.21	638.741					0	718	32	85	583.1	353.162
165	AMIGO1 (Alivin-2; Alivin-2; ALI2)	Pan	NN193-1	0	310	51	149	385.91	407.965	328.145	79.8202	24.3247	8.35819	0	261	38	140	312.2	189.088	175.818	13.2701	7.54762	7.45794	-46.4206	0.686598			-1.07114	-1.4179	-0.346767	-1.00941
166	AMIGO1 (Alivin-2; Alivin-2; ALI2)	Pan	NN193-1	0	212	50	145	234.9	248.325					0	221	32	142	268.38	162.548
167	AML1 (RUNX1)	T273	PN568	0	202	60	134	190.28	201.155	230.195	29.0399	12.6154	7.84671	0	482	30	49	221.48	134.142	149.744	15.6019	10.419	7.22636	-34.9489	0.659089			-1.29338	-1.51463	-0.221245	-0.644029
168	AML1 (RUNX1)	T273	PN568	0	241	58	134	245.22	259.235					0	444	24	65	273	165.346
169	AML2 (RUNX3)	T231	PN569	0	152	50	139	141.78	149.883	179.272	29.3888	16.3934	7.486	0	109	22	140	121.8	73.7698	50.476	23.2938	46.1483	5.65752	-71.8439	0.870523			-1.45011	-2.16988	-0.719762	-2.09517
170	AML2 (RUNX3)	T231	PN569	0	188	46	139	197.38	208.66					0	57	24	136	44.88	27.1822
171	AMPKa1 (PRKAA1)	Pan	NK259-1	0	375	68	142	435.94	460.854	297.979	162.875	54.6599	8.21907	0	526	26	69	345	208.954	164.129	44.8251	27.311	7.35868	-44.9194	1.82484			-1.13159	-1.45936	-0.327772	-0.954119
172	AMPKa1 (PRKAA1)	Pan	NK259-1	0	142	52	142	127.8	135.104					0	171	24	134	196.98	119.304
173	AMPKa1 (PRKAA1)	Pan	NK259-2	0	200	55	136	197.2	208.47	262.966	54.4961	20.7236	8.03873	0	668	38	87	548.1	331.964	554.255	222.291	40.1062	9.1144	110.77	0.549153			-1.20994	-0.72605	0.483893	1.40858
174	AMPKa1 (PRKAA1)	Pan	NK259-2	0	430	40	77	300.3	317.462					0	1292	35	102	1282.14	776.545
175	AMPKa1 (PRKAA1)	T172	PK897	0	70	24	143	65.78	69.5394	134.406	64.8668	48.2618	7.07046	0	250	38	141	298.92	181.045	169.016	12.0285	7.11675	7.40102	25.7505	2.15058			-1.63068	-1.44168	0.189001	0.550167
176	AMPKa1 (PRKAA1)	T172	PK897	0	175	30	130	188.5	199.273					0	224	32	135	259.2	156.988
177	AMPKa1 (PRKAA1)	T183+S184	PK521	0	215	42	144	249.12	263.357	219.972	43.3855	19.7232	7.78118	0	198	27	145	247.95	150.174	129.778	20.3957	15.7158	7.01991	-41.0023	0.864318			-1.32186	-1.60085	-0.278996	-0.812138
178	AMPKa1 (PRKAA1)	T183+S184	PK521	0	150	34	144	167.04	176.586					0	153	24	140	180.6	109.383
179	AMPKa2 (PRKAA2)	Pan	NK260-1	0	100	28	141	101.52	107.322	79.7197	27.6022	34.6241	6.31687	0	68	24	133	58.52	35.4434	56.8536	21.4102	37.6585	5.82918	-28.6832	2.52003			-1.95812	-2.09818	-0.140058	-0.407698
180	AMPKa2 (PRKAA2)	Pan	NK260-1	0	52	18	145	49.3	52.1175					0	119	28	142	129.22	78.2638
181	AMPKa2 (PRKAA2)	Pan	NK260-2	0	79	20	144	84.96	89.8155	99.6999	9.88436	9.91411	6.63952	0	181	26	164	254.2	153.96	146.425	7.53445	5.1456	7.19402	46.8659	0.321336			-1.81792	-1.52813	0.289792	0.843563
182	AMPKa2 (PRKAA2)	Pan	NK260-2	0	95	24	146	103.66	109.584					0	180	24	147	229.32	138.891
183	AMPKa2 (PRKAA2)	S377	PK522	0	67	20	128	60.16	63.5982	70.1208	6.52262	9.30197	6.13177	0	124	24	133	133	80.5532	125.439	44.8857	35.7829	6.97084	78.8897	0.571493			-2.03855	-1.62135	0.417203	1.21445
184	AMPKa2 (PRKAA2)	S377	PK522	0	68	18	145	72.5	76.6434					0	248	30	129	281.22	170.325
185	ANKRD3 (RIPK4; DIK)	Pan	AP7808b	0	58	24	141	47.94	50.6798	78.8952	28.2154	35.7631	6.30186	0	149	30	126	149.94	90.8131	94.2382	3.42503	3.63444	6.55824	19.4473	2.02586			-1.96464	-1.79368	0.170964	0.497664
186	ANKRD3 (RIPK4; DIK)	Pan	AP7808b	0	102	34	149	101.32	107.111					0	164	35	125	161.25	97.6632
187	ANKRD3 (RIPK4)	Pan+S438	PK523	0	83	30	130	68.9	72.8377	74.8991	2.06144	2.75229	6.22688	0	114	28	131	112.66	68.234	73.691	5.45703	7.40528	6.20342	-1.61296	6.29748			-1.99722	-1.94187	0.0553502	0.16112
188	ANKRD3 (RIPK4)	Pan+S438	PK523	0	80	24	130	72.8	76.9606					0	125	26	132	130.68	79.1481
189	Ankyrin (ANK1; Ankyrin-R)	Pan	NN195-1	0	292	38	142	360.68	381.293	407.574	26.2808	6.4481	8.67092	0	162	30	126	166.32	100.734	206.265	105.531	51.1628	7.68835	-49.3921	1.1664			-0.935249	-1.32167	-0.386416	-1.12483
190	Ankyrin (ANK1; Ankyrin-R)	Pan	NN195-1	0	718	34	60	410.4	433.855					0	807	27	66	514.8	311.795
191	Ankyrin B (ANK2)	Pan	NN196-1	0	136	35	135	136.35	144.143	217.747	73.6041	33.8026	7.76651	0	221	34	148	276.76	167.623	207.512	39.889	19.2225	7.69705	-4.7001	11.2817			-1.32823	-1.31803	0.0101991	0.0296887
192	Ankyrin B (ANK2)	Pan	NN196-1	0	556	26	52	275.6	291.351					0	332	36	138	408.48	247.401
193	Ankyrin B (ANK2)	Pan	NN196-2	0	200	32	143	240.24	253.97	184.293	69.6768	37.8076	7.52586	0	132	26	128	135.68	82.1764	157.921	75.7442	47.9635	7.30306	-14.3101	5.99376			-1.4328	-1.48259	-0.0497951	-0.14495
194	Ankyrin B (ANK2)	Pan	NN196-2	0	104	26	139	108.42	114.616					0	675	32	60	385.8	233.665
195	Ankyrin G (ANK3)	Pan	NN197-1	0	132	40	230	211.6	223.693	263.981	40.288	15.2617	8.04429	0	866	34	153	1272.96	770.985	523.802	247.183	47.1902	9.03288	98.4239	0.63452			-1.20753	-0.760102	0.447427	1.30243
196	Ankyrin G (ANK3)	Pan	NN197-1	0	161	38	234	287.82	304.269					0	227	54	264	456.72	276.619
197	ANXA1	Y207	PN503	0	66	26	144	57.6	60.8919	63.2705	2.37859	3.7594	5.98346	0	39	22	182	30.94	18.7392	12.6402	6.09903	48.2511	3.65995	-80.022	0.649952			-2.10299	-3.0042	-0.901206	-2.62334
198	ANXA1	Y207	PN503	0	63	18	138	62.1	65.6491					0	22	16	180	10.8	6.54116
199	ANXA2	Y238	PN504	0	86	28	138	80.04	84.6144	116.709	32.0951	27.5	6.86678	0	73	24	136	66.64	40.3614	44.2619	3.90047	8.81226	5.46799	-62.0752	0.584972			-1.71918	-2.24904	-0.52986	-1.54238
200	ANXA2	Y238	PN504	0	136	34	138	140.76	148.805					0	74	18	142	79.52	48.1623
201	APC	S2129	PN739	0	82	31	135	68.85	72.7848	88.5628	15.778	17.8156	6.46863	0	96	28	135	91.8	55.5999	58.4102	2.81028	4.81128	5.86815	-34.0466	0.664584			-1.89218	-2.08191	-0.189726	-0.552279
202	APC	S2129	PN739	0	102	32	141	98.7	104.341					0	100	24	133	101.08	61.2204
203	APG1	Pan	sc-6242	0	94	34	139	83.4	88.1664	80.206	7.96035	9.92487	6.32564	0	614	28	78	457.08	276.837	228.305	48.5318	21.2575	7.83482	184.648	0.168875			-1.95431	-1.26049	0.693819	2.01965
204	APG1	Pan	sc-6242	0	73	22	134	68.34	72.2457					0	220	26	153	296.82	179.773
205	APG2	Pan	sc-6240	0	154	34	141	169.2	178.87	150.549	28.3211	18.8119	7.23409	0	101	20	130	105.3	63.7763	56.8899	6.88639	12.1048	5.8301	-62.2116	0.496959			-1.55958	-2.0978	-0.538221	-1.56672
206	APG2	Pan	sc-6240	0	112	30	141	115.62	122.228					0	90	26	129	82.56	50.0036
207	APP (A4; ABPP; Amyloid beta)	Pan	NN192-2	0	74	24	133	66.5	70.3005	55.1304	15.1701	27.5168	5.78478	0	120	20	135	135	81.7645	92.0487	10.2842	11.1725	6.52433	66.9654	0.577751			-2.18932	-1.80784	0.381483	1.11047
208	APP (A4; ABPP; Amyloid beta)	Pan	NN192-2	0	44	16	135	37.8	39.9603					0	152	24	132	168.96	102.333
209	APP (A4; ABPP; Amyloid beta)	Pan	NN192-3	0	50	18	136	43.52	46.0072	80.65	34.6428	42.9545	6.3336	0	90	26	127	81.28	49.2283	41.1488	8.07955	19.635	5.36278	-48.9786	1.27789			-1.95085	-2.29298	-0.342132	-0.99592
210	APP (A4; ABPP; Amyloid beta)	Pan	NN192-3	0	104	22	133	109.06	115.293					0	67	25	130	54.6	33.0692
211	APP (A4; ABPP; Amyloid beta)	Pan	NN194-1	0	52	22	137	41.1	43.4489	47.2441	3.79517	8.03312	5.56206	0	48	18	135	40.5	24.5294	29.7078	5.17842	17.4312	4.89277	-37.1185	0.686027			-2.2861	-2.48929	-0.203191	-0.591475
212	APP (A4; ABPP; Amyloid beta)	Pan	NN194-1	0	54	20	142	48.28	51.0392					0	54	18	160	57.6	34.8862
213	APP (A4; ABPP; Amyloid beta)	T743	11190	0	54	20	133	45.22	47.8044	33.4483	14.3561	42.9204	5.06386	0	342	26	55	173.8	105.264	71.3714	33.8929	47.4881	6.15727	113.378	0.797405			-2.50257	-1.96115	0.541427	1.57605
214	APP (A4; ABPP; Amyloid beta)	T743	11190	0	38	24	129	18.06	19.0921					0	72	20	119	61.88	37.4784
215	APP (A4; ABPP; Amyloid beta)	T743	PN808	0	41	14	134	36.18	38.2477	44.8126	6.56491	14.6497	5.48583	0	76	24	137	71.24	43.1474	45.6367	2.48928	5.45455	5.51212	1.83899	10.9322			-2.31922	-2.23061	0.0886149	0.257951
216	APP (A4; ABPP; Amyloid beta)	T743	PN808	0	48	12	135	48.6	51.3775					0	82	24	137	79.46	48.126
217	APP (A4; ABPP; Amyloid beta)	Y757	PN809	0	56	16	216	86.4	91.3378	78.8106	12.5272	15.8954	6.30032	0	52	18	253	86.02	52.0991	41.1245	10.9746	26.6863	5.36193	-47.8185	0.890485			-1.96531	-2.29334	-0.328024	-0.954852
218	APP (A4; ABPP; Amyloid beta)	Y757	PN809	0	40	10	209	62.7	66.2834					0	31	12	262	49.78	30.1499
219	Aquaporin 1 (AQP1)	Pan	NN199-1	0	200	20	142	255.6	270.208	199.114	71.0934	35.7048	7.63745	0	968	28	60	564	341.594	387.2	45.6064	11.7785	8.59694	94.4614	0.502674			-1.38431	-0.94218	0.442127	1.287
220	Aquaporin 1 (AQP1)	Pan	NN199-1	0	374	28	35	121.1	128.021					0	826	32	90	714.6	432.807
221	Aquaporin 2 (AQP2)	Pan	NN200-1	0	84	24	130	78	82.4578	92.469	10.0112	10.8266	6.5309	0	164	28	122	165.92	100.492	119.055	18.5636	15.5924	6.89549	28.7515	0.918872			-1.86512	-1.65282	0.212303	0.617999
222	Aquaporin 2 (AQP2)	Pan	NN200-1	0	98	24	131	96.94	102.48					0	569	28	42	227.22	137.619
223	Aquaporin 3 (AQP3)	Pan	NN201-1	0	220	26	181	351.14	371.208	406.654	35.4463	8.71656	8.66766	0	1596	40	173	2691.88	1630.37	1790.04	159.665	8.91964	10.8058	340.187	0.0518427			-0.936666	-0.0196209	0.917045	2.66945
224	Aquaporin 3 (AQP3)	Pan	NN201-1	0	270	24	170	418.2	442.1					0	2172	68	153	3219.12	1949.7
225	Aquaporin 4 (AQP4)	Pan	NN202-1	0	38	12	157	40.82	43.1529	43.5229	0.370003	0.850134	5.4437	0	62	28	127	43.18	26.1525	37.2967	11.1442	29.8798	5.22098	-14.3055	2.14813			-2.33753	-2.35221	-0.0146807	-0.0427345
226	Aquaporin 4 (AQP4)	Pan	NN202-1	0	38	14	173	41.52	43.8929					0	88	26	129	79.98	48.4409
227	AR	S96	PN570	0	76	24	197	102.44	108.295	111.551	3.25602	2.91888	6.80155	0	44	20	165	39.6	23.9843	31.01	7.02569	22.6563	4.95466	-72.201	0.354221			-1.74752	-2.46344	-0.715921	-2.08399
228	AR	S96	PN570	0	80	20	181	108.6	114.807					0	58	18	157	62.8	38.0356
229	AR	S310	PN571	0	369	34	134	448.9	474.555	506.851	32.296	6.37188	8.98542	0	1496	36	81	1182.6	716.257	661.729	54.5279	8.2402	9.3701	30.557	0.478191			-0.798594	-0.619256	0.179338	0.52204
230	AR	S310	PN571	0	401	26	136	510	539.147					0	1334	32	77	1002.54	607.202
231	Arg (Abl2)	Pan	NK238-1	0	90	24	133	87.78	92.7967	84.0541	8.74264	10.4012	6.39325	0	118	18	137	137	82.9759	69.8935	13.0823	18.7175	6.12709	-16.8469	1.72843			-1.92493	-1.97376	-0.0488202	-0.142112
232	Arg (Abl2)	Pan	NK238-1	0	74	22	137	71.24	75.3114					0	98	28	134	93.8	56.8112
233	Arg (Abl2)	Y439	PK509	0	958	32	71	657.46	695.034	420.989	274.045	65.0955	8.71764	0	102	29	133	97.09	58.8038	54.5188	4.28507	7.8598	5.76868	-87.0498	0.838087			-0.914948	-2.12345	-1.2085	-3.51786
234	Arg (Abl2)	Y439	PK509	0	130	30	139	139	146.944					0	82	24	143	82.94	50.2337
235	Arg (Abl2)	Y439+T440	PK510	0	597	126	204	960.84	1015.75	777.038	238.715	30.7212	9.60184	0	150	26	146	181.04	109.649	121.75	12.1012	9.93931	6.92778	-84.3315	0.482151			-0.530749	-1.63933	-1.10858	-3.227
236	Arg (Abl2)	Y439+T440	PK510	0	401	32	138	509.22	538.322					0	190	20	130	221	133.852
237	ARID1A	S363	PN740	0	498	53	187	832.15	879.708	570.391	309.317	54.2289	9.15581	0	558	22	59	316.24	191.535	198.3	6.76526	3.41162	7.63154	-65.2343	0.883592			-0.724557	-1.34539	-0.620836	-1.80721
238	ARID1A	S363	PN740	0	232	36	126	246.96	261.074					0	539	26	66	338.58	205.065
239	ARID1A	Y1508	PN864	0	1560	54	105	1581.3	1671.67	1952.92	281.244	14.4012	10.9314	0	2972	28	137	4033.28	2442.81	3017.38	574.568	19.042	11.5591	54.5062	0.613567			0.0469729	0.29501	0.248037	0.722017
240	ARID1A	Y1508	PN864	0	1845	54	118	2113.38	2234.16					0	4592	30	130	5930.6	3591.95
241	Arrestin b	Pan	610551	0	1408	46	95	1293.9	1367.85	1007.71	360.14	35.7385	9.97686	0	2376	22	129	3036.66	1839.19	1726.72	112.472	6.5136	10.7538	71.3514	0.592169			-0.367796	-0.0413206	0.326475	0.950345
242	Arrestin b	Pan	610551	0	465	62	152	612.56	647.568					0	2308	30	117	2665.26	1614.25
243	Arrestin b	S412	44-200	0	417	46	136	504.56	533.396	551.769	18.3733	3.32988	9.10792	0	903	30	162	1414.26	856.565	922.019	65.454	7.09899	9.84865	67.1023	0.155417			-0.745364	-0.419379	0.325985	0.948919
244	Arrestin b	S412	44-200	0	434	46	139	539.32	570.143					0	1053	34	160	1630.4	987.473
245	ASIC1 (BNaC2)	Pan	NN203-1	0	98	28	136	95.2	100.641	122.323	21.6822	17.7253	6.93455	0	154	24	143	185.9	112.593	97.4209	15.1719	15.5735	6.60616	-20.3576	1.6357			-1.68973	-1.77366	-0.0839332	-0.244323
246	ASIC1 (BNaC2)	Pan	NN203-1	0	140	42	139	136.22	144.005					0	123	26	140	135.8	82.2491
247	ASK1 (MAP3K5)	Pan	sc-6368	0	665	54	122	745.42	788.021	633.328	154.693	24.4254	9.30681	0	494	32	173	799.26	484.082	511.131	27.0489	5.29197	8.99755	-19.2944	1.5402			-0.658944	-0.774857	-0.115913	-0.337413
248	ASK1 (MAP3K5)	Pan	sc-6368	0	391	48	132	452.76	478.636					0	613	36	154	888.58	538.18
249	ASK1 (MAP3K5)	Pan	sc-7931	0	6184	86	247	15062.1	15922.9	16031.5	108.612	0.67749	13.9686	0	10506	58	281	29358.9	17781.6	17255.7	525.891	3.04764	14.0748	7.63636	0.487815			1.36669	1.34574	-0.0209497	-0.060983
250	ASK1 (MAP3K5)	Pan	sc-7931	0	6534	92	237	15267.5	16140.1					0	9884	54	281	27622.3	16729.8
251	ASK1 (MAP3K5)	T838	PK525	0	11120	76	241	26616	28137.2	29812.8	1675.65	5.62056	14.8636	0	14996	44	265	39622.8	23998.1	25473.6	1475.54	5.79243	14.6367	-14.5548	0.784138			1.75559	1.58044	-0.175153	-0.509856
252	ASK1 (MAP3K5)	T838	PK525	0	12648	80	237	29786.2	31488.5					0	17098	50	261	44495.3	26949.2
253	ASK1 (MAP3K5)	S966	Y011179	0	488	60	148	633.44	669.642	831.217	161.575	19.4384	9.69908	0	198	36	139	225.18	136.383	498.709	362.326	72.6527	8.96205	-40.0025	2.30213			-0.488496	-0.789682	-0.301186	-0.876729
254	ASK1 (MAP3K5)	S966	Y011179	0	1152	60	86	939.12	992.791					0	1464	28	99	1421.64	861.035
255	ASK1 (MAP3K5)	S1033	PK524	0	4324	60	200	8528	9015.38	7694.64	1320.74	17.1644	12.9096	0	3118	30	225	6948	4208.15	4461.01	252.864	5.66832	12.1232	-42.0244	0.543321			0.906543	0.530606	-0.375937	-1.09432
256	ASK1 (MAP3K5)	S1033	PK524	0	3208	84	193	6029.32	6373.9					0	3656	36	215	7783	4713.88
257	ASS1	T174+S180	PN741	0	8066	90	259	20657.8	21838.5	22806.4	967.991	4.24437	14.4772	0	7836	40	271	21127.2	12795.9	13006.4	210.438	1.61796	13.6669	-42.9706	0.136427			1.58765	1.17539	-0.412263	-1.20007
258	ASS1	T174+S180	PN741	0	8938	84	254	22489.2	23774.4					0	7916	38	277	21822.1	13216.8
259	ATAD1 ATPase	Pan	NN204-1	0	2399	78	214	4966.94	5250.8	4835.59	415.217	8.58669	12.2395	0	2736	36	231	6237	3777.52	3743.18	34.3411	0.917431	11.87	-22.591	0.420704			0.615346	0.424892	-0.190455	-0.554399
260	ATAD1 ATPase	Pan	NN204-1	0	2140	70	202	4181.4	4420.37					0	2550	30	243	6123.6	3708.84
261	ATASE (PPAT)	T356	PN742	0	4614	58	227	10342.1	10933.2	11659.5	726.368	6.22981	13.5092	0	4806	32	261	12460.1	7546.65	8168.99	622.337	7.61829	12.9959	-29.9374	0.462569			1.16707	0.89514	-0.271933	-0.791576
262	ATASE (PPAT)	T356	PN742	0	5128	56	231	11716.3	12385.9					0	5416	40	270	14515.2	8791.32
263	Ataxin 1 (Atxn1; SCA1)	Pan	NN205-2	0	1084	46	170	1764.6	1865.45	1921.55	56.103	2.91967	10.9081	0	1732	36	227	3849.92	2331.75	2161.3	170.458	7.88683	11.0777	12.4767	0.866136			0.036823	0.0939459	0.0571229	0.16628
264	Ataxin 1 (Atxn1; SCA1)	Pan	NN205-2	0	1140	46	171	1870.74	1977.65					0	1572	36	214	3287.04	1990.84
265	ATF2 (CRE-BP1)	Pan	9222	0	2536	48	126	3134.88	3314.04	3560.46	246.422	6.92106	11.7978	0	2570	31	128	3249.92	1968.36	1781.79	186.568	10.4709	10.7991	-49.9563	0.348143			0.423453	-0.0224042	-0.445857	-1.29786
266	ATF2 (CRE-BP1)	Pan	9222	0	2902	44	126	3601.08	3806.88					0	1830	26	146	2633.84	1595.22
267	ATF2 (CRE-BP1)	T69+T71	PN572	0	4153	56	156	6391.32	6756.59	8282.45	1525.86	18.4228	13.0158	0	3132	28	201	6239.04	3778.76	3611.12	167.635	4.6422	11.8182	-56.4003	0.408952			0.95269	0.403249	-0.549441	-1.59938
268	ATF2 (CRE-BP1)	T69+T71	PN572	0	5180	54	181	9278.06	9808.31					0	3748	32	153	5685.48	3443.49
269	ATF2 (CRE-BP1)	T71	sc-8398	0	1052	58	159	1580.46	1670.78	1793.49	122.703	6.84161	10.8086	0	4256	54	195	8193.9	4962.74	3650.54	1312.2	35.9453	11.8339	103.544	0.413223			-0.00641278	0.409792	0.416205	1.21154
270	ATF2 (CRE-BP1)	T71	sc-8398	0	1222	82	159	1812.6	1916.19					0	2072	40	190	3860.8	2338.34
271	ATG2A	Pan	NN209-1	0	718	84	151	957.34	1012.05	1188.46	176.407	14.8433	10.2149	0	1460	30	154	2202.2	1333.79	1324.68	9.11523	0.68811	10.3714	11.4616	1.35508			-0.264374	-0.201035	0.0633396	0.184377
272	ATG2A	Pan	NN209-1	0	1286	68	106	1291.08	1364.87					0	2064	34	107	2172.1	1315.56
273	ATG4A	Pan	NN373-1	0	789	70	92	661.48	699.284	545.257	154.027	28.2485	9.09079	0	582	46	153	820.08	496.692	354.9	141.792	39.9526	8.47127	-34.9114	1.95355			-0.752807	-0.994666	-0.24186	-0.704035
274	ATG4A	Pan	NN373-1	0	313	56	144	370.08	391.23					0	275	34	146	351.86	213.109
275	ATG4B	Pan	NN374-1	0	773	56	88	630.96	667.02	590.514	76.506	12.9558	9.20583	0	1424	32	93	1294.56	784.067	540.361	243.707	45.1008	9.07778	-8.49316	6.83569			-0.702823	-0.741348	-0.0385252	-0.112144
276	ATG4B	Pan	NN374-1	0	378	56	151	486.22	514.008					0	346	30	155	489.8	296.654
277	ATG4C (APG4C; AUTL1; AUTL3)	Pan	NN210-1	0	2763	70	158	4254.94	4498.11	4839.82	341.708	7.06035	12.2407	0	4750	32	195	9200.1	5572.16	4222.96	1349.21	31.9493	12.044	-12.7456	3.06063			0.615895	0.497561	-0.118334	-0.344461
278	ATG4C (APG4C; AUTL1; AUTL3)	Pan	NN210-1	0	3078	71	163	4901.41	5181.53					0	2672	36	180	4744.8	2873.75
279	ATG4C (APG4C; AUTL1; AUTL3)	Pan	NN210-2	0	3808	86	142	5285.24	5587.3	6325.06	737.764	11.6641	12.6269	0	3726	36	185	6826.5	4134.56	4741.53	606.965	12.8011	12.2111	-25.0359	0.977206			0.783673	0.567352	-0.21632	-0.629692
280	ATG4C (APG4C; AUTL1; AUTL3)	Pan	NN210-2	0	4524	70	150	6681	7062.82					0	5384	32	165	8830.8	5348.49
281	ATG4D (PG4D; AUTL4)	Pan	NN211-1	0	6900	61	188	12857.3	13592.1	13769.4	177.305	1.28767	13.7492	0	8508	32	202	17121.5	10369.9	10777.7	407.854	3.78423	13.3958	-21.7271	0.233436			1.27134	1.06213	-0.209204	-0.608978
282	ATG4D (PG4D; AUTL4)	Pan	NN211-1	0	6810	79	196	13192.8	13946.7					0	8915	36	208	18468.3	11185.6
283	ATG4D (PG4D; AUTL4)	Pan	NN211-2	0	391	50	152	518.32	547.942	574.075	26.1328	4.55215	9.1651	0	1414	26	88	1221.44	739.781	501.538	238.244	47.5027	8.97021	-12.6356	4.11971			-0.720521	-0.786274	-0.065753	-0.191402
284	ATG4D (PG4D; AUTL4)	Pan	NN211-2	0	440	64	151	567.76	600.208					0	328	24	143	434.72	263.294
285	ATG5 (APG5L; ASP)	Pan	NN212-1	0	975	44	82	763.42	807.05	842.158	35.108	4.16881	9.71795	0	1184	32	107	1232.64	746.565	629.781	116.784	18.5436	9.29871	-25.2182	0.900635			-0.480298	-0.649074	-0.168776	-0.491293
286	ATG5 (APG5L; ASP)	Pan	NN212-1	0	960	58	92	829.84	877.266					0	580	30	154	847	512.997
287	ATG12 (APG12; APG12L)	Pan	NN213-1	0	3052	78	151	4490.74	4747.39	5093.32	345.931	6.79186	12.3144	0	4958	34	173	8518.52	5159.35	5575.33	415.976	7.461	12.4448	9.46355	1.50608			0.647898	0.664964	0.0170654	0.049676
288	ATG12 (APG12; APG12L)	Pan	NN213-1	0	3463	78	152	5145.2	5439.25					0	5758	40	173	9892.14	5991.31
289	ATG13	Pan	NN214-1	0	3068	70	139	4167.22	4405.38	4787.1	381.716	7.97385	12.2249	0	4123	26	172	7046.84	4268.01	4766.66	498.649	10.4612	12.2188	-0.426891	43.1844			0.609028	0.570538	-0.0384901	-0.112042
290	ATG13	Pan	NN214-1	0	3304	66	151	4889.38	5168.81					0	5716	34	153	8693.46	5265.31
291	ATM	Pan	NK230-1	0	2148	52	148	3102.08	3279.37	3925.1	645.729	16.4513	11.9385	0	2503	28	144	3564	2158.58	1962.78	195.799	9.97556	10.9387	-49.994	0.528601			0.484573	0.0358921	-0.448681	-1.30608
292	ATM	Pan	NK230-1	0	3224	68	137	4323.72	4570.82					0	2052	26	144	2917.44	1766.99
293	ATM	Pan	NK230-2	0	5779	70	244	13930	14726.1	13539.3	1186.78	8.76548	13.7249	0	5607	34	260	14489.8	8775.94	9091.72	315.781	3.47328	13.1503	-32.8493	0.372573			1.26077	0.959626	-0.301145	-0.876612
294	ATM	Pan	NK230-2	0	4970	81	239	11684.7	12352.5					0	6434	42	243	15532.6	9407.5
295	ATM	Pan	sc-1214	0	2301	58	154	3454.22	3651.63	3665.93	14.3033	0.390167	11.84	0	3198	34	209	6612.76	4005.11	4118.59	113.483	2.75539	12.0079	12.3476	0.254751			0.441753	0.482482	0.0407291	0.118559
296	ATM	Pan	sc-1214	0	2037	59	176	3481.28	3680.24					0	3282	32	215	6987.5	4232.07
297	ATM	Pan	sc-7230	0	1446	60	139	1926.54	2036.64	2047.52	10.8781	0.53128	10.9997	0	1958	30	182	3508.96	2125.25	2051.55	73.6971	3.59226	11.0025	0.196798	20.9532			0.0766278	0.0625447	-0.0140831	-0.0409949
298	ATM	Pan	sc-7230	0	1343	62	152	1947.12	2058.4					0	2081	40	160	3265.6	1977.85
299	ATM	S1981	PK526	0	2690	97	140	3630.2	3837.67	3913.73	76.062	1.94347	11.9343	0	3282	34	164	5326.72	3226.2	3107.95	118.244	3.80455	11.6017	-20.5884	0.279186			0.482755	0.312832	-0.169923	-0.494634
300	ATM	S1981	PK526	0	2681	96	146	3774.1	3989.79					0	3090	24	161	4936.26	2989.71
301	ATM	Y2969	PK527	0	3775	84	152	5610.32	5930.95	5831.66	99.2982	1.70274	12.5097	0	5198	28	171	8840.7	5354.49	5944.23	589.74	9.92123	12.5373	1.93034	6.02171			0.732759	0.70357	-0.0291894	-0.0849681
302	ATM	Y2969	PK527	0	4094	136	137	5422.46	5732.36					0	5746	38	189	10788.1	6533.97
303	ATP7B	Pan	NN215-2	0	3808	86	159	5917.98	6256.2	6348.66	92.4584	1.45635	12.6322	0	5541	43	170	9346.6	5660.89	5447.2	213.696	3.92305	12.4113	-14.1992	0.378851			0.786007	0.650954	-0.135053	-0.39313
304	ATP7B	Pan	NN215-2	0	4342	140	145	6092.9	6441.11					0	4804	30	181	8640.94	5233.5
305	ATR	Pan	NK237-1	0	4155	91	158	6421.12	6788.09	7040.24	252.152	3.58157	12.7814	0	5412	40	182	9777.04	5921.59	6773.46	851.871	12.5766	12.7257	-3.78934	4.26411			0.850826	0.78226	-0.0685655	-0.199589
306	ATR	Pan	NK237-1	0	4326	94	163	6898.16	7292.4					0	6244	42	203	12590.1	7625.34
307	ATR	Pan	NK237-2	0	10080	92	240	23971.2	25341.2	35610.7	10269.5	28.8382	15.12	0	18405	54	238	43675.4	26452.6	29090.1	2637.56	9.06686	14.8282	-18.3106	2.07012			1.86699	1.66043	-0.206558	-0.601275
308	ATR	Pan	NK237-2	0	17986	126	243	43399.8	45880.1					0	21200	77	248	52385	31727.7
309	ATR	Pan	NK237-3	0	4280	84	177	7426.92	7851.37	8217.42	366.049	4.45455	13.0045	0	6384	38	191	12120.9	7341.16	7329.98	11.1805	0.152532	12.8396	-10.7996	0.426599			0.947749	0.829839	-0.11791	-0.343228
310	ATR	Pan	NK237-3	0	4628	92	179	8119.44	8583.47					0	6498	36	187	12083.9	7318.8
311	ATR	S435+S436	PK528	0	3466	70	199	6758.04	7144.27	6789.09	355.182	5.23165	12.729	0	6004	30	182	10872.7	6585.18	6723.21	138.025	2.05296	12.7149	-0.970367	7.50707			0.828053	0.777772	-0.0502809	-0.146364
312	ATR	S435+S436	PK528	0	3434	90	182	6086.08	6433.9					0	6092	34	187	11328.5	6861.23
313	AurKA (Aurora A; ARK-1; AIK; STK15)	Pan	NK008-3	0	4075	89	164	6537.04	6910.64	7144.93	234.296	3.2792	12.8027	0	6180	38	169	10380	6286.77	6291.32	4.54853	0.0722985	12.6191	-11.9471	0.280528			0.860079	0.737765	-0.122313	-0.356044
314	AurKA (Aurora A; ARK-1; AIK; STK15)	Pan	NK008-3	0	4948	134	145	6980.3	7379.23					0	5976	36	175	10395	6295.87
315	AurKA (Aurora A; ARK-1; AIK; STK15)	Pan	NK008-4	0	4618	101	164	7407.88	7831.25	7761.58	69.6662	0.897578	12.9221	0	6696	36	179	11921.4	7220.35	7119.98	100.371	1.4097	12.7977	-8.26632	0.279118			0.911973	0.812324	-0.0996492	-0.290071
316	AurKA (Aurora A; ARK-1; AIK; STK15)	Pan	NK008-4	0	4441	110	168	7276.08	7691.91					0	6586	38	177	11590	7019.61
317	AurKA (Aurora A; ARK-1; AIK; STK15)	Pan	NK008-5	0	6907	90	208	14179.4	14989.7	15276.3	286.583	1.876	13.899	0	8810	38	247	21666.8	13122.8	13935.5	812.691	5.8318	13.7665	-8.77703	0.878179			1.33644	1.21697	-0.119472	-0.347775
318	AurKA (Aurora A; ARK-1; AIK; STK15)	Pan	NK008-5	0	6830	77	218	14721.5	15562.9					0	10366	48	236	24350.5	14748.2
319	AurKA (Aurora A; ARK-1; AIK; STK15)	T287+T288	PK529	0	3744	86	148	5413.84	5723.25	5932.83	209.58	3.53255	12.5345	0	6338	36	174	10965.5	6641.39	6842.78	201.395	2.94318	12.7404	15.3377	0.422211			0.743541	0.788395	0.0448544	0.130568
320	AurKA (Aurora A; ARK-1; AIK; STK15)	T287+T288	PK529	0	3356	110	179	5810.34	6142.41					0	6588	54	178	11630.5	7044.18
321	AurKB (AurB; AIK2)	Pan	NK193-2	0	3967	64	176	6869.28	7261.86	7468.74	206.874	2.76986	12.8666	0	6883	50	216	14759.3	8939.15	9360	420.851	4.49627	13.1923	25.3224	0.286945			0.887863	0.97715	0.0892865	0.259906
322	AurKB (AurB; AIK2)	Pan	NK193-2	0	3852	90	193	7260.66	7675.61					0	7766	76	210	16149	9780.86
323	AurKB (AurB; AIK2)	Pan	NK193-3	0	3658	94	179	6379.56	6744.16	6839.24	95.0801	1.39022	12.7396	0	6366	56	203	12809.3	7758.12	8635.61	877.491	10.1613	13.0761	26.2657	0.439794			0.832667	0.928613	0.0959454	0.27929
324	AurKB (AurB; AIK2)	Pan	NK193-3	0	3728	104	181	6559.44	6934.32					0	6941	52	228	15706.9	9513.1
325	AurKB (AurB; AIK2)	Pan	NK193-4	0	5650	92	189	10504.6	11105	9526.06	1578.91	16.5746	13.2177	0	6546	46	216	14040	8503.51	8855.8	352.29	3.97807	13.1124	-7.03605	2.92105			1.04039	0.943784	-0.096601	-0.281198
326	AurKB (AurB; AIK2)	Pan	NK193-4	0	3888	72	197	7517.52	7947.15					0	7014	40	218	15203.3	9208.09
327	AurKB (AurB; AIK2)	S227	PK530	0	2394	62	119	2775.08	2933.68	2825.56	108.115	3.82631	11.4643	0	2960	26	129	3784.86	2292.35	2085.68	206.67	9.90902	11.0263	-26.1853	0.524543			0.27853	0.0724863	-0.206044	-0.599778
328	AurKB (AurB; AIK2)	S227	PK530	0	2175	68	122	2570.54	2717.45					0	2244	28	140	3102.4	1879.01
329	AurKB (AurB; AIK2)	T232	PK531	0	3382	90	156	5135.52	5429.02	5602.6	173.584	3.09828	12.4519	0	4448	38	175	7717.5	4674.21	4397.53	276.673	6.29155	12.1025	-21.5091	0.436551			0.70764	0.52197	-0.18567	-0.540472
330	AurKB (AurB; AIK2)	T232	PK531	0	3628	80	154	5463.92	5776.19					0	3876	32	177	6803.88	4120.86
331	AurKC (Aurora C; AurC; AIK3)	Pan	AP7000b	0	3190	90	158	4898	5177.92	5039.17	138.751	2.75345	12.299	0	4466	38	180	7970.4	4827.38	4816.55	10.8293	0.224834	12.2338	-4.41788	0.674142			0.641198	0.576812	-0.0643864	-0.187424
332	AurKC (Aurora C; AurC; AIK3)	Pan	AP7000b	0	3265	90	146	4635.5	4900.42					0	4755	32	168	7934.64	4805.72
333	AurKC (Aurora C; AurC; AIK3)	Pan	NK009-2	0	3522	92	145	4973.5	5257.74	5821.85	564.106	9.68947	12.5073	0	4730	30	201	9447	5721.7	5240.74	480.957	9.17727	12.3556	-9.98141	1.89019			0.731703	0.627672	-0.104031	-0.302828
334	AurKC (Aurora C; AurC; AIK3)	Pan	NK009-2	0	3834	82	161	6040.72	6385.95					0	4464	24	177	7858.8	4759.79
335	AurKC (Aurora C; AurC; AIK3)	Pan	NK009-3	0	3920	106	145	5530.3	5846.36	6972.3	1125.94	16.1488	12.7674	0	5214	30	180	9331.2	5651.56	6057.33	405.764	6.69873	12.5645	-13.123	1.74103			0.844746	0.714927	-0.129819	-0.377895
336	AurKC (Aurora C; AurC; AIK3)	Pan	NK009-3	0	4532	104	173	7660.44	8098.24					0	6035	40	178	10671.1	6463.09
337	AurKC (Aurora C; AurC; AIK3)	S193	PK532	0	5618	124	162	8900.28	9408.94	9771.16	362.222	3.70705	13.2543	0	8276	38	200	16476	9978.91	8550.07	1428.83	16.7113	13.0617	-12.4968	1.63389			1.05631	0.922614	-0.133696	-0.389179
338	AurKC (Aurora C; AurC; AIK3)	S193	PK532	0	5675	102	172	9585.56	10133.4					0	5818	26	203	11757.8	7121.24
339	AVPR1A	T378+S380	PN787	0	7904	114	176	13710.4	14494	15922.8	1428.8	8.97333	13.9588	0	9131	42	206	18723.3	11340	12121.9	781.911	6.45038	13.5653	-23.8703	0.646146			1.36242	1.13296	-0.229465	-0.667956
340	AVPR1A	T378+S380	PN787	0	8350	102	199	16413.5	17351.6					0	9641	44	222	21305.3	12903.9
341	Axl (UFO)	Pan	NK010-2	0	4452	118	167	7237.78	7651.42	8492.12	840.699	9.89975	13.0519	0	6812	35	186	12605.2	7634.52	7856.75	222.236	2.8286	12.9397	-7.48188	1.70122			0.968362	0.871657	-0.0967049	-0.281501
342	Axl (UFO)	Pan	NK010-2	0	5028	96	179	8828.28	9332.82					0	7492	40	179	13339.1	8078.99
343	Axl (UFO)	Pan	NK010-3	0	3178	123	150	4582.5	4844.39	5533.33	688.935	12.4506	12.4339	0	5468	44	163	8841.12	5354.74	5816.19	461.449	7.93387	12.5059	5.11196	3.98761			0.699841	0.690449	-0.00939218	-0.0273399
344	Axl (UFO)	Pan	NK010-3	0	3914	92	154	5885.88	6222.26					0	6141	44	170	10364.9	6277.64
345	Axl (UFO)	Pan	sc-166269	0	4198	120	149	6076.22	6423.48	6721.4	297.916	4.43235	12.7145	0	5098	40	223	11279.3	6831.48	6620.97	210.51	3.17945	12.6928	-1.49412	5.09451			0.821772	0.768539	-0.0532327	-0.154956
346	Axl (UFO)	Pan	sc-166269	0	4276	100	159	6639.84	7019.31					0	5702	42	187	10584.2	6410.46
347	Axl (UFO)	Y702+Y703	PK533	0	6138	138	195	11700	12368.7	11862.2	506.492	4.2698	13.5341	0	7574	36	200	15076	9130.98	9174.87	43.8924	0.478398	13.1635	-22.6544	0.209593			1.17787	0.965112	-0.212761	-0.619331
348	Axl (UFO)	Y702+Y703	PK533	0	5647	110	194	10741.8	11355.7					0	7538	40	203	15220.9	9218.76
349	B-Myb (MYBL2)	T487	PN573	0	6020	85	187	11098.5	11732.7	11884.2	151.463	1.27449	13.5368	0	9052	50	211	18994.2	11504.1	11348.4	155.716	1.37214	13.4702	-4.50863	0.587016			1.17904	1.09322	-0.0858141	-0.249798
350	B-Myb (MYBL2)	T487	PN573	0	6419	94	180	11385	12035.7					0	8223	46	226	18480	11192.7
351	B23 (Nucleophosmin; NPM)	Pan	sc-6013-R	0	4018	78	171	6737.4	7122.45	6925.97	196.482	2.83689	12.7578	0	5451	59	206	11107.5	6727.42	7025.6	298.18	4.2442	12.7784	1.43851	4.92252			0.840567	0.804282	-0.0362843	-0.105621
352	B23 (Nucleophosmin; NPM)	Pan	sc-6013-R	0	3458	72	188	6365.68	6729.48					0	6474	42	188	12092.2	7323.78
353	Bad	S99	AB10424	0	4198	66	185	7644.2	8081.07	7678.03	403.039	5.24924	12.9065	0	6092	52	186	11234.4	6804.26	7118.67	314.412	4.41672	12.7974	-7.28518	1.3268			0.905188	0.812213	-0.0929756	-0.270645
354	Bad	S99	AB10424	0	4015	60	174	6881.7	7274.99					0	6056	40	204	12272.6	7433.09
355	Bak	Pan	sc-832	0	3818	64	167	6269.18	6627.47	6527.8	99.6682	1.52683	12.6724	0	2682	40	181	4782.02	2896.29	5027.25	2130.96	42.3881	12.2956	-22.987	1.91042			0.803451	0.602611	-0.200839	-0.584629
356	Bak	Pan	sc-832	0	3664	66	169	6080.62	6428.13					0	6606	40	180	11818.8	7158.21
357	Bax	Pan	DB005	0	4188	72	149	6132.84	6483.34	6529.32	45.9861	0.704301	12.6727	0	6212	34	177	10935.1	6622.96	5939.09	683.872	11.5148	12.536	-9.03971	1.35171			0.803597	0.703049	-0.100548	-0.292689
358	Bax	Pan	DB005	0	4154	62	152	6219.84	6575.31					0	4668	28	187	8676.8	5255.22
359	BCKD (BCKDK)	Pan	NK257-1	0	3958	92	151	5837.66	6171.29	6217.35	46.0601	0.740831	12.6021	0	5540	36	189	10402.6	6300.45	5983.49	316.956	5.29717	12.5468	-3.76133	1.60528			0.772905	0.707537	-0.0653686	-0.190283
360	BCKD (BCKDK)	Pan	NK257-1	0	3762	82	161	5924.8	6263.41					0	5611	42	168	9355.92	5666.54
361	BCKD (BCKDK)	Pan	NK257-2	0	3630	60	169	6033.3	6378.11	6775.91	397.806	5.87088	12.7262	0	5786	28	178	10249.2	6207.59	6107.28	100.31	1.64247	12.5763	-9.86784	0.761398			0.826836	0.719875	-0.106961	-0.311354
362	BCKD (BCKDK)	Pan	NK257-2	0	4460	82	155	6785.9	7173.72					0	5260	40	190	9918	6006.97
363	BCKD (BCKDK)	Pan	NK257-3	0	3668	114	151	5366.54	5673.24	5958	284.754	4.77936	12.5406	0	5028	36	199	9934.08	6016.71	5634.13	382.573	6.79028	12.46	-5.43576	2.12843			0.746195	0.671286	-0.0749091	-0.218055
364	BCKD (BCKDK)	Pan	NK257-3	0	3792	78	159	5905.26	6242.75					0	5052	40	173	8670.76	5251.56
365	BCKDHA	Pan+S337	PN810	0	3786	84	165	6108.3	6457.39	6308.05	149.344	2.36751	12.623	0	5174	36	193	9916.34	6005.96	6109.28	103.32	1.6912	12.5768	-3.15102	1.28806			0.781985	0.720073	-0.0619115	-0.18022
366	BCKDHA	Pan+S337	PN810	0	3732	68	159	5825.76	6158.71					0	5674	38	182	10257.5	6212.6
367	Bcl-xL	Pan	DB002	0	2687	70	134	3506.78	3707.2	3535.63	171.565	4.85246	11.7878	0	3078	30	162	4937.76	2990.62	3065.18	74.5632	2.43259	11.5818	-13.3059	0.547505			0.419065	0.304482	-0.114583	-0.333543
368	Bcl-xL	Pan	DB002	0	2334	61	140	3182.2	3364.07					0	3311	30	158	5183.98	3139.75
369	Bcl2	Pan	Y021059	0	3168	72	163	5046.48	5334.89	5434.89	99.9959	1.83989	12.408	0	5944	40	197	11630.9	7044.4	7381.12	336.725	4.56197	12.8496	35.81	0.178773			0.688588	0.834028	0.14544	0.423366
370	Bcl2	Pan	Y021059	0	3482	60	153	5235.66	5534.88					0	6928	40	185	12742.8	7717.85
371	Bcl2	S70	sc-293128	0	4300	96	155	6516.2	6888.61	6742.25	146.352	2.17067	12.719	0	6204	46	165	10160.7	6153.96	6807.62	653.662	9.60191	12.7329	0.969558	12.1422			0.823714	0.785291	-0.0384229	-0.111846
372	Bcl2	S70	sc-293128	0	4220	88	151	6239.32	6595.9					0	7122	42	174	12319.2	7461.29
373	Bcl2	S87	sc-377576	0	4422	90	157	6801.24	7189.94	7024.39	165.55	2.35679	12.7782	0	6122	36	198	12050.3	7298.41	7449.94	151.525	2.03391	12.863	6.05817	0.724755			0.849412	0.83962	-0.00979201	-0.0285038
374	Bcl2	S87	sc-377576	0	4250	91	156	6488.04	6858.84					0	6861	40	184	12550.6	7601.46
375	Bcl2	Pan+S70	PN811	0	3396	63	153	5099.49	5390.93	5699.18	308.249	5.40866	12.4765	0	5230	38	192	9968.64	6037.64	6549.3	511.664	7.8125	12.6771	14.9166	0.886339			0.718354	0.761981	0.0436271	0.126995
376	Bcl2	Pan+S70	PN811	0	3642	68	159	5682.66	6007.43					0	6149	77	192	11658.2	7060.97
377	BCLAF1	S512	PN574	0	7230	131	243	17250.6	18236.5	16436.6	1799.82	10.95	14.0046	0	7540	48	219	16407.5	9937.41	11499.1	1561.68	13.5809	13.4892	-30.0399	0.81661			1.38233	1.10117	-0.281162	-0.818442
378	BCLAF1	S512	PN574	0	5952	110	237	13845.5	14636.8					0	9329	34	232	21564.4	13060.8
379	Bcr	Y177	11199	0	3618	72	167	5921.82	6260.26	6385.02	124.765	1.95403	12.6405	0	6654	46	206	13612.5	8244.58	7764.1	480.479	6.18847	12.9226	21.5986	0.376991			0.789587	0.864509	0.0749215	0.218091
380	Bcr	Y177	11199	0	3612	73	174	6157.86	6509.79					0	5798	44	209	12025.9	7283.62
381	Bcr	Y177	PK538	0	4188	112	177	7214.52	7626.84	7802.88	176.047	2.25618	12.9298	0	6956	42	191	13205.7	7998.23	7953.49	44.7403	0.562525	12.9574	1.93015	1.46035			0.9153	0.879031	-0.0362688	-0.105576
382	Bcr	Y177	PK538	0	4751	92	162	7547.58	7978.93					0	6567	38	200	13058	7908.75
383	Bcr	Y591	PK539	0	3249	60	156	4974.84	5259.16	5118.81	140.347	2.7418	12.3216	0	5484	38	179	9748.34	5904.21	5732.61	171.597	2.99334	12.485	11.9912	0.478279			0.651027	0.681727	0.0306997	0.0893646
384	Bcr	Y591	PK539	0	3126	68	154	4709.32	4978.46					0	4942	32	187	9181.7	5561.02
385	Bcr	Y644	PK540	0	3932	66	169	6533.54	6906.94	7122.59	215.648	3.02767	12.7982	0	6408	34	190	12110.6	7334.94	7244.71	90.2317	1.24548	12.8227	1.71466	2.49213			0.858115	0.822788	-0.0353266	-0.102833
386	Bcr	Y644	PK540	0	3796	64	186	6941.52	7338.23					0	5966	30	199	11812.6	7154.48
387	BDNF (Abrineurin)	Pan	NN216-1	0	2994	70	175	5117	5409.44	5345.61	63.8308	1.19408	12.3841	0	4819	28	228	10923.5	6615.95	7199.53	583.581	8.10582	12.8137	34.6812	0.268154			0.678205	0.819018	0.140814	0.409898
388	BDNF (Abrineurin)	Pan	NN216-1	0	2980	92	173	4996.24	5281.78					0	6238	30	207	12850.6	7783.11
389	Beclin 1 (BECN1; GT197)	Pan	NN217-1	0	4030	104	149	5849.74	6184.06	6641.1	457.038	6.88197	12.6972	0	5944	36	171	10102.7	6118.82	5909.57	209.254	3.54093	12.5288	-11.0152	0.946232			0.814237	0.700046	-0.114192	-0.332403
390	Beclin 1 (BECN1; GT197)	Pan	NN217-1	0	4434	74	154	6714.4	7098.13					0	5188	45	183	9411.69	5700.31
391	Beclin-2 (BECN2)	Pan	NN372-1	0	4310	99	161	6779.71	7167.18	7031.72	135.458	1.92639	12.7797	0	6562	38	185	12069.4	7309.99	7543.35	233.356	3.09353	12.881	7.27603	0.689926			0.850066	0.847128	-0.0029376	-0.00855112
392	Beclin-2 (BECN2)	Pan	NN372-1	0	3943	60	168	6523.44	6896.26					0	6271	38	206	12840	7776.7
393	Beclin-2 (BECN2)	Pan	NN372-2	0	3672	82	160	5744	6072.27	6700.42	628.148	9.37476	12.71	0	7610	42	189	14303.5	8663.12	8134.82	528.296	6.49425	12.9899	21.4076	0.741281			0.819813	0.892615	0.0728019	0.211921
394	Beclin-2 (BECN2)	Pan	NN372-2	0	4180	78	169	6932.38	7328.57					0	6645	35	190	12559	7606.52
395	Bid	Pan	sc-6539	0	3047	62	146	4358.1	4607.17	4509.67	97.501	2.16204	12.1388	0	4646	34	197	9085.64	5502.84	5658.95	156.116	2.75874	12.4663	25.4849	0.193086			0.571604	0.673934	0.102331	0.297877
396	Bid	Pan	sc-6539	0	2828	64	151	4173.64	4412.17					0	5153	46	188	9601.16	5815.07
397	BK Beta2 (Kcnmb2)	Pan	NN219-1	0	3898	56	131	5033.02	5320.66	5539.82	219.158	3.95605	12.4356	0	5276	40	148	7749.28	4693.45	5197.85	504.396	9.70394	12.3437	-6.17293	2.21289			0.700576	0.62272	-0.0778557	-0.226632
398	BK Beta2 (Kcnmb2)	Pan	NN219-1	0	4177	50	132	5447.64	5758.98					0	6224	30	152	9414.88	5702.25
399	BKR2	S366+T369	PN788	0	3126	40	163	5030.18	5317.66	5144.17	173.489	3.37254	12.3287	0	5279	24	176	9248.8	5601.66	5752.08	150.423	2.6151	12.4899	11.8175	0.506677			0.654126	0.68377	0.0296442	0.0862921
400	BKR2	S366+T369	PN788	0	3239	62	148	4701.96	4970.68					0	5704	38	172	9745.52	5902.5
401	BLK	Pan	AP7697a	0	3892	84	145	5521.6	5837.16	6502.11	664.948	10.2266	12.6667	0	6379	46	186	11779.4	7134.34	7242.43	108.093	1.49249	12.8223	11.3858	1.02928			0.800979	0.822598	0.0216191	0.0629317
402	BLK	Pan	AP7697a	0	4068	80	170	6779.6	7167.06					0	6383	62	192	12136.3	7350.52
403	BLK	Y187	PK541	0	4584	82	157	7068.14	7472.09	7383.14	88.9487	1.20475	12.85	0	6026	44	187	11186.3	6775.15	6984.37	209.214	2.99546	12.7699	-5.40112	0.777657			0.880637	0.800736	-0.0799015	-0.232587
404	BLK	Y187	PK541	0	4453	86	158	6899.86	7294.19					0	6499	44	184	11877.2	7193.58
405	BLK	Y188	PK542	0	5072	86	165	8226.9	8697.07	8670.21	26.8622	0.309822	13.0819	0	7590	54	155	11680.8	7074.63	7401.08	326.452	4.41087	12.8535	-14.6378	0.3225			0.981372	0.835656	-0.145717	-0.42417
406	BLK	Y188	PK542	0	5116	100	163	8176.08	8643.35					0	6720	40	191	12758.8	7727.54
407	BLK	Y389	PK543	0	5246	110	181	9296.16	9827.44	10013	185.604	1.85362	13.2896	0	6810	44	183	12381.8	7499.19	8040.6	541.408	6.73344	12.9731	-19.6988	0.435918			1.07164	0.885594	-0.186045	-0.541563
408	BLK	Y389	PK543	0	5436	106	181	9647.3	10198.7					0	6954	42	205	14169.6	8582.01
409	BLNK	Y84	44-220	0	4056	108	138	5448.24	5759.61	6251.88	492.273	7.87399	12.6101	0	4522	30	165	7411.8	4489.05	5014.71	525.655	10.4823	12.292	-19.7888	0.927607			0.776378	0.601106	-0.175272	-0.510203
410	BLNK	Y84	44-220	0	4008	70	162	6379.56	6744.16					0	5481	36	168	9147.6	5540.36
411	BLVRA (Biliverdin-IX alpha-reductase; BVR; BLVR)	Pan	NN220-1	0	3926	64	156	6024.72	6369.04	6706.95	337.908	5.03818	12.7114	0	5582	34	195	10818.6	6552.43	6602.61	50.1853	0.760082	12.6888	-1.55558	3.72739			0.820423	0.766866	-0.0535565	-0.155899
412	BLVRA (Biliverdin-IX alpha-reductase; BVR; BLVR)	Pan	NN220-1	0	3868	60	175	6664	7044.85					0	5759	38	192	10984.3	6652.8
413	BMPR2 (BMPR-II)	S375	PK544	0	3731	60	166	6093.86	6442.13	6317.54	124.585	1.97205	12.6251	0	5138	33	188	9597.4	5812.79	5729.67	83.1212	1.45072	12.4842	-9.3054	0.367826			0.782927	0.681418	-0.10151	-0.295487
414	BMPR2 (BMPR-II)	S375	PK544	0	3552	65	168	5858.16	6192.96					0	5494	42	171	9322.92	5646.55
415	Bmx (Etk)	Pan	B63620 610793	0	2863	64	156	4366.44	4615.99	4555.58	60.4056	1.32597	12.1534	0	4822	26	174	8345.04	5054.28	4609.77	444.514	9.64288	12.1705	1.18952	9.22127			0.577953	0.550371	-0.027582	-0.0802892
416	Bmx (Etk)	Pan	B63620 610793	0	2866	50	151	4252.16	4495.17					0	3878	36	179	6877.18	4165.25
417	Bmx (Etk)	Y40	PK545	0	4778	98	152	7113.6	7520.15	6899.36	620.791	8.9978	12.7522	0	3898	38	187	7218.2	4371.8	4714.82	343.017	7.27531	12.203	-31.663	0.513948			0.838154	0.563948	-0.274205	-0.79819
418	Bmx (Etk)	Y40	PK545	0	4068	82	149	5939.14	6278.57					0	4548	34	185	8350.9	5057.83
419	BRCA1	T509	PN690	0	7800	72	189	14605.9	15440.7	16204.9	764.288	4.71639	13.9841	0	13711	48	192	26233	15888.3	15395.9	492.441	3.19852	13.9103	-4.99261	1.58532			1.37343	1.27702	-0.0964139	-0.280654
420	BRCA1	T509	PN690	0	8032	46	201	16051.9	16969.2					0	11669	62	212	24606.8	14903.5
421	BRCA1	S1423	Y011242	0	3124	58	145	4445.7	4699.78	5257.07	557.298	10.6009	12.36	0	4384	36	161	7000.28	4239.81	4690.26	450.444	9.60382	12.1955	-10.782	1.87393			0.667735	0.560801	-0.106934	-0.311277
422	BRCA1	S1423	Y011242	0	3066	44	182	5500.04	5814.37					0	4912	34	174	8487.72	5140.7
423	BRCA1	S1497	07-007	0	3237	54	166	5283.78	5585.75	6525.05	939.3	14.3953	12.6718	0	5966	50	163	9643.08	5840.46	6707.23	866.768	12.9229	12.7115	2.79192	9.78471			0.803187	0.776338	-0.0268484	-0.0781538
424	BRCA1	S1497	07-007	0	4212	34	169	7060.82	7464.35					0	6958	49	181	12505.3	7573.99
425	BRCA2	S70	PN789	0	2808	75	133	3634.89	3842.63	4548.51	705.886	15.5191	12.1512	0	5040	36	167	8356.68	5061.33	5288.17	226.833	4.28944	12.3686	16.2614	1.21813			0.57698	0.6331	0.0561198	0.163361
426	BRCA2	S70	PN789	0	3166	40	159	4970.34	5254.4					0	5428	40	169	9105.72	5515
427	BRD2	S37	PK546	0	8278	59	193	15862.7	16769.2	15835.3	933.924	5.89773	13.9509	0	9139	34	186	16935.3	10257.1	10909.5	652.39	5.98003	13.4133	-31.1066	0.38184			1.35897	1.06945	-0.289515	-0.842756
428	BRD2	S37	PK546	0	7432	52	191	14095.8	14901.4					0	9364	52	205	19089.6	11561.9
429	BRK	Y342	PK548	0	3340	48	163	5365.96	5672.63	5888.02	215.394	3.65818	12.5236	0	6048	36	183	11002	6663.48	6915.08	251.599	3.6384	12.7555	17.4432	0.418306			0.738789	0.794728	0.0559393	0.162835
430	BRK	Y342	PK548	0	3594	52	163	5773.46	6103.42					0	6510	44	183	11832.8	7166.68
431	BRK	S446+Y447	PK547	0	3595	44	120	4261.2	4504.73	4523.13	18.3944	0.406675	12.1431	0	3233	38	132	4217.4	2554.32	3007.23	452.909	15.0607	11.5542	-33.5143	0.461515			0.573472	0.292981	-0.280491	-0.816488
432	BRK	S446+Y447	PK547	0	3626	46	120	4296	4541.52					0	3951	38	146	5712.98	3460.14
433	BRSK1	T189	PK549	0	4921	76	170	8236.5	8707.22	8408.66	298.561	3.55063	13.0377	0	6515	42	180	11651.4	7056.82	7156.78	99.9587	1.3967	12.8051	-14.888	0.332304			0.962171	0.81543	-0.146741	-0.427151
434	BRSK1	T189	PK549	0	4471	62	174	7671.66	8110.1					0	6149	36	196	11981.5	7256.74
435	Btk	Pan	sc-1107	0	5543	92	152	8285.52	8759.04	8485.24	273.802	3.2268	13.0507	0	5611	34	188	10484.8	6350.23	6305.14	45.0977	0.715253	12.6223	-25.6929	0.15343			0.967854	0.739087	-0.228767	-0.665923
436	Btk	Pan	sc-1107	0	4586	70	172	7767.52	8211.44					0	5688	40	183	10335.8	6260.04
437	Btk	Pan	sc-1696	0	5146	95	171	8637.21	9130.83	9374.04	243.203	2.59443	13.1945	0	7401	42	190	13982.1	8468.44	8176.15	292.293	3.57495	12.9972	-12.7788	0.482784			1.0303	0.895668	-0.134632	-0.391904
438	Btk	Pan	sc-1696	0	4904	65	188	9097.32	9617.24					0	6893	42	190	13016.9	7883.86
439	Btk	Y223	3531	0	153	44	142	154.78	163.626	145.163	18.4631	12.7189	7.18153	0	199	24	126	220.5	133.549	107.947	25.6014	23.7165	6.75418	-25.637	1.42121			-1.58241	-1.71184	-0.129423	-0.376741
440	Btk	Y223	3531	0	130	45	141	119.85	126.7					0	127	24	132	135.96	82.346
441	Btk	Y551	PK551	0	2348	56	170	3896.4	4119.08	4367.25	248.166	5.68244	12.0925	0	3846	33	229	8731.77	5288.51	4114.41	1174.1	28.5363	12.0065	-5.78937	5.91061			0.551487	0.481871	-0.0696164	-0.202648
442	Btk	Y551	PK551	0	2278	73	198	4365.9	4615.41					0	2292	34	215	4854.7	2940.31
443	Btk	Y223+Y225	PK550	0	3794	56	163	6092.94	6441.16	6374.3	66.8542	1.04881	12.6381	0	6118	40	175	10636.5	6442.14	5868.53	573.605	9.77426	12.5188	-7.93453	1.36405			0.788534	0.695847	-0.0926872	-0.269805
444	Btk	Y223+Y225	PK550	0	3493	64	174	5966.46	6307.45					0	4936	52	179	8742.36	5294.93
445	BUB1A	Pan	AP8058b	0	1312	50	144	1817.28	1921.14	1838.22	82.9229	4.51105	10.8441	0	1550	30	155	2356	1426.94	1784.24	357.293	20.025	10.8011	-2.93658	8.3553			0.00902916	-0.0215773	-0.0306064	-0.089093
446	BUB1A	Pan	AP8058b	0	1244	58	140	1660.4	1755.29					0	2182	26	164	3535.84	2141.53
447	BUBR1 (BUB1B)	Pan+S670	PK552	0	4366	80	231	9900.66	10466.5	9925.05	541.441	5.4553	13.2769	0	5987	36	264	15710.6	9515.36	8934.63	580.722	6.49967	13.1252	-9.97894	1.19802			1.06611	0.949124	-0.116982	-0.340525
448	BUBR1 (BUB1B)	Pan+S670	PK552	0	3894	68	232	8876.32	9383.61					0	5341	36	260	13793	8353.91
449	C-EBPa	T226+T230	PN575	0	4066	40	143	5757.18	6086.21	5483.02	603.189	11.001	12.4208	0	4422	40	142	6222.44	3768.7	3886.21	117.511	3.02379	11.9241	-29.1227	0.481577			0.694115	0.447488	-0.246627	-0.717914
450	C-EBPa	T226+T230	PN575	0	3140	42	149	4616.02	4879.83					0	4387	38	152	6610.48	4003.72
451	CACNB4 (CACNLB4)	Pan	NN223-1	0	1421	26	116	1618.2	1710.68	1917.72	207.043	10.7963	10.9052	0	1586	38	97	1501.56	909.44	1092.55	183.11	16.7599	10.0935	-43.0288	0.640412			0.0355733	-0.317121	-0.352695	-1.02667
452	CACNB4 (CACNLB4)	Pan	NN223-1	0	2030	40	101	2009.9	2124.77					0	2017	30	106	2106.22	1275.66
453	CACNG2 (Stargazin; TARP gamma-2)	Pan	NN224-1	0	650	24	97	607.22	641.923	619.808	22.1156	3.56814	9.27568	0	816	26	89	703.1	425.842	524.716	98.8745	18.8434	9.03539	-15.3421	1.46079			-0.672472	-0.759051	-0.0865786	-0.252024
454	CACNG2 (Stargazin; TARP gamma-2)	Pan	NN224-1	0	720	22	81	565.38	597.692					0	1168	24	90	1029.6	623.591
455	CACNG2 (Stargazin; TARP gamma-2)	Pan	NN224-2	0	2474	34	101	2464.4	2605.24	2638.44	33.1945	1.25811	11.3655	0	2414	38	107	2542.32	1539.79	1554.47	14.6813	0.944455	10.6022	-41.0836	0.0536118			0.235576	-0.104644	-0.34022	-0.990354
456	CACNG2 (Stargazin; TARP gamma-2)	Pan	NN224-2	0	2130	24	120	2527.2	2671.63					0	2578	38	102	2590.8	1569.15
457	CACNG3 (TARP3)	Pan	NN456	0	2054	40	121	2436.94	2576.21	2917.98	341.766	11.7124	11.5108	0	3136	44	128	3957.76	2397.07	2433	35.9279	1.47669	11.2485	-16.6205	0.793547			0.298705	0.165299	-0.133406	-0.388335
458	CACNG3 (TARP3)	Pan	NN456	0	2447	38	128	3083.52	3259.75					0	3202	42	129	4076.4	2468.93
459	CAD	S1859	PN691	0	3512	46	136	4713.76	4983.16	4388.77	594.383	13.5433	12.0996	0	4450	32	165	7289.7	4415.1	5490.52	1075.42	19.5869	12.4227	25.1039	1.31972			0.554569	0.655728	0.101159	0.294466
460	CAD	S1859	PN691	0	2234	32	163	3589.26	3794.39					0	5960	36	183	10840.9	6565.95
461	CALD1 (CMD)	S789	07-156	0	2399	38	192	4533.12	4792.19	4477.01	315.179	7.03994	12.1283	0	3206	32	195	6189.3	3748.63	4478.49	729.854	16.2969	12.1288	0.0329068	709.18			0.567048	0.532962	-0.0340862	-0.0992224
462	CALD1 (CMD)	S789	07-156	0	2512	36	159	3936.84	4161.83					0	4556	30	190	8599.4	5208.34
463	Calnexin (CANX)	Pan	NN136-2	0	6046	70	207	12370.3	13077.3	12651.4	425.884	3.36629	13.627	0	10534	42	262	27489	16649.1	16366.2	282.893	1.72852	13.9984	29.3627	0.173513			1.21825	1.31385	0.0955949	0.27827
464	Calnexin (CANX)	Pan	NN136-2	0	5509	54	212	11564.6	12225.5					0	10423	50	256	26554.9	16083.3
465	Calnexin (CANX)	Pan	NN136-5	0	4338	70	197	8407.96	8888.48	9334.09	445.61	4.77401	13.1883	0	6120	38	220	13380.4	8104.02	8311.88	207.864	2.5008	13.021	-10.9514	0.664282			1.02762	0.905589	-0.122034	-0.355232
466	Calnexin (CANX)	Pan	NN136-5	0	4261	56	220	9251	9779.7					0	6152	36	230	14066.8	8519.74
467	Calnexin (CANX)	Pan	sc-23954	0	4151	80	200	8142	8607.32	8356.64	250.682	2.9998	13.0287	0	5310	42	219	11536.9	6987.49	6771.53	215.955	3.18916	12.7253	-18.9682	0.32628			0.95828	0.782088	-0.176192	-0.512882
468	Calnexin (CANX)	Pan	sc-23954	0	3702	68	211	7667.74	8105.96					0	4201	38	260	10823.8	6555.58
469	CaMK1a (CAMK1)	T177	PK553	0	3122	66	211	6448.16	6816.68	6297.14	519.537	8.25036	12.6205	0	4587	37	232	10556	6393.38	5853.33	540.052	9.2264	12.515	-7.04783	2.47974			0.780899	0.694284	-0.0866155	-0.252131
470	CaMK1a (CAMK1)	T177	PK553	0	2579	72	218	5465.26	5777.6					0	3783	34	234	8772.66	5313.28
471	CaMK1a (CAMK1)	Y235	PK874	0	11366	78	215	24269.2	25656.2	26777	1120.78	4.18561	14.7087	0	12087	44	238	28662.3	17359.7	17248.1	111.666	0.647413	14.0741	-35.5863	0.135812			1.68827	1.34547	-0.342796	-0.997853
472	CaMK1a (CAMK1)	Y235	PK874	0	11388	62	233	26389.6	27897.8					0	11856	67	240	28293.6	17136.4
473	CaMK1a/d (CaMKI)	Pan	sc-1544	0	2259	60	96	2111.04	2231.69	1862.46	369.231	19.8249	10.863	0	1918	36	154	2898.28	1755.38	2063.38	307.998	14.9269	11.0108	10.7881	3.22132			0.0172417	0.0660089	0.0487672	0.141958
474	CaMK1a/d (CaMKI)	Pan	sc-1544	0	1168	38	125	1412.5	1493.23					0	2780	42	143	3915.34	2371.38
475	CaMK1d	Pan	sc-1543	0	636	40	191	1138.36	1203.42	1217.41	13.9967	1.1497	10.2496	0	752	26	219	1589.94	962.968	1026.13	63.1586	6.15504	10.003	-15.7127	0.464896			-0.249284	-0.354916	-0.105632	-0.307486
476	CaMK1d	Pan	sc-1543	0	605	34	204	1164.84	1231.41					0	855	30	218	1798.5	1089.29
477	CaMK1d	T180	PK554	0	772	38	123	902.82	954.417	821.533	132.884	16.1751	9.68217	0	472	22	158	711	430.627	378.891	51.7358	13.6545	8.56564	-53.88	0.553631			-0.495842	-0.955252	-0.45941	-1.33731
478	CaMK1d	T180	PK554	0	441	18	154	651.42	688.649					0	448	26	128	540.16	327.155
479	CaMK2a (CaMKII)	Pan	NK302-1	0	1190	50	86	980.4	1036.43	814.207	222.224	27.2933	9.66925	0	386	34	156	549.12	332.582	359.831	27.2488	7.57267	8.49117	-55.806	0.62477			-0.501457	-0.986354	-0.484896	-1.4115
480	CaMK2a (CaMKII)	Pan	NK302-1	0	442	76	153	559.98	591.983					0	435	20	154	639.1	387.079
481	CaMK2a (CaMKII)	Pan	NK302-2	0	3456	72	135	4568.4	4829.49	4814.72	14.7684	0.306734	12.2332	0	3834	38	143	5428.28	3287.71	2911.21	376.504	12.9329	11.5074	-39.5353	0.334882			0.612635	0.273425	-0.33921	-0.987414
482	CaMK2a (CaMKII)	Pan	NK302-2	0	3562	96	131	4540.46	4799.95					0	3140	40	135	4185	2534.7
483	CaMK2a (CaMKII)	Pan	sc-5306	0	13336	72	239	31701	33512.7	33367.1	145.591	0.43633	15.0261	0	19667	84	264	51699.1	31312.3	31657.3	345.068	1.09001	14.9503	-5.12415	0.297871			1.8262	1.71139	-0.114805	-0.334189
484	CaMK2a (CaMKII)	Pan	sc-5306	0	13278	74	238	31425.5	33221.5					0	20470	69	259	52838.6	32002.4
485	CaMK2a (CaMKII)	Pan	sc-5390	0	533	32	142	711.42	752.078	1068.84	316.765	29.6362	10.0618	0	536	40	172	853.12	516.703	493.204	23.4997	4.76471	8.94604	-53.8563	0.638754			-0.330874	-0.796371	-0.465497	-1.35503
486	CaMK2a (CaMKII)	Pan	sc-5390	0	830	59	170	1310.7	1385.61					0	556	32	148	775.52	469.704
487	CaMK2a (CaMKII)	Pan	sc-9035	0	172	32	145	203	214.602	291.731	77.1297	26.4386	8.1885	0	584	30	119	659.26	399.29	435.623	36.3337	8.34063	8.76694	49.3234	0.705126			-1.14487	-0.871176	0.273693	0.7967
488	CaMK2a (CaMKII)	Pan	sc-9035	0	298	54	143	348.92	368.861					0	676	32	121	779.24	471.957
489	CaMK2a (CaMKII)	Y230	PK875	0	21661	72	244	52677.2	55687.7	53045.4	2642.25	4.98111	15.6949	0	26886	64	263	70541.9	42724.6	41469.8	1254.77	3.02574	15.3398	-21.8221	0.366916			2.1168	1.87408	-0.24272	-0.706539
490	CaMK2a (CaMKII)	Y230	PK875	0	18833	62	254	47678.3	50403.2					0	25114	58	265	66398.4	40215.1
491	CaMK2a (CaMKII)	T286	3361	0	3216	72	109	3426.96	3622.81	3603.22	19.589	0.543652	11.8151	0	798	36	155	1181.1	715.349	1196.42	481.075	40.2094	10.2245	-66.7957	0.610115			0.430937	-0.262395	-0.693331	-2.01824
492	CaMK2a (CaMKII)	T286	3361	0	3182	72	109	3389.9	3583.64					0	2318	29	121	2769.69	1677.5
493	CaMK2a (CaMKII)	T286	PK555	0	3124	32	180	5565.6	5883.68	6661.34	777.661	11.6742	12.7016	0	4160	38	219	9027.18	5467.43	5261.8	205.635	3.90807	12.3613	-21.0099	0.741664			0.816145	0.630088	-0.186058	-0.5416
494	CaMK2a (CaMKII)	T286	PK555	0	3610	38	197	7036.84	7439					0	3939	38	214	8348.14	5056.16
495	CAMK2b	Pan	13-9800	0	1154	28	127	1430.02	1511.75	1571.36	59.6127	3.7937	10.6178	0	1570	32	178	2737.64	1658.09	1738.45	80.3594	4.62248	10.7636	10.6333	0.791492			-0.0892988	-0.0372426	0.0520563	0.151532
496	CAMK2b	Pan	13-9800	0	1186	26	133	1542.8	1630.97					0	1568	28	195	3003	1818.81
497	CAMK2b	Pan	13-9800	0	1582	26	168	2614.08	2763.48	2826.55	63.0696	2.23133	11.4648	0	3304	34	208	6801.6	4119.48	4102.91	16.5709	0.403883	12.0024	45.1562	0.0583577			0.278748	0.480183	0.201435	0.586363
498	CAMK2b	Pan	13-9800	0	1608	28	173	2733.4	2889.62					0	3048	36	224	6746.88	4086.34
499	CAMK2b	Pan	NK018-3	0	4054	28	175	7045.5	7448.16	7410.32	37.8354	0.510577	12.8553	0	5912	42	217	12737.9	7714.88	7850.46	135.578	1.727	12.9386	5.93948	0.37673			0.882941	0.871174	-0.0117669	-0.0342525
500	CAMK2b	Pan	NK018-3	0	4210	34	167	6973.92	7372.49					0	6472	40	205	13185.6	7986.03
501	CAMK2d	Pan	NK019-3	0	8077	40	268	21539.2	22770.1	25733.6	2963.43	11.5158	14.6514	0	9986	50	291	28913.8	17512	19519.1	2007.09	10.2827	14.2526	-24.1493	0.902655			1.66335	1.42	-0.243346	-0.708363
502	CAMK2d	Pan	NK019-3	0	10026	46	272	27145.6	28697					0	11509	44	310	35541.5	21526.2
503	CaMK2g	Pan	NK020-1	0	1464	30	149	2136.66	2258.77	2345.87	87.0987	3.71285	11.1959	0	2072	34	171	3484.98	2110.72	2344.04	233.32	9.95372	11.1948	-0.077868	175.51			0.161899	0.142856	-0.0190437	-0.0554347
504	CaMK2g	Pan	NK020-1	0	1886	30	124	2301.44	2432.97					0	2894	38	149	4255.44	2577.36
505	CaMK4 (CaMPK4)	Pan	NK021	0	609	22	108	633.96	670.191	687.655	17.4641	2.53966	9.42554	0	905	38	154	1335.18	808.669	688.984	119.685	17.3712	9.42833	0.193242	103.036			-0.607353	-0.594935	0.0124178	0.0361472
506	CaMK4 (CaMPK4)	Pan	NK021	0	480	20	145	667	705.12					0	772	26	126	939.96	569.299
507	CaMK4 (CaMPK4)	Pan	NK021-3	0	1930	20	136	2597.6	2746.05	2956.89	210.838	7.13039	11.5299	0	1930	32	142	2695.16	1632.36	1737.54	105.186	6.05369	10.7628	-41.2375	0.319711			0.30701	-0.0375554	-0.344565	-1.003
508	CaMK4 (CaMPK4)	Pan	NK021-3	0	2369	28	128	2996.48	3167.73					0	2472	38	125	3042.5	1842.73
509	CaMK4 (CaMPK4)	T200	PK556	0	4164	78	152	6210.72	6565.67	6497.16	68.5034	1.05436	12.6656	0	5308	33	179	9442.25	5718.82	6150.59	431.768	7.01995	12.5865	-5.33421	1.51368			0.800502	0.724134	-0.0763682	-0.222302
510	CaMK4 (CaMPK4)	T200	PK556	0	3764	56	164	6081.12	6428.66					0	6603	56	166	10868	6582.36
511	CaMKK1 (CaMKK)	Pan	NK022	0	4274	74	149	6258	6615.65	6412.62	203.026	3.16603	12.6467	0	5888	34	171	10010.3	6062.89	6487.18	424.285	6.54037	12.6634	1.16264	8.34856			0.792292	0.756238	-0.0360533	-0.104948
512	CaMKK1 (CaMKK)	Pan	NK022	0	3968	78	151	5873.9	6209.6					0	5884	32	195	11411.4	6911.47
513	CaMKK1 (CaMKK)	Pan	NK022-2	0	3408	110	141	4650.18	4915.94	5409.58	493.637	9.12523	12.4013	0	4753	32	186	8781.06	5318.36	5250.66	67.701	1.28938	12.3583	-2.93764	3.54523			0.685662	0.628812	-0.0568503	-0.165487
514	CaMKK1 (CaMKK)	Pan	NK022-2	0	3626	114	159	5584.08	5903.21					0	4924	34	175	8557.5	5182.96
515	CaMKK1 (CaMKK)	S74	PK557	0	3120	102	131	3953.58	4179.53	4219.92	40.3937	0.957215	12.043	0	3242	42	137	4384	2655.23	3071.15	415.921	13.5428	11.5846	-27.2227	0.532647			0.529975	0.305653	-0.224322	-0.652984
516	CaMKK1 (CaMKK)	S74	PK557	0	3216	116	130	4030	4260.32					0	3374	46	173	5757.44	3487.07
517	Cas (CSE1L; Exportin-2)	Pan	C42920 610483	0	240	53	146	273.02	288.623	306.066	17.443	5.69909	8.2577	0	524	28	56	277.76	168.229	145.601	22.6276	15.5408	7.18588	-52.4281	0.405123			-1.1148	-1.53153	-0.416733	-1.21308
518	Cas (CSE1L; Exportin-2)	Pan	C42920 610483	0	292	78	143	306.02	323.509					0	169	28	144	203.04	122.974
519	Cas-L	Pan+Y166	PN505	0	6568	40	173	11293.4	11938.9	12616.7	677.866	5.37275	13.6231	0	7977	38	186	14766.5	8943.55	9094.89	151.343	1.66405	13.1508	-27.9141	0.252088			1.21653	0.959837	-0.256696	-0.747222
520	Cas-L	Pan+Y166	PN505	0	7002	54	181	12575.9	13294.6					0	7948	38	193	15266.3	9246.24
521	CASK (LIN2)	Pan	32-1800	0	2076	38	159	3240.42	3425.61	3198.2	227.414	7.1107	11.643	0	2074	40	146	2969.64	1798.6	1987.5	188.894	9.50413	10.9567	-37.8558	0.438898			0.356187	0.0434309	-0.312756	-0.91041
522	CASK (LIN2)	Pan	32-1800	0	2007	28	142	2810.18	2970.78					0	2290	30	159	3593.4	2176.39
523	CASP1 (Caspase-1)	Pan	sc-622	0	1094	32	181	1922.22	2032.08	1904.84	127.239	6.67976	10.8955	0	1479	36	176	2539.68	1538.19	1609.48	71.2866	4.42917	10.6524	-15.5058	0.716437			0.0313467	-0.0836901	-0.115037	-0.334863
524	CASP1 (Caspase-1)	Pan	sc-622	0	976	26	177	1681.5	1777.6					0	1550	66	187	2775.08	1680.76
525	CASP3 (Caspase 3)	Pan	160745	0	1700	26	102	1707.48	1805.06	1636.18	168.88	10.3216	10.6761	0	1649	28	106	1718.26	1040.69	772.905	267.782	34.6462	9.59415	-52.7617	0.852279			-0.0639571	-0.525678	-0.461721	-1.34403
526	CASP3 (Caspase 3)	Pan	160745	0	1428	26	99	1387.98	1467.3					0	584	28	150	834	505.123
527	CASP4 (Caspase 4)	Pan	AAP-104	0	6060	35	189	11387.2	12038	12021.2	16.888	0.140486	13.5533	0	9095	34	214	19390.5	11744.1	12330.1	585.985	4.75247	13.5899	2.57021	1.90371			1.18622	1.14322	-0.0430021	-0.125176
528	CASP4 (Caspase 4)	Pan	AAP-104	0	6168	30	185	11355.3	12004.3					0	10056	44	213	21325.6	12916.1
529	CASP6 (Caspase 6)	Pan	M070-3	0	112	18	141	132.54	140.115	183.638	43.5229	23.7004	7.52072	0	162	20	141	200.22	121.266	115.324	5.94156	5.15204	6.84955	-37.2001	0.775602			-1.43503	-1.672	-0.236975	-0.689816
530	CASP6 (Caspase 6)	Pan	M070-3	0	180	22	136	214.88	227.161					0	155	26	140	180.6	109.383
531	CASP7 p20 (Caspase 7)	Pan	sc-56063	0	1805	26	164	2917.56	3084.3	3106.78	22.475	0.72342	11.6012	0	3740	34	206	7634.36	4623.85	4375.81	248.037	5.66837	12.0953	40.8474	0.15648			0.338006	0.518987	0.18098	0.52682
532	CASP7 p20 (Caspase 7)	Pan	sc-56063	0	1836	20	163	2960.08	3129.25					0	3266	36	211	6815.3	4127.78
533	CASP8 (Caspase 8)	Pan	sc-56070	0	1456	20	181	2599.16	2747.7	2457.73	289.976	11.7986	11.2631	0	2508	40	205	5059.4	3064.29	2931.14	133.155	4.54278	11.5172	19.2621	0.848368			0.1911	0.277537	0.0864375	0.251613
534	CASP8 (Caspase 8)	Pan	sc-56070	0	1172	20	178	2050.56	2167.75					0	2711	56	174	4619.7	2797.98
535	CAV1 (Caveolin-1)	Pan	Y021112	0	134	20	132	150.48	159.08	166.713	7.63263	4.57831	7.38122	0	344	32	137	427.44	258.885	250.496	8.38844	3.34873	7.96865	50.2563	0.157732			-1.49564	-1.2046	0.291047	0.847217
536	CAV1 (Caveolin-1)	Pan	Y021112	0	146	22	133	164.92	174.345					0	528	22	79	399.74	242.108
537	CAV1 (Caveolin-1)	Y14	Y011090	0	1593	22	110	1728.1	1826.86	1717.65	109.214	6.35836	10.7462	0	1104	26	121	1304.38	790.015	726.445	63.5704	8.7509	9.50471	-57.707	0.261827			-0.0334978	-0.563033	-0.529535	-1.54144
538	CAV1 (Caveolin-1)	Y14	Y011090	0	1660	24	93	1521.48	1608.43					0	1107	34	102	1094.46	662.874
539	Cav1.2	Pan	NN225-1	0	3672	55	169	6112.73	6462.08	6804.86	342.786	5.03737	12.7324	0	5872	44	172	10024.2	6071.26	6079.73	8.46717	0.139269	12.5698	-10.6561	0.485792			0.829509	0.717151	-0.112357	-0.327063
540	Cav1.2	Pan	NN225-1	0	4218	70	163	6761.24	7147.65					0	6006	58	169	10052.1	6088.2
541	Cav1.3 (CACNA1D; CACH3)	Pan	NN226-1	0	4680	80	165	7590	8023.77	8115.67	91.8981	1.13235	12.9865	0	6728	52	162	10815.1	6550.32	7254.34	704.017	9.70477	12.8246	-10.6132	1.0211			0.939938	0.823588	-0.11635	-0.338687
542	Cav1.3 (CACNA1D; CACH3)	Pan	NN226-1	0	4656	62	169	7763.86	8207.57					0	6708	38	197	13139.9	7958.35
543	Cav3.1 (CACNA1G)	Pan	NN227-1	0	4308	86	159	6712.98	7096.63	6633.51	463.127	6.98164	12.6956	0	5881	42	170	9926.3	6011.99	5945.07	66.9258	1.12574	12.5375	-10.3782	0.781195			0.813521	0.703655	-0.109866	-0.319811
544	Cav3.1 (CACNA1G)	Pan	NN227-1	0	3904	64	152	5836.8	6170.38					0	5660	50	173	9705.3	5878.14
545	CavBeta2 (CACNB2; CAB2)	Pan	NN228-1	0	2466	82	107	2550.88	2696.66	2766.61	69.9411	2.52805	11.4339	0	3871	30	130	4993.3	3024.26	3269.56	245.306	7.5027	11.6749	18.1796	0.551759			0.265311	0.343377	0.0780656	0.227243
546	CavBeta2 (CACNB2; CAB2)	Pan	NN228-1	0	2302	66	120	2683.2	2836.55					0	3707	34	158	5803.34	3514.87
547	Cbl	Y674	PN743	0	9526	97	177	16689.3	17643.1	18501.9	858.761	4.64147	14.1754	0	8634	34	181	15566	9427.75	9693.88	266.128	2.74532	13.2429	-47.606	0.155165			1.45653	0.998269	-0.458261	-1.33396
548	Cbl	Y674	PN743	0	9269	112	200	18314	19360.7					0	8603	38	192	16444.8	9960.01
549	CBS	Pan+S227	PN744	0	4297	58	166	7036.74	7438.9	7027.59	411.306	5.85273	12.7788	0	5827	38	184	10651.8	6451.38	6763.57	312.195	4.61583	12.7236	-3.75684	2.78653			0.849698	0.78138	-0.0683182	-0.198869
550	CBS	Pan+S227	PN744	0	3366	72	190	6258.6	6616.28					0	6055	33	194	11682.7	7075.77
551	CD45 (PTPRC; Receptor-type tyrosine-protein phosphatase C)	Pan	C27220 610266	0	3100	28	179	5498.88	5813.15	6001.4	188.257	3.13689	12.5511	0	6481	28	186	12002.6	7269.52	7789.13	519.605	6.6709	12.9272	29.7884	0.329248			0.750745	0.866448	0.115703	0.336802
552	CD45 (PTPRC; Receptor-type tyrosine-protein phosphatase C)	Pan	C27220 610266	0	3452	28	171	5855.04	6189.66					0	7185	40	192	13718.4	8308.73
553	CD45 (PTPRC; Receptor-type tyrosine-protein phosphatase C)	Y1216	PP527	0	3106	26	169	5205.2	5502.68	5315.46	187.221	3.52221	12.376	0	5534	38	172	9453.12	5725.41	6227.01	501.604	8.0553	12.6043	17.1491	0.67511			0.674659	0.731574	0.0569151	0.165676
554	CD45 (PTPRC; Receptor-type tyrosine-protein phosphatase C)	Y1216	PP527	0	3264	30	150	4851	5128.24					0	6575	40	170	11109.5	6728.62
555	CD63	Pan	ab68418	0	4282	26	165	7022.4	7423.74	7046.26	377.477	5.35712	12.7826	0	8185	32	180	14675.4	8888.35	8640.82	247.535	2.86471	13.077	22.6298	0.363319			0.851361	0.928975	0.0776145	0.22593
556	CD63	Pan	ab68418	0	4046	28	157	6308.26	6668.78					0	8238	38	169	13858	8393.28
557	CD74	Pan	NN229-1	0	1948	30	119	2282.42	2412.86	2441.11	28.2471	1.15714	11.2533	0	3170	36	118	3698.12	2239.82	1942.57	297.247	15.3018	10.9237	-20.4227	0.805911			0.186846	0.0296534	-0.157193	-0.457577
558	CD74	Pan	NN229-1	0	2075	26	114	2335.86	2469.36					0	2200	44	126	2716.56	1645.32
559	CDC7	Pan	sc-7518	0	4006	24	173	6888.86	7282.56	7116.94	165.624	2.32718	12.797	0	8974	48	171	15263.5	9244.52	9706.61	462.091	4.76058	13.2448	36.3874	0.194786			0.857618	0.99906	0.141442	0.411727
560	CDC7	Pan	sc-7518	0	3940	26	168	6575.52	6951.32					0	8611	45	196	16789.4	10168.7
561	CDC7	Pan	sc-7519	0	170	18	141	214.32	226.569	258.96	32.3911	12.5082	8.01658	0	719	41	152	1030.56	624.172	821.643	197.47	24.0336	9.68237	217.286	0.168174			-1.21957	-0.488831	0.730737	2.12712
562	CDC7	Pan	sc-7519	0	282	22	106	275.6	291.351					0	1068	42	164	1682.64	1019.11
563	CDC7	T376	PK558	0	3102	25	145	4461.65	4716.64	5292.31	575.677	10.8776	12.3697	0	7849	62	188	14639.6	8866.64	10400.5	1533.85	14.7479	13.3444	96.5208	0.265492			0.671924	1.04067	0.368742	1.07338
564	CDC7	T376	PK558	0	3714	38	151	5550.76	5867.99					0	9658	46	205	19704.6	11934.4
565	CDC25A	Pan	NP038-1	0	5140	28	203	10377.4	10970.4	9926.19	1044.24	10.5201	13.277	0	9774	46	240	23347.2	14140.5	14943.3	802.764	5.37207	13.8672	50.5442	0.314421			1.06618	1.25904	0.192863	0.561409
566	CDC25A	Pan	NP038-1	0	4256	34	199	8401.78	8881.95					0	10823	80	242	25998.1	15746.1
567	CDC25A	Pan	NP038-2	0	3720	22	194	7174.12	7584.13	7804.39	220.268	2.82236	12.9301	0	8049	52	210	16793.7	10171.3	11084.1	912.753	8.23481	13.4362	42.0236	0.263118			0.915421	1.07902	0.163601	0.47623
568	CDC25A	Pan	NP038-2	0	4176	28	183	7590.84	8024.66					0	9186	58	217	19807.8	11996.8
569	CDC25A	Pan	NP038-3	0	3241	26	182	5851.3	6185.71	5944.52	241.189	4.05733	12.5373	0	6642	58	217	14287.3	8653.28	9870.97	1217.69	12.3361	13.269	66.0516	0.248191			0.744775	1.00918	0.264403	0.769656
570	CDC25A	Pan	NP038-3	0	3284	34	166	5395	5703.33					0	8500	63	217	18308.3	11088.7
571	CDC25A	S216	9521S	0	2292	22	143	3246.1	3431.62	3640.29	208.671	5.73227	11.8298	0	3719	42	148	5441.96	3295.99	3971.32	675.327	17.0051	11.9554	9.0936	2.50037			0.437352	0.460542	0.0231897	0.0675034
572	CDC25A	S216	9521S	0	2584	20	142	3640.88	3848.96					0	5516	36	140	7672	4646.65
573	CDC25B	Pan	C45820 610528	0	1546	24	123	1872.06	1979.05	2022.84	43.7872	2.16464	10.9822	0	1524	34	103	1534.7	929.511	922.637	6.87428	0.745068	9.84962	-54.389	0.0534982			0.0690244	-0.418975	-0.488	-1.42053
574	CDC25B	Pan	C45820 610528	0	1754	24	113	1954.9	2066.62					0	1536	24	100	1512	915.763
575	CDC25B	Pan	NP002-2	0	4591	64	148	6699.96	7082.87	7098.52	15.6564	0.220559	12.7933	0	5704	38	163	9235.58	5593.65	6303.32	709.674	11.2587	12.6219	-11.2023	1.02472			0.855994	0.738914	-0.117079	-0.340809
576	CDC25B	Pan	NP002-2	0	4046	64	169	6729.58	7114.18					0	6224	32	187	11579	7013
577	CDC25B	Pan	NP002-3	0	4028	72	161	6369.16	6733.16	7157.71	424.552	5.93139	12.8053	0	8567	52	196	16689.4	10108.2	8752.83	1355.33	15.4845	13.0955	22.2852	0.960989			0.861199	0.936736	0.0755374	0.219884
578	CDC25B	Pan	NP002-3	0	4308	64	169	7172.36	7582.27					0	6784	36	181	12213.9	7397.5
579	CDC25B	Pan	NP002-4	0	4536	86	154	6853	7244.65	7082.25	162.4	2.29305	12.79	0	7164	48	180	12808.8	7757.82	7953.67	195.853	2.46243	12.9574	12.3042	0.386491			0.854555	0.879045	0.0244897	0.0712877
580	CDC25B	Pan	NP002-4	0	4262	66	156	6545.76	6919.86					0	7646	44	177	13455.5	8149.53
581	CDC25C	Pan	NP003-2	0	7329	82	178	12899.7	13636.9	14087.7	450.78	3.19982	13.7821	0	12090	44	206	24814.8	15029.4	14116.4	913.031	6.4679	13.7851	0.203656	47.4709			1.28566	1.22474	-0.0609237	-0.177344
582	CDC25C	Pan	NP003-2	0	8270	84	168	13752.5	14538.4					0	11297	60	194	21799.8	13203.3
583	CDC25C	Pan	NP003-3	0	3468	68	148	5032	5319.58	5548.63	229.042	4.12791	12.4379	0	6959	52	170	11741.9	7111.64	7665.41	553.776	7.22435	12.9041	38.1498	0.297571			0.701571	0.856801	0.15523	0.451861
584	CDC25C	Pan	NP003-3	0	3716	48	149	5465.32	5777.67					0	7350	54	186	13570.6	8219.19
585	CDC25C	Pan	sc-5620	0	3002	68	140	4107.6	4342.35	4386.18	43.8295	0.999262	12.0987	0	4381	42	158	6855.62	4152.2	4187.79	35.5888	0.849823	12.032	-4.52322	0.408799			0.554199	0.492522	-0.0616773	-0.179538
586	CDC25C	Pan	sc-5620	0	3040	68	141	4190.52	4430.01					0	4314	36	163	6973.14	4223.37
587	CDC2L5 (CHED; CDK13)	Pan	AP7514a	0	2846	28	149	4198.82	4438.79	4654.21	215.426	4.62863	12.1843	0	5608	48	178	9896.8	5994.13	6882.44	888.314	12.907	12.7487	47.8755	0.366274			0.591381	0.791877	0.200496	0.58363
588	CDC2L5 (CHED; CDK13)	Pan	AP7514a	0	2958	24	157	4606.38	4869.64					0	7695	58	168	12830.2	7770.76
589	CDC2L5 (CHED; CDK13)	Pan	NK024-2	0	3542	28	165	5798.1	6129.47	7006.13	876.663	12.5128	12.7744	0	8200	60	175	14245	8627.67	9762.01	1134.33	11.6199	13.253	39.3352	0.613514			0.847781	1.00249	0.154709	0.450345
590	CDC2L5 (CHED; CDK13)	Pan	NK024-2	0	3940	36	191	7456.64	7882.79					0	8863	44	204	17990.8	10896.3
591	CDC34	Pan	C25820 610250	0	3280	24	162	5274.72	5576.17	6067.37	491.195	8.09568	12.5669	0	8622	48	195	16719.3	10126.3	11753.9	1627.6	13.8474	13.5208	93.7227	0.234128			0.757598	1.11438	0.356778	1.03855
592	CDC34	Pan	C25820 610250	0	3549	24	176	6204	6558.56					0	11062	70	201	22093.9	13381.5
593	CDC37	Pan	NN230-1	0	3499	25	168	5836.32	6169.87	6426.06	256.19	3.98673	12.6497	0	8340	70	207	17118.9	10368.3	11441.1	1072.76	9.37644	13.4819	78.0414	0.171232			0.793604	1.09812	0.304519	0.886431
594	CDC37	Pan	NN230-1	0	3705	30	172	6321	6682.25					0	10248	70	203	20661.3	12513.8
595	CDC42	Pan	C70820 610928	0	3190	28	158	4995.96	5281.48	5213.14	68.3448	1.31101	12.3479	0	5068	44	194	9746.56	5903.13	5619.19	283.947	5.05317	12.4561	7.78893	0.817081			0.662474	0.669685	0.00721058	0.0209895
596	CDC42	Pan	C70820 610928	0	2872	26	171	4866.66	5144.79					0	4662	50	191	8808.92	5335.24
597	CDC5L	T385	PN576	0	11577	32	202	23320.9	24653.7	23972.3	681.439	2.84262	14.5491	0	7358	44	223	16310.2	9878.5	9820.42	58.077	0.59139	13.2616	-59.0342	0.0581697			1.61891	1.00608	-0.612822	-1.78388
598	CDC5L	T385	PN576	0	10729	34	206	22031.7	23290.8					0	7290	62	223	16118.4	9762.35
599	CDK1 (CDC2)	Pan	AHZ0122	1	3321	76	130	4218.5	4459.59	4358.28	101.307	2.32446	12.0895	0	5132	32	171	8721	5281.99	5021.49	260.496	5.18762	12.2939	15.2172	0.493657			0.550199	0.601921	0.0517218	0.150558
600	CDK1 (CDC2)	Pan	AHZ0122	0	3012	94	138	4026.84	4256.98					0	4949	36	160	7860.8	4761
601	CDK1 (CDC2)	Pan	NK025-4	0	3661	78	144	5159.52	5454.39	5263.34	191.048	3.62979	12.3618	0	6896	46	182	12467	7550.8	6582.05	968.752	14.7181	12.6843	25.0546	0.732316			0.668482	0.764987	0.0965042	0.280916
602	CDK1 (CDC2)	Pan	NK025-4	0	3412	80	144	4798.08	5072.29					0	5751	30	162	9268.02	5613.3
603	CDK1 (CDC2)	Pan	NK025-7	0	7664	66	180	13676.4	14458	15195.5	737.458	4.85314	13.8914	0	12648	50	208	26203.8	15870.7	13989.4	1881.28	13.4479	13.772	-7.93693	2.30581			1.33311	1.21929	-0.11382	-0.331321
604	CDK1 (CDC2)	Pan	NK025-7	0	8167	64	186	15071.6	15932.9					0	10098	52	199	19991.5	12108.1
605	CDK1 (CDC2)	Pan	sc-54	0	4182	50	157	6487.24	6857.99	6738.9	119.088	1.76717	12.7183	0	7728	32	193	14853.3	8996.09	8181	815.089	9.96321	12.9981	21.3995	0.548161			0.823402	0.896025	0.0726228	0.211399
606	CDK1 (CDC2)	Pan	sc-54	0	4351	62	146	6261.94	6619.81					0	6503	34	188	12161.7	7365.91
607	CDK1 (CDC2)	Pan	sc-954	0	4302	68	155	6562.7	6937.76	6599.86	337.908	5.11993	12.6882	0	6286	36	171	10687.5	6473.03	6743.76	270.731	4.01455	12.7193	2.18037	4.18942			0.810333	0.779611	-0.0307212	-0.089427
608	CDK1 (CDC2)	Pan	sc-954	0	3706	72	163	5923.42	6261.95					0	6652	34	175	11581.5	7014.49
609	CDK1 (CDC2)	T14	PK559	0	3570	37	154	5440.82	5751.77	6007.79	256.021	4.26148	12.5526	0	7842	44	166	12944.7	7840.12	8970.38	1130.26	12.6	13.131	49.3125	0.34193			0.751412	0.95153	0.200118	0.582529
610	CDK1 (CDC2)	T14	PK559	0	3812	38	157	5925.18	6263.81					0	9327	62	180	16677	10100.6
611	CDK1 (CDC2)	Y14+Y15	44-686G	0	3574	24	169	5999.5	6342.38	6115.56	226.812	3.70876	12.5783	0	8958	42	196	17475.4	10584.2	10150	434.224	4.27809	13.3092	65.9693	0.121069			0.762558	1.02597	0.263414	0.766779
612	CDK1 (CDC2)	Y14+Y15	44-686G	0	3406	30	165	5570.4	5888.75					0	8870	56	182	16041.5	9715.73
613	CDK1 (CDC2)	T14+Y15	PK560	0	3270	28	154	4992.68	5278.02	5685.55	407.532	7.16785	12.4731	0	8720	50	192	16646.4	10082.1	10597.3	515.226	4.86184	13.3714	86.3908	0.139247			0.716853	1.05196	0.33511	0.97548
614	CDK1 (CDC2)	T14+Y15	PK560	0	3566	30	163	5763.68	6093.08					0	9042	48	204	18347.8	11112.6
615	CDK1 (CDC2)	Y15	9111	0	3318	24	156	5138.64	5432.32	5179.74	252.574	4.8762	12.3387	0	8119	44	186	15019.5	9096.76	8591.47	505.287	5.88126	13.0687	65.8668	0.163321			0.658446	0.925525	0.267079	0.777447
616	CDK1 (CDC2)	Y15	9111	0	2943	30	160	4660.8	4927.17					0	7100	36	189	13351	8086.19
617	CDK1 (CDC2)	Y15	KAP-CC015	0	400	24	55	206.8	218.619	174.958	43.6603	24.9547	7.45087	0	204	36	131	220.08	133.294	141.653	8.35815	5.90046	7.14621	-19.0365	1.62084			-1.46538	-1.5481	-0.0827193	-0.24079
618	CDK1 (CDC2)	Y15	KAP-CC015	0	116	24	135	124.2	131.298					0	232	40	129	247.68	150.011
619	CDK1 (CDC2)	Y15	PK562	0	4158	28	159	6566.7	6941.99	6084	857.994	14.1025	12.5708	0	9373	52	190	17709.9	10726.2	10647.8	78.3849	0.736157	13.3783	75.014	0.197811			0.759314	1.05483	0.295514	0.86022
620	CDK1 (CDC2)	Y15	PK562	0	3000	22	166	4943.48	5226					0	9092	50	193	17451.1	10569.5
621	CDK1 (CDC2)	Y19	PK563	0	3364	28	177	5904.72	6242.18	6064.24	177.94	2.93424	12.5661	0	8485	62	208	17519.8	10611.1	9914.46	696.664	7.02675	13.2753	63.4905	0.156889			0.757275	1.01183	0.254552	0.740981
622	CDK1 (CDC2)	Y19	PK563	0	3448	32	163	5568.08	5886.3					0	6690	44	229	15219.3	9217.79
623	CDK1 (CDC2)	T161	11134	0	3065	24	168	5108.88	5400.86	5189.67	211.187	4.06937	12.3414	0	6685	54	196	12996.8	7871.66	7749.68	121.981	1.57401	12.9199	49.3289	0.114403			0.659646	0.863389	0.203743	0.59308
624	CDK1 (CDC2)	T161	11134	0	2776	22	171	4709.34	4978.48					0	5584	36	227	12594	7627.7
625	CDK1 (CDC2)	T161	PK561	0	3242	22	201	6472.2	6842.09	6899.96	57.8684	0.838678	12.7524	0	6344	46	202	12722	7705.22	7194.41	510.816	7.10019	12.8127	4.26737	1.86036			0.838208	0.818589	-0.0196188	-0.057109
626	CDK1 (CDC2)	T161	PK561	0	3376	18	196	6581.68	6957.83					0	5102	40	218	11035.2	6683.59
627	CDK2	Pan	610145	0	3568	66	159	5568.18	5886.41	5910.72	24.3145	0.411362	12.5291	0	6414	28	185	11814.1	7155.37	7195.1	39.7315	0.552202	12.8128	21.7296	0.0443434			0.741201	0.818647	0.0774464	0.225441
628	CDK2	Pan	610145	0	3776	58	151	5614.18	5935.03					0	6321	34	190	11945.3	7234.83
629	CDK2	Pan	AP7518b	0	2730	22	211	5713.88	6040.43	5576.13	464.301	8.32657	12.445	0	2878	50	251	7098.28	4299.17	4543.65	244.482	5.38074	12.1496	-18.5161	0.740291			0.704671	0.541666	-0.163005	-0.474497
630	CDK2	Pan	AP7518b	0	2210	22	221	4835.48	5111.83					0	3270	30	244	7905.6	4788.13
631	CDK2	Pan	sc-163	0	3616	64	137	4866.24	5144.35	4717.75	426.603	9.04251	12.2039	0	5450	42	171	9247.68	5600.98	5409.49	191.486	3.53982	12.4013	14.6626	0.858122			0.599881	0.646769	0.046888	0.136487
632	CDK2	Pan	sc-163	0	3100	48	133	4059.16	4291.14					0	5716	48	152	8615.36	5218.01
633	CDK2	Pan	sc-6248	0	3777	75	148	5478.96	5792.09	5666.14	125.949	2.22284	12.4682	0	7014	32	185	12916.7	7823.17	8147.21	324.036	3.97726	12.9921	43.7876	0.141595			0.714709	0.893531	0.178822	0.520538
634	CDK2	Pan	sc-6248	0	3605	64	148	5240.68	5540.19					0	7096	32	198	13986.7	8471.24
635	CDK2	Pan	sc-748	0	2850	68	151	4200.82	4440.9	4486.35	45.4469	1.013	12.1313	0	5900	34	163	9561.58	5791.1	6043.88	252.786	4.1825	12.5613	34.7172	0.149652			0.568353	0.713588	0.145234	0.422767
636	CDK2	Pan	sc-748	0	3149	87	140	4286.8	4531.79					0	5937	30	176	10396.3	6296.67
637	CDK2	T160	PK568	0	3239	44	154	4920.3	5201.5	5614.43	412.934	7.35486	12.4549	0	8468	48	191	16082.2	9740.4	9591.97	148.43	1.54744	13.2276	70.8448	0.125659			0.708962	0.991901	0.282938	0.823612
638	CDK2	T160	PK568	0	3781	30	152	5701.52	6027.37					0	8382	44	187	15592.1	9443.54
639	CDK4	Pan	sc-23896	0	3612	38	139	4967.86	5251.78	4994.76	257.015	5.14568	12.2862	0	9022	111	163	14524.9	8797.22	8351.03	446.183	5.34285	13.0277	67.1958	0.156089			0.635649	0.908421	0.272772	0.794018
640	CDK4	Pan	sc-23896	0	3158	24	143	4481.62	4737.75					0	7174	42	183	13051.6	7904.85
641	CDK4	Pan	sc-260	0	3616	31	161	5771.85	6101.72	6363.46	261.745	4.11325	12.6356	0	9684	100	193	18497.1	11203	10360.7	842.308	8.12982	13.3388	62.8158	0.194905			0.787467	1.03836	0.250889	0.730319
642	CDK4	Pan	sc-260	0	3430	24	184	6267.04	6625.21					0	9106	74	174	15715.7	9518.41
643	CDK4	Pan	sc-601	0	3300	28	171	5595.12	5914.89	6064.04	149.153	2.45964	12.5661	0	8098	44	194	15624.8	9463.34	8836.93	626.413	7.08859	13.1093	45.7268	0.20881			0.757254	0.942499	0.185244	0.539233
644	CDK4	Pan	sc-601	0	3586	24	165	5877.3	6213.19					0	8342	76	164	13556.2	8210.52
645	CDK4	T172	PK569	0	4164	26	165	6827.7	7217.91	6907.42	310.485	4.49495	12.7539	0	8680	54	163	14060.4	8515.85	8647.3	131.447	1.52009	13.078	25.1885	0.238801			0.838886	0.929428	0.0905416	0.26356
646	CDK4	T172	PK569	0	3808	26	165	6240.3	6596.94					0	9190	74	159	14494.4	8778.75
647	CDK5	Pan	KAP-CC002	0	7214	36	221	15863.4	16770	17853.1	1083.11	6.06681	14.1239	0	11012	60	272	29789.4	18042.4	18052.1	9.69061	0.0536815	14.1399	1.11442	5.49207			1.43415	1.37292	-0.0612296	-0.178235
648	CDK5	Pan	KAP-CC002	0	7201	36	250	17912.5	18936.2					0	11721	72	256	29821.4	18061.7
649	CDK5	Pan	sc-6247	0	2650	26	139	3647.36	3855.81	3904.35	48.5444	1.24334	11.9309	0	6460	44	169	10843	6567.23	6180.18	387.055	6.26285	12.5934	58.2893	0.128775			0.481251	0.727025	0.245774	0.715429
650	CDK5	Pan	sc-6247	0	2363	26	160	3739.2	3952.9					0	5816	54	166	9564.92	5793.12
651	CDK5	Y15	PK570	0	2924	30	173	5006.62	5292.75	5357.02	64.2642	1.19963	12.3872	0	6190	60	225	13792.5	8353.61	8337.23	16.3832	0.196506	13.0254	55.6319	0.0250959			0.679541	0.907424	0.227883	0.663349
652	CDK5	Y15	PK570	0	2792	20	185	5128.2	5421.28					0	6665	60	208	13738.4	8320.84
653	CDK5	Pan+S159	PK899	0	2416	24	165	3946.8	4172.36	3993.66	178.701	4.47461	11.9635	0	4169	38	200	8262	5003.99	5019.4	15.4141	0.307091	12.2933	25.6842	0.186173			0.495429	0.60167	0.106241	0.309259
654	CDK5	Pan+S159	PK899	0	2310	26	158	3608.72	3814.96					0	4319	34	194	8312.9	5034.82
655	CDK6	Pan	C150M	0	4511	64	152	6759.44	7145.75	7096.32	49.4324	0.696592	12.7929	0	6148	32	173	10580.7	6408.33	7481.79	1073.47	14.3477	12.8692	5.4321	2.76952			0.855798	0.842191	-0.0136072	-0.0396096
656	CDK6	Pan	C150M	0	4540	36	148	6665.92	7046.88					0	7389	32	192	14125.4	8555.26
657	CDK6	Pan	KAP-CC006E	0	3231	38	182	5811.26	6143.38	5564.94	578.441	10.3944	12.4421	0	3445	30	178	6078.7	3681.64	3213.59	468.05	14.5647	11.65	-42.2528	0.590708			0.703412	0.332973	-0.370439	-1.07832
658	CDK6	Pan	KAP-CC006E	0	2474	30	193	4716.92	4986.5					0	2387	26	192	4533.12	2745.54
659	CDK6	Pan	sc-177	0	3068	70	136	4077.28	4310.3	4513.19	202.888	4.49546	12.1399	0	4507	28	156	6987.24	4231.91	4455.18	223.266	5.01137	12.1213	-1.28531	7.39654			0.572093	0.529818	-0.0422751	-0.12306
660	CDK6	Pan	sc-177	0	3172	74	144	4461.12	4716.08					0	4446	32	175	7724.5	4678.45
661	CDK6	Pan	sc-7961	0	2778	64	155	4206.7	4447.12	4287.38	159.735	3.72571	12.0659	0	5322	28	165	8735.1	5290.53	5462.17	171.645	3.14243	12.4153	27.4012	0.250651			0.539917	0.652608	0.112692	0.328037
662	CDK6	Pan	sc-7961	0	2643	40	150	3904.5	4127.65					0	5600	30	167	9301.9	5633.82
663	CDK6	Y13	11542	0	504	32	97	457.84	484.006	468.92	15.0855	3.21708	8.8732	0	142	26	161	186.76	113.114	133.561	20.4472	15.3093	7.06135	-71.5174	0.259047			-0.847355	-1.58354	-0.736188	-2.14299
664	CDK6	Y13	11542	0	344	26	135	429.3	453.835					0	180	24	163	254.28	154.008
665	CDK6	Y13	PK571	0	4052	38	126	5057.64	5346.69	5017.87	328.816	6.5529	12.2929	0	7428	36	155	11457.6	6939.45	6138.06	801.389	13.0561	12.5836	22.3239	0.878384			0.638543	0.722905	0.0843618	0.245571
666	CDK6	Y13	PK571	0	3021	24	148	4435.56	4689.06					0	5338	30	166	8811.28	5336.67
667	CDK6	Y24	PK572	0	3092	28	161	4933.04	5214.97	5614.27	399.307	7.11235	12.4549	0	6068	22	201	12152.5	7360.3	7896.82	536.527	6.79421	12.9471	40.6562	0.342053			0.708945	0.874723	0.165778	0.482567
668	CDK6	Y24	PK572	0	3410	24	168	5688.48	6013.58					0	6612	44	212	13924.2	8433.35
669	CDK7 (MO15)	Pan	13-8700	0	2860	28	180	5097.6	5388.93	5847.1	458.169	7.83583	12.5135	0	4766	36	173	8182.9	4956.08	5519.7	563.618	10.211	12.4304	-5.59938	3.22301			0.734417	0.658921	-0.0754958	-0.219763
670	CDK7 (MO15)	Pan	13-8700	0	3874	26	155	5964.4	6305.27					0	6393	36	158	10044.1	6083.32
671	CDK7 (MO15)	Pan	NK030-1	0	4226	26	183	7686	8125.26	8098.25	27.0102	0.333531	12.9834	0	7986	46	205	16277	9858.38	9966.31	107.929	1.08294	13.2828	23.0674	0.0614057			0.938591	1.01497	0.0763785	0.222332
672	CDK7 (MO15)	Pan	NK030-1	0	4223	28	182	7634.9	8071.24					0	7672	42	218	16633.4	10074.2
673	CDK7 (MO15)	Pan	sc-7344	0	2628	26	161	4189.22	4428.64	5136.67	708.037	13.784	12.3266	0	7144	46	185	13131.3	7953.15	8463.45	510.308	6.02954	13.047	64.7652	0.305928			0.653212	0.916478	0.263267	0.76635
674	CDK7 (MO15)	Pan	sc-7344	0	3462	28	161	5528.74	5844.71					0	7064	42	211	14816.4	8973.76
675	CDK7 (MO15)	T170	PK573	0	6404	28	212	13517.1	14289.6	14792.8	503.177	3.4015	13.8526	0	9884	38	224	22055	13357.9	13211	146.946	1.1123	13.6894	-10.6932	0.422117			1.31628	1.1848	-0.131483	-0.382737
676	CDK7 (MO15)	T170	PK573	0	6954	31	209	14469.1	15296					0	9984	44	217	21569.8	13064
677	CDK8	Pan	AP7524a	0	1352	22	116	1542.8	1630.97	1707.83	76.8549	4.50015	10.7379	0	2874	26	105	2990.4	1811.18	1636.96	174.213	10.6425	10.6768	-4.14941	3.64934			-0.0370923	-0.073487	-0.0363947	-0.105942
678	CDK8	Pan	AP7524a	0	1490	22	115	1688.2	1784.68					0	2110	28	116	2415.12	1462.75
679	CDK8	Pan	NK031-4	0	1216	28	169	2007.72	2122.46	2090.43	32.0317	1.5323	11.0296	0	3477	30	200	6894	4175.44	4649.24	473.798	10.1909	12.1828	122.406	0.095773			0.0896294	0.555509	0.46588	1.35614
680	CDK8	Pan	NK031-4	1	1090	26	183	1947.12	2058.4					0	3942	26	216	8458.56	5123.04
681	CDK8	Pan	sc-1521	0	2573	24	180	4588.2	4850.42	4897.01	46.5886	0.951369	12.2577	0	5766	38	199	11398.7	6903.79	7350.19	446.404	6.07337	12.8436	50.0955	0.140227			0.623259	0.831498	0.208239	0.606168
682	CDK8	Pan	sc-1521	0	2668	26	177	4676.34	4943.6					0	5912	34	219	12872.8	7796.59
683	CDK9	Pan	sc-484	0	417	20	192	762.24	805.803	781.763	24.0396	3.07505	9.61059	0	601	36	180	1017	615.959	556.635	59.3247	10.6577	9.12059	-28.7975	0.476874			-0.526948	-0.723468	-0.19652	-0.572056
684	CDK9	Pan	sc-484	0	420	24	181	716.76	757.723					0	536	26	161	821.1	497.31
685	CDK9	Pan	sc-7331	0	182	16	259	429.94	454.511	361.947	92.5641	25.5739	8.49964	0	242	26	173	373.68	226.324	211.183	15.1416	7.1699	7.72235	-41.6538	0.786095			-1.00967	-1.30747	-0.297793	-0.866853
686	CDK9	Pan	sc-7331	0	115	22	274	254.82	269.383					0	302	30	119	323.68	196.041
687	CDK9	T186	PK575	0	1837	42	140	2513	2656.62	2772.97	116.35	4.19586	11.4372	0	3258	29	150	4843.5	2933.53	3380.84	447.313	13.2308	11.7232	21.9213	0.794963			0.266752	0.363544	0.0967922	0.281755
688	CDK9	T186	PK575	0	1898	26	146	2733.12	2889.32					0	3746	28	170	6320.6	3828.15
689	CDK9	S347	PK574	0	3972	37	214	8420.9	8902.16	7688.82	1213.34	15.7806	12.9085	0	6668	29	198	13145.2	7961.58	9017.48	1055.91	11.7096	13.1385	17.2805	1.59082			0.906068	0.954686	0.0486177	0.141523
690	CDK9	S347	PK574	0	3435	32	180	6125.4	6475.47					0	7422	30	225	16632	10073.4
691	CDK10 (PISSLRE)	Pan	NK033-2	0	4198	33	131	5456.15	5767.97	4728.82	1039.15	21.9749	12.2073	0	2835	30	128	3590.4	2174.57	2150.59	23.9843	1.11524	11.0705	-54.5217	0.423504			0.60135	0.0909531	-0.510397	-1.48573
692	CDK10 (PISSLRE)	Pan	NK033-2	0	2525	32	140	3490.2	3689.67					0	2670	30	133	3511.2	2126.6
693	CDK10 (PISSLRE)	Pan	NK033-3	0	4661	32	148	6850.92	7242.46	7091.45	151.003	2.12937	12.7919	0	7662	42	189	14401.8	8722.64	8548.98	173.656	2.0313	13.0615	20.5534	0.202433			0.855369	0.922537	0.0671687	0.195523
694	CDK10 (PISSLRE)	Pan	NK033-3	0	3841	24	172	6565.24	6940.45					0	6856	44	203	13828.4	8375.33
695	CDK10 (PISSLRE)	T196	PK564	1	181	24	122	191.54	202.487	194.04	8.44663	4.35304	7.60021	0	1576	34	127	1958.34	1186.09	1574.99	388.896	24.692	10.6211	711.683	0.0408117			-1.40049	-0.0967417	1.30375	3.79511
696	CDK10 (PISSLRE)	T196	PK564	0	154	22	133	175.56	185.593					0	2466	28	133	3242.54	1963.89
697	CDK11A (Cdc2L2; PITSLRE)	T583	PK565	0	1900	30	141	2636.7	2787.39	3233.3	445.906	13.7911	11.6588	0	4682	37	129	5992.05	3629.16	4210.74	581.573	13.8117	12.0399	30.2305	0.913076			0.363029	0.495815	0.132786	0.38653
698	CDK11A (Cdc2L2; PITSLRE)	T583	PK565	0	2602	24	135	3480.3	3679.2					0	5317	42	150	7912.5	4792.31
699	CDK11B (PITSLRE; p58/GTA; CLK-1)	Pan	sc-928	0	2878	34	185	5261.4	5562.09	5267.15	294.945	5.59971	12.3628	0	5934	40	177	10432.4	6318.51	6707.84	389.326	5.80405	12.7116	27.3523	0.416921			0.668936	0.776393	0.107458	0.312801
700	CDK11B (PITSLRE; p58/GTA; CLK-1)	Pan	sc-928	0	2639	26	180	4703.4	4972.2					0	5899	40	200	11718	7097.16
701	CDK12 (Cdc2L7; CRK7)	S383+S385	PK566	0	5599	26	196	10923.1	11547.3	12599.1	1051.78	8.34804	13.621	0	9784	30	220	21458.8	12996.8	13674.2	677.434	4.95409	13.7392	8.53327	1.55886			1.21566	1.20556	-0.010093	-0.0293801
702	CDK12 (Cdc2L7; CRK7)	S383+S385	PK566	0	6125	34	212	12912.9	13650.9					0	10862	42	219	23695.8	14351.7
703	CDK12 (Cdc2L7; CRK7)	T893	PK567	0	4168	28	144	5961.6	6302.31	7415.36	1113.05	15.0101	12.8563	0	6624	42	153	10070.5	6099.31	4988.26	1111.05	22.2732	12.2843	-32.7307	1.13909			0.883367	0.59792	-0.285448	-0.830917
704	CDK12 (Cdc2L7; CRK7)	T893	PK567	0	5520	32	147	8067.36	8528.42					0	4027	26	160	6401.6	3877.21
705	CDK14 (PFTAIRE1)	Pan	NK287-1	0	4034	28	147	5888.82	6225.37	8099.73	1874.36	23.141	12.9837	0	5999	50	182	10827.2	6557.62	6745.21	187.586	2.78103	12.7196	-16.723	1.55008			0.938706	0.779741	-0.158965	-0.462734
706	CDK14 (PFTAIRE1)	Pan	NK287-1	0	5228	44	182	9434.88	9974.09					0	5412	38	213	11446.6	6932.8
707	CDK15 (PFTAIRE2; ALS2CR7)	Pan	AP7512a	0	1049	26	176	1800.48	1903.38	1730.85	172.527	9.96775	10.7573	0	1785	48	192	3335.04	2019.91	1940.05	79.8628	4.11653	10.9219	12.0863	1.16531			-0.0286973	0.0288713	0.0575687	0.167578
708	CDK15 (PFTAIRE2; ALS2CR7)	Pan	AP7512a	0	914	26	166	1474.08	1558.32					0	1591	24	196	3071.32	1860.19
709	CDK15 (PFTAIRE2; ALS2CR7)	Pan	NK004-2	0	2039	26	188	3784.44	4000.72	4069.23	68.5034	1.68345	11.9905	0	3348	39	222	7345.98	4449.19	3917.45	531.742	13.5737	11.9357	-3.72993	4.09046			0.507179	0.452311	-0.0548682	-0.159717
710	CDK15 (PFTAIRE2; ALS2CR7)	Pan	NK004-2	0	2541	32	156	3914.04	4137.73					0	2618	30	216	5590.08	3385.71
711	CDK15 (PFTAIRE2; ALS2CR7)	Pan	NK004-3	0	4176	26	224	9296	9827.27	8985.31	841.968	9.3705	13.1334	0	5248	42	241	12546.5	7598.93	6700.59	898.338	13.4068	12.7101	-25.4272	0.895785			1.00375	0.775742	-0.228008	-0.663714
712	CDK15 (PFTAIRE2; ALS2CR7)	Pan	NK004-3	0	3204	34	243	7703.1	8143.34					0	3882	50	250	9580	5802.25
713	CDKL1 (KKIALRE)	Pan	NK199	0	4528	32	191	8587.36	9078.13	12554.5	3476.35	27.6901	13.6159	0	6322	30	202	12709.8	7697.88	6938.37	759.514	10.9466	12.7604	-44.7339	0.863699			1.21343	0.796754	-0.416677	-1.21292
714	CDKL1 (KKIALRE)	Pan	NK199	0	8428	50	181	15164.2	16030.8					0	5245	40	196	10201.8	6178.85
715	CDKL1 (KKIALRE)	Pan	sc-7588	0	63	16	140	65.8	69.5605	61.2936	8.26692	13.4874	5.93766	0	64	22	211	88.62	53.6739	95.5555	41.8816	43.8296	6.57827	55.898	1.02539			-2.12289	-1.78531	0.33758	0.98267
716	CDKL1 (KKIALRE)	Pan	sc-7588	0	50	12	132	50.16	53.0267					0	386	20	62	226.92	137.437
717	CDKL1 (KKIALRE)	Pan	sc-7589	0	432	26	143	580.58	613.761	667.041	53.2804	7.98757	9.38163	0	398	22	197	740.72	448.627	405.092	43.5351	10.747	8.66211	-39.2703	0.477066			-0.626433	-0.914961	-0.288528	-0.839884
718	CDKL1 (KKIALRE)	Pan	sc-7589	0	472	38	157	681.38	720.321					0	360	32	182	596.96	361.557
719	CDKL2 (KKIAMRE)	Pan	NK261-1	0	140	18	137	167.14	176.692	185.361	8.66864	4.67663	7.53419	0	964	30	75	700.5	424.267	319.245	105.022	32.897	8.31852	72.229	0.520201			-1.42917	-1.05847	0.37071	1.07911
720	CDKL2 (KKIAMRE)	Pan	NK261-1	0	155	22	138	183.54	194.029					0	298	36	135	353.7	214.223
721	CDKL2 (KKIAMRE)	Pan	sc-6286	0	24	6	135	24.3	25.6888	18.257	7.43177	40.7064	4.19038	0	53	14	134	52.26	31.652	37.5572	5.90522	15.7233	5.23102	105.714	0.533796			-2.88212	-2.34801	0.534102	1.55473
722	CDKL2 (KKIAMRE)	Pan	sc-6286	0	20	12	128	10.24	10.8252					0	70	18	138	71.76	43.4624
723	CDKL2 (KKIAMRE)	Pan	sc-6287	0	60	22	136	51.68	54.6336	62.3296	7.69606	12.3474	5.96185	0	288	20	55	147.4	89.2748	90.2741	0.999344	1.10701	6.49624	44.8334	0.300097			-2.11238	-1.81957	0.292813	0.852357
724	CDKL2 (KKIAMRE)	Pan	sc-6287	0	66	18	138	66.24	70.0257					0	134	24	137	150.7	91.2734
725	CDKL3	Pan	NK262-1	0	244	20	148	331.52	350.467	435.853	85.3861	19.5906	8.7677	0	465	24	154	679.14	411.33	637.769	226.439	35.5049	9.31689	46.3268	1.18928			-0.893197	-0.641479	0.251719	0.732735
726	CDKL3	Pan	NK262-1	0	568	14	89	493.06	521.239					0	1296	22	112	1426.88	864.209
727	CDKL5	Y171	PK576	0	2424	28	145	3474.2	3672.75	3718.98	46.2292	1.24306	11.8607	0	6465	44	152	9759.92	5911.22	5268.87	642.357	12.1916	12.3633	41.675	0.322367			0.450759	0.630897	0.180138	0.524368
728	CDKL5	Y171	PK576	0	2550	24	141	3561.66	3765.21					0	4406	41	175	7638.75	4626.51
729	CDKN1A (p21; WAF1; Cip1; CAP20)	Pan	sc-397	0	357	24	88	293.04	309.787	362	52.2127	14.4234	8.49985	0	592	28	88	496.32	300.603	282.578	18.0245	6.3786	8.14251	-21.9397	0.948142			-1.00958	-1.13198	-0.122398	-0.356291
730	CDKN1A (p21; WAF1; Cip1; CAP20)	Pan	sc-397	0	292	18	143	391.82	414.213					0	250	40	208	436.8	264.554
731	CDKN1A (p21; WAF1; Cip1; CAP20)	Pan	sc-6246	0	62	18	138	60.72	64.1902	107.956	43.766	40.5405	6.7543	0	96	22	165	122.1	73.9515	97.9297	23.9782	24.4851	6.61367	-9.28761	7.00133			-1.76805	-1.77052	-0.0024739	-0.00720133
732	CDKN1A (p21; WAF1; Cip1; CAP20)	Pan	sc-6246	0	120	16	138	143.52	151.722					0	170	34	148	201.28	121.908
733	CDKN1A (p21; WAF1; Cip1; CAP20)	T145	sc-377569	0	1834	22	137	2482.44	2624.31	3635.98	1011.66	27.8237	11.8281	0	4222	36	143	5985.98	3625.49	3511.54	113.949	3.245	11.7779	-3.42237	9.0781			0.436609	0.386399	-0.0502097	-0.146157
734	CDKN1A (p21; WAF1; Cip1; CAP20)	T145	sc-377569	0	3144	26	141	4396.38	4647.64					0	4105	40	138	5609.7	3397.59
735	CDKN1A (p21; WAF1; Cip1; CAP20)	S146	sc-377515	0	51	18	138	45.54	48.1426	72.214	24.0713	33.3333	6.17421	0	141	24	144	168.48	102.042	103.114	1.07202	1.03965	6.6881	42.7898	0.803299			-2.02011	-1.73944	0.280672	0.817015
736	CDKN1A (p21; WAF1; Cip1; CAP20)	S146	sc-377515	0	81	12	132	91.08	96.2853					0	150	28	141	172.02	104.186
737	CDKN1B (p27; Kip1)	Pan	sc-528	0	982	28	109	1039.86	1099.29	1073.89	25.4033	2.36555	10.0686	0	2338	28	135	3118.5	1888.76	1891.09	2.3318	0.123305	10.885	76.0982	0.0327059			-0.327923	0.0134709	0.341394	0.993773
738	CDKN1B (p27; Kip1)	Pan	sc-528	0	896	26	114	991.8	1048.48					0	2184	28	145	3126.2	1893.42
739	CDKN2A (p14ARF; p19ARF)	Pan	PN693	0	872	22	111	943.5	997.422	955.717	41.7046	4.3637	9.90044	0	1682	34	131	2158.88	1307.55	1428.09	120.533	8.44017	10.4799	49.4257	0.259053			-0.401002	-0.155741	0.245261	0.713937
740	CDKN2A (p14ARF; p19ARF)	Pan	PN693	0	810	24	110	864.6	914.013					0	1924	30	135	2556.9	1548.62
741	CDKN2A (p16; p16-INK4a)	Pan	PN694	0	7682	36	191	14603.9	15438.5	14108.9	1329.59	9.42377	13.7843	0	7022	38	187	13060.1	7910.01	9677.16	1767.15	18.261	13.2404	-31.4109	0.881375			1.28661	0.997229	-0.289376	-0.842352
742	CDKN2A (p16; p16-INK4a)	Pan	PN694	0	6426	30	189	12088.4	12779.3					0	9740	50	195	18895.5	11444.3
743	CDKN2A (p16; p16-INK4a)	Pan	sc-9968	0	746	22	113	818.12	864.876	986.279	121.403	12.3092	9.94585	0	920	24	144	1290.24	781.451	969.437	187.986	19.3912	9.921	-1.70771	18.5632			-0.38127	-0.389161	-0.00789115	-0.0229705
744	CDKN2A (p16; p16-INK4a)	Pan	sc-9968	0	873	28	124	1047.8	1107.68					0	1304	30	150	1911	1157.42
745	CDKN2C (p18; p18 INK4c; CDKI)	Pan	sc-865	0	116	20	138	132.48	140.051	142.631	2.57945	1.80848	7.15614	0	260	20	144	345.6	209.317	213.478	4.16091	1.9491	7.73794	49.6718	0.0756481			-1.59344	-1.30095	0.292491	0.85142
746	CDKN2C (p18; p18 INK4c; CDKI)	Pan	sc-865	0	121	20	136	137.36	145.21					0	342	24	113	359.34	217.639
747	CDKN2C (p18; p18 INK4c)	Pan	AHZ0352	0	621	26	64	380.8	402.563	290.59	111.973	38.5332	8.18284	0	292	24	147	393.96	238.607	217.239	21.3678	9.83607	7.76314	-25.2419	1.91623			-1.14733	-1.29043	-0.143101	-0.416558
748	CDKN2C (p18; p18 INK4c)	Pan	AHZ0352	0	150	22	132	168.96	178.616					0	244	24	147	323.4	195.871
749	CDKN2D (p19; p19 INK4d)	Pan	sc-1063-G	0	172	22	137	205.5	217.244	240.417	23.1727	9.63855	7.9094	0	574	26	114	624.72	378.37	331.819	46.5513	14.0291	8.37425	38.0178	0.622542			-1.26614	-1.03519	0.230954	0.672291
750	CDKN2D (p19; p19 INK4d)	Pan	sc-1063-G	0	198	16	137	249.34	263.59					0	338	24	150	471	285.267
751	CENPA	Pan	NN231-1	0	176	20	149	232.44	245.724	284.352	38.6283	13.5847	8.15154	0	1336	24	114	1495.68	905.878	687.519	218.36	31.7606	9.42525	141.784	0.319819			-1.16093	-0.596219	0.564711	1.64383
752	CENPA	Pan	NN231-1	0	215	14	152	305.52	322.981					0	531	28	154	774.62	469.159
753	CFL1 (Cofilin-1)	S3	PN812	0	793	20	98	757.54	800.834	991.523	190.689	19.2319	9.9535	0	2103	26	124	2575.48	1559.87	1392.26	167.611	12.0388	10.4432	40.4166	0.77371			-0.377946	-0.17105	0.206896	0.602259
754	CFL1 (Cofilin-1)	S3	PN812	0	1069	14	106	1118.3	1182.21					0	1709	24	120	2022	1224.65
755	CHAK1 (TRPM7)	Pan	AP8052a	0	730	24	89	628.34	664.25	534.813	129.438	24.2024	9.06289	0	1574	28	119	1839.74	1114.26	1206.78	92.5151	7.66629	10.2369	125.645	0.253641			-0.764931	-0.257202	0.507729	1.47796
756	CHAK1 (TRPM7)	Pan	AP8052a	0	271	22	154	383.46	405.375					0	2162	38	101	2145.24	1299.29
757	CHAK2 (TRPM6)	Pan	AP8053b	0	38	12	158	41.08	43.4278	57.3927	13.965	24.3323	5.8428	0	114	20	141	132.54	80.2746	76.8587	3.41594	4.44444	6.26414	33.9171	0.848443			-2.16411	-1.91651	0.2476	0.720745
758	CHAK2 (TRPM6)	Pan	AP8053b	0	74	20	125	67.5	71.3577					0	110	24	141	121.26	73.4427
759	CHAK2 (TRPM6)	Pan	AP8053c	0	246	17	91	208.39	220.3	180.45	39.8493	22.0832	7.49546	0	537	28	94	478.46	289.786	279.925	9.8602	3.52244	8.1289	55.126	0.464494			-1.44601	-1.13766	0.308342	0.897559
760	CHAK2 (TRPM6)	Pan	AP8053c	0	115	20	140	133	140.601					0	520	30	91	445.9	270.065
761	Chapsyn-110 (DLG2; PSD-93)	Pan	NN232-1	0	204	22	144	262.08	277.058	541.251	264.193	48.8115	9.08015	0	266	26	147	352.8	213.678	445.247	231.569	52.0091	8.79846	-17.7373	5.68409			-0.75743	-0.858009	-0.100579	-0.292777
762	Chapsyn-110 (DLG2; PSD-93)	Pan	NN232-1	0	822	20	95	761.9	805.443					0	1256	28	91	1117.48	676.817
763	CHAT (Choline acetylase)	Pan	NN233-1	0	186	22	147	241.08	254.858	621.118	366.26	58.9679	9.27872	0	1516	30	108	1604.88	972.017	1103.6	131.586	11.9233	10.108	77.68	0.912606			-0.671148	-0.311056	0.360092	1.0482
764	CHAT (Choline acetylase)	Pan	NN233-1	0	958	24	100	934	987.379					0	2296	30	90	2039.4	1235.19
765	Chk1 (CHEK1)	Pan	sc-7235	0	28	14	157	21.98	23.2362	35.1291	11.8929	33.855	5.1346	0	98	22	130	98.8	59.8395	62.9466	3.10705	4.93601	5.97606	79.1863	0.48987			-2.47184	-2.03684	0.435003	1.26626
766	Chk1 (CHEK1)	Pan	sc-7235	0	42	10	139	44.48	47.0221					0	102	20	133	109.06	66.0536
767	Chk1 (CHEK1)	Pan	sc-7898	0	324	23	150	451.5	477.304	804.756	327.452	40.6897	9.65241	0	1408	34	99	1360.26	823.859	802.752	21.1074	2.62938	9.64881	-0.249016	173.961			-0.508776	-0.502847	0.00592967	0.0172608
768	Chk1 (CHEK1)	Pan	sc-7898	0	1095	24	100	1071	1132.21					0	1210	26	109	1290.56	781.645
769	Chk1 (CHEK1)	Pan	sc-8408	0	770	24	116	865.36	914.816	1091.78	176.967	16.209	10.0925	0	1896	32	106	1975.84	1196.69	1273.67	76.9737	6.04347	10.3148	16.6594	1.33573			-0.317562	-0.224696	0.0928658	0.270325
770	Chk1 (CHEK1)	Pan	sc-8408	0	1178	24	104	1200.16	1268.75					0	1932	26	117	2230.02	1350.64
771	Chk1 (CHEK1)	S280	PK577	0	1150	24	100	1126	1190.35	946.277	244.075	25.7932	9.88612	0	1936	24	117	2237.04	1354.89	1480.25	125.354	8.46846	10.5316	56.4285	0.607169			-0.407225	-0.134125	0.2731	0.794974
772	Chk1 (CHEK1)	S280	PK577	0	461	24	152	664.24	702.202					0	2376	30	113	2650.98	1605.6
773	Chk1 (CHEK1)	S317	PK578	0	1153	20	110	1246.3	1317.53	1462.73	145.2	9.92664	10.5144	0	2178	26	137	2948.24	1785.64	1872.92	87.2821	4.66021	10.8711	28.0432	0.520156			-0.134207	0.00765332	0.141861	0.412946
774	Chk1 (CHEK1)	S317	PK578	0	1322	22	117	1521	1607.93					0	2867	28	114	3236.46	1960.2
775	Chk1 (CHEK1)	S345	PK579	0	664	22	108	693.36	732.986	763.844	30.8582	4.03986	9.57713	0	1557	30	116	1771.32	1072.82	950.54	122.283	12.8646	9.8926	24.4416	0.691628			-0.541484	-0.401022	0.140461	0.408872
776	Chk1 (CHEK1)	S345	PK579	0	761	24	102	751.74	794.703					0	1249	28	112	1367.52	828.257
777	Chk2 (CHEK2)	Pan	sc-8812	0	1300	26	130	1656.2	1750.85	1740.12	10.7301	0.616628	10.765	0	2370	32	149	3483.62	2109.9	2073.91	35.9855	1.73515	11.0181	19.1821	0.122603			-0.0253485	0.0690777	0.0944262	0.274868
778	Chk2 (CHEK2)	Pan	sc-8812	0	1252	22	133	1635.9	1729.39					0	2394	41	143	3364.79	2037.93
779	Chk2 (CHEK2)	Pan	sc-9064	0	230	18	141	298.92	316.004	384.57	68.5668	17.8295	8.5871	0	1254	24	102	1254.6	759.865	824.308	64.4426	7.81778	9.68704	114.345	0.224297			-0.971668	-0.48688	0.484788	1.41118
780	Chk2 (CHEK2)	Pan	sc-9064	0	472	16	94	428.64	453.137					0	1295	30	116	1467.4	888.75
781	Chk2 (CHEK2)	T68	PK581	0	202	16	153	284.58	300.844	322.114	21.2699	6.60322	8.33143	0	1416	28	117	1623.96	983.573	957.426	26.1465	2.73091	9.90302	197.232	0.0473256			-1.08276	-0.396673	0.686091	1.99716
782	Chk2 (CHEK2)	T68	PK581	0	236	18	149	324.82	343.384					0	1597	28	98	1537.62	931.28
783	Chk2 (CHEK2)	T383	PK580	0	1118	16	105	1157.1	1223.23	1187.77	35.4568	2.98515	10.214	0	2536	26	127	3187.7	1930.67	1979.14	48.4712	2.4491	10.9507	66.6265	0.0815629			-0.264737	0.0408934	0.30563	0.889667
784	Chk2 (CHEK2)	T383	PK580	0	998	16	111	1090.02	1152.32					0	2920	34	116	3347.76	2027.62
785	CHRM1	S451+T455+S457	PN790	0	326	24	153	462.06	488.467	769.236	280.769	36.4997	9.58728	0	1939	30	122	2328.98	1410.58	1716.63	306.048	17.8285	10.7454	123.16	0.441119			-0.537074	-0.0448542	0.49222	1.43282
786	CHRM1	S451+T455+S457	PN790	0	1094	26	93	993.24	1050					0	2796	36	121	3339.6	2022.67
787	CK1a (CSNK1A1)	Pan	AP7400a	0	43	8	136	47.6	50.3204	55.6167	5.29633	9.5229	5.79745	0	58	18	180	72	43.6078	35.5948	8.01292	22.5115	5.1536	-35.9998	0.88985			-2.18382	-2.38035	-0.196531	-0.572088
788	CK1a (CSNK1A1)	Pan	AP7400a	0	57	14	134	57.62	60.913					0	49	16	138	45.54	27.5819
789	CK1a (CSNK1A1)	Pan	sc-6478	0	138	18	141	169.2	178.87	210.172	31.3022	14.8936	7.71543	0	489	32	150	685.5	415.182	535.558	120.376	22.4767	9.0649	154.819	0.241381			-1.35043	-0.746728	0.603698	1.75732
790	CK1a (CSNK1A1)	Pan	sc-6478	0	180	18	141	228.42	241.474					0	1170	30	95	1083	655.933
791	CK1d (CSNK1D)	Pan	AP7402a	0	1078	22	99	1045.44	1105.19	1040.08	65.1099	6.2601	10.0225	0	2382	28	112	2636.48	1596.82	1641.14	44.3224	2.70071	10.6805	57.7902	0.155057			-0.347976	-0.0719506	0.276025	0.803489
792	CK1d (CSNK1D)	Pan	AP7402a	0	830	21	114	922.26	974.968					0	2427	28	116	2782.84	1685.46
793	CK1d (CSNK1D)	Pan	sc-6474	0	1044	26	110	1119.8	1183.8	1306.71	122.915	9.40643	10.3517	0	1568	24	177	2732.88	1655.2	1714.87	59.6699	3.47955	10.7439	31.2358	0.412538			-0.204911	-0.0454689	0.159442	0.464125
794	CK1d (CSNK1D)	Pan	sc-6474	0	1388	22	99	1352.34	1429.63					0	2650	34	112	2929.92	1774.54
795	CK1d (CSNK1D)	Pan	sc-6475	0	1371	22	116	1564.84	1654.27	1773.24	118.972	6.70927	10.7922	0	2921	28	122	3529.46	2137.66	2303.8	166.139	7.21153	11.1698	29.9203	0.465263			-0.013529	0.132422	0.145951	0.424851
796	CK1d (CSNK1D)	Pan	sc-6475	0	1604	20	113	1789.92	1892.22					0	3214	28	128	4078.08	2469.94
797	CK1e (CSNK1E)	Pan	AP7403a	0	455	24	154	663.74	701.673	1123.78	422.11	37.5615	10.1341	0	2232	24	121	2671.68	1618.14	1603.66	14.4814	0.903024	10.6471	42.7016	0.900774			-0.299452	-0.0858731	0.213579	0.621713
798	CK1e (CSNK1E)	Pan	AP7403a	0	1382	28	108	1462.32	1545.89					0	2058	24	129	2623.86	1589.18
799	CK1e (CSNK1E)	Pan	sc-6472	0	673	18	152	995.6	1052.5	954.903	97.5962	10.2205	9.89921	0	1342	20	104	1374.88	832.714	1042.69	209.971	20.1375	10.0261	9.1928	3.30237			-0.401536	-0.34527	0.0562664	0.163787
800	CK1e (CSNK1E)	Pan	sc-6472	0	898	26	93	810.96	857.307					0	2034	26	103	2068.24	1252.66
801	CK1g1 (CSNK1G1)	Pan	NK198	0	490	23	154	719.18	760.282	797.927	37.6451	4.71787	9.64011	0	3130	30	116	3596	2177.96	2184.46	6.49877	0.297499	11.0931	173.767	0.0288625			-0.514119	0.10037	0.614489	1.78873
802	CK1g1 (CSNK1G1)	Pan	NK198	0	554	34	152	790.4	835.572					0	2897	26	126	3617.46	2190.96
803	CK1g2 (CSNK1G2)	Pan	AP7405a	0	1844	28	103	1870.48	1977.38	1701.7	275.684	16.2005	10.7328	0	1666	26	134	2197.6	1331.01	1626.27	295.267	18.1561	10.6674	-4.43224	7.75151			-0.039347	-0.0774349	-0.0380879	-0.110871
804	CK1g2 (CSNK1G2)	Pan	AP7405a	0	1277	28	108	1348.92	1426.01					0	2327	28	138	3172.62	1921.54
805	CK1g3 (CSNK1G3)	Pan	AP7406a	0	1093	26	104	1109.68	1173.1	1274.44	101.338	7.95162	10.3156	0	2644	38	139	3622.34	2193.92	1845.15	348.765	18.9017	10.8495	44.7817	0.599649			-0.220589	-0.00134777	0.219241	0.638195
806	CK1g3 (CSNK1G3)	Pan	AP7406a	0	1233	28	108	1301.4	1375.78					0	1914	28	131	2470.66	1496.39
807	CK2a1 (CSNK2A1)	Pan	NK041-2	0	207	20	148	276.76	292.577	271.984	20.5933	7.57152	8.08738	0	306	28	155	430.9	260.98	246.905	14.0756	5.70083	7.94781	-9.22081	1.43939			-1.18881	-1.2133	-0.0244912	-0.071292
808	CK2a1 (CSNK2A1)	Pan	NK041-2	0	192	28	145	237.8	251.39					0	284	26	149	384.42	232.829
809	CK2a1 (CSNK2A1)	Y255	PK582	0	74	14	143	85.8	90.7035	82.1195	8.58406	10.4531	6.35965	0	166	24	145	205.9	124.706	115.894	8.8124	7.60387	6.85666	41.1281	0.439043			-1.93953	-1.66904	0.270494	0.787389
810	CK2a1 (CSNK2A1)	Y255	PK582	0	63	16	148	69.56	73.5354					0	154	24	136	176.8	107.081
811	CK2b1 (Casein Kinase IIb)	Pan	sc-12739	0	214	22	136	261.12	276.043	272.713	3.33003	1.22107	8.09124	0	3524	32	109	3806.28	2305.32	2087.75	217.572	10.4214	11.0277	665.548	0.017493			-1.18713	0.0730845	1.26021	3.66839
812	CK2b1 (Casein Kinase IIb)	Pan	sc-12739	0	204	18	137	254.82	269.383					0	2559	28	122	3087.82	1870.18
813	CK2b1 (Casein Kinase IIb)	Pan	sc-6483	0	1144	14	105	1186.5	1254.31	1152.92	101.391	8.79432	10.1711	0	2390	36	127	2989.58	1810.68	1817.92	7.24373	0.398462	10.8281	57.6801	0.159375			-0.283407	-0.0103067	0.273101	0.794975
814	CK2b1 (Casein Kinase IIb)	Pan	sc-6483	0	939	18	108	994.68	1051.53					0	2478	28	123	3013.5	1825.17
815	ClCN3 (Clcn3; ClC-3)	Pan	NN234-1	0	890	26	102	881.28	931.646	771.889	159.757	20.6968	9.59225	0	2106	28	139	2888.42	1749.41	1837.65	88.2451	4.80205	10.8437	138.072	0.184678			-0.534916	-0.0038014	0.531114	1.54603
816	ClCN3 (Clcn3; ClC-3)	Pan	NN234-1	0	398	22	154	579.04	612.133					0	2848	34	113	3179.82	1925.9
817	CLK1	Pan	AP7529a	0	581	18	82	461.66	488.044	565.058	77.0134	13.6293	9.14225	0	1954	26	120	2313.6	1401.26	1291.27	109.994	8.51833	10.3346	128.52	0.172329			-0.730446	-0.216426	0.51402	1.49627
818	CLK1	Pan	AP7529a	0	602	18	104	607.36	642.071					0	1754	28	113	1950.38	1181.27
819	CLK1	S337	PK583	0	415	20	152	600.4	634.713	707.266	72.5523	10.2581	9.46611	0	1057	26	118	1216.58	736.838	659.428	77.4098	11.7389	9.36507	-6.76375	3.2522			-0.589726	-0.621355	-0.0316289	-0.0920694
820	CLK1	S337	PK583	0	501	22	154	737.66	779.818					0	888	30	112	960.96	582.018
821	CLK1	S337+T338	PK584	0	946	24	111	1023.42	1081.91	1200.87	118.961	9.90625	10.2299	0	2604	34	113	2904.1	1758.91	1557.11	201.795	12.9596	10.6047	29.6652	0.770794			-0.257862	-0.103621	0.154241	0.448983
822	CLK1	S337+T338	PK584	0	1178	22	108	1248.48	1319.83					0	1784	22	127	2237.74	1355.32
823	CLK2	Pan	AP7530a	0	1180	24	93	1075.08	1136.52	848.776	287.746	33.9013	9.72924	0	1960	30	115	2219.5	1344.27	1518.13	173.856	11.452	10.5681	78.8606	0.575107			-0.475392	-0.1189	0.356491	1.03772
824	CLK2	Pan	AP7530a	0	386	20	145	530.7	561.03					0	2352	24	120	2793.6	1691.98
825	CLK3	Pan	AP7531a	0	1356	28	127	1686.56	1782.95	2007.09	224.137	11.1673	10.9709	0	3758	28	133	4960.9	3004.63	2702.17	302.468	11.1935	11.3999	34.6314	0.645682			0.0641239	0.228526	0.164402	0.478563
826	CLK3	Pan	AP7531a	0	1756	26	122	2110.6	2231.22					0	2836	26	141	3962.1	2399.7
827	CLK4	Pan	AP7532a	0	1739	28	100	1711	1808.79	1836.51	27.7291	1.50987	10.8428	0	3318	28	119	3915.1	2371.23	2225.67	145.565	6.54029	11.12	21.1898	0.379908			0.00844846	0.11163	0.103182	0.300354
828	CLK4	Pan	AP7532a	0	1776	30	101	1763.46	1864.24					0	2589	26	134	3434.42	2080.1
829	CNR2	S335+S336+T338	PN792	0	2232	30	117	2576.34	2723.58	2736.87	13.2884	0.485533	11.4183	0	3670	26	139	5065.16	3067.78	3325.34	257.558	7.74532	11.6993	21.5016	0.382802			0.258537	0.35357	0.0950327	0.276633
830	CNR2	S335+S336+T338	PN792	0	2316	34	114	2601.48	2750.16					0	4686	28	127	5915.66	3582.9
831	Cofilin 1 (CFL1)	Pan	C38720 612145	0	300	26	149	408.26	431.592	533.259	101.666	19.0651	9.05869	0	1863	26	112	2057.44	1246.12	1212.31	33.8081	2.78874	10.2435	127.34	0.171619			-0.766756	-0.254448	0.512308	1.49129
832	Cofilin 1 (CFL1)	Pan	C38720 612145	0	422	32	154	600.6	634.925					0	1718	26	115	1945.8	1178.5
833	Cofilin 1 (CFL1)	Y140	PN813	0	366	28	154	520.52	550.268	569.804	19.5361	3.42857	9.15432	0	1778	22	123	2159.88	1308.16	1191.91	116.251	9.75335	10.2191	109.179	0.120737			-0.725202	-0.264673	0.460529	1.34057
834	Cofilin 1 (CFL1)	Y140	PN813	0	390	28	154	557.48	589.34					0	1504	24	120	1776	1075.66
835	Cofilin 2 (CFL2)	S3	07-326	0	1712	38	113	1891.62	1999.73	1782.76	216.97	12.1704	10.7999	0	2068	28	118	2407.2	1457.95	1372.55	85.3985	6.22187	10.4226	-23.0095	0.799335			-0.0101745	-0.179641	-0.169466	-0.493303
836	Cofilin 2 (CFL2)	S3	07-326	0	1466	28	103	1481.14	1565.79					0	1801	30	120	2125.2	1287.16
837	Connexin 43 (Cx43; GJA1)	S368	Y011258	0	842	26	148	1207.68	1276.7	1453.86	177.157	12.1853	10.5057	0	2136	22	114	2409.96	1459.62	1313.94	145.686	11.0878	10.3597	-9.62401	2.41823			-0.13802	-0.205939	-0.0679191	-0.197708
838	Connexin 43 (Cx43; GJA1)	S368	Y011258	0	1705	28	92	1542.84	1631.01					0	1714	22	114	1928.88	1168.25
839	COT (MAP3K8; TPL2)	Pan	NK042-1	0	882	16	94	814.04	860.563	915.894	55.3313	6.04123	9.83904	0	1931	32	108	2050.92	1242.17	1093.33	148.842	13.6137	10.0945	19.3724	1.01458			-0.427683	-0.316694	0.110989	0.32308
840	COT (MAP3K8; TPL2)	Pan	NK042-1	0	977	20	96	918.72	971.226					0	1534	20	103	1559.42	944.483
841	COT (MAP3K8; TPL2)	Pan	NK042-2	0	288	16	151	410.72	434.193	823.901	389.708	47.3003	9.68633	0	2390	27	113	2670.19	1617.24	1388.12	229.119	16.5058	10.4389	68.481	0.931735			-0.494038	-0.172847	0.321191	0.934963
842	COT (MAP3K8; TPL2)	Pan	NK042-2	0	1041	16	112	1148	1213.61					0	1688	24	115	1913.6	1159
843	COT (MAP3K8; TPL2)	S334	PK585	0	362	18	152	522.88	552.763	405.142	147.621	36.4367	8.66229	0	2214	22	125	2740	1659.52	1445.57	213.944	14.8	10.4974	256.806	0.199515			-0.939	-0.148408	0.790592	2.30135
844	COT (MAP3K8; TPL2)	S334	PK585	0	184	16	145	243.6	257.522					0	1858	26	111	2033.52	1231.63
845	COX1 (PTGS1)	Pan	NN381-1	0	762	20	93	690.06	729.497	874.465	144.967	16.5778	9.77226	0	2842	34	107	3004.56	1819.75	1422.87	396.879	27.8928	10.4746	62.7136	0.709107			-0.4567	-0.157945	0.298755	0.869653
846	COX1 (PTGS1)	Pan	NN381-1	0	881	20	112	964.32	1019.43					0	1434	34	121	1694	1025.99
847	COX2	Pan	C22420 610204	0	224	18	142	292.52	309.238	387.245	78.0072	20.1441	8.5971	1	402	36	142	519.72	314.775	206.976	107.799	52.0828	7.69332	-46.5516	1.55155			-0.967323	-1.31959	-0.352267	-1.02542
848	COX2	Pan	C22420 610204	0	506	17	90	440.1	465.252					0	150	19	125	163.75	99.1774
849	COX2	Y446	PN695	0	1092	22	96	1027.2	1085.91	1052.54	33.3637	3.16982	10.0397	0	1550	32	91	1381.38	836.651	1161.44	324.787	27.9642	10.1817	10.346	3.00927			-0.340508	-0.280278	0.0602305	0.175326
850	COX2	Y446	PN695	0	960	24	103	964.08	1019.18					0	2050	22	121	2453.88	1486.22
851	COX4/COX4I1	Pan	NN379-1	0	1098	20	102	1099.56	1162.4	1219.02	56.621	4.64479	10.2515	0	2734	26	113	3060.04	1853.35	1634.35	219.008	13.4003	10.6745	34.0703	0.529644			-0.248458	-0.0744509	0.174007	0.50652
852	COX4/COX4I1	Pan	NN379-1	0	1272	28	97	1206.68	1275.64					0	2092	24	113	2336.84	1415.34
853	CPD	Pan	NN462-1	0	2100	26	107	2219.18	2346.01	2638.69	292.683	11.092	11.3656	0	3864	30	151	5789.34	3506.39	3395.1	111.291	3.27798	11.7292	28.6661	0.501288			0.235636	0.36608	0.130443	0.379711
854	CPD	Pan	NN462-1	0	2167	34	130	2772.9	2931.37					0	3336	30	164	5421.84	3283.81
855	CPD	Pan	NN462-2	0	772	28	154	1145.76	1211.24	1147.94	63.3022	5.51442	10.1648	0	2070	24	119	2434.74	1474.63	1400.52	74.115	5.29197	10.4517	22.0028	0.491138			-0.28612	-0.167488	0.118633	0.345331
856	CPD	Pan	NN462-2	0	1168	28	90	1026	1084.64					0	1774	22	125	2190	1326.4
857	CPD	Pan	NN462-3	0	240	24	142	306.72	324.249	708.101	383.851	54.2086	9.46781	0	1668	20	75	1236	748.6	904.352	155.752	17.2225	9.82074	27.7152	2.57733			-0.588987	-0.431037	0.15795	0.459779
858	CPD	Pan	NN462-3	0	1090	36	98	1032.92	1091.95					0	1746	30	102	1750.32	1060.1
859	Cpn10 (HSPE1)	Pan	NN235-1	0	665	22	88	565.84	598.178	586.169	12.0092	2.04877	9.19517	0	996	18	124	1212.72	734.5	760.78	26.2797	3.45432	9.57133	29.7884	0.184739			-0.707452	-0.535206	0.172246	0.501397
860	Cpn10 (HSPE1)	Pan	NN235-1	0	604	20	93	543.12	574.16					0	1154	24	115	1299.5	787.059
861	CREB1	S129+S133	PN577	0	986	26	101	969.6	1025.01	1041.7	16.6818	1.60141	10.0247	0	1392	26	101	1379.66	835.609	694.908	140.702	20.2475	9.44068	-33.2907	0.656308			-0.347002	-0.589777	-0.242775	-0.706701
862	CREB1	S129+S133	PN577	0	992	20	103	1001.16	1058.38					0	626	24	152	915.04	554.206
863	CREB1	S133	06-519	0	737	26	98	696.78	736.602	789.787	53.1853	6.73413	9.62532	0	594	22	154	880.88	533.517	746.522	213.006	28.5331	9.54404	-5.478	6.43797			-0.520547	-0.546605	-0.0260587	-0.0758548
864	CREB1	S133	06-519	0	908	22	90	797.4	842.972					0	1422	20	113	1584.26	959.528
865	CREB1	S133	PN553	0	184	26	151	238.58	252.215	601.614	349.399	58.0769	9.23269	0	431	24	154	626.78	379.618	829.48	449.862	54.2343	9.69606	37.8758	2.96525			-0.691149	-0.483111	0.208038	0.605583
866	CREB1	S133	PN553	0	889	24	104	899.6	951.013					0	2377	30	90	2112.3	1279.34
867	CREBBP	S121+S124	PN793	0	1194	26	95	1109.6	1173.01	1279.34	106.328	8.31116	10.3212	0	1584	29	117	1819.35	1101.91	1234.39	132.474	10.7319	10.2696	-3.51397	5.41926			-0.218181	-0.243572	-0.0253912	-0.0739118
868	CREBBP	S121+S124	PN793	0	1352	28	99	1310.76	1385.67					0	2037	22	112	2256.8	1366.86
869	CrkL	Y251	PN507	0	198	18	137	246.6	260.693	315.877	55.1833	17.4699	8.30322	0	962	24	141	1322.58	801.038	809.154	8.11589	1.00301	9.66027	156.161	0.118294			-1.09502	-0.49806	0.596961	1.73771
870	CrkL	Y251	PN507	0	252	18	150	351	371.06					0	1305	32	106	1349.38	817.27
871	CRM1	Pan	sc-74454	0	373	24	150	523.5	553.418	670.995	117.576	17.5227	9.39016	0	1825	26	124	2230.76	1351.09	1490.03	138.939	9.3246	10.5411	122.063	0.219947			-0.622728	-0.130157	0.492572	1.43384
872	CRM1	Pan	sc-74454	0	512	18	151	745.94	788.571					0	2195	26	124	2689.56	1628.97
873	CRMP2 (DPYSL2)	T509	PN814	0	888	16	97	845.84	894.18	763.178	131.002	17.1653	9.57588	0	892	32	155	1333	807.349	860.19	52.8411	6.14295	9.74851	12.7116	1.83363			-0.54203	-0.461205	0.0808257	0.235277
874	CRMP2 (DPYSL2)	T509	PN814	0	616	18	100	598	632.176					0	1208	21	127	1507.49	913.031
875	CRMP2 (DPYSL2)	S522	PN815	0	330	22	151	465.08	491.66	773.75	282.09	36.4575	9.59572	0	2727	26	106	2863.06	1734.05	1601.91	132.138	8.24874	10.6456	107.032	0.417689			-0.533407	-0.0865289	0.446878	1.30083
876	CRMP2 (DPYSL2)	S522	PN815	0	1176	28	87	998.76	1055.84					0	2118	26	116	2426.72	1469.78
877	CRYAB (Crystallin aB; HspB5; CRYA2)	S59	sc-365884	0	708	20	113	777.44	821.871	748.378	73.4931	9.82032	9.54762	0	2300	22	105	2391.9	1448.69	1383.04	65.6478	4.74664	10.4336	84.8047	0.171771			-0.554307	-0.175055	0.379251	1.10397
878	CRYAB (Crystallin aB; HspB5; CRYA2)	S59	sc-365884	0	434	14	152	638.4	674.885					0	2074	22	106	2175.12	1317.39
879	CSF1R (Fms)	Pan	NK234-3	0	1737	26	144	2463.84	2604.65	2838.97	234.317	8.25361	11.4712	0	4633	36	162	7447.14	4510.46	4141.26	369.194	8.91501	12.0159	45.8722	0.374271			0.281497	0.48579	0.204293	0.594683
880	CSF1R (Fms)	Pan	NK234-3	0	2148	26	137	2907.14	3073.29					0	4190	38	150	6228	3772.07
881	CSF1R (Fms)	Pan	NK234-4	0	2069	32	122	2485.14	2627.17	2511.31	115.853	4.61325	11.2942	0	4426	26	150	6600	3997.38	3693.97	303.407	8.21357	11.851	47.0931	0.272372			0.204621	0.416917	0.212297	0.61798
882	CSF1R (Fms)	Pan	NK234-4	0	1676	34	138	2265.96	2395.46					0	3171	26	178	5598.1	3390.56
883	Csk	Pan	C14520 610080	0	1712	38	109	1824.66	1928.94	1936.36	7.4212	0.383255	10.9191	0	3236	26	149	4782.9	2896.83	2923.23	26.4009	0.903141	11.5133	50.9649	0.0252408			0.0416362	0.275909	0.234273	0.68195
884	Csk	Pan	C14520 610080	0	1398	36	135	1838.7	1943.78					0	3230	26	152	4870.08	2949.63
885	Csk	Pan	sc-286	0	1398	28	101	1383.7	1462.78	1490.64	27.8559	1.86873	10.5417	0	2046	26	128	2585.6	1566	1726.82	160.816	9.31283	10.7539	15.8445	0.705708			-0.122359	-0.0412868	0.0810726	0.235996
886	Csk	Pan	sc-286	0	1402	34	105	1436.4	1518.49					0	2442	26	129	3116.64	1887.63
887	Csk	Pan	sc-9898	0	538	18	89	462.8	489.249	462.979	26.2702	5.67416	8.8548	1	588	26	145	814.9	493.555	580.94	87.3851	15.042	9.18225	25.4786	0.81308			-0.855348	-0.697716	0.157633	0.458857
888	Csk	Pan	sc-9898	0	423	18	102	413.1	436.709					0	1063	22	106	1103.46	668.325
889	Csk	Y184	PK589	0	1203	24	154	1815.66	1919.43	1855.06	64.3699	3.46997	10.8572	0	3574	32	155	5490.1	3325.15	2779.9	545.248	19.6139	11.4408	49.8554	0.463017			0.014746	0.245616	0.23087	0.672047
890	Csk	Y184	PK589	0	1625	27	106	1693.88	1790.69					0	2334	28	160	3689.6	2234.65
891	CTNNA1 (Catenin-a1 (a-E)	S641	11330	0	886	24	154	1327.48	1403.35	1350.77	52.5721	3.892	10.3996	0	1922	30	99	1873.08	1134.46	858.249	276.207	32.1826	9.74525	-36.4624	0.989362			-0.184122	-0.462566	-0.278444	-0.81053
892	CTNNA1 (Catenin-a1 (a-E)	S641	11330	0	1286	20	97	1228.02	1298.2					0	656	36	155	961	582.042
893	CTNNB1 (Catenin-b)	Pan	DB077	0	875	26	116	984.84	1041.12	1011.46	29.6637	2.93275	9.98222	0	1254	20	125	1542.5	934.236	1130.2	195.962	17.3388	10.1424	11.7392	1.72683			-0.365466	-0.296707	0.0687581	0.20015
894	CTNNB1 (Catenin-b)	Pan	DB077	0	1012	24	94	928.72	981.797					0	1928	24	115	2189.6	1326.16
895	CTNNB1 (Catenin-b)	Pan	KalCTNB5	0	886	27	80	687.2	726.474	552.203	174.271	31.5593	9.10905	0	926	36	87	774.3	468.965	386.026	82.9395	21.4855	8.59255	-30.0935	1.76267			-0.744872	-0.944011	-0.199139	-0.579678
896	CTNNB1 (Catenin-b)	Pan	KalCTNB5	0	301	26	130	357.5	377.931					0	414	32	131	500.42	303.086
897	CTNNB1 (Catenin-b)	S33	11218	0	722	16	101	713.06	753.812	531.726	222.086	41.7671	9.05454	0	1724	28	109	1848.64	1119.65	1110.99	8.66704	0.780121	10.1176	108.94	0.390557			-0.76856	-0.307038	0.461522	1.34346
898	CTNNB1 (Catenin-b)	S33	11218	0	222	20	145	292.9	309.639					0	1834	32	101	1820.02	1102.32
899	CTNNB1 (Catenin-b)	Y333	11574	0	292	22	144	388.8	411.02	538.883	127.862	23.7273	9.07383	0	1048	20	95	976.6	591.491	396.225	195.266	49.2816	8.63018	-26.4729	2.75787			-0.760179	-0.928297	-0.168118	-0.48938
900	CTNNB1 (Catenin-b)	Y333	11574	0	764	22	85	630.7	666.745					0	261	24	140	331.8	200.959
901	CTNNB1 (Catenin-b)	Y489	PN745	0	1040	18	91	930.02	983.171	858.576	124.596	14.5119	9.7458	0	1548	24	111	1691.64	1024.56	954.598	69.9662	7.32939	9.89875	11.1839	1.95292			-0.468195	-0.398455	0.0697398	0.203007
902	CTNNB1 (Catenin-b)	Y489	PN745	0	671	16	106	694.3	733.98					0	1364	24	109	1460.6	884.632
903	CTNNB1 (Catenin-b)	Y654	PN579	0	98	24	134	99.16	104.827	78.3243	26.5028	33.8372	6.29139	0	158	24	133	178.22	107.941	233.641	125.699	53.8003	7.86815	198.299	0.441946			-1.96919	-1.24657	0.722622	2.1035
904	CTNNB1 (Catenin-b)	Y654	PN579	0	58	20	129	49.02	51.8215					0	722	24	85	593.3	359.34
905	CTNNB1 (Catenin-b)	S33+S37	PN816	0	172	26	133	194.18	205.278	227.721	22.4433	9.85562	7.83112	0	961	20	98	922.18	558.53	383.167	175.364	45.7669	8.58183	68.2616	0.814844			-1.30015	-0.94849	0.351664	1.02367
906	CTNNB1 (Catenin-b)	S33+S37	PN816	0	194	20	136	236.64	250.164					0	255	20	146	343.1	207.803
907	CTNNB1 (Catenin-b)	S33+S37	sc-57535	0	312	18	145	426.3	450.663	369.95	80.7135	21.8174	8.53119	0	1597	20	96	1513.92	916.926	648.048	268.878	41.4905	9.33996	75.1717	0.842177			-0.995965	-0.631845	0.36412	1.05993
908	CTNNB1 (Catenin-b)	S33+S37	sc-57535	0	210	20	144	273.6	289.236					0	445	22	148	626.04	379.169
909	CTNNB1 (Catenin-b)	S33+S37+T41+S45	PN578	0	156	16	137	191.8	202.762	287.397	84.6355	29.449	8.1669	0	1039	26	92	931.96	564.454	827.869	263.415	31.8184	9.69326	188.058	0.325791			-1.15425	-0.484282	0.669971	1.95023
910	CTNNB1 (Catenin-b)	S33+S37+T41+S45	PN578	0	444	20	83	351.92	372.033					0	1742	26	105	1801.8	1091.28
911	CTSS	Pan	NN461-1	0	1160	24	100	1136	1200.92	1343.64	142.715	10.6216	10.3919	0	723	20	154	1082.62	655.703	973.567	317.864	32.6494	9.92714	-27.5425	1.57106			-0.187442	-0.386599	-0.199157	-0.57973
912	CTSS	Pan	NN461-1	0	970	20	148	1406	1486.35					0	1841	34	118	2132.26	1291.43
913	CTSS	Pan	NN461-2	0	215	22	136	262.48	277.481	256.021	21.4602	8.3822	8.00012	0	494	18	89	423.64	256.583	199.942	56.6416	28.3291	7.64343	-21.9042	1.67599			-1.22672	-1.34043	-0.113703	-0.330982
914	CTSS	Pan	NN461-2	0	196	24	129	221.88	234.561					0	201	19	130	236.6	143.3
915	CTSS	Pan	NN461-3	0	232	30	143	288.86	305.369	518.987	213.618	41.1607	9.01955	0	2002	26	97	1916.72	1160.89	1245.22	84.3325	6.77251	10.2822	139.933	0.342545			-0.783761	-0.238307	0.545454	1.58778
916	CTSS	Pan	NN461-3	0	806	36	90	693	732.606					0	1988	28	112	2195.2	1329.55
917	CUX1 (CUTL1)	S1270	PN580	0	1442	32	105	1480.5	1565.11	1688.56	123.449	7.31089	10.7216	0	3049	28	130	3927.3	2378.62	2621.84	243.216	9.27655	11.3564	55.2706	0.300114			-0.0442045	0.210342	0.254546	0.740965
918	CUX1 (CUTL1)	S1270	PN580	0	1496	31	117	1714.05	1812.01					0	3334	26	143	4730.44	2865.05
919	Cyclin A (CCNA; CLNA)	Pan	100-401-151	0	3061	30	130	3940.3	4165.49	3614.4	551.093	15.2471	11.8195	0	4426	40	155	6798.3	4117.48	4133.05	15.5655	0.376612	12.013	14.3495	1.0888			0.432878	0.484593	0.0517158	0.150541
920	Cyclin A (CCNA; CLNA)	Pan	100-401-151	0	2255	26	130	2897.7	3063.31					0	4816	26	143	6849.7	4148.61
921	Cyclin A (CCNA; CLNA)	Pan	CC17-100	0	143	16	140	177.8	187.961	202.825	14.8635	7.32826	7.66409	0	420	32	113	438.44	265.547	308.888	43.3413	14.0314	8.27094	52.293	0.408461			-1.37273	-1.07834	0.294394	0.85696
922	Cyclin A (CCNA; CLNA)	Pan	CC17-100	0	167	24	144	205.92	217.688					0	497	28	124	581.56	352.229
923	Cyclin A (CCNA; CLNA)	Pan	sc-271682	0	72	16	135	75.6	79.9206	69.0531	10.8675	15.7379	6.10963	0	92	30	126	78.12	47.3144	62.8073	15.4929	24.6673	5.97286	-9.04495	4.46716			-2.04817	-2.03817	0.00999785	0.029103
924	Cyclin A (CCNA; CLNA)	Pan	sc-271682	0	59	16	128	55.04	58.1856					0	125	24	128	129.28	78.3001
925	Cyclin B1 (CCNB1; CLNB1)	Pan	sc-245	0	144	18	148	186.48	197.137	217.477	20.3396	9.35252	7.76472	0	303	26	154	426.58	258.364	484.858	226.494	46.7135	8.92142	122.947	0.456019			-1.32901	-0.806655	0.522352	1.52053
926	Cyclin B1 (CCNB1; CLNB1)	Pan	sc-245	0	176	24	148	224.96	237.817					0	1376	26	87	1174.5	711.351
927	Cyclin C (CCNC)	Pan	sc-1061	0	188	18	138	234.6	248.008	238.218	9.78922	4.10935	7.89614	0	946	22	107	988.68	598.807	367.238	231.569	63.057	8.52057	54.1602	1.24014			-1.2719	-0.974075	0.297827	0.866953
928	Cyclin C (CCNC)	Pan	sc-1061	0	166	18	146	216.08	228.429					0	184	24	140	224	135.669
929	Cyclin D1 (CCND1; CLND1)	Pan	sc-753	0	581	20	70	392.7	415.143	356.936	58.2067	16.3073	8.47952	0	818	22	69	549.24	332.654	378.291	45.6367	12.0639	8.56335	5.9828	4.74213			-1.01841	-0.956207	0.062207	0.18108
930	Cyclin D1 (CCND1; CLND1)	Pan	sc-753	0	219	20	142	282.58	298.73					0	910	24	79	699.94	423.928
931	Cyclin D2 (CCND2; CLND2)	Pan	sc-754	0	392	23	105	387.45	409.593	404.598	4.99504	1.23457	8.66035	0	595	28	138	782.46	473.907	450.056	23.851	5.29956	8.81396	11.2354	0.581567			-0.939843	-0.851536	0.0883075	0.257057
932	Cyclin D2 (CCND2; CLND2)	Pan	sc-754	0	398	20	100	378	399.603					1	340	30	227	703.7	426.205
933	Cyclin E2 (CCNE2; CLNE2)	Pan	sc-28351	0	68	16	129	67.08	70.9137	85.0584	14.1447	16.6294	6.41038	0	90	20	129	90.3	54.6914	69.8633	15.1719	21.7165	6.12646	-17.8643	2.14651			-1.91749	-1.97402	-0.056527	-0.164546
934	Cyclin E2 (CCNE2; CLNE2)	Pan	sc-28351	0	88	20	138	93.84	99.203					0	128	20	130	140.4	85.0351
935	Cyclin G1 (CCNG1; CLNG1)	Pan	sc-7865	0	124	20	129	134.16	141.827	130.463	11.3644	8.7108	7.0275	0	134	22	127	142.24	86.1495	97.8388	11.6893	11.9475	6.61234	-25.0064	0.826119			-1.64934	-1.77108	-0.12174	-0.354377
936	Cyclin G1 (CCNG1; CLNG1)	Pan	sc-7865	0	100	14	131	112.66	119.099					0	163	26	132	180.84	109.528
937	CYCS (Cytochrome C; CytoC)	Pan	sc-7159	0	77	20	120	68.4	72.3091	156.849	84.5403	53.899	7.29324	0	146	18	131	167.68	101.558	126.148	24.5899	19.493	6.97897	-19.5741	3.74944			-1.53387	-1.61795	-0.0840781	-0.244745
938	CYCS (Cytochrome C; CytoC)	Pan	sc-7159	0	484	18	49	228.34	241.39					0	205	22	136	248.88	150.737
939	Cytochrome P450 Reductase (POR; P450R; CYPOR)	Pan	NN236-1	0	94	18	130	98.8	104.446	113.982	9.5355	8.36579	6.83266	0	136	23	128	144.64	87.6031	183.153	95.5494	52.1693	7.5169	60.6855	0.997522			-1.734	-1.39327	0.340726	0.991829
940	Cytochrome P450 Reductase (POR; P450R; CYPOR)	Pan	NN236-1	0	110	18	127	116.84	123.517					0	739	20	64	460.16	278.702
941	DAPK2	Pan	AP7033a	0	280	22	141	363.78	384.57	459.258	74.6877	16.2627	8.84316	0	1274	24	104	1300	787.362	562.334	225.028	40.0168	9.13528	22.444	2.50755			-0.860407	-0.71733	0.143077	0.416486
942	DAPK2	Pan	AP7033a	0	856	28	61	505.08	533.946					0	390	26	153	556.92	337.306
943	DAPK2	Pan	AP7218a	0	1086	22	119	1266.16	1338.52	1508.13	169.609	11.2463	10.5585	0	2878	24	135	3852.9	2333.56	2498.6	165.037	6.60519	11.2869	65.675	0.271816			-0.115044	0.181331	0.296375	0.862725
944	DAPK2	Pan	AP7218a	0	1558	32	104	1587.04	1677.74					0	3308	26	134	4397.88	2663.63
945	DAPK3 (DLK3; ZIPK)	Pan	ab2057	0	320	32	143	411.84	435.377	382.308	53.069	13.8812	8.57859	0	893	24	92	799.48	484.216	525.631	41.4153	7.87915	9.03791	37.4888	0.580449			-0.975367	-0.758001	0.217365	0.632734
946	DAPK3 (DLK3; ZIPK)	Pan	ab2057	0	259	30	136	311.44	329.239					0	1154	26	83	936.24	567.046
947	DARPP32 (PPP1R1B)	Y74	PN794	0	2571	20	146	3724.46	3937.32	4252.66	315.348	7.41531	12.0542	0	6645	30	164	10848.6	6570.6	5882	688.603	11.707	12.5221	38.3132	0.499104			0.53482	0.697228	0.162408	0.472757
948	DARPP32 (PPP1R1B)	Y74	PN794	0	3065	22	142	4321.06	4568.01					0	5136	32	168	8574.72	5193.39
949	DARPP32 (PPP1R1B)	T75	PN818	0	900	24	91	797.16	842.718	1113.26	270.546	24.302	10.1206	0	2250	24	117	2604.42	1577.4	1566.38	11.017	0.70334	10.6132	40.7019	0.614354			-0.305348	-0.100043	0.205304	0.597625
950	DARPP32 (PPP1R1B)	T75	PN818	0	1331	22	100	1309	1383.81					0	2103	32	124	2568.04	1555.37
951	DCAMLK1 (CaMKinase VI; DCLK1)	Pan	AP7219a	0	324	18	69	211.14	223.207	241.95	18.7433	7.74676	7.91857	0	1956	34	121	2325.62	1408.54	1131.6	276.946	24.4739	10.1441	367.698	0.0876279			-1.26216	-0.295962	0.966197	2.81253
952	DCAMLK1 (CaMKinase VI; DCLK1)	Pan	AP7219a	0	198	18	137	246.6	260.693					0	1396	26	103	1411.1	854.651
953	DCK	Pan+S74	PN696	0	3728	28	152	5624	5945.42	7060.97	1115.56	15.7989	12.7857	0	8242	36	159	13047.5	7902.41	7557.19	345.222	4.56812	12.8836	7.02762	2.89814			0.852669	0.848233	-0.00443543	-0.0129112
954	DCK	Pan+S74	PN696	0	5016	26	155	7734.5	8176.53					0	6959	36	172	11907.6	7211.97
955	DDR1	Pan	NK263-1	0	738	22	101	723.16	764.489	696.176	68.3131	9.81262	9.44331	0	548	26	127	662.94	401.518	412.057	10.5385	2.55754	8.6867	-40.8114	0.303106			-0.599633	-0.904689	-0.305055	-0.887994
956	DDR1	Pan	NK263-1	0	536	24	116	593.92	627.863					0	836	34	87	697.74	422.595
957	DDR1	Y796+Y797	PK591	0	784	22	84	640.08	676.661	746.687	70.0257	9.37819	9.54436	0	624	28	72	429.12	259.902	257.904	1.99869	0.774975	8.01069	-65.4603	0.155104			-0.555725	-1.18704	-0.631312	-1.8377
958	DDR1	Y796+Y797	PK591	0	934	46	87	772.56	816.712					0	547	44	84	422.52	255.905
959	DDR1	Y797	PK592	0	261	22	124	296.36	313.297	432.565	119.268	27.5722	8.75677	0	642	22	87	539.4	326.695	381.217	54.5218	14.3021	8.57447	-11.8707	3.52754			-0.897944	-0.951565	-0.0536208	-0.156086
960	DDR1	Y797	PK592	0	624	24	87	522	551.833					0	804	22	92	719.44	435.738
961	DDR2 (Tyro10)	Pan	AP7683a	0	49	14	134	46.9	49.5804	67.6048	18.0244	26.6615	6.07905	0	62	20	163	68.46	41.4637	38.6595	2.80422	7.25364	5.27275	-42.8155	0.792122			-2.06146	-2.33058	-0.269127	-0.783409
962	DDR2 (Tyro10)	Pan	AP7683a	0	78	18	135	81	85.6292					0	60	20	148	59.2	35.8553
963	DDR2 (Tyro10)	Y736	PK593	0	146	22	126	156.24	165.169	304.956	139.787	45.8384	8.25246	0	838	40	61	486.78	294.825	327.809	32.9844	10.0621	8.35671	7.49382	7.45955			-1.11708	-1.04251	0.074563	0.217047
964	DDR2 (Tyro10)	Y736	PK593	0	629	28	70	420.7	444.743					0	847	42	74	595.7	360.794
965	DDR2 (Tyro10)	Y740	PK594	0	195	24	130	222.3	235.005	276.234	41.2289	14.9254	8.10974	0	232	30	131	264.62	160.271	300.603	140.332	46.6836	8.23171	8.82198	6.98358			-1.17909	-1.09472	0.0843671	0.245586
966	DDR2 (Tyro10)	Y740	PK594	0	568	22	55	300.3	317.462					0	856	38	89	728.02	440.935
967	DFF45	Pan	M037-3	0	150	26	149	184.76	195.319	217.382	22.0627	10.1493	7.76409	0	236	24	149	315.88	191.317	305.569	114.252	37.39	8.25536	40.5679	1.17184			-1.32928	-1.08485	0.244434	0.71153
968	DFF45	Pan	M037-3	0	180	30	151	226.5	239.445					0	828	22	86	693.16	419.822
969	DGKd (DGK-D)	Pan	AP8126a	0	161	22	150	208.5	220.416	313.244	92.8284	29.6345	8.29114	0	715	22	108	748.44	453.303	481.581	28.2784	5.872	8.91163	53.7397	0.660712			-1.10027	-0.810741	0.289526	0.842789
970	DGKd (DGK-D)	Pan	AP8126a	0	420	24	97	384.12	406.073					0	887	28	98	841.82	509.859
971	DGKd (DGK-D)	Pan	AP8126b	0	78	18	137	82.2	86.8978	91.5493	4.65146	5.08083	6.51648	0	126	24	185	188.7	114.289	159.368	45.0795	28.2864	7.31622	74.0791	0.450427			-1.87139	-1.47709	0.394296	1.14777
972	DGKd (DGK-D)	Pan	AP8126b	0	85	20	140	91	96.2007					0	311	20	116	337.56	204.448
973	DGKz	Pan	AP8060b	0	5753	30	158	9042.34	9559.12	8544.41	1014.71	11.8757	13.0608	0	6764	36	185	12446.8	7538.57	8652.21	1113.64	12.8712	13.0789	1.26161	19.6153			0.97221	0.929769	-0.0424407	-0.123542
974	DGKz	Pan	AP8060b	0	4448	24	161	7122.64	7529.7					0	8486	44	191	16124.2	9765.85
975	DICER1 (Dicer; HERNA; Helicase MOI)	Pan	NN237-1	0	2316	26	111	2541.9	2687.17	2484.45	202.719	8.15951	11.2787	0	2686	28	124	3295.92	1996.22	1695.38	300.839	17.7446	10.7274	-31.7605	0.81561			0.197879	-0.0523587	-0.250238	-0.728424
976	DICER1 (Dicer; HERNA; Helicase MOI)	Pan	NN237-1	0	1731	18	126	2158.38	2281.73					0	1561	26	150	2302.5	1394.54
977	DLG3 (SAP102; Synapse-associated protein 102)	Pan	NN238-1	0	26	12	165	23.1	24.4202	38.4274	14.0072	36.4512	5.26406	0	63	12	168	85.68	51.8932	54.5763	2.68309	4.91621	5.7702	42.0244	0.984367			-2.41558	-2.12281	0.292768	0.852227
978	DLG3 (SAP102; Synapse-associated protein 102)	Pan	NN238-1	0	48	16	155	49.6	52.4347					0	74	16	163	94.54	57.2594
979	DLG4 (PSD95)	Pan	NN142	0	904	30	108	943.92	997.866	955.59	42.2755	4.42402	9.90025	0	1792	44	121	2115.08	1281.03	1398.02	116.99	8.36828	10.4492	46.2987	0.276299			-0.401086	-0.168565	0.232521	0.67685
980	DLG4 (PSD95)	Pan	NN142	0	738	24	121	863.94	913.315					0	1933	38	132	2501.4	1515.01
981	DLG4 (PSD95)	Pan	NN239-1	0	190	26	128	209.92	221.917	130.886	91.0313	69.5501	7.03217	1	106	26	129	103.2	62.5044	59.4458	3.0586	5.14519	5.8935	-54.5819	1.3685			-1.64731	-2.07132	-0.424001	-1.23424
982	DLG4 (PSD95)	Pan	NN239-1	0	51	22	130	37.7	39.8546					0	94	24	133	93.1	56.3872
983	DLG4 (PSD95)	Pan	NN239-2	0	83	24	160	94.4	99.795	95.577	4.21803	4.41323	6.57859	0	99	30	134	92.46	55.9996	58.8402	2.84056	4.82759	5.87873	-38.4369	0.240415			-1.8444	-2.07749	-0.233087	-0.678498
984	DLG4 (PSD95)	Pan	NN239-2	0	78	20	149	86.42	91.359					0	106	30	134	101.84	61.6807
985	DLK (DAPK; ZPK; MAP3K12; MUK)	Pan	AP7214a	0	70	20	133	66.5	70.3005	49.5804	20.7202	41.791	5.6317	0	90	24	141	93.06	56.363	67.1862	10.8232	16.1093	6.07009	35.5097	1.63055			-2.25584	-1.99756	0.25828	0.751835
986	DLK (DAPK; ZPK; MAP3K12; MUK)	Pan	AP7214a	0	33	12	130	27.3	28.8602					0	116	24	140	128.8	78.0094
987	DLK (DAPK; ZPK; MAP3K12; MUK)	Pan	AP7217b	0	162	20	150	213	225.173	196.292	28.8814	14.7135	7.61686	0	250	26	149	333.76	202.146	199.191	2.95564	1.48382	7.63801	1.47676	10.9682			-1.39326	-1.34269	0.0505623	0.147183
988	DLK (DAPK; ZPK; MAP3K12; MUK)	Pan	AP7217b	0	127	20	148	158.36	167.41					0	250	34	150	324	196.235
989	DLK (DAPK; ZPK; MAP3K12; MUK)	Pan	sc-10805	0	1396	22	131	1799.94	1902.81	1980.36	77.5526	3.91608	10.9515	0	2998	52	155	4566.3	2765.64	2830.23	64.594	2.28228	11.4667	42.9151	0.144433			0.0557209	0.256428	0.200708	0.584245
990	DLK (DAPK; ZPK; MAP3K12; MUK)	Pan	sc-10805	0	1512	26	131	1946.66	2057.91					0	2877	32	168	4779.6	2894.83
991	DLK (DAPK; ZPK; MAP3K12; MUK)	Pan	sc-8124	0	174	24	139	208.5	220.416	242.299	21.883	9.03141	7.92064	0	515	38	112	534.24	323.57	336.815	13.2459	3.93268	8.39581	39.0082	0.332343			-1.26126	-1.02618	0.235073	0.68428
992	DLK (DAPK; ZPK; MAP3K12; MUK)	Pan	sc-8124	0	260	22	105	249.9	264.182					0	541	34	114	577.98	350.061
993	DLK (DAPK; ZPK; MAP3K12; MUK)	Pan	sc-8125	0	44	10	242	82.28	86.9824	75.7871	11.1952	14.7719	6.24388	0	132	20	142	159.04	96.3247	92.0245	4.30021	4.6729	6.52395	21.4249	0.907581			-1.98984	-1.808	0.181836	0.52931
994	DLK (DAPK; ZPK; MAP3K12; MUK)	Pan	sc-8125	0	38	12	235	61.1	64.5919					0	122	20	142	144.84	87.7243
995	DLK (DAPK; ZPK; MAP3K12; MUK)	Pan	sc-8125	0	1116	24	103	1124.76	1189.04	1226.78	37.7403	3.07637	10.2607	0	2662	26	105	2767.8	1676.35	1375.88	300.476	21.8388	10.4261	12.1536	2.05003			-0.24448	-0.178183	0.0662974	0.192987
996	DLK (DAPK; ZPK; MAP3K12; MUK)	Pan	sc-8125	0	1270	24	96	1196.16	1264.52					0	1804	46	101	1775.58	1075.4
997	DLK (DAPK; ZPK; MAP3K12; MUK)	S269	PK590	0	1523	30	88	1313.84	1388.93	1057.62	331.311	31.3262	10.0466	0	1096	28	106	1132.08	685.659	1081.16	395.504	36.5813	10.0784	2.22646	30.5003			-0.337493	-0.323434	0.014059	0.0409248
998	DLK (DAPK; ZPK; MAP3K12; MUK)	S269	PK590	0	478	26	152	687.04	726.305					0	2352	30	105	2438.1	1476.67
999	DLK (DAPK; ZPK; MAP3K12; MUK)	Pan+S308	PK900	0	1430	32	101	1411.98	1492.68	1506.81	14.1341	0.938015	10.5573	0	1714	30	133	2239.72	1356.52	1477.61	121.09	8.19503	10.529	-1.93811	4.71234			-0.115594	-0.135201	-0.0196072	-0.0570751
1000	DLK (DAPK; ZPK; MAP3K12; MUK)	Pan+S308	PK900	0	1150	26	128	1438.72	1520.94					0	2414	36	111	2639.58	1598.7
1001	DMPK1 (DMPK)	Pan	AP7034b	0	88	22	141	93.06	98.3785	106.497	8.11892	7.62359	6.73467	0	116	24	138	126.96	76.895	78.8573	1.96235	2.48848	6.30117	-25.9537	0.389619			-1.77658	-1.90104	-0.124466	-0.362312
1002	DMPK1 (DMPK)	Pan	AP7034b	0	100	22	139	108.42	114.616					0	118	22	139	133.44	80.8197
1003	DMPK1 (DMPK)	Pan	NK264-1	0	1692	26	124	2065.84	2183.9	2412.86	228.958	9.48905	11.2365	0	2818	30	137	3819.56	2313.37	2689.13	375.766	13.9735	11.3929	11.4499	2.04915			0.17955	0.225613	0.0460625	0.134084
1004	DMPK1 (DMPK)	Pan	NK264-1	0	2128	28	119	2499	2641.82					0	4253	36	120	5060.4	3064.9
1005	DMPK2 (MRCK-g)	Pan	NK265-1	0	1314	22	109	1408.28	1488.76	1130.95	357.814	31.6383	10.1433	0	741	26	148	1058.2	640.913	545.899	95.0134	17.4049	9.09249	-51.7309	0.948045			-0.295467	-0.735203	-0.439736	-1.28004
1006	DMPK2 (MRCK-g)	Pan	NK265-1	0	500	22	153	731.34	773.137					0	740	31	105	744.45	450.886
1007	DNAPK (PRKDC)	Pan	KAP-PI001E	0	192	20	127	218.44	230.924	275.938	45.0135	16.3129	8.1082	0	328	28	119	357	216.222	295.194	78.9724	26.7527	8.20552	6.97864	6.17106			-1.17976	-1.10566	0.0740989	0.215696
1008	DNAPK (PRKDC)	Pan	KAP-PI001E	0	464	24	69	303.6	320.951					0	810	28	79	617.78	374.167
1009	DNAPK (PRKDC)	Pan	NK048-4	0	1378	30	96	1294.08	1368.04	2086.63	718.588	34.4378	11.027	0	3394	40	121	4058.34	2457.99	2385.39	72.6008	3.04357	11.22	14.3179	2.6178			0.0884871	0.153391	0.0649036	0.188929
1010	DNAPK (PRKDC)	Pan	NK048-4	0	2292	24	117	2653.56	2805.21					0	3162	32	122	3818.6	2312.79
1011	DNAPK (PRKDC)	Pan	NK048-6	0	1790	25	110	1941.5	2052.46	2316.48	264.023	11.3976	11.1777	0	3752	48	124	4592.96	2781.79	3021.63	239.843	7.93753	11.5611	30.4405	0.635179			0.153996	0.295859	0.141862	0.41295
1012	DNAPK (PRKDC)	Pan	NK048-6	0	2474	33	100	2441	2580.51					0	4249	42	128	5384.96	3261.47
1013	DNAPK (PRKDC)	Pan	NK048-7	0	4567	26	160	7265.6	7680.83	7027.68	653.15	9.29396	12.7788	0	6607	38	186	12218.3	7400.2	8074.3	674.097	8.34868	12.9791	14.8927	1.18465			0.849706	0.888115	0.0384084	0.111804
1014	DNAPK (PRKDC)	Pan	NK048-7	0	3592	24	169	6029.92	6374.53					0	8249	42	176	14444.3	8748.39
1015	DNAPK (PRKDC)	Pan	sc-390849	0	334	30	145	440.8	465.992	629.618	163.626	25.9881	9.29833	0	1670	34	126	2061.36	1248.49	1292.61	44.1165	3.41299	10.3361	105.3	0.279212			-0.662628	-0.215802	0.446826	1.30068
1016	DNAPK (PRKDC)	Pan	sc-390849	0	700	24	111	750.36	793.244					0	1968	32	114	2207.04	1336.72
1017	DNAPK (PRKDC)	Pan	sc-9051	0	698	20	96	650.88	688.078	553.154	134.924	24.3918	9.11154	0	1052	30	87	889.14	538.519	714.604	176.084	24.6409	9.481	29.1871	1.67994			-0.743793	-0.572936	0.170857	0.497353
1018	DNAPK (PRKDC)	Pan	sc-9051	0	286	24	151	395.62	418.23					0	1576	28	95	1470.6	890.688
1019	DNAPK (PRKDC)	Y883	PK596	0	2075	27	102	2088.96	2208.35	2164.06	44.284	2.04634	11.0795	0	1678	34	117	1923.48	1164.98	1131.41	33.5689	2.96699	10.1439	-47.7181	0.105061			0.11133	-0.29606	-0.40739	-1.18588
1020	DNAPK (PRKDC)	Y883	PK596	0	1898	24	107	2005.18	2119.78					0	1668	35	111	1812.63	1097.84
1021	DNAPK (PRKDC)	T2609	PK595	0	847	26	96	788.16	833.204	627.313	205.891	32.821	9.29304	0	1550	28	113	1719.86	1041.66	1095.98	54.3219	4.95648	10.098	74.7098	0.505657			-0.664926	-0.315234	0.349693	1.01793
1022	DNAPK (PRKDC)	T2609	PK595	0	282	18	151	398.64	421.423					0	1892	30	102	1899.24	1150.3
1023	DNMT1 (AIM; CXXC9; DNMT; MCMT)	Pan	NN241-2	0	250	18	146	338.72	358.078	497.093	139.015	27.9656	8.95737	0	456	50	153	621.18	376.226	343.332	32.8936	9.58068	8.42346	-30.932	1.21383			-0.81078	-1.01463	-0.203855	-0.593406
1024	DNMT1 (AIM; CXXC9; DNMT; MCMT)	Pan	NN241-2	0	634	20	98	601.72	636.109					0	372	28	149	512.56	310.439
1025	DNMT1 (AIM; CXXC9; DNMT; MCMT)	Pan	NN241-3	0	1804	22	106	1888.92	1996.87	1837.6	159.27	8.66729	10.8436	0	2652	42	110	2871	1738.86	1724.65	14.2089	0.823869	10.7521	-6.14674	1.5441			0.00882003	-0.0420439	-0.0508639	-0.148061
1026	DNMT1 (AIM; CXXC9; DNMT; MCMT)	Pan	NN241-3	0	1488	18	108	1587.6	1678.33					0	2318	22	123	2824.08	1710.44
1027	DNMT3A	S105	PN746	0	1368	26	122	1637.24	1730.81	2037.57	306.764	15.0554	10.9926	0	2267	34	122	2724.26	1649.98	1479.67	170.319	11.5106	10.5311	-27.381	0.970234			0.0735747	-0.134362	-0.207937	-0.605288
1028	DNMT3A	S105	PN746	0	2006	26	112	2217.6	2344.34					0	1798	26	122	2161.84	1309.35
1029	DNMT3L	Pan	NN242-1	0	321	26	140	413	436.603	461.108	24.5048	5.31432	8.84896	0	1276	30	154	1918.84	1162.17	1236.57	74.3997	6.01661	10.2721	168.174	0.0673764			-0.857887	-0.242507	0.61538	1.79132
1030	DNMT3L	Pan	NN242-1	0	343	24	144	459.36	485.613					0	2066	24	106	2164.52	1310.97
1031	Dok1	Pan	AP2001a	0	772	35	81	596.97	631.087	626.822	4.2656	0.680513	9.29191	0	1024	26	101	1007.98	610.496	594.901	15.5958	2.62159	9.2165	-5.09254	0.648419			-0.665418	-0.683407	-0.0179888	-0.0523642
1032	Dok1	Pan	AP2001a	0	416	26	151	588.9	622.556					0	810	26	122	956.48	579.305
1033	Dok3	Y398	PN508	0	2777	34	110	3017.3	3189.74	3109.24	80.502	2.58912	11.6023	0	3890	40	111	4273.5	2588.3	2379.38	208.924	8.78059	11.2164	-23.4739	0.484355			0.338503	0.151871	-0.186632	-0.543273
1034	Dok3	Y398	PN508	0	2316	24	125	2865	3028.74					0	2922	32	124	3583.6	2170.45
1035	DOR1	T358+T361+S363	PN795	0	1567	22	100	1545	1633.3	1600.08	33.2157	2.07587	10.6439	0	2822	26	118	3299.28	1998.25	1884.15	114.107	6.05616	10.8797	17.753	0.458064			-0.0779437	0.0112532	0.089197	0.259646
1036	DOR1	T358+T361+S363	PN795	0	1554	26	97	1482.16	1566.87					0	2396	20	123	2922.48	1770.04
1037	DPYD	S766+T768	PN747	0	1668	26	121	1986.82	2100.37	2099.41	0.962007	0.0458228	11.0358	0	2896	26	141	4046.7	2450.94	2588.85	137.91	5.32706	11.3381	23.3133	0.230465			0.0923151	0.202712	0.110396	0.321356
1038	DPYD	S766+T768	PN747	0	1610	22	125	1985	2098.44					0	3530	40	129	4502.1	2726.76
1039	DUSP1 (MKP1; CL100; VH1)	Pan	NP006-2	0	1824	26	90	1618.2	1710.68	1294.36	416.317	32.1638	10.338	0	1984	30	116	2266.64	1372.82	1305.8	67.0166	5.13221	10.3507	0.88375	42.202			-0.210863	-0.209681	0.00118184	0.00344025
1040	DUSP1 (MKP1; CL100; VH1)	Pan	NP006-2	0	782	20	109	830.58	878.048					0	2100	34	99	2045.34	1238.79
1041	DUSP1 (MKP1; CL100; VH1)	Pan	NP006-3	0	2116	22	126	2638.44	2789.23	2902.56	113.332	3.90455	11.5031	0	2916	24	132	3817.44	2312.08	2326.28	14.1967	0.610277	11.1838	-19.8542	0.227399			0.295384	0.138272	-0.157112	-0.457342
1042	DUSP1 (MKP1; CL100; VH1)	Pan	NP006-3	0	2022	27	143	2852.85	3015.89					0	3053	34	128	3864.32	2340.48
1043	DUSP1 (MKP1; CL100; VH1)	pan	sc-1199	0	2590	28	111	2843.82	3006.35	3106.15	99.8056	3.21316	11.6009	0	5741	38	146	8326.38	5042.98	4457.88	585.107	13.1252	12.1221	43.5176	0.375444			0.337881	0.530182	0.192301	0.559775
1044	DUSP1 (MKP1; CL100; VH1)	pan	sc-1199	0	2622	30	117	3032.64	3205.96					0	4083	36	158	6394.26	3872.77
1045	DUSP2 (PAC1)	Pan	NP008-2	0	1756	20	98	1701.28	1798.51	1475.06	323.446	21.9276	10.5266	0	4130	36	134	5485.96	3322.64	3124.63	198.019	6.33735	11.6095	111.83	0.252749			-0.128942	0.316055	0.444998	1.29536
1046	DUSP2 (PAC1)	Pan	NP008-2	0	738	26	153	1089.36	1151.62					0	3458	31	141	4832.07	2926.61
1047	DUSP2 (PAC1)	Pan	NP008-3	0	1470	24	103	1489.38	1574.5	1625.56	51.0604	3.1411	10.6667	0	1906	32	129	2417.46	1464.17	1537.89	73.7213	4.79367	10.5867	-5.39333	1.47122			-0.0680409	-0.111107	-0.0430656	-0.125361
1048	DUSP2 (PAC1)	Pan	NP008-3	0	1626	24	99	1585.98	1676.62					0	2287	32	118	2660.9	1611.61
1049	DUSP2 (PAC1)	Pan	NP008-4	0	338	28	134	415.4	439.14	556.685	117.545	21.1151	9.12072	0	1318	34	106	1361.04	824.332	726.196	98.1356	13.5136	9.50422	30.4501	1.13723			-0.739804	-0.563239	0.176565	0.513968
1050	DUSP2 (PAC1)	Pan	NP008-4	0	472	26	143	637.78	674.23					0	847	24	126	1036.98	628.061
1051	DUSP2 (PAC1)	Pan	sc-1620	0	210	18	146	280.32	296.341	592.004	295.664	49.9429	9.20946	0	1224	26	102	1221.96	740.096	807.288	67.1923	8.32321	9.65694	36.3653	1.60224			-0.701242	-0.499451	0.201791	0.587399
1052	DUSP2 (PAC1)	Pan	sc-1620	0	1048	24	82	839.68	887.668					0	1532	28	96	1443.84	874.481
1053	DUSP2 (PAC1)	Pan	sc-1621	0	1193	28	88	1025.2	1083.79	1174.21	90.4181	7.70034	10.1975	0	1758	28	111	1920.3	1163.06	1002.37	160.689	16.0309	9.96919	-14.6347	1.62157			-0.271936	-0.369033	-0.0970965	-0.282641
1054	DUSP2 (PAC1)	Pan	sc-1621	0	1150	32	107	1196.26	1264.63					0	1222	24	116	1389.68	841.678
1055	DUSP3 (VHR)	Pan	610547	0	500	24	153	728.28	769.902	875.765	105.863	12.0881	9.7744	0	2456	26	121	2940.3	1780.83	1766.62	14.2149	0.804641	10.7868	101.723	0.126744			-0.455769	-0.027557	0.428212	1.24649
1056	DUSP3 (VHR)	Pan	610547	0	662	26	146	928.56	981.628					1	2481	29	118	2893.36	1752.4
1057	DUSP3 (VHR)	Pan	NP030-2	0	872	24	99	839.52	887.499	834.219	53.2804	6.38686	9.70428	0	2068	32	110	2239.6	1356.44	1151.7	204.738	17.777	10.1696	38.0579	0.634923			-0.486236	-0.285349	0.200887	0.584768
1058	DUSP3 (VHR)	Pan	NP030-2	0	512	26	152	738.72	780.938					0	1420	24	112	1563.52	946.967
1059	DUSP3 (VHR)	Pan	NP030-3	0	352	22	149	491.7	519.801	999.61	479.809	47.9996	9.96522	0	2399	29	108	2559.6	1550.26	1431.38	118.88	8.30527	10.4832	43.1934	1.30355			-0.372854	-0.154355	0.218499	0.636033
1060	DUSP3 (VHR)	Pan	NP030-3	0	1396	24	102	1399.44	1479.42					0	1723	30	128	2167.04	1312.5
1061	DUSP3 (VHR)	Pan	NP030-4	0	1756	26	111	1920.3	2030.05	2234.19	204.146	9.13737	11.1255	0	3165	32	112	3508.96	2125.25	1983.67	141.574	7.13695	10.954	-11.2129	1.45139			0.131323	0.0422712	-0.0890515	-0.259222
1062	DUSP3 (VHR)	Pan	NP030-4	0	1814	26	129	2306.52	2438.34					0	2523	30	122	3041.46	1842.1
1063	DUSP3 (VHR)	Pan	sc-8889	0	1588	24	91	1423.24	1504.58	1628.89	124.31	7.6316	10.6697	0	1952	24	112	2159.36	1307.84	1263.66	44.1892	3.49693	10.3034	-22.4223	0.496316			-0.0667581	-0.229451	-0.162693	-0.473588
1064	DUSP3 (VHR)	Pan	sc-8889	0	1666	24	101	1658.42	1753.2					0	1597	24	128	2013.44	1219.47
1065	DUSP3 (VHR)	Pan	sc-8890	0	938	24	116	1060.24	1120.83	1278.15	157.315	12.308	10.3198	0	1862	28	123	2255.82	1366.27	1391.43	25.1653	1.80859	10.4424	8.86316	1.59273			-0.218766	-0.171409	0.0473574	0.137854
1066	DUSP3 (VHR)	Pan	sc-8890	0	1309	28	106	1357.86	1435.46					0	1632	30	146	2338.92	1416.6
1067	DUSP4 (MKP2; VH2)	Pan	AP7536b	0	1114	20	127	1389.38	1468.78	1408.05	60.7333	4.31329	10.4595	0	2702	28	123	3289.02	1992.04	2098.52	106.482	5.07413	11.0352	49.0372	0.191435			-0.158089	0.0761846	0.234273	0.681952
1068	DUSP4 (MKP2; VH2)	Pan	AP7536b	0	1458	26	89	1274.48	1347.32					0	2968	32	124	3640.64	2205
1069	DUSP4 (MKP2; VH2)	Pan	NP007-2	0	1330	24	107	1397.42	1477.28	1430.65	46.6309	3.25942	10.4825	0	2624	30	110	2853.4	1728.2	1872.32	144.118	7.69728	10.8706	30.8715	0.354913			-0.148106	0.00745843	0.155565	0.452837
1070	DUSP4 (MKP2; VH2)	Pan	NP007-2	0	1113	22	120	1309.2	1384.02					0	2587	26	130	3329.3	2016.43
1071	DUSP4 (MKP2; VH2)	Pan	NP007-3	0	1971	24	112	2180.64	2305.27	2293.09	12.1784	0.531091	11.1631	0	3686	34	179	6537.08	3959.27	4108.9	149.635	3.64173	12.0045	79.1866	0.0526961			0.147633	0.481063	0.33343	0.97059
1072	DUSP4 (MKP2; VH2)	Pan	NP007-3	0	1764	24	124	2157.6	2280.91					0	4029	34	176	7031.2	4258.54
1073	DUSP4 (MKP2; VH2)	Pan	NP007-4	0	1892	28	113	2106.32	2226.7	2110.89	115.811	5.48636	11.0436	0	2698	38	122	3245.2	1965.5	1889.06	76.4347	4.04617	10.8835	-10.5085	0.907122			0.0957338	0.012824	-0.0829098	-0.241344
1074	DUSP4 (MKP2; VH2)	Pan	NP007-4	0	1508	22	127	1887.22	1995.08					0	2348	28	129	2992.8	1812.63
1075	DUSP5	Pan	NP039-1	0	1868	28	112	2060.8	2178.58	2116.42	62.1605	2.93706	11.0474	0	3892	37	139	5358.45	3245.42	3028.23	217.182	7.17189	11.5643	43.0831	0.234638			0.0973736	0.297174	0.199801	0.581605
1076	DUSP5	Pan	NP039-1	0	1761	26	112	1943.2	2054.26					0	3172	36	148	4641.28	2811.05
1077	DUSP5	Pan	NP039-2	0	1429	24	92	1292.6	1366.47	1258.5	107.977	8.57988	10.2975	0	1552	28	141	2148.84	1301.47	981.501	319.972	32.6002	9.93885	-22.01	1.87098			-0.22848	-0.381708	-0.153228	-0.446036
1078	DUSP5	Pan	NP039-2	1	742	26	152	1088.32	1150.52					0	1551	34	72	1092.24	661.53
1079	DUSP5	Pan	NP039-3	0	1233	22	108	1307.88	1382.63	1505.99	123.359	8.19124	10.5565	0	1970	34	128	2478.08	1500.88	1402.05	98.8321	7.04912	10.4533	-6.9015	2.20827			-0.115937	-0.166829	-0.0508916	-0.148142
1080	DUSP5	Pan	NP039-3	0	1552	26	101	1541.26	1629.34					0	1698	30	129	2151.72	1303.22
1081	DUSP6	Pan	NP040-1	0	780	20	119	904.4	956.087	1309.22	353.131	26.9726	10.3545	0	2520	30	110	2739	1658.91	1447.54	211.376	14.6025	10.4994	10.5649	3.93522			-0.20371	-0.147591	0.0561198	0.163361
1082	DUSP6	Pan	NP040-1	0	1478	22	108	1572.48	1662.35					0	1595	25	130	2041	1236.16
1083	DUSP6	Pan	NP040-2	0	1361	22	102	1365.78	1443.84	1352.43	91.4013	6.75828	10.4013	0	2004	28	125	2470	1495.99	1637.32	141.332	8.63188	10.6771	21.0646	0.730616			-0.183352	-0.0733554	0.109997	0.320192
1084	DUSP6	Pan	NP040-2	0	1289	20	94	1192.86	1261.03					0	2283	24	130	2936.7	1778.65
1085	DUSP6	Pan	NP040-3	0	686	33	149	972.97	1028.58	1021.36	7.21505	0.706416	9.99628	0	1743	32	110	1882.1	1139.92	1107.57	32.3485	2.92067	10.1132	8.44063	0.429717			-0.35936	-0.308894	0.0504657	0.146902
1086	DUSP6	Pan	NP040-3	0	861	34	116	959.32	1014.15					0	1731	24	104	1775.28	1075.22
1087	DUSP7	Pan	NP041-1	0	1632	34	92	1470.16	1554.18	1583.41	29.2302	1.84603	10.6288	0	2536	34	101	2527.02	1530.52	1361.12	169.404	12.4459	10.4106	-14.0388	1.01803			-0.0845094	-0.184682	-0.100172	-0.291594
1088	DUSP7	Pan	NP041-1	0	1748	34	89	1525.46	1612.64					0	1524	22	131	1967.62	1191.72
1089	DUSP7	Pan	NP041-2	0	342	24	151	480.18	507.623	489.767	17.8553	3.64566	8.93595	0	2630	23	125	3258.75	1973.7	1721.92	251.789	14.6226	10.7498	251.578	0.0726148			-0.820087	-0.043	0.777087	2.26204
1090	DUSP7	Pan	NP041-2	0	341	31	144	446.4	471.912					0	1598	32	155	2427.3	1470.13
1091	DUSP7	Pan	NP041-3	0	321	19	146	440.92	466.119	749.002	282.883	37.768	9.54883	0	1600	36	101	1579.64	956.73	1201.31	244.579	20.3594	10.2304	60.3879	0.962566			-0.553784	-0.259939	0.293845	0.855361
1092	DUSP7	Pan	NP041-3	0	1165	30	86	976.1	1031.88					0	2462	26	98	2387.28	1445.89
1093	DUSP8	Pan	NP042-1	0	1050	30	73	744.6	787.154	899.519	112.365	12.4916	9.81301	0	1968	32	111	2148.96	1301.55	1159.23	142.319	12.277	10.1789	28.8719	0.857881			-0.438992	-0.281426	0.157566	0.458663
1094	DUSP8	Pan	NP042-1	0	1137	24	86	957.18	1011.88					0	1492	32	115	1679	1016.91
1095	DUSP8	Pan	NP042-3	0	464	28	150	654	691.377	1046.06	354.685	33.9067	10.0308	0	1531	26	98	1474.9	893.293	1179.55	286.261	24.2686	10.204	12.7614	4.55869			-0.34438	-0.270952	0.0734279	0.213743
1096	DUSP8	Pan	NP042-3	0	1396	30	97	1325.02	1400.75					0	2081	30	118	2420.18	1465.81
1097	DUSP9	Pan	NP043-2	0	1250	24	118	1446.68	1529.36	2110.83	581.475	27.5472	11.0436	0	3970	22	145	5724.6	3467.18	3246.23	220.946	6.80622	11.6646	53.7891	0.638668			0.0957181	0.339062	0.243344	0.708356
1098	DUSP9	Pan	NP043-2	0	2262	28	114	2546.76	2692.31					0	3405	30	148	4995	3025.29
1099	DUSP9	Pan	NP043-3	0	2560	26	129	3268.86	3455.68	3765.37	309.692	8.22475	11.8786	0	3848	28	185	7067	4280.22	4546.01	265.783	5.84652	12.1504	20.732	0.678724			0.45853	0.541978	0.0834486	0.242913
1100	DUSP9	Pan	NP043-3	0	2495	24	156	3854.76	4075.06					0	4686	40	171	7944.66	4811.79
1101	DUSP10	Pan	NP047-1	0	1732	26	103	1757.18	1857.6	1962.41	104.806	5.34067	10.9384	0	3397	26	132	4449.72	2695.03	2270.91	424.122	18.6763	11.1491	15.7205	1.52775			0.0500128	0.123756	0.0737433	0.214661
1102	DUSP10	Pan	NP047-1	0	1816	22	109	1955.46	2067.22					0	2198	20	140	3049.2	1846.79
1103	DUSP10	Pan	NP047-2	0	2000	24	128	2529.28	2673.83	2958.49	284.659	9.62177	11.5306	0	3536	30	139	4873.34	2951.6	3139.86	188.258	5.99575	11.6165	6.13055	2.54749			0.307348	0.318986	0.0116383	0.0338782
1104	DUSP10	Pan	NP047-2	0	2600	22	119	3067.82	3243.15					0	3953	28	140	5495	3328.12
1105	DUSP11	Pan	NP048-1	0	1077	20	112	1183.84	1251.5	1372.44	120.938	8.81193	10.4225	0	2761	34	116	3163.32	1915.91	1684.19	231.715	13.7582	10.7178	22.7156	0.993598			-0.174149	-0.0563478	0.117801	0.34291
1106	DUSP11	Pan	NP048-1	0	1320	24	109	1412.64	1493.37					0	1964	30	124	2398.16	1452.48
1107	DUSP11	Pan	NP048-2	0	118	20	135	132.3	139.861	179.71	39.8493	22.1742	7.48953	0	848	30	131	1071.58	649.017	698.884	49.8673	7.13527	9.44891	288.895	0.101454			-1.44858	-0.586339	0.862243	2.50992
1108	DUSP11	Pan	NP048-2	0	184	23	129	207.69	219.56					0	1018	29	125	1236.25	748.751
1109	DUSP11	Pan	NP048-3	0	170	28	144	204.48	216.166	252.574	36.4083	14.4149	7.98057	0	1436	30	93	1307.58	791.953	607.716	184.237	30.3162	9.24725	140.609	0.318124			-1.23522	-0.670564	0.564655	1.64367
1110	DUSP11	Pan	NP048-3	0	230	26	134	273.36	288.983					0	492	32	152	699.2	423.48
1111	DUSP12	Pan	NP046-1	0	723	22	108	757.08	800.348	986.797	186.45	18.8944	9.94661	0	1144	30	137	1526.18	924.351	917.822	6.52905	0.711363	9.84207	-6.98982	2.8049			-0.380941	-0.422128	-0.0411877	-0.119894
1112	DUSP12	Pan	NP046-1	0	1077	30	106	1109.82	1173.25					0	1314	28	117	1504.62	911.293
1113	DUSP12	Pan	NP046-2	0	1085	22	102	1084.26	1146.23	1176.51	30.2874	2.57433	10.2003	0	1752	32	123	2115.6	1281.34	1205.35	75.9865	6.30408	10.2352	2.45138	3.62179			-0.270707	-0.257914	0.0127937	0.0372414
1114	DUSP12	Pan	NP046-2	0	1085	28	108	1141.56	1206.8					0	1558	42	123	1864.68	1129.37
1115	DUSP12	Pan	NP046-3	0	1012	32	93	911.4	963.487	1058.95	95.4607	9.01468	10.0484	0	1160	24	121	1374.56	832.52	1160.48	327.961	28.2607	10.1805	9.5881	3.88767			-0.336704	-0.280774	0.0559299	0.162808
1116	DUSP12	Pan	NP046-3	0	1074	24	104	1092	1154.41					0	2238	24	111	2457.54	1488.44
1117	DUX4	Pan	NN243-1	0	1668	26	97	1592.74	1683.77	1499.01	184.758	12.3254	10.5498	0	1718	22	115	1950.4	1181.29	1151.11	30.1802	2.62185	10.1688	-23.2089	0.64403			-0.118848	-0.285662	-0.166814	-0.485584
1118	DUX4	Pan	NN243-1	0	1212	28	105	1243.2	1314.25					0	1539	22	122	1850.74	1120.93
1119	DYRK1A	Y321	PK597	0	776	20	111	839.16	887.119	1013.72	126.604	12.4891	9.98545	0	2348	36	110	2543.2	1540.32	1560.31	19.9869	1.28096	10.6076	53.9187	0.255385			-0.364065	-0.102385	0.26168	0.761731
1120	DYRK1A	Y321	PK597	0	1242	30	89	1078.68	1140.33					0	2398	26	110	2609.2	1580.3
1121	DYRK2	Pan	AP7534a	0	618	22	149	888.04	938.792	905.027	33.7654	3.73087	9.82182	0	1683	30	124	2049.72	1241.44	1116.49	124.948	11.1912	10.1248	23.3656	0.638633			-0.435165	-0.30406	0.131106	0.381639
1122	DYRK2	Pan	AP7534a	0	834	26	102	824.16	871.261					0	1305	26	128	1637.12	991.543
1123	DYRK2	Pan	NK266-1	0	135	26	144	156.96	165.93	284.194	118.263	41.6137	8.15073	0	201	26	152	266	161.106	162.863	1.75642	1.07847	7.34751	-42.693	0.999978			-1.16128	-1.46402	-0.302744	-0.881265
1124	DYRK2	Pan	NK266-1	0	298	28	141	380.7	402.457					0	202	22	151	271.8	164.619
1125	DYRK2	Y382	PK598	0	620	28	85	503.2	531.958	455.125	76.8337	16.8819	8.83012	0	1508	28	97	1435.6	869.49	1456.55	587.063	40.305	10.5083	220.034	0.2599			-0.866075	-0.143848	0.722226	2.10235
1126	DYRK2	Y382	PK598	0	286	34	142	357.84	378.291					0	3020	34	113	3374.18	2043.62
1127	DYRK3	Pan	AP7535a	0	2172	28	99	2122.56	2243.87	2093.54	150.327	7.18051	11.0317	0	3326	24	126	4160.52	2519.87	2363	156.873	6.63871	11.2064	12.8711	1.07366			0.0905607	0.147709	0.0571485	0.166355
1128	DYRK3	Pan	AP7535a	0	1690	34	111	1838.16	1943.21					0	2940	26	125	3642.5	2206.13
1129	EEF1A1	Y141	PN509	0	1216	18	116	1389.68	1469.1	1744.67	275.568	15.7948	10.7687	0	2886	34	108	3080.16	1865.54	1828.18	37.3573	2.04341	10.8362	4.78678	3.72656			-0.023713	-0.00691548	0.0167975	0.0488963
1130	EEF1A1	Y141	PN509	0	2061	28	94	1911.02	2020.24					0	2494	30	120	2956.8	1790.82
1131	EEF1A1	T158+S162	PN554	0	1808	24	119	2122.96	2244.29	2387.68	143.392	6.00549	11.2214	0	2764	34	117	3194.1	1934.55	1975.33	40.7854	2.06473	10.9479	-17.2698	0.467304			0.172974	0.0397324	-0.133241	-0.387855
1132	EEF1A1	T158+S162	PN554	0	1880	24	129	2394.24	2531.07					0	2851	30	118	3328.78	2016.12
1133	EEF2	T57	PN555	0	1808	32	113	2006.88	2121.57	2206.32	84.7412	3.84085	11.1074	0	2438	34	121	2908.84	1761.78	1752.13	9.64821	0.550657	10.7749	-20.5858	0.213327			0.123452	-0.0325188	-0.15597	-0.454018
1134	EEF2	T57	PN555	0	1830	24	120	2167.2	2291.06					0	2582	36	113	2876.98	1742.48
1135	EGFR (ErbB1)	Pan	100-401-149	0	1368	24	97	1303.68	1378.19	1409.22	31.0379	2.20248	10.4607	0	3453	30	94	3217.62	1948.79	2003.9	55.1093	2.7501	10.9686	42.199	0.117362			-0.157567	0.0483849	0.205951	0.599509
1136	EGFR (ErbB1)	Pan	100-401-149	0	1336	26	104	1362.4	1440.26					0	2867	34	120	3399.6	2059.01
1137	EGFR (ErbB1)	Pan	AP7628a	0	970	24	99	936.54	990.064	1018.23	28.1625	2.76584	9.99184	0	1322	30	91	1175.72	712.09	896.321	184.231	20.5541	9.80787	-11.9723	1.94782			-0.361286	-0.436412	-0.0751258	-0.218686
1138	EGFR (ErbB1)	Pan	AP7628a	0	1075	22	94	989.82	1046.39					0	1562	24	116	1784.08	1080.55
1139	EGFR (ErbB1)	Pan	AP7628b	0	198	16	147	267.54	282.83	307.123	24.2933	7.90995	8.26267	0	266	26	154	369.6	223.853	351.042	127.189	36.2319	8.4555	14.3001	3.08682			-1.11264	-1.00125	0.111385	0.324233
1140	EGFR (ErbB1)	Pan	AP7628b	0	225	16	150	313.5	331.417					0	776	24	105	789.6	478.232
1141	EGFR (ErbB1)	Pan	NK052-4	0	2133	32	118	2479.18	2620.87	2378.61	242.257	10.1848	11.2159	0	2104	30	116	2405.84	1457.13	1799.12	341.988	19.0086	10.8131	-24.3627	1.19828			0.170588	-0.0165725	-0.18716	-0.544809
1142	EGFR (ErbB1)	Pan	NK052-4	0	1898	44	109	2020.86	2136.35					0	2692	34	133	3535.14	2141.1
1143	EGFR (ErbB1)	Pan	NK052-5	0	650	22	87	546.36	577.585	477.811	99.7739	20.8815	8.9003	0	1161	32	90	1016.1	615.414	829.365	213.951	25.7969	9.69586	73.5759	0.634424			-0.835581	-0.483194	0.352387	1.02577
1144	EGFR (ErbB1)	Pan	NK052-5	0	266	26	149	357.6	378.037					0	1770	30	99	1722.6	1043.32
1145	EGFR (ErbB1)	Pan	NK052-6	0	1414	30	80	1107.2	1170.48	1318.66	148.181	11.2372	10.3649	0	434	30	147	593.88	359.691	715.524	355.833	49.7304	9.48286	-45.7384	1.33296			-0.199206	-0.57216	-0.372953	-1.08564
1146	EGFR (ErbB1)	Pan	NK052-6	0	1343	34	106	1387.54	1466.84					0	1835	30	98	1768.9	1071.36
1147	EGFR (ErbB1)	Pan	NK052-7	0	52	16	134	48.24	50.997	65.2685	14.2715	21.8659	6.02831	0	54	18	177	63.72	38.5929	40.3735	1.78065	4.41044	5.33534	-38.1424	0.6889			-2.0835	-2.30444	-0.22094	-0.64314
1148	EGFR (ErbB1)	Pan	NK052-7	0	77	20	132	75.24	79.54					0	56	16	174	69.6	42.1542
1149	EGFR (ErbB1)	Y869	PK602	0	196	26	136	231.2	244.413	526.25	281.836	53.5556	9.0396	0	1234	28	86	1037.16	628.17	654.54	26.3706	4.02887	9.35434	24.3783	2.36212			-0.77505	-0.625838	0.149211	0.434343
1150	EGFR (ErbB1)	Y869	PK602	0	1202	26	65	764.4	808.086					0	1226	30	94	1124.24	680.911
1151	EGFR (ErbB1)	Y998	PK603	0	561	28	56	298.48	315.538	246.38	69.1588	28.07	7.94474	0	164	26	128	176.64	106.984	182.589	75.6049	41.4071	7.51246	-25.8911	2.68344			-1.25079	-1.39513	-0.144345	-0.420177
1152	EGFR (ErbB1)	Y998	PK603	0	156	24	127	167.64	177.221					0	761	26	58	426.3	258.194
1153	EGFR (ErbB1)	Y1069	PK599	0	1943	40	100	1903	2011.76	2005.63	6.13147	0.305714	10.9698	0	2415	28	106	2530.22	1532.46	1453.65	78.815	5.42188	10.5055	-27.5216	0.208113			0.0636681	-0.145052	-0.20872	-0.607569
1154	EGFR (ErbB1)	Y1069	PK599	0	1970	40	98	1891.4	1999.5					0	1906	30	121	2269.96	1374.83
1155	EGFR (ErbB1)	Y1110	PK600	0	1430	30	90	1260	1332.01	1361.54	29.5262	2.1686	10.411	0	1456	22	153	2194.02	1328.84	1357.84	29.0052	2.13613	10.4071	-0.271299	15.8671			-0.179147	-0.186134	-0.00698674	-0.0203379
1156	EGFR (ErbB1)	Y1110	PK600	0	1478	32	91	1315.86	1391.06					0	2164	24	107	2289.8	1386.85
1157	EGFR (ErbB1)	Y1172	PK601	0	2394	28	127	3004.82	3176.55	3411.68	235.131	6.89196	11.7363	0	3968	30	149	5867.62	3553.8	3689.19	135.39	3.66991	11.8491	8.13418	1.29845			0.396694	0.416137	0.0194435	0.0565987
1158	EGFR (ErbB1)	Y1172	PK601	0	2550	32	137	3449.66	3646.81					0	4104	30	155	6314.7	3824.58
1159	EGFR (ErbB1)	Y1172	XBP-4085	0	1390	28	103	1402.86	1483.03	1785.4	302.366	16.9355	10.802	0	3958	28	99	3890.7	2356.45	1813.45	543.007	29.9434	10.8245	1.57083	29.8433			-0.00924588	-0.0117921	-0.00254618	-0.00741174
1160	EGFR (ErbB1)	Y1172	XBP-4085	0	1386	24	145	1974.9	2087.77					0	1872	32	114	2097.6	1270.44
1161	EGFR (ErbB1)	Y1197	Y011228	0	784	22	89	678.18	716.939	702.413	14.5253	2.06791	9.45618	0	746	24	86	620.92	376.068	282.911	93.1571	32.928	8.14421	-59.723	0.585971			-0.594042	-1.13127	-0.537229	-1.56383
1162	EGFR (ErbB1)	Y1197	Y011228	0	506	24	135	650.7	687.888					0	269	28	130	313.3	189.754
1163	eIF2a	Pan	sc-133132	0	184	20	131	214.84	227.118	237.277	10.1592	4.28158	7.89043	0	130	26	147	152.88	92.5938	123.004	30.4103	24.723	6.94256	-48.1602	0.602252			-1.27438	-1.63316	-0.358774	-1.04436
1164	eIF2a	Pan	sc-133132	0	186	20	141	234.06	247.437					0	194	24	149	253.3	153.414
1165	eIF2a	Pan+S52	PN820	0	1902	28	125	2342.5	2476.38	2693.28	216.906	8.0536	11.3951	0	2533	34	122	3048.78	1846.53	2098.52	251.986	12.0078	11.0352	-22.0832	0.908448			0.248473	0.0761846	-0.172289	-0.501519
1166	eIF2a	Pan+S52	PN820	0	2160	26	129	2752.86	2910.19					0	2816	24	139	3880.88	2350.51
1167	EIF2AK3 (PERK; PEK; PKR)	Pan	sc-377400	0	2148	20	121	2574.88	2722.04	2584.25	137.789	5.33188	11.3355	0	2774	26	125	3435	2080.45	2387.07	306.617	12.8449	11.221	-7.62997	2.38229			0.222567	0.153816	-0.068751	-0.200129
1168	EIF2AK3 (PERK; PEK; PKR)	Pan	sc-377400	0	1762	22	133	2314.2	2446.46					0	3584	26	125	4447.5	2693.69
1169	EIF2AK3 (PERK; PEK; PKR)	T982	PK604	0	428	28	150	600	634.29	914.975	280.684	30.6767	9.83759	0	1226	26	127	1524	923.031	1016.81	93.7748	9.22249	9.98983	11.1294	3.58503			-0.428313	-0.360415	0.0678977	0.197645
1170	EIF2AK3 (PERK; PEK; PKR)	T982	PK604	0	1204	38	97	1131.02	1195.66					0	1531	28	122	1833.66	1110.58
1171	eIF4B	S422	11513	0	108	30	127	99.06	104.721	100.139	4.58275	4.57641	6.64585	0	597	32	46	259.9	157.412	122.895	34.5167	28.0863	6.94128	22.725	1.4373			-1.81517	-1.63369	0.18148	0.528276
1172	eIF4B	S422	11513	0	100	31	131	90.39	95.5559					0	134	20	128	145.92	88.3784
1173	eIF4B	S504	PN819	0	644	40	85	513.4	542.741	646.976	104.235	16.1111	9.33757	0	564	40	82	429.68	260.241	311.493	51.2512	16.4534	8.28305	-51.8541	0.628003			-0.645579	-1.07328	-0.4277	-1.245
1174	eIF4B	S504	PN819	0	784	36	95	710.6	751.211					0	748	35	84	598.92	362.744
1175	eIF4E	Pan	610270	0	177	20	140	219.8	232.362	244.561	12.1995	4.98833	7.93405	0	1063	28	84	869.4	526.564	355.246	171.318	48.2252	8.47267	45.2584	1.17577			-1.25543	-0.994081	0.261349	0.760767
1176	eIF4E	Pan	610270	0	210	26	132	242.88	256.761					0	236	28	146	303.68	183.928
1177	eIF4G (eIF4G1)	S1107	44-526	0	810	22	71	559.48	591.455	403.462	187.993	46.595	8.65629	0	526	30	62	307.52	186.254	134.766	51.4874	38.205	7.07431	-66.5975	1.27332			-0.941607	-1.57813	-0.636523	-1.85287
1178	eIF4G (eIF4G1)	S1107	44-526	0	174	16	129	203.82	215.468					0	134	24	125	137.5	83.2787
1179	eIF4G (eIF4G1)	S1231	11514	0	210	22	123	231.24	244.456	233.429	11.0261	4.72352	7.86684	0	145	22	128	157.44	95.3556	98.4566	3.101	3.14961	6.62142	-57.8217	0.136162			-1.28463	-1.76729	-0.482657	-1.40498
1180	eIF4G (eIF4G1)	S1231	11514	0	334	20	67	210.38	222.403					0	148	20	131	167.68	101.558
1181	Elk1	Pan+S324	PN581	0	2911	26	148	4269.8	4513.82	4849.3	335.476	6.91804	12.2436	0	3769	30	152	5683.28	3442.15	3449.94	7.78883	0.225767	11.7524	-28.8569	0.24756			0.617121	0.375735	-0.241386	-0.702656
1182	Elk1	Pan+S324	PN581	0	3276	28	151	4904.48	5184.77					0	3480	20	165	5709	3457.73
1183	Elk1	S383	sc-8406	0	148	16	132	174.24	184.198	145.009	39.1886	27.0249	7.18	0	132	28	150	156	94.4835	116.215	21.7312	18.6992	6.86065	-19.8571	2.30265			-1.58308	-1.66737	-0.0842943	-0.245374
1184	Elk1	S383	sc-8406	0	86	16	143	100.1	105.821					0	178	22	146	227.76	137.946
1185	Elk1	S383	Y011004	0	376	30	143	494.78	523.057	891.485	368.428	41.3274	9.80007	0	1878	26	106	1963.12	1188.99	1262.92	73.9303	5.85392	10.3025	41.6648	1.1324			-0.444616	-0.229802	0.214814	0.625308
1186	Elk1	S383	Y011004	0	1204	24	101	1191.8	1259.91					0	2050	25	109	2207.25	1336.85
1187	EML4	Y226	PN510	0	1767	26	128	2228.48	2355.84	2121.01	234.825	11.0713	11.0505	0	1505	23	126	1867.32	1130.97	1596.53	465.567	29.1611	10.6407	-24.7278	1.62701			0.0987342	-0.0885554	-0.18729	-0.545186
1188	EML4	Y226	PN510	0	1386	24	131	1784.22	1886.19					0	2647	28	130	3404.7	2062.1
1189	ENFB2	Y316	11188	0	2700	36	131	3489.84	3689.29	4053.45	364.167	8.98412	11.9849	0	4515	28	156	6999.72	4239.47	3761.82	477.65	12.6973	11.8772	-7.19465	3.01355			0.504745	0.427885	-0.0768597	-0.223733
1190	ENFB2	Y316	11188	0	2726	30	155	4178.8	4417.62					0	3743	29	146	5422.44	3284.17
1191	ENO1 (NNE)	Y44	PN511	0	4509	36	132	5904.36	6241.8	6018.59	223.207	3.70862	12.5552	0	5814	28	153	8852.58	5361.68	4521.25	840.43	18.5884	12.1425	-24.8786	0.896235			0.752538	0.538688	-0.21385	-0.622501
1192	ENO1 (NNE)	Y44	PN511	0	3926	38	141	5482.08	5795.39					0	3586	32	171	6077.34	3680.82
1193	ENO2 (ENOG)	Y25	PN512	0	3172	28	129	4055.76	4287.55	3917.98	369.569	9.43265	11.9359	0	4858	32	148	7142.48	4325.94	3441.35	884.589	25.7047	11.7488	-12.1653	2.88834			0.483436	0.374233	-0.109203	-0.317882
1194	ENO2 (ENOG)	Y25	PN512	0	2630	28	129	3356.58	3548.41					0	3208	34	133	4221.42	2556.76
1195	EP300 (p300)	S2279	PN748	0	990	25	97	936.05	989.546	736.501	253.045	34.3577	9.52454	0	810	24	89	699.54	423.686	521.167	97.4815	18.7045	9.0256	-29.2374	1.81487			-0.564335	-0.76314	-0.198805	-0.578707
1196	EP300 (p300)	S2279	PN748	0	331	22	148	457.32	483.456					0	1086	22	96	1021.44	618.649
1197	EphA1	Pan	AP7606a	0	265	26	54	129.06	136.436	127.841	8.59464	6.7229	6.99821	0	72	16	194	108.64	65.7993	59.8819	5.91733	9.88166	5.90405	-53.1592	0.312356			-1.66207	-2.06691	-0.404843	-1.17847
1198	EphA1	Pan	AP7606a	0	102	22	141	112.8	119.247					0	69	24	198	89.1	53.9646
1199	EphA1	Y781	PK605	0	1827	38	134	2397.26	2534.27	3266.99	732.722	22.4281	11.6737	0	4228	36	126	5281.92	3199.06	2689.09	509.974	18.9646	11.3929	-17.689	2.34002			0.369527	0.225603	-0.143924	-0.418952
1200	EphA1	Y781	PK605	0	3116	40	123	3783.48	3999.71					0	2715	30	134	3597.9	2179.12
1201	EphA2	Pan	AP7607b	0	48	16	129	41.28	43.6392	35.8797	7.75949	21.6264	5.1651	0	64	20	159	69.96	42.3722	30.8767	11.4955	37.2303	4.94845	-13.9438	4.221			-2.45859	-2.46603	-0.0074486	-0.0216823
1202	EphA2	Pan	AP7607b	0	34	14	133	26.6	28.1202					0	34	14	160	32	19.3812
1203	EphA2	Pan	AP7701a	0	2550	22	138	3488.64	3688.02	3663.68	24.3356	0.664239	11.8391	0	3756	24	145	5411.4	3277.49	3438.33	160.84	4.67786	11.7475	-6.15111	0.868477			0.441368	0.373703	-0.0676645	-0.196966
1204	EphA2	Pan	AP7701a	0	2489	30	140	3442.6	3639.35					0	3912	28	153	5942.52	3599.17
1205	EphA2	Y588	PK606	0	3750	26	146	5437.04	5747.77	6425.85	678.078	10.5523	12.6497	0	8371	41	216	17992.8	10897.6	9485.96	1411.62	14.8811	13.2116	47.6219	0.534072			0.793583	0.985204	0.191621	0.557795
1206	EphA2	Y588	PK606	0	3888	26	174	6719.88	7103.93					0	6567	32	204	13331.4	8074.34
1207	EphA2	Y772	PK607	0	1954	28	144	2773.44	2931.94	3326.59	394.645	11.8634	11.6998	0	2682	34	182	4819.36	2918.91	2729.62	189.288	6.93459	11.4145	-17.9454	1.04751			0.380861	0.234618	-0.146243	-0.425703
1208	EphA2	Y772	PK607	0	2443	32	146	3520.06	3721.23					0	2580	38	165	4194.3	2540.33
1209	EphA3	Pan	AP7608a	0	306	26	143	400.4	423.283	417.342	5.94119	1.42358	8.70509	0	476	30	127	566.42	343.06	326.283	16.7769	5.14182	8.34998	-21.8188	0.300905			-0.920403	-1.04533	-0.124923	-0.363642
1210	EphA3	Pan	AP7608a	0	306	30	141	389.16	411.401					0	537	36	102	511.02	309.506
1211	EphA3	Pan	AP7608b	0	268	22	103	253.38	267.861	281.794	13.9332	4.94448	8.1385	0	282	29	215	543.95	329.451	373.061	43.6108	11.69	8.54327	32.3879	0.513601			-1.16659	-0.964595	0.201999	0.588005
1212	EphA3	Pan	AP7608b	0	223	26	142	279.74	295.727					0	502	34	147	687.96	416.672
1213	EphA3	Y779	PK608	0	15429	30	256	39421.4	41674.4	40521.6	1152.82	2.84496	15.3064	0	23952	56	261	62368.6	37774.3	38518	743.621	1.93058	15.2332	-4.94458	0.965814			1.94798	1.82959	-0.118388	-0.344618
1214	EphA3	Y779	PK608	0	14994	38	249	37240.4	39368.8					0	23539	52	276	64824.1	39261.6
1215	EphA4	Pan	AP7609a	0	270	24	129	317.34	335.476	376.42	40.9435	10.8771	8.5562	0	680	22	139	914.62	553.952	491.017	62.9345	12.8172	8.93963	30.4441	0.778287			-0.985097	-0.799048	0.186049	0.541574
1216	EphA4	Pan	AP7609a	0	349	20	120	394.8	417.363					0	596	26	124	706.8	428.083
1217	EphA4	Pan	AP7609b	0	1466	26	145	2088	2207.33	2031.43	175.899	8.65888	10.9883	0	1485	30	162	2357.1	1427.61	1392.36	35.2496	2.53165	10.4433	-31.4592	0.355716			0.0716822	-0.171008	-0.24269	-0.706453
1218	EphA4	Pan	AP7609b	0	1204	26	149	1755.22	1855.53					0	1489	34	154	2240.7	1357.11
1219	EphA5	Pan	AP7610a	0	2056	26	179	3633.7	3841.37	3579.78	261.592	7.30749	11.8057	0	3208	32	193	6129.68	3712.52	3693.96	18.5575	0.502374	11.851	3.18979	2.4484			0.426844	0.416916	-0.00992747	-0.0288981
1220	EphA5	Pan	AP7610a	0	1686	34	190	3138.8	3318.18					0	3156	44	195	6068.4	3675.41
1221	EphA5	Pan	AP7610b	0	900	24	138	1208.88	1277.97	1169.47	108.495	9.27729	10.1916	0	1284	32	145	1815.4	1099.52	1092.09	7.43149	0.680483	10.0929	-6.61696	1.50489			-0.27447	-0.317375	-0.0429055	-0.124895
1222	EphA5	Pan	AP7610b	0	802	24	129	1003.62	1060.98					0	1212	26	151	1790.86	1084.66
1223	EphA6	Pan	AP7611a	0	300	30	177	477.9	505.212	826.671	321.458	38.8859	9.69117	0	2558	34	146	3685.04	2231.89	2210.2	21.6949	0.98158	11.11	167.361	0.238212			-0.491934	0.107428	0.599361	1.7447
1224	EphA6	Pan	AP7611a	0	819	32	138	1086.06	1148.13					0	2522	30	145	3613.4	2188.5
1225	EphA6	Pan	AP7611b	0	937	28	208	1890.72	1998.78	2047.18	48.4069	2.36456	10.9994	0	3522	48	249	8650.26	5239.14	5348.04	108.892	2.03612	12.3848	161.239	0.0272929			0.0765242	0.639884	0.563359	1.6399
1226	EphA6	Pan	AP7611b	0	956	34	215	1982.3	2095.59					0	3689	56	248	9009.84	5456.93
1227	EphA7	Pan	AP7612a	0	1550	35	165	2499.75	2642.61	2518.78	123.829	4.91624	11.2985	0	2229	29	204	4488	2718.22	2938.03	219.813	7.48166	11.5206	16.6448	0.744851			0.206482	0.278952	0.07247	0.210955
1228	EphA7	Pan	AP7612a	0	1338	36	174	2265.48	2394.95					0	2567	36	206	5213.86	3157.84
1229	EphA8	Pan	AP7613a	0	631	48	104	606.32	640.972	749.002	108.03	14.4232	9.54883	0	678	26	170	1108.4	671.317	610.054	61.2628	10.0422	9.25279	-18.551	1.31882			-0.553784	-0.66825	-0.114465	-0.3332
1230	EphA8	Pan	AP7613a	0	720	50	121	810.7	857.032					0	559	26	170	906.1	548.791
1231	EphA8	Pan	AP7613b	1	264	30	245	573.3	606.065	766.149	160.084	20.8947	9.58148	0	815	26	162	1278.18	774.147	798.924	24.7777	3.10138	9.64191	4.27794	5.60926			-0.539595	-0.505727	0.0338684	0.0985883
1232	EphA8	Pan	AP7613b	0	626	34	148	876.16	926.233					0	824	24	170	1360	823.702
1233	EphB1	Pan	AP7622a	0	1612	24	157	2493.16	2635.65	2718.67	83.0286	3.05401	11.4087	0	2686	30	164	4355.84	2638.17	2441	197.171	8.07745	11.2533	-10.2136	1.08987			0.254356	0.167278	-0.0870776	-0.253476
1234	EphB1	Pan	AP7622a	0	1642	26	164	2650.24	2801.7					0	2150	33	175	3704.75	2243.83
1235	EphB1	Y594	PK609	0	4044	22	177	7118.94	7525.79	7758.04	232.245	2.99361	12.9215	0	7002	40	178	12392.4	7505.6	7992.89	487.292	6.09657	12.9645	3.02719	3.00285			0.911687	0.882009	-0.0296781	-0.0863908
1236	EphB1	Y594	PK609	0	4521	22	168	7558.32	7990.28					0	7920	54	178	14001.5	8480.18
1237	EphB2	Pan	AP7623a	0	522	20	135	677.7	716.431	797.081	80.65	10.1182	9.63858	0	1076	34	103	1073.26	650.034	716.179	66.1445	9.23575	9.48418	-10.1499	1.90682			-0.514783	-0.571609	-0.0568259	-0.165416
1238	EphB2	Pan	AP7623a	0	647	18	132	830.28	877.731					0	968	32	138	1291.68	782.323
1239	EphB2	Pan	AP7623b	0	4177	26	164	6807.64	7196.7	8295.84	1099.14	13.2493	13.0182	0	6202	42	193	11888.8	7200.61	7210.8	10.1873	0.141278	12.8159	-13.0794	1.02379			0.953703	0.819961	-0.133742	-0.389314
1240	EphB2	Pan	AP7623b	0	4804	26	186	8887.08	9394.98					0	6738	40	178	11922.4	7220.98
1241	EphB2	Pan	NK267-1	0	2716	28	147	3951.36	4177.18	4944.11	766.931	15.512	12.2715	0	4436	30	189	8327.34	5043.56	6200.27	1156.7	18.6557	12.5981	25.407	1.34481			0.62926	0.728981	0.0997207	0.290279
1242	EphB2	Pan	NK267-1	0	3061	26	178	5402.3	5711.05					0	6136	32	199	12147	7356.97
1243	EphB2	Pan	NK267-2	0	5132	28	185	9442.4	9982.04	10676.8	694.76	6.50719	13.3822	0	6560	36	200	13048	7902.69	8293.59	390.901	4.71329	13.0178	-22.3213	0.502679			1.11188	0.904262	-0.207613	-0.604346
1244	EphB2	Pan	NK267-2	0	6006	30	180	10756.8	11371.6					0	7972	50	181	14338.8	8684.5
1245	EphB2	Y780	PK610	0	3820	30	170	6443	6811.22	6798.65	12.5695	0.184883	12.731	0	5874	30	173	10110.1	6123.33	6237.55	114.222	1.8312	12.6068	-8.25315	0.24428			0.828936	0.732593	-0.0963428	-0.280447
1246	EphB2	Y780	PK610	0	3899	32	166	6419.22	6786.08					0	6204	35	170	10487.3	6351.77
1247	EphB3	Pan	AP7624a	0	2584	26	164	4195.12	4434.87	4779.08	344.208	7.20239	12.2225	0	5090	42	184	9288.32	5625.59	5350.68	274.917	5.13798	12.3855	11.9603	1.03177			0.607978	0.640181	0.032203	0.0937406
1248	EphB3	Pan	AP7624a	0	3092	44	159	4846.32	5123.29					0	4590	60	185	8380.5	5075.76
1249	EphB3	Y600	PK611	0	3982	36	141	5563.86	5881.84	5854.69	27.1476	0.46369	12.5154	0	7270	34	173	12518.3	7581.86	8191.04	609.182	7.43717	12.9998	39.9056	0.197989			0.73523	0.896765	0.161535	0.470215
1250	EphB3	Y600	PK611	0	3788	38	147	5512.5	5827.54					0	7898	44	185	14529.9	8800.23
1251	EphB4	Pan	AP7625a	0	7108	46	211	14900.8	15752.4	16406.1	653.636	3.98412	14.0019	0	10244	48	239	24368.4	14759.1	15647.7	888.617	5.6789	13.9337	-4.62248	2.09044			1.38117	1.2868	-0.0943707	-0.274706
1252	EphB4	Pan	AP7625a	0	7348	46	221	16137.4	17059.7					0	11196	52	245	27302.8	16536.3
1253	EphB4	Y596	PK612	0	7416	67	193	14183.6	14994.2	16810.5	1816.33	10.8047	14.0371	0	12595	36	250	31397.5	19016.3	19507.5	491.238	2.5182	14.2517	16.0438	0.830407			1.39643	1.41965	0.0232156	0.067579
1254	EphB4	Y596	PK612	0	7970	104	224	17619.8	18626.8					0	12594	39	263	33019.7	19998.8
1255	EphB6	Pan	AP7627a	0	3899	46	232	8938.96	9449.83	10040.4	590.588	5.88211	13.2935	0	6436	30	309	19794.5	11988.8	11838.3	150.565	1.27185	13.5312	17.9061	0.399527			1.07335	1.11869	0.0453365	0.131971
1256	EphB6	Pan	AP7627a	0	4370	54	233	10056.3	10631					0	6376	49	305	19297.3	11687.7
1257	EphB6	Pan	AP7627b	0	4634	38	205	9421.8	9960.26	10743.5	783.285	7.29075	13.3912	0	9267	44	274	25271	15305.7	15295.8	9.89654	0.0647009	13.9009	42.3722	0.173591			1.11578	1.27309	0.157309	0.457915
1258	EphB6	Pan	AP7627b	0	5106	58	216	10903.7	11526.8					0	9102	56	279	25238.3	15285.9
1259	EPM2A (LAFPTPase)	Pan	NN245-1	0	4070	64	99	3965.94	4192.6	3819.7	372.899	9.76254	11.8992	0	1226	20	149	1796.94	1088.34	1333.85	245.506	18.4058	10.3814	-65.0798	0.432828			0.46751	-0.196878	-0.664388	-1.93398
1260	EPM2A (LAFPTPase)	Pan	NN245-1	0	3403	76	98	3260.46	3446.8					0	1900	24	139	2607.64	1579.35
1261	ERa (ESR1; ER-alpha)	S104	11070	0	2560	48	127	3190.24	3372.56	3150.73	221.833	7.04067	11.6215	0	2142	26	133	2814.28	1704.51	1483.69	220.813	14.8826	10.535	-52.9096	0.414354			0.346814	-0.132724	-0.479538	-1.3959
1262	ERa (ESR1; ER-alpha)	S104	11070	0	2420	52	117	2770.56	2928.9					0	1178	26	181	2085.12	1262.88
1263	ERa (ESR1; ER-alpha)	S167	PN583	0	5241	26	190	9908.5	10474.8	11013.9	539.115	4.89486	13.427	0	7506	28	205	15329.9	9284.76	9550.75	265.995	2.78507	13.2214	-13.2845	0.578112			1.13136	0.989306	-0.142055	-0.413511
1264	ERa (ESR1; ER-alpha)	S167	PN583	0	5845	32	188	10928.4	11553					0	8518	32	191	16208.3	9816.75
1265	ErbB2 (Neu; HER2)	Pan	AHO1011	0	4192	32	179	7446.4	7871.97	7715.21	156.754	2.03176	12.9135	0	7178	44	173	12341.8	7474.99	7207.09	267.897	3.71713	12.8152	-6.586	0.872895			0.908217	0.819651	-0.088566	-0.257809
1266	ErbB2 (Neu; HER2)	Pan	AHO1011	0	3870	26	186	7149.84	7558.46					0	6092	30	189	11457.2	6939.19
1267	ErbB2 (Neu; HER2)	Pan	AP7629a	0	7936	38	206	16269.9	17199.7	19677.4	2477.65	12.5914	14.2642	0	11494	42	212	24278.2	14704.4	13770	934.46	6.78621	13.7492	-30.0213	0.645463			1.49514	1.20977	-0.285376	-0.830708
1268	ErbB2 (Neu; HER2)	Pan	AP7629a	0	8954	36	235	20957.3	22155					0	8688	38	245	21192.5	12835.5
1269	ErbB2 (Neu; HER2)	Pan	AP7629b	0	3108	28	135	4158	4395.63	4356.41	39.2203	0.900289	12.0889	0	4700	36	157	7322.48	4434.96	4607.11	172.154	3.7367	12.1696	5.75468	0.805776			0.54993	0.550024	9.40566e-05	0.000273792
1270	ErbB2 (Neu; HER2)	Pan	AP7629b	0	2949	32	140	4083.8	4317.19					0	4735	38	168	7890.96	4779.26
1271	ErbB2 (Neu; HER2)	Pan	DB049	0	5014	30	181	9021.04	9536.6	8791.23	745.365	8.47851	13.1019	0	7382	36	180	13222.8	8008.56	9039.38	1030.81	11.4036	13.142	2.82263	7.04383			0.990062	0.956147	-0.0339148	-0.0987235
1272	ErbB2 (Neu; HER2)	Pan	DB049	0	4096	26	187	7610.9	8045.87					0	8316	44	201	16626.7	10070.2
1273	ErbB2 (Neu; HER2)	Pan	NK054-4	0	5196	36	165	8514	9000.58	9916.05	915.471	9.23222	13.2756	0	7838	36	191	14901.8	9025.48	9218.84	193.352	2.09736	13.1704	-7.0312	1.61133			1.06554	0.967993	-0.0975449	-0.283946
1274	ErbB2 (Neu; HER2)	Pan	NK054-4	0	5776	52	179	10246	10831.5					0	8395	40	186	15540.3	9412.19
1275	ErbB2 (Neu; HER2)	Pan	NK054-6	0	4562	46	157	7090.12	7495.33	6589.51	905.82	13.7464	12.686	0	6560	32	193	12599	7630.78	8157.18	526.409	6.45332	12.9939	23.7905	0.849066			0.809349	0.894269	0.0849201	0.247196
1276	ErbB2 (Neu; HER2)	Pan	NK054-6	0	3570	56	153	5376.42	5683.69					0	7170	37	201	14337.3	8683.59
1277	ErbB2 (Neu; HER2)	Pan	NK054-7	0	4536	41	175	7866.25	8315.81	7979.41	336.401	4.21587	12.9621	0	7198	56	181	12927	7829.42	7723.12	106.3	1.37639	12.915	-3.2119	1.7411			0.929324	0.86132	-0.0680037	-0.197954
1278	ErbB2 (Neu; HER2)	Pan	NK054-7	0	4312	34	169	7229.82	7643.01					0	6596	46	192	12576	7616.82
1279	ErbB2 (Neu; HER2)	Y735	PK614	0	6080	48	243	14657.8	15495.5	15501.9	6.45919	0.041667	13.9202	0	12386	50	249	30716.6	18603.9	18249.1	354.81	1.94426	14.1555	17.7217	0.112061			1.34563	1.37947	0.0338357	0.0984932
1280	ErbB2 (Neu; HER2)	Y735	PK614	0	6690	52	221	14670	15508.4					0	11884	66	250	29545	17894.3
1281	ErbB2 (Neu; HER2)	Y877	PK615	0	4824	42	185	8846.7	9352.3	8853.33	498.965	5.6359	13.112	0	10054	56	213	21295.7	12898	13354.3	456.228	3.41634	13.705	50.839	0.178057			0.994474	1.1913	0.196822	0.572934
1282	ErbB2 (Neu; HER2)	Y877	PK615	0	4150	34	192	7902.72	8354.37					0	10472	60	219	22802.3	13810.5
1283	ErbB2 (Neu; HER2)	Y1248	06-229	0	4622	34	171	7845.48	8293.86	8749.09	455.23	5.20318	13.0949	0	7775	40	196	15160.6	9182.22	8900.64	281.573	3.16351	13.1197	1.73228	4.82986			0.987049	0.946828	-0.0402218	-0.117083
1284	ErbB2 (Neu; HER2)	Y1248	06-229	0	4979	32	176	8706.72	9204.32					0	7950	44	180	14230.8	8619.07
1285	ErbB2 (Neu; HER2)	Y1248	PK613	0	4468	36	213	9440.16	9979.67	9802.07	177.601	1.81188	13.2589	0	9064	50	253	22805.4	13812.4	14305.1	492.683	3.44411	13.8042	45.9394	0.114411			1.05829	1.23274	0.17445	0.507811
1286	ErbB2 (Neu; HER2)	Y1248	PK613	0	4421	44	208	9104.16	9624.47					0	9772	38	251	24432.3	14797.8
1287	ERBB2IP (Erbin)	Y1104	PN513	0	4658	57	195	8971.95	9484.7	9351.16	133.545	1.42811	13.1909	0	8500	42	269	22752	13780.1	14338.8	558.712	3.89651	13.8076	53.3369	0.09983			1.02877	1.23416	0.205389	0.597872
1288	ERBB2IP (Erbin)	Y1104	PN513	0	3952	42	223	8719.3	9217.62					0	9021	44	274	24597	14897.5
1289	ErbB3 (HER3)	Pan	NK231	0	4364	50	139	5996.46	6339.16	5677.53	661.628	11.6534	12.471	0	4714	32	159	7444.38	4508.79	3948.88	559.905	14.1788	11.9472	-30.4472	0.848428			0.715969	0.457127	-0.258842	-0.753469
1290	ErbB3 (HER3)	Pan	NK231	0	3366	48	143	4744.74	5015.91					0	3600	36	157	5595.48	3388.98
1291	ErbB3 (HER3)	Pan	NK231-2	0	1787	60	152	2625.04	2775.06	2899.99	124.924	4.30773	11.5018	0	4156	30	207	8540.82	5172.86	5205.89	33.0268	0.634413	12.3459	79.5142	0.0621542			0.294828	0.623651	0.328823	0.95718
1292	ErbB3 (HER3)	Pan	NK231-2	0	1871	60	158	2861.38	3024.91					0	4078	36	214	8649.88	5238.91
1293	ErbB3 (HER3)	Pan	NK231-3	0	4172	28	169	7003.36	7403.61	8370.6	966.997	11.5523	13.0311	0	8516	50	194	16424	9947.44	10259.6	312.183	3.04283	13.3247	22.5672	0.646739			0.959327	1.03245	0.0731204	0.212848
1294	ErbB3 (HER3)	Pan	NK231-3	0	4908	28	181	8832.8	9337.6					0	9090	46	193	17454.9	10571.8
1295	ErbB3 (HER3)	Pan	NK231-4	0	4878	26	162	7860.24	8309.46	8856.6	547.139	6.17776	13.1125	0	8140	32	209	16945.7	10263.4	9583.81	679.59	7.09103	13.2264	8.21095	1.61599			0.994706	0.991388	-0.00331751	-0.00965703
1296	ErbB3 (HER3)	Pan	NK231-4	0	5460	36	164	8895.36	9403.74					0	7858	38	188	14701.6	8904.22
1297	ErbB3 (HER3)	Y1289	PK616	0	5292	38	144	7565.76	7998.15	8369.59	371.441	4.43798	13.0309	0	6660	36	173	11459.5	6940.61	7379.65	439.039	5.94932	12.8493	-11.8278	0.878208			0.959251	0.833908	-0.125343	-0.364864
1298	ErbB3 (HER3)	Y1289	PK616	0	4804	52	174	8268.48	8741.03					0	7010	32	185	12909.3	7818.69
1299	ErbB3 (HER3)	Y1307	PK617	0	5547	48	168	9238.32	9766.3	9494.32	271.973	2.86459	13.2128	0	5809	40	204	11768.8	7127.9	7507.03	379.124	5.05025	12.874	-20.9314	0.378132			1.03829	0.84422	-0.194073	-0.564932
1300	ErbB3 (HER3)	Y1307	PK617	0	4961	60	178	8723.78	9222.35					0	6146	33	213	13020.7	7886.15
1301	ErbB3 (HER3)	Y1328	PK618	0	4479	44	176	7805.6	8251.7	8352.18	100.482	1.20307	13.0279	0	5194	36	206	10625.5	6435.46	6104.47	330.989	5.42207	12.5757	-26.9116	0.246181			0.957946	0.719599	-0.238347	-0.69381
1302	ErbB3 (HER3)	Y1328	PK618	0	4360	38	185	7995.7	8452.66					0	5157	32	186	9532.5	5773.48
1303	ErbB4 (HER4)	Pan	AP7631a	0	4007	50	154	6093.78	6442.04	7076.75	634.703	8.96885	12.7889	0	6510	42	182	11771.8	7129.72	8592.56	1462.84	17.0245	13.0689	21.4197	1.21353			0.854067	0.925601	0.0715336	0.208229
1304	ErbB4 (HER4)	Pan	AP7631a	0	4410	42	167	7294.56	7711.45					0	8554	40	195	16602.3	10055.4
1305	ErbB4 (HER4)	Pan	NK235-1	0	3646	38	149	5375.92	5683.16	5710.79	27.6339	0.483889	12.4795	0	6502	42	153	9883.8	5986.25	6499.83	513.572	7.90132	12.6662	13.8165	0.606896			0.71963	0.757412	0.0377817	0.10998
1306	ErbB4 (HER4)	Pan	NK235-1	0	3300	30	166	5428.2	5738.43					0	7064	46	165	11579.7	7013.4
1307	ErbB4 (HER4)	Pan	NK235-2	0	5849	40	180	10456.2	11053.8	11335.4	281.625	2.48447	13.4685	0	7380	40	224	16441.6	9958.07	11935.2	1977.13	16.5655	13.5429	5.29133	3.60022			1.1494	1.1236	-0.025797	-0.0750931
1308	ErbB4 (HER4)	Pan	NK235-2	0	5604	54	198	10989	11617					0	9617	46	240	22970.4	13912.3
1309	ErbB4 (HER4)	Pan	NK235-3	0	5746	54	193	10985.6	11613.4	11249.9	363.533	3.23144	13.4576	0	8476	40	224	18896.6	11445	11624.5	179.537	1.54446	13.5049	3.33049	1.43399			1.14465	1.10771	-0.0369402	-0.10753
1310	ErbB4 (HER4)	Pan	NK235-3	0	5769	48	180	10297.8	10886.3					0	8714	52	225	19489.5	11804.1
1311	ErbB4 (HER4)	Y733	PK619	0	2190	48	169	3619.98	3826.86	3929.57	102.702	2.61358	11.9402	0	3690	38	205	7486.6	4534.36	4683.32	148.963	3.18071	12.1933	19.1816	0.302075			0.485287	0.55991	0.0746232	0.217223
1312	ErbB4 (HER4)	Y733	PK619	0	2330	46	167	3814.28	4032.27					0	4106	56	197	7978.5	4832.28
1313	ErbB4 (HER4)	Y875	PK620	0	4112	40	168	6840.96	7231.93	7580.75	348.828	4.6015	12.8881	0	8868	66	213	18748.3	11355.1	11432.8	77.6945	0.679574	13.4809	50.8138	0.10393			0.897195	1.09769	0.200494	0.583622
1314	ErbB4 (HER4)	Y875	PK620	0	4586	40	165	7500.9	7929.58					0	8746	68	219	19004.8	11510.5
1315	ERF	T526	PN584	0	4351	48	178	7659.34	8097.08	7716.01	381.071	4.93871	12.9136	0	8590	46	249	21274.6	12885.2	13256.1	370.869	2.79772	13.6944	71.7998	0.10775			0.908281	1.18685	0.278569	0.810892
1316	ERF	T526	PN584	0	3966	46	177	6938.4	7334.94					0	9156	47	247	22499.2	13627
1317	ERK1 (MAPK3; ERT2)	Pan	AP7500a	0	5188	44	179	9207.76	9733.99	9532.36	201.63	2.11522	13.2186	0	8638	40	243	20893.1	12654.2	12339.6	314.654	2.54996	13.591	29.4491	0.158415			1.0408	1.14368	0.102878	0.29947
1318	ERK1 (MAPK3; ERT2)	Pan	AP7500a	0	4724	54	189	8826.3	9330.73					0	8835	50	226	19854.1	12024.9
1319	ERK1 (MAPK3; ERT2)	Pan	KAP-MA001	0	4416	38	173	7573.94	8006.8	8480.73	473.931	5.58833	13.05	0	7649	34	176	13402.4	8117.34	9590.68	1473.34	15.3622	13.2274	13.0879	1.60075			0.96752	0.99182	0.0242995	0.0707339
1320	ERK1 (MAPK3; ERT2)	Pan	KAP-MA001	0	5076	34	168	8470.56	8954.66					0	9406	38	195	18267.6	11064
1321	ERK1 (MAPK3; ERT2)	Pan	NK055-1	0	4480	55	137	6062.25	6408.71	5591.91	816.802	14.6069	12.4491	0	5244	40	148	7701.92	4664.77	7466	2801.23	37.5198	12.8661	33.5143	1.55536			0.706443	0.840918	0.134475	0.391447
1322	ERK1 (MAPK3; ERT2)	Pan	NK055-1	0	3100	48	148	4516.96	4775.11					0	9154	40	186	16952	10267.2
1323	ERK1 (MAPK3; ERT2)	Pan	NK055-2	0	3516	54	192	6647.04	7026.92	7543.83	516.904	6.85202	12.8811	0	4575	40	244	11065.4	6701.91	6813.15	111.245	1.6328	12.7341	-9.68576	0.876009			0.894134	0.78578	-0.108354	-0.315411
1324	ERK1 (MAPK3; ERT2)	Pan	NK055-2	0	3450	46	224	7624.96	8060.73					0	4898	33	235	11432.8	6924.4
1325	ERK1 (MAPK3; ERT2)	Pan	NK055-3	0	4154	26	165	6811.2	7200.47	7528.81	328.34	4.36112	12.8782	0	8418	40	204	17091.1	10351.5	9532.6	818.863	8.59013	13.2187	26.615	0.486614			0.892885	0.98816	0.095275	0.277338
1326	ERK1 (MAPK3; ERT2)	Pan	NK055-3	0	4768	34	157	7432.38	7857.15					0	6885	34	210	14387.1	8713.74
1327	ERK1 (MAPK3; ERT2)	Pan	NK055-4	0	5634	72	145	8064.9	8525.82	7762.45	763.369	9.83412	12.9223	0	6540	32	179	11649.3	7055.56	6904.54	151.022	2.18729	12.7533	-11.052	1.08771			0.912043	0.793809	-0.118234	-0.344169
1328	ERK1 (MAPK3; ERT2)	Pan	NK055-4	0	4622	56	145	6620.7	6999.08					0	6636	38	169	11150.6	6753.52
1329	ERK1 (MAPK3; ERT2)	Pan	NK055-5	0	3822	62	137	5151.2	5445.6	5655.33	209.739	3.70869	12.4654	0	6465	30	194	12483.9	7561.04	6452.77	1108.27	17.1752	12.6557	14.1005	1.48107			0.713513	0.753033	0.0395205	0.115041
1330	ERK1 (MAPK3; ERT2)	Pan	NK055-5	0	3854	54	146	5548	5865.07					0	5382	34	165	8824.2	5344.49
1331	ERK1 (MAPK3; ERT2)	Pan	NK055-6	0	74	20	139	75.06	79.3497	84.4981	5.14832	6.09283	6.40085	0	50	19	201	62.31	37.7389	46.1848	8.44597	18.2873	5.52935	-45.3421	0.537693			-1.92163	-2.22341	-0.301779	-0.878456
1332	ERK1 (MAPK3; ERT2)	Pan	NK055-6	0	79	26	160	84.8	89.6464					0	59	18	220	90.2	54.6308
1333	ERK1 (MAPK3)/ERK2 (MAPK1)	T202/T185	11245	0	4486	58	147	6509.16	6881.16	7180.36	299.195	4.16685	12.8098	0	5715	38	168	9537.36	5776.43	6850.12	1073.7	15.6741	12.7419	-4.59914	4.31405			0.863179	0.789041	-0.0741377	-0.215809
1334	ERK1 (MAPK3)/ERK2 (MAPK1)	T202/T185	11245	0	4466	44	160	7075.2	7479.55					0	6854	40	192	13082.9	7923.82
1335	ERK1 (MAPK3; ERT2)	T202+Y204	PK621	0	3770	32	177	6616.26	6994.38	7205.42	211.039	2.92889	12.8149	0	7934	48	211	16639.5	10077.9	9646.66	431.244	4.4704	13.2358	33.8806	0.218393			0.865363	0.995327	0.129964	0.378315
1336	ERK1 (MAPK3; ERT2)	T202+Y204	PK621	0	4366	62	163	7015.52	7416.46					0	7889	46	194	15215.4	9215.42
1337	ERK1 (MAPK3; ERT2)	Y204+T207	PK866	0	4055	42	182	7303.66	7721.07	7833.15	112.079	1.43083	12.9354	0	8014	60	233	18532.8	11224.6	12826.6	1601.98	12.4895	13.6469	63.748	0.218365			0.917727	1.167	0.249278	0.72563
1338	ERK1 (MAPK3; ERT2)	Y204+T207	PK866	0	4471	50	170	7515.7	7945.23					0	10960	82	219	23822.8	14428.6
1339	ERK1 (MAPK3)/ERK2 (MAPK1)	Y204/Y187	11246	0	2966	46	182	5314.4	5618.12	5368.82	249.297	4.64342	12.3904	0	4648	35	216	9964.08	6034.88	4507.93	1526.95	33.8725	12.1382	-16.0351	2.40197			0.680921	0.53691	-0.144012	-0.419207
1340	ERK1 (MAPK3)/ERK2 (MAPK1)	Y204/Y187	11246	0	3526	42	139	4842.76	5119.53					0	2672	40	187	4921.84	2980.98
1341	ERK1 (MAPK3; ERT2)	Y204	PK864	0	16414	48	247	40424	42734.3	41214.1	1520.19	3.68853	15.3309	0	17142	56	278	47499.1	28768.4	32304.1	3535.69	10.945	14.9794	-21.6187	0.676891			1.9586	1.72358	-0.23502	-0.684125
1342	ERK1 (MAPK3; ERT2)	Y204	PK864	0	15706	61	240	37548	39693.9					0	20463	58	290	59174.5	35839.8
1343	ERK1 (MAPK3; ERT2)	Y204	sc-7383	0	4674	46	197	9117.16	9638.21	9398.31	239.899	2.55258	13.1982	0	8551	58	240	20383.2	12345.4	11397	948.372	8.32125	13.4764	21.2662	0.511319			1.03192	1.0958	0.0638753	0.185936
1344	ERK1 (MAPK3; ERT2)	Y204	sc-7383	0	4256	30	205	8663.3	9158.41					0	7482	46	232	17251.5	10448.6
1345	ERK1 (MAPK3; ERT2)	T207	PK865	0	3802	44	180	6764.4	7150.99	7308.45	157.463	2.15453	12.8354	0	8972	58	239	21304.5	12903.3	13488.2	584.828	4.33587	13.7194	84.5555	0.0767589			0.874264	1.19731	0.323044	0.940356
1346	ERK1 (MAPK3; ERT2)	T207	PK865	0	3759	42	190	7062.3	7465.92					0	9628	66	243	23235.7	14073
1347	ERK1 (MAPK3; ERT2)	S265	PK878	0	3478	48	179	6139.7	6490.59	7187.15	696.557	9.6917	12.8112	0	7414	44	235	17319.5	10489.8	10572.7	82.885	0.783955	13.3681	47.1053	0.222388			0.863771	1.05056	0.186787	0.543724
1348	ERK1 (MAPK3; ERT2)	S265	PK878	0	3965	40	190	7457.5	7883.7					0	7284	44	243	17593.2	10655.6
1349	ERK1 (MAPK3; ERT2)	S283	PK879	0	4150	60	175	7157.5	7566.56	7633.79	67.2348	0.880752	12.8982	0	6890	36	241	16518.1	10004.4	10092.7	88.2633	0.874527	13.301	32.2107	0.0544936			0.901566	1.02256	0.120997	0.352213
1350	ERK1 (MAPK3; ERT2)	S283	PK879	0	3807	52	194	7284.7	7701.03					0	7044	40	240	16809.6	10181
1351	ERK2 (MAPK1; ERT1)	Pan	AP7501a	0	4782	38	170	8064.8	8525.71	8955.89	430.176	4.80327	13.1286	0	8690	38	182	15746.6	9537.16	9100.03	437.131	4.80363	13.1517	1.60948	5.96893			1.00169	0.960177	-0.0415174	-0.120854
1352	ERK2 (MAPK1; ERT1)	Pan	AP7501a	0	5194	32	172	8878.64	9386.06					0	7154	38	201	14303.2	8662.9
1353	ERK2 (MAPK1; ERT1)	Pan	KAP-MA007E	0	4493	58	206	9136.1	9658.24	9435.23	223.006	2.36355	13.2038	0	3136	46	254	7848.6	4753.61	5279.62	526.015	9.96312	12.3662	-44.0435	0.279875			1.03438	0.632126	-0.402253	-1.17093
1354	ERK2 (MAPK1; ERT1)	Pan	KAP-MA007E	0	4011	50	220	8714.2	9212.22					0	3742	41	259	9585.59	5805.64
1355	ERK2 (MAPK1; ERT1)	Pan	NK056-2	0	4668	32	163	7556.68	7988.55	8659.6	671.048	7.74918	13.0801	0	7304	32	199	14471.3	8764.72	9229.96	465.234	5.04048	13.1721	6.58643	1.94182			0.980604	0.968719	-0.0118854	-0.0345974
1356	ERK2 (MAPK1; ERT1)	Pan	NK056-2	0	5355	38	166	8826.22	9330.65					0	8086	42	199	16007.6	9695.19
1357	ERK2 (MAPK1; ERT1)	Pan	NK056-3	0	4374	50	162	7004.88	7405.21	7313.99	91.2215	1.24722	12.8364	0	6576	39	174	11374.4	6889.04	6656.74	232.302	3.48973	12.7006	-8.98622	0.527134			0.874739	0.771786	-0.102953	-0.299688
1358	ERK2 (MAPK1; ERT1)	Pan	NK056-3	0	4049	30	170	6832.3	7222.77					0	5536	40	193	10607.3	6424.44
1359	ERK2 (MAPK1; ERT1)	Pan	NK056-4	0	3598	40	159	5657.22	5980.53	6241.8	261.264	4.18572	12.6077	0	6460	48	188	12054.6	7301	6591.6	709.401	10.7622	12.6864	5.60421	2.66727			0.775366	0.76586	-0.00950551	-0.0276698
1360	ERK2 (MAPK1; ERT1)	Pan	NK056-4	0	4143	42	150	6151.5	6503.06					0	4908	52	200	9712	5882.2
1361	ERK2 (MAPK1; ERT1)	T185+Y187	PK622	0	4196	37	171	7111.89	7518.34	9236.64	1718.3	18.6031	13.1732	0	11480	38	205	23456.1	14206.5	14115.8	90.6496	0.642183	13.785	52.8245	0.364324			1.02104	1.22472	0.203672	0.592873
1362	ERK2 (MAPK1; ERT1)	T185+Y187	PK622	0	6030	40	173	10362.7	10954.9					0	10968	45	212	23156.8	14025.2
1363	ERK2 (MAPK1; ERT1)	Y263+S266	PK880	0	3806	36	137	5164.9	5460.08	4800.36	659.715	13.743	12.2289	0	6204	48	164	10095.8	6114.68	6283.22	168.544	2.68244	12.6173	30.8906	0.531731			0.610763	0.736989	0.126226	0.367435
1364	ERK2 (MAPK1; ERT1)	Y263+S266	PK880	0	2746	26	144	3916.8	4140.65					0	5960	42	180	10652.4	6451.77
1365	ERK3 (MAPK6)	Pan	AP7502a	0	4526	52	143	6397.82	6763.46	6828.14	64.6765	0.947205	12.7373	0	7018	38	191	13331.8	8074.58	8369.72	295.14	3.52628	13.031	22.5769	0.198144			0.831649	0.909768	0.0781189	0.227398
1366	ERK3 (MAPK6)	Pan	AP7502a	0	4370	52	151	6520.18	6892.81					0	7993	45	180	14306.4	8664.86
1367	ERK3 (MAPK6)	Pan	sc-10787	0	3926	34	163	6343.96	6706.52	6823.75	117.227	1.71793	12.7363	0	7190	48	198	14141.2	8564.78	8696.71	131.926	1.51696	13.0863	27.4476	0.117857			0.831246	0.93286	0.101614	0.295792
1368	ERK3 (MAPK6)	Pan	sc-10787	0	4222	40	157	6565.74	6940.98					0	7720	48	190	14576.8	8828.63
1369	ERK3 (MAPK6)	S189	PK623	0	4754	38	169	7970.04	8425.53	7161.13	1264.41	17.6565	12.806	0	8898	44	189	16734.1	10135.2	10447.9	312.722	2.99315	13.3509	45.8978	0.449906			0.861498	1.04341	0.181909	0.529523
1370	ERK3 (MAPK6)	S189	PK623	0	3730	36	151	5577.94	5896.72					0	9606	54	186	17766.7	10760.6
1371	ERK4 (MAPK4)	Pan	AP7503a	0	2092	38	140	2875.6	3039.94	2879.88	160.063	5.55798	11.4918	0	3486	54	195	6692.4	4053.34	3653.27	400.071	10.951	11.835	26.8549	0.614748			0.290466	0.410241	0.119775	0.348657
1372	ERK4 (MAPK4)	Pan	AP7503a	0	1634	36	161	2572.78	2719.82					0	2612	42	209	5371.3	3253.2
1373	ERK4 (MAPK4)	S186	PK624	0	3219	40	160	5086.4	5377.09	5944.39	567.299	9.54343	12.5373	0	9985	52	184	18276.7	11069.5	9599.92	1469.62	15.3086	13.2288	61.4954	0.404129			0.744762	0.9924	0.247639	0.720857
1374	ERK4 (MAPK4)	S186	PK624	0	3906	32	159	6159.66	6511.69					0	6932	48	195	13423.8	8130.3
1375	ERK5 (MAPK7; BMK)	Pan	AP7504a	0	2572	40	156	3949.92	4175.66	5452.76	1277.1	23.4212	12.4128	0	4543	44	206	9267.94	5613.25	7066.44	1453.19	20.5646	12.7868	29.5937	1.48632			0.690646	0.807775	0.117128	0.340952
1376	ERK5 (MAPK7; BMK)	Pan	AP7504a	0	3858	46	167	6366.04	6729.86					0	5797	32	244	14066.6	8519.62
1377	ERK5 (MAPK7; BMK)	Pan	NK206-4	0	8296	51	251	20695	21877.7	21759.5	118.163	0.543041	14.4094	0	8073	44	272	21838.9	13227	13300.8	73.7577	0.554537	13.6992	-38.8738	0.0282344			1.5582	1.18888	-0.369319	-1.07506
1378	ERK5 (MAPK7; BMK)	Pan	NK206-4	0	8078	50	255	20471.4	21641.4					0	8014	42	277	22082.4	13374.5
1379	ERK5 (MAPK7; BMK)	Pan	NK206-5	0	4684	42	153	7102.26	7508.16	8537.43	1029.27	12.056	13.0596	0	6469	52	194	12449	7539.89	8701.97	1162.08	13.3542	13.0871	1.92722	13.1849			0.971698	0.933225	-0.038473	-0.111992
1380	ERK5 (MAPK7; BMK)	Pan	NK206-5	0	5138	54	178	9049.52	9566.71					0	6956	55	236	16286.4	9864.05
1381	ERK5 (MAPK7; BMK)	Pan	sc-1284	0	2978	38	167	4909.8	5190.4	5375.52	185.118	3.44372	12.3922	0	5934	46	201	11834.9	7167.95	6737.39	430.56	6.3906	12.718	25.3348	0.388175			0.681702	0.779042	0.0973401	0.28335
1382	ERK5 (MAPK7; BMK)	Pan	sc-1284	0	3061	38	174	5260.02	5560.63					0	5193	38	202	10413.1	6306.83
1383	ERK5 (MAPK7; BMK)	Pan	sc-1285	0	3344	36	186	6152.88	6504.52	6707.35	202.825	3.02392	12.7115	0	7838	60	231	17967.2	10882.1	10729.8	152.227	1.41873	13.3893	59.9713	0.0740796			0.82046	1.05945	0.23899	0.695681
1384	ERK5 (MAPK7; BMK)	Pan	sc-1285	0	3374	39	196	6536.6	6910.17					0	7828	66	225	17464.5	10577.6
1385	ERK5 (MAPK7; BMK)	Pan	sc-398015	0	3260	32	153	4938.84	5221.1	5271.02	49.9187	0.94704	12.3639	0	4940	48	153	7484.76	4533.24	4779.1	245.857	5.14442	12.2225	-9.33248	0.652716			0.669396	0.572109	-0.0972872	-0.283196
1386	ERK5 (MAPK7; BMK)	Pan	sc-398015	0	3460	36	147	5033.28	5320.94					0	5252	34	159	8296.62	5024.96
1387	ERK5 (MAPK7; BMK)	Y221	PK626	0	3502	40	139	4812.18	5087.2	5886.85	799.65	13.5837	12.5233	0	6086	56	136	8200.8	4966.92	5460.95	494.027	9.04655	12.4149	-7.23476	3.12798			0.738664	0.652473	-0.0861908	-0.250895
1388	ERK5 (MAPK7; BMK)	Y221	PK626	0	4178	44	153	6325.02	6686.5					0	6094	62	163	9832.16	5954.98
1389	ERp57 (PDIA3)	Pan	NN040-2	0	1803	40	118	2080.34	2199.23	2428.07	228.841	9.42481	11.2456	0	3805	42	124	4666.12	2826.1	2869.85	43.7531	1.52458	11.4868	18.1945	0.601797			0.18349	0.264804	0.0813143	0.2367
1390	ERp57 (PDIA3)	Pan	NN040-2	0	1940	36	132	2513.28	2656.92					0	3628	38	134	4810.6	2913.6
1391	ERp57 (PDIA3)	Pan	SPA-725	0	2290	32	117	2641.86	2792.84	2546.74	246.105	9.66352	11.3144	0	2078	36	125	2552.5	1545.96	1919.96	374.003	19.4797	10.9069	-24.6111	1.18415			0.213402	0.022599	-0.190803	-0.555412
1392	ERp57 (PDIA3)	Pan	SPA-725	0	1935	26	114	2176.26	2300.64					0	2991	32	128	3787.52	2293.96
1393	ERP7 (ER protein PDIA4)	Pan	SPA-720	0	1858	28	119	2177.7	2302.16	2852.25	550.088	19.2862	11.4779	0	3066	38	125	3785	2292.44	2463.11	170.673	6.92917	11.2663	-13.6432	1.92149			0.284422	0.172711	-0.111711	-0.325183
1394	ERP7 (ER protein PDIA4)	Pan	SPA-720	0	2718	36	120	3218.4	3402.33					0	3408	37	129	4348.59	2633.78
1395	ESRRA (ERR1)	S19+S22	PN585	0	4245	48	162	6799.14	7187.72	7127.97	59.7502	0.83825	12.7993	0	7122	65	206	14537.4	8804.78	9631.56	826.779	8.58406	13.2336	35.1235	0.268262			0.858588	0.994383	0.135795	0.395288
1396	ESRRA (ERR1)	S19+S22	PN585	0	3948	38	171	6686.1	7068.22					0	8318	56	209	17267.6	10458.3
1397	ESYT1	Y822	PN514	0	3274	56	227	7304.86	7722.34	8521.49	799.153	9.37809	13.0569	0	7576	56	231	17371.2	10521.1	10881	359.879	3.30741	13.4095	27.6886	0.458149			0.970526	1.06788	0.0973521	0.283385
1398	ESYT1	Y822	PN514	0	3905	38	228	8816.76	9320.64					0	8448	50	221	18559.6	11240.9
1399	Ets-1	S282	PN586	0	3244	38	123	3943.38	4168.75	4614.75	446.001	9.66469	12.172	0	5001	38	150	7444.5	4508.86	5089.9	581.043	11.4156	12.3134	10.2964	2.04734			0.586043	0.610074	0.0240313	0.0699533
1400	Ets-1	S282	PN586	0	3928	36	123	4787.16	5060.75					0	6214	54	152	9363.2	5670.95
1401	ETV6 (Tel)	S22	PN587	0	7716	47	201	15414.7	16295.7	17229.1	933.406	5.41763	14.0726	0	15397	49	250	38370	23239.3	27122.5	3883.2	14.3173	14.7272	57.423	0.343676			1.41185	1.61823	0.206381	0.600761
1402	ETV6 (Tel)	S22	PN587	0	7777	38	222	17180.6	18162.5					0	17532	60	293	51193	31005.7
1403	EZH2	T487	PN697	0	10041	46	184	18390.8	19441.8	24354.1	4912.28	20.1702	14.5719	0	19740	64	211	41516.4	25144.9	25891.5	746.595	2.88355	14.6602	6.31266	3.65199			1.62881	1.59024	-0.0385702	-0.112275
1404	EZH2	T487	PN697	0	14930	46	186	27684.2	29266.4					0	19258	52	229	43981.7	26638.1
1405	EZR (Ezrin; VIL2)	Pan	sc-58758	0	2118	26	138	2886.96	3051.95	3160.73	108.781	3.44163	11.626	0	5076	48	167	8396.76	5085.61	5367.93	282.324	5.25945	12.3902	69.8319	0.1246			0.3488	0.642121	0.293321	0.853835
1406	EZR (Ezrin; VIL2)	Pan	sc-58758	0	2210	32	142	3092.76	3269.51					0	5601	48	168	9329.04	5650.26
1407	EZR (Ezrin; VIL2)	Y354	11063	0	2558	42	175	4403	4654.63	4434.48	220.152	4.96454	12.1146	0	7089	56	192	13503.4	8178.49	8397.69	219.202	2.61026	13.0358	89.3725	0.0847554			0.561064	0.911778	0.350714	1.0209
1408	EZR (Ezrin; VIL2)	Y354	11063	0	2312	34	175	3986.5	4214.33					0	6906	66	208	14227.2	8616.89
1409	EZR (Ezrin; VIL2)	T567	11202	0	536	36	145	725	766.434	795.03	28.5959	3.59684	9.63487	0	1212	28	89	1053.76	638.224	448.663	189.56	42.2501	8.80949	-43.5665	1.05234			-0.516398	-0.853404	-0.337005	-0.980997
1410	EZR (Ezrin; VIL2)	T567	11202	0	778	36	105	779.1	823.626					0	266	36	186	427.8	259.103
1411	FADD	Pan	sc-271748	0	912	50	119	1025.78	1084.4	1042.87	41.5355	3.98281	10.0263	0	1594	36	151	2352.58	1424.87	1368.51	56.357	4.11811	10.4184	31.2259	0.259429			-0.346296	-0.181417	0.164879	0.479951
1412	FADD	Pan	sc-271748	0	788	48	128	947.2	1001.33					0	1262	38	177	2166.48	1312.16
1413	FADD	Pan	sc-6035	0	210	34	163	286.88	303.275	284.046	19.2296	6.76988	8.14998	0	396	38	150	537	325.241	285.007	40.2342	14.1169	8.15485	0.338356	61.7302			-1.16161	-1.12682	0.0347817	0.101247
1414	FADD	Pan	sc-6035	0	378	44	75	250.5	264.816					0	202	35	242	404.14	244.773
1415	FAK (PTK2)	Pan	sc-558	0	3139	40	148	4586.52	4848.64	4032.8	815.846	20.2303	11.9776	0	3574	44	141	4977.3	3014.57	3287.04	272.476	8.28939	11.6826	-18.4922	1.54225			0.501542	0.34659	-0.154952	-0.451055
1416	FAK (PTK2)	Pan	sc-558	0	2324	36	133	3043.04	3216.95					0	4042	44	147	5877.06	3559.52
1417	FAK (PTK2)	Pan	sc-932	0	914	34	169	1487.2	1572.19	1597.47	25.2765	1.58228	10.6416	0	1556	34	183	2785.26	1686.93	1639.63	47.2962	2.88456	10.6792	2.6393	1.69243			-0.0789675	-0.0725046	0.00646294	0.0188131
1418	FAK (PTK2)	Pan	sc-932	0	1127	46	142	1535.02	1622.75					0	1338	30	201	2629.08	1592.34
1419	FAK (PTK2)	Y397	05-0073 (Clone 8F7)	0	4300	48	169	7185.88	7596.56	7956.81	360.256	4.52764	12.958	0	4852	48	195	9367.8	5673.73	6823.26	1149.52	16.8472	12.7362	-14.2464	1.50037			0.927546	0.786673	-0.140873	-0.41007
1420	FAK (PTK2)	Y397	05-0073 (Clone 8F7)	0	4749	66	168	7867.44	8317.07					0	6942	50	191	13163.7	7972.78
1421	FAK (PTK2)	Y397	07-012	0	7340	54	209	15227.7	16098	17435.9	1337.83	7.6729	14.0898	0	14336	52	235	33567.4	20330.5	20060.1	270.429	1.34809	14.292	15.0509	0.599364			1.41933	1.43648	0.0171499	0.049922
1422	FAK (PTK2)	Y397	07-012	0	9088	164	199	17758.8	18773.7					0	13970	66	235	32674.4	19789.7
1423	FAK (PTK2)	Y397	PK627	0	4442	58	184	8066.56	8527.57	9669.02	1141.45	11.8052	13.2392	0	7226	40	181	13006.7	7877.66	8478.15	600.497	7.08287	13.0495	-12.3163	1.53358			1.04972	0.917524	-0.132199	-0.38482
1424	FAK (PTK2)	Y397	PK627	0	5676	88	183	10226	10810.5					0	7350	38	205	14989.6	9078.65
1425	FAK (PTK2)	Y576+Y577	11545	0	600	36	206	1161.84	1228.24	1122.06	106.18	9.46297	10.1319	0	2553	44	158	3964.22	2400.98	2377.24	23.742	0.998721	11.2151	111.864	0.0935216			-0.300414	0.151329	0.451744	1.31499
1426	FAK (PTK2)	Y576+Y577	11545	0	530	68	208	960.96	1015.88					0	2053	50	194	3885.82	2353.5
1427	FAK (PTK2)	Y576+Y577	PK628	0	5400	50	221	11823.5	12499.2	14325.7	1826.48	12.7496	13.8063	0	10249	42	278	28375.5	17186	15505.2	1680.73	10.8398	13.9205	8.23373	2.86497			1.29616	1.28128	-0.0148801	-0.0433149
1428	FAK (PTK2)	Y576+Y577	PK628	0	7146	105	217	15279	16152.2					0	8857	78	260	22825.4	13824.5
1429	FAK (PTK2)	Y577	PK629	0	4044	36	195	7815.6	8262.27	7854.8	407.468	5.18751	12.9394	0	5550	40	219	12066.9	7308.48	7230.91	77.5673	1.07272	12.82	-7.94278	0.788165			0.919457	0.821639	-0.0978179	-0.284741
1430	FAK (PTK2)	Y577	PK629	0	3628	52	197	7044.72	7447.33					0	5283	57	226	11810.8	7153.34
1431	FAK (PTK2)	S722	sc-16662-R	0	2132	36	126	2640.96	2791.89	2740.58	51.3141	1.87238	11.4203	0	3622	52	163	5819.1	3524.41	3347.31	177.102	5.29087	11.7088	22.1389	0.32356			0.259386	0.357538	0.098152	0.285713
1432	FAK (PTK2)	S722	sc-16662-R	0	2024	52	129	2543.88	2689.26					0	3330	38	159	5234.28	3170.21
1433	FAK (PTK2)	S722	XBP-4107	0	2042	34	97	1947.76	2059.08	2059.82	0.740006	0.0359258	11.0083	0	2504	32	127	3139.44	1901.44	1939.34	37.8963	1.95409	10.9213	-5.84889	0.340237			0.0803807	0.0286512	-0.0517295	-0.150581
1434	FAK (PTK2)	S722	XBP-4107	0	1790	34	111	1949.16	2060.56					0	2732	34	121	3264.58	1977.24
1435	FAS (Apo1; CD95)	Pan	sc-7886	0	1019	28	196	1942.36	2053.37	2266.54	213.169	9.40506	11.1463	0	3296	44	222	7219.44	4372.55	4513.09	140.544	3.11414	12.1399	99.1185	0.126305			0.140333	0.5376	0.397267	1.15642
1436	FAS (Apo1; CD95)	Pan	sc-7886	0	1124	33	215	2345.65	2479.71					0	3292	50	237	7683.54	4653.64
1437	FasL	Pan	F37720	0	1256	32	99	1211.76	1281.01	1691	409.984	24.2451	10.7237	0	2164	44	115	2438	1476.61	1073.45	403.16	37.5575	10.068	-36.5199	1.6923			-0.0433005	-0.32775	-0.28445	-0.828012
1438	FasL	Pan	F37720	0	2124	32	95	1987.4	2100.98					0	754	40	155	1106.7	670.287
1439	FASN (FAS)	Y45	PN749	0	3988	50	148	5828.24	6161.33	5693.25	468.075	8.22157	12.475	0	5398	40	171	9162.18	5549.2	6293.74	744.548	11.83	12.6197	10.5474	1.90109			0.717702	0.737997	0.0202955	0.0590787
1440	FASN (FAS)	Y45	PN749	0	3122	52	161	4942.7	5225.18					0	7295	32	160	11620.8	7038.29
1441	FASN (FAS)	S207	PN698	0	5954	40	235	13897.9	14692.2	14075.3	616.916	4.38298	13.7809	0	5238	36	241	12536.8	7593.09	6365.22	1227.87	19.2902	12.636	-54.7772	0.432173			1.28511	0.744802	-0.540306	-1.57279
1442	FASN (FAS)	S207	PN698	0	5288	49	243	12730.8	13458.3					0	3201	36	268	8482.2	5137.36
1443	FBPase (FBP1)	S88	PN750	0	3115	24	160	4945.6	5228.25	5103.36	124.881	2.44704	12.3172	0	7876	38	170	13324.6	8070.22	7665.72	404.504	5.2768	12.9042	50.2091	0.153833			0.649133	0.856825	0.207692	0.604574
1444	FBPase (FBP1)	S88	PN750	0	2927	20	162	4709.34	4978.48					0	7132	38	169	11988.9	7261.21
1445	FBPase (FBP1)	Y265	PN699	0	1615	24	122	1941.02	2051.95	1755.25	296.7	16.9036	10.7775	0	4986	30	163	8078.28	4892.72	4076.95	815.768	20.0093	11.9933	132.272	0.279068			-0.0199223	0.476359	0.496281	1.44464
1446	FBPase (FBP1)	Y265	PN699	0	1115	20	126	1379.7	1458.55					0	3724	36	146	5384.48	3261.18
1447	FBPase 2 (FBP2)	Y216	PN700	0	2032	20	149	2997.88	3169.21	3434.08	264.869	7.71296	11.7457	0	6244	34	162	10060.2	6093.09	6315.15	222.054	3.51622	12.6246	83.8963	0.133846			0.400796	0.740043	0.339247	0.987522
1448	FBPase 2 (FBP2)	Y216	PN700	0	2580	26	137	3498.98	3698.95					0	6128	30	177	10793.5	6537.2
1449	FBPase 2 (FBP2)	Y259	PN751	0	3106	38	163	5000.84	5286.64	5882.01	595.366	10.1218	12.5221	0	8174	40	165	13421.1	8128.67	8079.3	49.3676	0.611038	12.98	37.3561	0.287312			0.738148	0.888488	0.15034	0.437627
1450	FBPase 2 (FBP2)	Y259	PN751	0	4170	30	148	6127.2	6477.37					0	7579	46	176	13258.1	8029.93
1451	Fer (TYK3)	Pan	AP7704b	0	153	30	132	162.36	171.639	124.3	47.3392	38.0847	6.95768	0	272	22	141	352.5	213.496	167.321	46.1758	27.5972	7.38647	34.6105	1.89775			-1.67968	-1.44775	0.231927	0.675122
1452	Fer (TYK3)	Pan	AP7704b	0	74	22	140	72.8	76.9606					0	170	24	137	200.02	121.145
1453	Fer (TYK3)	Y402	PK630	0	1520	34	123	1827.78	1932.24	2185.12	252.881	11.5729	11.0935	0	8807	36	184	16138.6	9774.58	8181.43	1593.15	19.4728	12.9981	274.416	0.113134			0.1174	0.896057	0.778657	2.26661
1454	Fer (TYK3)	Y402	PK630	0	1810	36	130	2306.2	2438					0	5850	33	187	10877.8	6588.28
1455	Fes	Pan	AP7705a	0	7784	42	175	13548.5	14322.8	14374.5	51.663	0.359408	13.8112	0	11434	42	209	23809.3	14420.4	15097.5	677.077	4.4847	13.882	5.02983	0.963076			1.2983	1.26523	-0.0330691	-0.0962616
1456	Fes	Pan	AP7705a	0	7920	32	173	13646.2	14426.1					0	12150	36	215	26045.1	15774.6
1457	Fes	Pan	sc-7670	0	348	24	139	450.36	476.098	592.533	116.435	19.6503	9.21075	0	1885	36	146	2699.54	1635.01	1566.4	68.6156	4.38047	10.6132	164.356	0.146212			-0.700683	-0.100039	0.600644	1.74843
1458	Fes	Pan	sc-7670	0	686	22	101	670.64	708.968					0	1562	26	161	2472.96	1497.78
1459	Fes	Pan	sc-7671	0	219	16	108	219.24	231.77	199.643	32.1268	16.0921	7.64128	0	532	26	155	784.3	475.022	474.464	0.55721	0.11744	8.89016	137.657	0.117754			-1.38264	-0.819712	0.562933	1.63866
1460	Fes	Pan	sc-7671	0	132	18	139	158.46	167.516					0	509	26	162	782.46	473.907
1461	Fes	Y713	PK632	0	1204	26	137	1613.86	1706.09	1675.76	30.3297	1.8099	10.7106	0	2804	38	169	4674.54	2831.2	2921.52	90.3226	3.09163	11.5125	74.3396	0.0659343			-0.0489734	0.275557	0.32453	0.944682
1462	Fes	Y713	PK632	0	1243	27	128	1556.48	1645.43					0	2996	36	168	4972.8	3011.84
1463	Fes	Y713+S716	PK633	0	1813	24	144	2576.16	2723.39	3017.06	293.666	9.73353	11.5589	0	4552	32	187	8452.4	5119.31	5338.65	219.341	4.10855	12.3823	76.949	0.179886			0.319636	0.638825	0.319189	0.929134
1464	Fes	Y713+S716	PK633	0	2100	26	151	3131.74	3310.72					0	5110	40	181	9176.7	5557.99
1465	FGF13 (FHF2)	Pan	NN246-1	0	1854	22	156	2857.92	3021.25	2797.59	223.661	7.99479	11.45	0	2171	30	194	4153.54	2515.65	2645.2	129.557	4.89782	11.3692	-5.44709	2.36688			0.272293	0.215688	-0.0566051	-0.164773
1466	FGF13 (FHF2)	Pan	NN246-1	0	1563	22	158	2434.78	2573.93					0	2460	36	189	4581.36	2774.76
1467	FGFR1 (FLT2)	Pan	AP7636a	0	222	20	143	288.86	305.369	418.579	113.21	27.0463	8.70936	0	726	24	158	1109.16	671.777	636.782	34.9952	5.49563	9.31466	52.1296	0.624252			-0.918548	-0.642412	0.276136	0.80381
1468	FGFR1 (FLT2)	Pan	AP7636a	0	411	18	128	503.04	531.789					0	718	28	144	993.6	601.787
1469	FGFR1 (FLT2)	Pan	AP7643a	0	970	22	120	1137.6	1202.61	1357.32	154.703	11.3977	10.4065	0	2266	26	172	3852.8	2333.5	1871.31	462.194	24.699	10.8698	37.8679	0.953229			-0.181092	0.00713283	0.188225	0.547909
1470	FGFR1 (FLT2)	Pan	AP7643a	0	1064	20	137	1430.28	1512.02					0	1598	26	148	2326.56	1409.11
1471	FGFR1 (FLT2)	Pan	NK062-2	0	1508	22	133	1976.38	2089.33	2507.09	417.754	16.6629	11.2918	0	2726	34	144	3876.48	2347.84	2429.82	81.9826	3.37401	11.2466	-3.08175	6.50181			0.203564	0.164513	-0.0390516	-0.113676
1472	FGFR1 (FLT2)	Pan	NK062-2	0	2124	28	132	2766.72	2924.84					0	3278	38	128	4147.2	2511.81
1473	FGFR1 (FLT2)	Pan	NK062-3	0	2996	24	146	4339.12	4587.1	4778.33	191.228	4.00198	12.2223	0	5109	30	160	8126.4	4921.86	4919.96	1.90178	0.0386544	12.2644	2.96395	1.36326			0.60788	0.589612	-0.0182675	-0.0531754
1474	FGFR1 (FLT2)	Pan	NK062-3	0	3268	26	145	4700.9	4969.56					0	4763	42	172	8120.12	4918.06
1475	FGFR1 (FLT2)	Y653+Y654	PK634	0	2046	22	122	2469.28	2610.4	2516.66	93.7376	3.72468	11.2973	0	3648	30	147	5318.46	3221.2	3355.88	134.681	4.0133	11.7125	33.3463	0.232049			0.205955	0.359078	0.153123	0.445731
1476	FGFR1 (FLT2)	Y653+Y654	PK634	0	1841	22	126	2291.94	2422.93					0	3630	28	160	5763.2	3490.56
1477	FGFR2 (BEK)	Pan	AP7637b	0	2331	26	136	3134.8	3313.96	3494.42	180.466	5.16441	11.7708	0	6085	28	164	9933.48	6016.34	5967.23	49.1132	0.823049	12.5428	70.7644	0.0846111			0.411716	0.705897	0.294181	0.856339
1478	FGFR2 (BEK)	Pan	AP7637b	0	2547	28	138	3476.22	3674.89					0	5964	42	165	9771.3	5918.12
1479	FGFR2 (BEK)	Pan	NK063-2	0	8190	53	190	15460.3	16343.9	15531.6	812.262	5.22973	13.9229	0	19050	56	234	44446	26919.3	26974.5	55.2425	0.204795	14.7193	73.675	0.0737635			1.34683	1.61493	0.268105	0.780433
1480	FGFR2 (BEK)	Pan	NK063-2	0	6820	28	205	13923.6	14719.3					0	18568	50	241	44628.4	27029.8
1481	FGFR2 (BEK)	Pan	NK063-3	0	2522	28	129	3217.26	3401.13	3542.44	141.309	3.98904	11.7905	0	4957	30	158	7784.66	4714.88	5313.54	598.656	11.2666	12.3755	49.9966	0.305134			0.420271	0.635984	0.215713	0.627925
1482	FGFR2 (BEK)	Pan	NK063-3	0	2515	26	140	3484.6	3683.75					0	5522	38	178	9761.52	5912.19
1483	FGFR2 (BEK)	Pan	NK063-4	0	2450	28	151	3657.22	3866.23	3893.66	27.4225	0.704287	11.9269	0	7774	44	171	13218.3	8005.84	8169.77	163.929	2.00653	12.9961	109.823	0.0246836			0.479531	0.895198	0.415666	1.20997
1484	FGFR2 (BEK)	Pan	NK063-4	0	2584	26	145	3709.1	3921.08					0	7646	44	181	13759.6	8333.7
1485	FGFR2 (BEK)	Y656+Y657	PK635	0	3189	28	154	4867.94	5146.15	5292.26	146.109	2.7608	12.3697	0	5006	36	192	9542.4	5779.48	6178.47	398.993	6.45779	12.593	16.7456	0.55051			0.671917	0.726859	0.0549425	0.159933
1486	FGFR2 (BEK)	Y656+Y657	PK635	0	3070	26	169	5144.36	5438.36					0	6005	38	182	10859.9	6577.47
1487	FGFR3	Pan	AP7638a	0	2916	28	135	3898.8	4121.62	4305.04	183.416	4.26049	12.0718	0	7648	38	158	12023.8	7282.37	7571.63	289.253	3.82022	12.8864	75.8784	0.106496			0.542493	0.849383	0.30689	0.893335
1488	FGFR3	Pan	AP7638a	0	3014	24	142	4245.8	4488.45					0	7956	42	164	12979	7860.88
1489	FGFR3	Pan	NK236-1	0	3064	24	140	4256	4499.23	5148.32	649.091	12.6078	12.3299	0	7258	34	181	13075.4	7919.31	7738.45	180.863	2.3372	12.9178	50.3101	0.297058			0.654632	0.862515	0.207883	0.605133
1490	FGFR3	Pan	NK236-1	0	3678	22	150	5484	5797.42					0	5980	38	210	12478.2	7557.59
1491	FGFR3	Pan	NK236-2	0	3240	30	134	4301.4	4547.23	5057.36	510.128	10.0869	12.3042	0	6896	40	153	10489.7	6353.21	6270.26	82.9547	1.32299	12.6143	23.9829	0.475748			0.643456	0.735745	0.0922886	0.268645
1492	FGFR3	Pan	NK236-2	0	3541	30	150	5266.5	5567.48					0	6456	31	159	10215.8	6187.3
1493	FGFR3	Pan	NK236-3	0	2311	26	130	2970.5	3140.27	3356.93	216.663	6.4542	11.7129	0	5094	46	165	8329.2	5044.69	6149.46	1104.77	17.9653	12.5862	83.1869	0.293549			0.386552	0.724023	0.33747	0.98235
1494	FGFR3	Pan	NK236-3	0	2534	30	135	3380.4	3573.59					0	7976	44	151	11977.3	7254.22
1495	FGFR3	Y647+Y648	PK636	0	1142	20	112	1256.64	1328.46	1948.51	620.051	31.8218	10.9282	0	1968	30	155	3003.9	1819.35	2338.28	518.932	22.1929	11.1912	20.0038	2.70022			0.0455563	0.141373	0.0958169	0.278916
1496	FGFR3	Y647+Y648	PK636	0	2344	30	105	2429.7	2568.56					0	3822	48	125	4717.5	2857.22
1497	FGFR3	Y647+Y648	PK637	0	3265	24	144	4667.04	4933.77	5074.24	140.474	2.76838	12.309	0	7160	50	178	12655.8	7665.15	7131.21	533.941	7.48737	12.7999	40.5376	0.252994			0.645545	0.813273	0.167728	0.488243
1498	FGFR3	Y647+Y648	PK637	0	3107	24	160	4932.8	5214.71					0	6248	59	176	10892.6	6597.27
1499	FGFR4	Pan	AP7639a	0	3496	32	146	5057.44	5346.48	5413.18	66.7062	1.23229	12.4023	0	5180	31	186	9577.14	5800.52	5391.14	409.386	7.59369	12.3964	-0.407294	21.6698			0.686079	0.64472	-0.0413593	-0.120394
1500	FGFR4	Pan	AP7639a	0	3416	28	153	5183.64	5479.89					0	4400	48	189	8225.28	4981.75
1501	FGFR4	Pan	NK239-1	0	1558	24	111	1702.74	1800.05	1822.2	22.1473	1.21542	10.8315	0	3042	36	126	3787.56	2293.99	2122.39	171.597	8.08506	11.0515	16.474	0.564556			0.00354346	0.0829996	0.0794562	0.231291
1502	FGFR4	Pan	NK239-1	0	1522	18	116	1744.64	1844.35					0	2366	32	138	3220.92	1950.79
1503	FGFR4	Pan	NK239-3	0	2095	20	146	3029.5	3202.64	3458.52	255.883	7.39863	11.7559	0	4882	26	174	8449.44	5117.51	5280.97	163.456	3.0952	12.3666	52.6945	0.199145			0.405242	0.63228	0.227037	0.660889
1504	FGFR4	Pan	NK239-3	0	2462	22	144	3513.6	3714.41					0	5024	30	180	8989.2	5444.43
1505	Fgr	Pan	NK268-1	0	1912	22	159	3005.1	3176.84	3534.01	357.169	10.1066	11.7871	0	5272	30	177	9278.34	5619.55	5317.24	302.305	5.68536	12.3765	50.4591	0.312966			0.418778	0.636404	0.217626	0.633493
1506	Fgr	Pan	NK268-1	0	2606	32	143	3680.82	3891.18					0	4846	32	172	8280.08	5014.94
1507	Fgr	Y208+Y209	PK638	0	2454	26	131	3180.68	3362.46	3437.14	74.6771	2.17266	11.747	0	5384	36	158	8449.84	5117.76	5068.67	49.0829	0.968359	12.3074	47.468	0.0661712			0.401354	0.607556	0.206202	0.600238
1508	Fgr	Y208+Y209	PK638	0	2390	34	141	3321.96	3511.81					0	4938	34	169	8287.76	5019.59
1509	Fgr	Y412	PK639	0	2381	36	122	2860.9	3024.4	2973.44	50.9652	1.71402	11.5379	0	3940	33	161	6290.27	3809.79	3839.53	29.7471	0.77476	11.9067	29.1277	0.0854436			0.310507	0.440206	0.129698	0.377542
1510	Fgr	Y412	PK639	0	2648	40	106	2764.48	2922.47					0	4289	30	150	6388.5	3869.28
1511	FIG4 phosphatase (SAC3)	Pan	NN247-1	0	1569	18	120	1861.2	1967.57	2296.09	328.52	14.3078	11.165	0	3870	25	141	5421.45	3283.57	3758.64	475.067	12.6393	11.876	63.6975	0.423049			0.148453	0.427375	0.278922	0.811921
1512	FIG4 phosphatase (SAC3)	Pan	NN247-1	0	2144	40	118	2482.72	2624.61					0	5021	28	140	6990.2	4233.71
1513	FIH (HIF1; HIF1AN)	Pan	NN248-1	0	800	22	79	614.62	649.746	1513.85	864.104	57.0799	10.564	0	1994	26	131	2578.08	1561.45	1424.13	137.316	9.64208	10.4759	-5.9265	11.2583			-0.112672	-0.157412	-0.0447405	-0.130236
1514	FIH (HIF1; HIF1AN)	Pan	NN248-1	0	1980	24	115	2249.4	2377.96					0	1925	28	112	2124.64	1286.82
1515	FIP200 (RB1CC1)	Pan	NN376-1	0	4048	28	145	5829	6162.13	5931	231.135	3.89708	12.5341	0	8304	34	193	15961.1	9667.05	9137.94	529.107	5.79022	13.1577	54.071	0.179159			0.743348	0.962682	0.219334	0.638466
1516	FIP200 (RB1CC1)	Pan	NN376-1	0	3546	22	153	5391.72	5699.86					0	7511	30	190	14213.9	8608.84
1517	FKBP51	Pan	NN249-1	0	3518	23	159	5557.05	5874.64	5879.55	4.91047	0.0835177	12.5215	0	6820	30	198	13444.2	8142.66	8584.45	441.795	5.14645	13.0675	46.0053	0.113682			0.737886	0.925032	0.187146	0.544767
1518	FKBP51	Pan	NN249-1	0	3547	24	158	5566.34	5884.46					0	7716	34	194	14903.1	9026.25
1519	FKBP52 (FKBP4; FKBP51; HBI)	Pan	NN127-2	0	2128	24	153	3219.12	3403.1	4161.26	758.167	18.2196	12.0228	0	7808	44	178	13819.9	8370.22	7818.63	551.59	7.05481	12.9327	87.8907	0.287567			0.5212	0.868726	0.347526	1.01162
1520	FKBP52 (FKBP4; FKBP51; HBI)	Pan	NN127-2	0	3015	32	156	4653.48	4919.43					0	7280	52	166	11998.5	7267.04
1521	FLT3 (STK1; CD135)	Pan	AP7644a	0	3356	28	157	5224.96	5523.57	5793.14	269.573	4.65332	12.5001	0	7066	58	184	12894.7	7809.86	7714.83	95.0286	1.23176	12.9134	33.1717	0.177413			0.728605	0.860673	0.132068	0.384439
1522	FLT3 (STK1; CD135)	Pan	AP7644a	0	3805	81	154	5734.96	6062.72					0	6406	52	198	12580.9	7619.8
1523	FLT3 (STK1; CD135)	Pan	AP7644b	0	3830	34	173	6567.08	6942.39	8230.66	1288.27	15.652	13.0068	0	8547	54	202	17155.9	10390.7	11127.4	736.723	6.6208	13.4418	35.1945	0.63285			0.948758	1.08137	0.132615	0.386031
1524	FLT3 (STK1; CD135)	Pan	AP7644b	0	6194	110	148	9004.32	9518.92					0	10699	53	184	19588.6	11864.1
1525	FLT3 (STK1; CD135)	Pan	NK240-1	0	3438	36	147	5000.94	5286.75	5858.72	571.971	9.76274	12.5164	0	7412	44	175	12894	7809.42	7732.07	77.3553	1.00045	12.9166	31.9754	0.336609			0.735661	0.862018	0.126356	0.367814
1526	FLT3 (STK1; CD135)	Pan	NK240-1	0	4030	28	152	6083.04	6430.69					0	7404	56	172	12638.6	7654.71
1527	FLT3 (STK1; CD135)	Pan	NK240-2	0	2662	24	150	3957	4183.15	4490.97	307.821	6.85423	12.1328	0	5978	48	178	10555.4	6393.02	6966.48	573.466	8.23179	12.7662	55.1221	0.273683			0.568999	0.799191	0.230192	0.670072
1528	FLT3 (STK1; CD135)	Pan	NK240-2	0	3110	22	147	4539.36	4798.79					0	7246	50	173	12449.1	7539.95
1529	FLT3 (STK1; CD135)	Y842	PK640	0	3460	32	140	4799.2	5073.48	4877.43	196.049	4.01951	12.2519	0	5608	42	173	9629.18	5832.04	5138.47	693.569	13.4976	12.3271	5.35203	3.27298			0.620747	0.615797	-0.0049506	-0.0144108
1530	FLT3 (STK1; CD135)	Y842	PK640	0	3086	32	145	4428.3	4681.38					0	4369	52	170	7338.9	4444.9
1531	Fms (CSF1R)	Y699	PK587	0	3000	36	119	3527.16	3728.74	3466.48	262.258	7.56554	11.7593	0	3421	24	188	6386.36	3867.98	4572.76	704.774	15.4125	12.1588	31.9135	0.720009			0.406684	0.545514	0.13883	0.404125
1532	Fms (CSF1R)	Y699	PK587	0	2207	42	140	3031	3204.22					0	5182	26	169	8713.64	5277.53
1533	Fms (CSF1R)	S807+Y809	PK586	0	2740	44	140	3774.4	3990.11	4081.24	91.1264	2.23281	11.9948	0	4874	34	172	8324.8	5042.03	5115.67	73.6486	1.43967	12.3207	25.3462	0.144893			0.509027	0.613117	0.104091	0.303
1534	Fms (CSF1R)	S807+Y809	PK586	0	3099	63	130	3946.8	4172.36					0	4922	26	175	8568	5189.32
1535	Fms (CSF1R)	Y809	PK588	0	3380	42	131	4372.78	4622.69	4943.76	321.067	6.4944	12.2714	0	6218	36	163	10076.7	6103.06	6312.71	209.644	3.32099	12.624	27.6905	0.354468			0.629214	0.73981	0.110596	0.321936
1536	Fms (CSF1R)	Y809	PK588	0	3433	68	148	4980.2	5264.82					0	5941	24	182	10768.9	6522.35
1537	Fos	Pan	DB025	0	1948	38	137	2616.7	2766.25	2985.98	219.729	7.35869	11.544	0	4087	32	156	6325.8	3831.3	3489.27	342.03	9.80233	11.7687	16.8554	1.01813			0.313145	0.382566	0.0694211	0.20208
1538	Fos	Pan	DB025	0	2330	50	133	3032.4	3205.7					0	3353	22	156	5196.36	3147.24
1539	Fos	Pan	sc-166940	0	166	30	140	190.4	201.282	178.151	23.1305	12.9836	7.47696	0	321	24	134	397.98	241.042	255.451	14.4087	5.64051	7.9969	43.3899	0.429228			-1.45404	-1.1928	0.261249	0.760477
1540	Fos	Pan	sc-166940	0	136	32	141	146.64	155.021					0	344	28	141	445.56	269.859
1541	Fos	T232	44-280G	0	3270	30	142	4600.8	4863.74	5777.5	913.759	15.8158	12.4962	0	8098	36	183	14753.5	8935.63	8275.06	660.567	7.98262	13.0146	43.2291	0.550518			0.72691	0.902914	0.176004	0.512335
1542	Fos	T232	44-280G	0	4280	32	149	6329.52	6691.26					0	6586	38	192	12572.2	7614.49
1543	Fos	T232	PN588	0	2668	24	150	3966	4192.66	4793.25	600.589	12.5299	12.2268	0	6636	26	183	12096.3	7326.28	8743.88	1417.6	16.2124	13.0941	82.4208	0.348727			0.609833	0.93612	0.326287	0.949796
1544	Fos	T232	PN588	0	3594	26	143	5102.24	5393.84					0	9218	50	183	16777.4	10161.5
1545	Fos	S362+S363	PN589	0	2820	30	152	4240.8	4483.17	3949.35	533.819	13.5166	11.9474	0	7730	38	163	12538	7593.78	7073.15	520.628	7.36062	12.7881	79.0968	0.263946			0.488434	0.808347	0.319913	0.931244
1546	Fos	S362+S363	PN589	0	2056	24	159	3230.88	3415.53					0	6072	28	179	10818.8	6552.52
1547	FOXK1	S441+S445	PN590	0	4187	82	160	6568	6943.37	6652.97	290.399	4.36496	12.6998	0	7315	45	174	12649.8	7661.52	8217.88	556.362	6.77014	13.0046	23.522	0.47339			0.815357	0.898736	0.0833788	0.242709
1548	FOXK1	S441+S445	PN590	0	4351	52	140	6018.6	6362.57					0	8828	48	165	14487	8774.24
1549	FOXK2	S424+S428	PN591	0	3476	61	154	5259.1	5559.66	6142.29	582.628	9.48551	12.5846	0	8412	42	167	13977.9	8465.9	8330.89	135.014	1.62065	13.0243	35.6316	0.311694			0.765291	0.906965	0.141674	0.412402
1550	FOXK2	S424+S428	PN591	0	4896	40	131	6361.36	6724.92					0	7868	46	173	13532.1	8195.87
1551	FOXM1	T611	PN592	0	3706	31	141	5181.75	5477.89	5148.36	329.53	6.40067	12.3299	0	6941	40	172	11869.7	7189.05	7231.59	42.5418	0.588277	12.8201	40.464	0.17272			0.654636	0.821696	0.16706	0.486299
1552	FOXM1	T611	PN592	0	2950	28	156	4558.32	4818.83					0	6532	40	185	12010.2	7274.14
1553	FOXO1A (FKHR; FKHRL1)	Pan	sc-374427	0	3558	29	149	5258.21	5558.72	5618.32	59.5969	1.06076	12.4559	0	6436	44	183	11697.4	7084.66	7246.57	161.906	2.23424	12.8231	28.9811	0.113695			0.709396	0.822942	0.113546	0.330525
1554	FOXO1A (FKHR; FKHRL1)	Pan	sc-374427	0	3380	44	161	5370.96	5677.91					0	6986	36	176	12232	7408.47
1555	FOXO1A (FKHR; FKHRL1)	S256	11115	0	3912	38	147	5694.78	6020.24	6425.11	404.868	6.30133	12.6495	0	5112	38	183	9285.42	5623.84	5658.78	34.9468	0.617567	12.4663	-11.927	0.580103			0.793511	0.673916	-0.119595	-0.348131
1556	FOXO1A (FKHR; FKHRL1)	S256	11115	0	4554	36	143	6460.74	6829.98					0	5472	38	173	9400.82	5693.73
1557	FOXO1A (FKHR; FKHRL1)	S256	PN593	0	2653	22	126	3315.06	3504.52	3872.49	367.973	9.50223	11.919	0	3998	36	143	5665.66	3431.48	3290.83	140.647	4.2739	11.6842	-15.0202	0.917173			0.476115	0.347285	-0.12883	-0.375015
1558	FOXO1A (FKHR; FKHRL1)	S256	PN593	0	3088	26	131	4011.22	4240.46					0	3795	26	138	5201.22	3150.19
1559	FOXO1A (FKHR; FKHRL1)	Pan+S319	PN594	0	3397	38	134	4501.06	4758.3	4640.33	117.967	2.54222	12.18	0	4596	26	177	8088.9	4899.15	5114.35	215.198	4.20774	12.3203	10.2151	0.660781			0.589509	0.612961	0.0234526	0.0682687
1560	FOXO1A (FKHR; FKHRL1)	Pan+S319	PN594	0	2828	32	153	4277.88	4522.36					0	5152	36	172	8799.52	5329.55
1561	FOXO1A (FKHR; FKHRL1)	S319	11136	0	2924	42	129	3717.78	3930.25	3908.85	21.4073	0.547663	11.9325	0	4922	33	161	7871.29	4767.35	4470.22	297.135	6.647	12.1261	14.3615	0.500969			0.481972	0.531848	0.0498754	0.145183
1562	FOXO1A (FKHR; FKHRL1)	S319	11136	0	2650	42	141	3677.28	3887.44					0	4077	24	170	6890.1	4173.08
1563	FOXO1A (FKHR; FKHRL1)	S329	PN595	0	2874	80	125	3492.5	3692.1	3870.25	178.151	4.60309	11.9182	0	4676	26	163	7579.5	4590.62	4421.54	169.089	3.82422	12.1103	14.2442	0.591632			0.475752	0.52525	0.0494981	0.144085
1564	FOXO1A (FKHR; FKHRL1)	S329	PN595	0	2748	70	143	3829.54	4048.4					0	4833	24	146	7021.14	4252.45
1565	FOXO3 (FKHRL1)	T32	PN596	0	2760	82	126	3374.28	3567.12	3234.41	332.717	10.2868	11.6593	0	4013	26	152	6060.24	3670.46	3857.54	187.077	4.84965	11.9135	19.2659	0.785662			0.363244	0.443026	0.0797814	0.232238
1566	FOXO3 (FKHRL1)	T32	PN596	0	2424	78	117	2744.82	2901.69					0	4003	28	168	6678	4044.62
1567	FOXO3 (FKHRL1)	S253	PN821	0	3094	94	111	3330	3520.31	3437.12	83.1872	2.42026	11.747	0	5516	28	150	8232	4985.82	4832.17	153.645	3.17962	12.2385	40.5877	0.13797			0.401352	0.578764	0.177412	0.516432
1568	FOXO3 (FKHRL1)	S253	PN821	0	2853	70	114	3172.62	3353.94					0	5114	32	152	7724.64	4678.53
1569	FOXO3 (FKHRL1)	S294	PN597	0	13093	102	176	22864.2	24170.9	24376	205.108	0.841437	14.5732	0	13334	36	241	32048.2	19410.4	23761.8	4351.38	18.3125	14.5364	-2.51967	7.60175			1.62938	1.53852	-0.0908549	-0.264472
1570	FOXO3 (FKHRL1)	S294	PN597	0	11110	90	211	23252.2	24581.1					0	20146	52	231	46417.1	28113.2
1571	FRA1	S265	PN599	0	2994	40	128	3781.12	3997.21	4172.16	174.948	4.19322	12.0266	0	4236	36	186	7812	4731.44	4457.61	273.832	6.14303	12.1221	6.8417	1.51077			0.52284	0.530146	0.00730645	0.0212685
1572	FRA1	S265	PN599	0	3084	38	135	4112.1	4347.11					0	4402	30	158	6907.76	4183.78
1573	Frk	Pan	AP7708a	0	3740	42	141	5214.18	5512.17	5420.28	91.8981	1.69545	12.4042	0	7146	35	165	11733.1	7106.34	7931.53	825.195	10.404	12.9534	46.3308	0.261153			0.6869	0.877365	0.190465	0.554429
1574	Frk	Pan	AP7708a	0	3352	36	152	5040.32	5328.38					0	7986	42	182	14458.1	8756.73
1575	Frk	Pan	NK269-1	0	2727	22	144	3895.2	4117.81	4608.37	490.56	10.645	12.17	0	8052	38	191	15306.7	9270.73	8772.43	498.297	5.68026	13.0988	90.3585	0.180672			0.585176	0.938084	0.352908	1.02729
1576	Frk	Pan	NK269-1	0	3160	28	154	4823.28	5098.93					0	7672	40	179	13661.3	8274.13
1577	Frk	Pan	NK269-2	0	3042	32	147	4424.7	4677.58	5130.46	452.883	8.82735	12.3249	0	7182	48	169	12056.5	7302.15	8019.79	717.632	8.94827	12.9693	56.3171	0.315634			0.652453	0.884033	0.23158	0.674113
1578	Frk	Pan	NK269-2	0	3551	30	150	5281.5	5583.34					0	8534	48	170	14426.2	8737.42
1579	Frk	Y387	PK641	0	9275	42	210	19389.3	20497.4	22628	2130.61	9.41582	14.4658	0	17374	72	261	45158.2	27350.7	27218	132.707	0.487571	14.7323	20.2843	0.488229			1.58273	1.62035	0.0376179	0.109503
1580	Frk	Y387	PK641	0	10991	47	214	23420.2	24758.6					0	17950	62	250	44720	27085.3
1581	Frk	Y497	PK642	0	2069	26	168	3432.24	3628.4	4421.92	793.529	17.9453	12.1105	0	6580	36	165	10797.6	6539.71	6386.69	153.018	2.39589	12.6409	44.4324	0.457802			0.559286	0.746831	0.187545	0.545929
1582	Frk	Y497	PK642	0	3474	24	143	4933.5	5215.45					0	6778	51	153	10292.3	6233.67
1583	Fused (STK36)	S159	PK643	0	3046	22	151	4566.24	4827.2	4783.47	43.7343	0.91428	12.2238	0	4763	32	172	8137.32	4928.48	5823.19	894.71	15.3646	12.5076	21.7356	0.748951			0.608553	0.691173	0.0826196	0.240499
1584	Fused (STK36)	S159	PK643	0	3080	30	147	4483.5	4739.74					0	7200	44	155	11091.8	6717.9
1585	FXR (NR1H4)	Pan	sc-13063	0	1936	28	131	2499.48	2642.33	2735.73	93.3993	3.41406	11.4177	0	2828	28	157	4396	2662.5	2780.57	118.074	4.2464	11.4412	1.63916	4.6734			0.258275	0.245761	-0.0125144	-0.0364286
1586	FXR (NR1H4)	Pan	sc-13063	0	1934	36	141	2676.18	2829.13					0	3044	34	159	4785.9	2898.64
1587	Fyn	Pan	AP7709a	0	2094	35	135	2779.65	2938.51	3166.31	227.8	7.1945	11.6286	0	3912	24	168	6531.84	3956.1	3693.48	262.616	7.11025	11.8508	16.6494	0.859177			0.349905	0.416837	0.0669322	0.194834
1588	Fyn	Pan	AP7709a	0	2291	30	142	3210.62	3394.11					0	3420	28	167	5664.64	3430.86
1589	Fyn	Pan	NK065-2	0	2243	48	134	2941.3	3109.4	3290.28	180.879	5.49737	11.684	0	4712	22	162	7597.8	4601.71	4365.24	236.469	5.41709	12.0918	32.6709	0.334073			0.37398	0.517529	0.143548	0.417859
1590	Fyn	Pan	NK065-2	0	2215	26	150	3283.5	3471.15					0	4366	24	157	6816.94	4128.77
1591	Fyn	Pan	sc-16	0	1298	26	114	1450.08	1532.95	1788.28	255.323	14.2776	10.8044	0	3255	28	170	5485.9	3322.61	2828.97	493.643	17.4496	11.4661	58.1951	0.545187			-0.00823709	0.256158	0.264395	0.769635
1592	Fyn	Pan	sc-16	0	1758	32	112	1933.12	2043.6					0	2648	25	147	3855.81	2335.32
1593	Fyn	Pan	sc-434	0	2323	24	134	3080.66	3256.72	3631.4	374.675	10.3177	11.8263	0	2989	34	150	4432.5	2684.6	3036.23	351.624	11.581	11.5681	-16.3896	1.33613			0.435819	0.298762	-0.137057	-0.398962
1594	Fyn	Pan	sc-434	0	2700	50	143	3789.5	4006.07					0	3550	32	159	5593.62	3387.85
1595	Fyn	T12	PK901	0	2531	48	126	3128.58	3307.38	3321.45	14.0707	0.42363	11.6976	0	3834	26	159	6054.72	3667.12	4035.39	368.267	9.12595	11.9785	21.4947	0.444275			0.379892	0.470185	0.0902929	0.262836
1596	Fyn	T12	PK901	0	2362	42	136	3155.2	3335.52					0	4408	28	166	7270.8	4403.66
1597	Fyn	Y213+Y214	PK644	0	2528	46	122	3028.04	3201.09	2911.63	289.469	9.94183	11.5076	0	4076	24	174	7050.48	4270.22	3845.99	424.231	11.0305	11.9091	32.0907	0.653534			0.297339	0.441218	0.143879	0.418821
1598	Fyn	Y213+Y214	PK644	0	1958	50	130	2480.4	2622.16					0	3452	28	165	5649.6	3421.75
1599	Fyn	Y420	PK881	0	7235	58	194	13923.4	14719.1	13248.7	1470.45	11.0989	13.6936	0	15189	32	216	32739.1	19828.9	22707.5	2878.64	12.6771	14.4709	71.3949	0.33302			1.24717	1.51117	0.264006	0.768501
1600	Fyn	Y420	PK881	0	6000	42	187	11141.5	11778.2					0	18253	44	232	42244.9	25586.2
1601	Fyn	Y531	PK645	0	3070	38	137	4153.84	4391.24	4018.99	372.244	9.26212	11.9726	0	5093	34	182	9207.38	5576.57	5886.75	310.178	5.26909	12.5233	46.4733	0.312679			0.499392	0.697715	0.198322	0.577301
1602	Fyn	Y531	PK645	0	2285	45	154	3449.6	3646.75					0	5760	44	179	10231.6	6196.93
1603	G6PD	Y401	PN515	0	4058	52	129	5167.74	5463.08	5005.87	457.207	9.13341	12.2894	0	6049	28	186	11199.1	6782.86	6886.03	103.169	1.49823	12.7495	37.559	0.283066			0.637042	0.792191	0.155149	0.451628
1604	G6PD	Y401	PN515	0	3618	62	121	4302.76	4548.67					0	6515	32	178	11539.7	6989.2
1605	G6PD	Y503+Y507	PN701	0	4534	48	135	6056.1	6402.21	5909.13	493.082	8.3444	12.5287	0	8209	30	160	13086.4	7925.95	7305.51	620.441	8.49279	12.8348	23.6309	0.712507			0.741032	0.827824	0.0867917	0.252644
1606	G6PD	Y503+Y507	PN701	0	3840	45	135	5123.25	5416.05					0	6604	34	168	11037.6	6685.07
1607	Gab1	Y406	PN516	0	3103	100	100	3003	3174.62	3075.78	98.8436	3.21361	11.5867	0	3692	40	132	4820.64	2919.68	2603.33	316.356	12.152	11.3461	-15.3604	1.00034			0.331721	0.206073	-0.125648	-0.365752
1608	Gab1	Y406	PN516	0	2274	74	128	2816	2976.94					0	2712	34	141	3775.98	2286.97
1609	Gab1	Y627	11291	0	167	24	128	183.04	193.501	225.596	32.0951	14.2268	7.8176	0	650	38	62	379.44	229.813	261.398	31.5853	12.0832	8.03011	15.8701	1.65784			-1.30603	-1.17893	0.127104	0.369991
1610	Gab1	Y627	11291	0	572	18	44	243.76	257.691					0	750	28	67	483.74	292.984
1611	GABA A Receptor (GABRA2)	Pan	NN250-1	0	2378	24	135	3177.9	3359.52	3579.43	219.909	6.14368	11.8055	0	6078	42	139	8390.04	5081.54	4983.95	97.5845	1.95797	12.2831	39.2388	0.20647			0.426783	0.597399	0.170616	0.496651
1612	GABA A Receptor (GABRA2)	Pan	NN250-1	0	2818	32	129	3593.94	3799.34					0	5604	40	145	8067.8	4886.37
1613	GABA A Receptor (GABRB1)	Pan	NN253-1	0	2801	26	140	3885	4107.03	4007.87	99.1607	2.47415	11.9686	0	6118	40	146	8873.88	5374.58	4640.06	734.524	15.8301	12.1799	15.7737	1.16043			0.497655	0.554318	0.0566624	0.16494
1614	GABA A Receptor (GABRB1)	Pan	NN253-1	0	2814	34	133	3697.4	3908.71					0	4403	46	148	6448.36	3905.53
1615	GABA A Receptor (GABRB3)	Pan	NN254-1	0	3402	43	126	4232.34	4474.22	4175.14	299.079	7.16331	12.0276	0	2490	30	165	4059	2458.39	2777.68	319.294	11.495	11.4397	-33.471	0.557446			0.523287	0.245134	-0.278153	-0.809682
1616	GABA A Receptor (GABRB3)	Pan	NN254-1	0	2604	40	143	3666.52	3876.06					0	3216	40	161	5113.36	3096.97
1617	GABA B Receptor 2 (GABBR2; GPR51; GPRC3B)	Pan	NN256-2	0	734	112	141	877.02	927.142	1017.81	90.6718	8.90848	9.99126	0	1924	32	110	2081.2	1260.51	1258.84	1.66557	0.13231	10.2979	23.6808	0.381778			-0.36154	-0.231752	0.129788	0.377805
1618	GABA B Receptor 2 (GABBR2; GPR51; GPRC3B)	Pan	NN256-2	0	1090	62	102	1048.56	1108.49					0	2065	30	102	2075.7	1257.18
1619	GABARAP (FLC3B)	Pan	NN257-1	0	1116	26	113	1231.7	1302.09	1543.59	241.496	15.6451	10.5921	0	1720	20	133	2261	1369.4	1605.07	235.664	14.6825	10.6484	3.98292	7.6144			-0.100477	-0.0853431	0.0151338	0.0440534
1620	GABARAP (FLC3B)	Pan	NN257-1	0	1459	28	118	1688.58	1785.08					0	2636	16	116	3039.2	1840.73
1621	GABBR1 (GABA B Receptor 1; GPRC3A)	Pan	NN259-1	0	914	24	89	792.1	837.369	834.631	2.73802	0.328052	9.70499	0	1274	24	109	1362.5	825.216	848.577	23.3604	2.7529	9.7289	1.67085	1.84394			-0.485926	-0.469396	0.0165308	0.0481199
1622	GABBR1 (GABA B Receptor 1; GPRC3A)	Pan	NN259-1	0	786	22	103	786.92	831.893					0	1357	24	108	1439.64	871.937
1623	GABBR1 (GABA B Receptor 1; GPRC3A)	T873	PN796	0	1818	26	127	2275.84	2405.91	2515.11	109.204	4.34191	11.2964	0	2402	22	146	3474.8	2104.56	2360.17	255.608	10.8301	11.2047	-6.16049	2.46279			0.205567	0.146986	-0.0585813	-0.170526
1624	GABBR1 (GABA B Receptor 1; GPRC3A)	T873	PN796	0	1834	22	137	2482.44	2624.31					0	2960	22	147	4318.86	2615.77
1625	GADD153 (DDIT3; CHOP)	Pan	sc-7351	0	714	34	99	673.2	711.674	812.843	101.169	12.4464	9.66683	0	1333	26	154	2012.78	1219.07	1171.16	47.9019	4.09011	10.1937	44.0825	0.375125			-0.502508	-0.275252	0.227256	0.661525
1626	GADD153 (DDIT3; CHOP)	Pan	sc-7351	0	680	20	131	864.6	914.013					0	1152	28	165	1854.6	1123.26
1627	GALNT7	Pan	NN463-1	0	761	42	152	1092.88	1155.34	1276.06	120.716	9.4601	10.3175	0	2406	22	146	3480.64	2108.1	2359.72	251.623	10.6633	11.2044	84.9229	0.23696			-0.219794	0.146872	0.366665	1.06734
1628	GALNT7	Pan	NN463-1	0	1111	28	122	1321.26	1396.77					0	2842	24	153	4311.54	2611.34
1629	GATA1	Pan	sc-265	0	2722	44	99	2651.22	2802.74	2771.35	31.3868	1.13254	11.4364	0	3214	20	127	4056.38	2456.8	2230.77	226.027	10.1322	11.1233	-19.506	0.577504			0.266386	0.113011	-0.153375	-0.446464
1630	GATA1	Pan	sc-265	0	2706	34	97	2591.84	2739.97					0	2670	22	125	3310	2004.75
1631	GATA1	S142	11041	0	2560	58	145	3627.9	3835.24	3658.16	177.073	4.84048	11.8369	0	5031	32	186	9298.14	5631.54	5428.14	203.406	3.74725	12.4062	48.3841	0.177491			0.440423	0.648842	0.208419	0.606692
1632	GATA1	S142	11041	0	2627	94	130	3292.9	3481.09					0	4800	34	181	8626.46	5224.73
1633	GATA3	S369	PN702	0	3421	48	146	4924.58	5206.02	5296.72	90.693	1.71225	12.3709	0	6068	34	169	10197.5	6176.23	6142.71	33.5174	0.545645	12.5847	15.972	0.141366			0.672445	0.723361	0.0509161	0.148213
1634	GATA3	S369	PN702	0	3579	40	144	5096.16	5387.41					0	5829	32	174	10086.8	6109.19
1635	GATAD2B	T120+S122	PN600	0	1832	28	136	2453.44	2593.66	2715.86	122.207	4.49974	11.4072	0	4745	28	156	7358.52	4456.78	4338.26	118.522	2.73202	12.0829	59.7379	0.121058			0.253707	0.513793	0.260086	0.757092
1636	GATAD2B	T120+S122	PN600	0	1926	22	141	2684.64	2838.07					0	4644	30	151	6967.14	4219.74
1637	GCK (Glucokinase)	Pan+S411	PK893	0	2388	32	129	3039.24	3212.94	3247.69	34.7591	1.07027	11.6652	0	4176	30	148	6136.08	3716.4	3517.2	199.203	5.66368	11.7802	8.29823	0.811492			0.365814	0.387369	0.0215544	0.0627432
1638	GCK (Glucokinase)	Pan+S411	PK893	0	2094	24	150	3105	3282.45					0	3662	34	151	5478.28	3317.99
1639	GCK (MAP4K2)	Pan	AP7901a	0	1432	22	114	1607.4	1699.26	1599.73	99.5307	6.22171	10.6436	0	1928	22	127	2420.62	1466.08	1416.94	49.1375	3.46785	10.4686	-11.4263	0.848004			-0.0780804	-0.160462	-0.0823813	-0.239806
1640	GCK (MAP4K2)	Pan	AP7901a	0	1256	22	115	1419.1	1500.2					0	2266	30	101	2258.36	1367.81
1641	GCK (MAP4K2)	Pan	sc-6161	0	117	24	140	130.2	137.641	131.869	5.77204	4.3771	7.04296	0	414	27	109	421.83	255.487	215.989	39.4983	18.2872	7.75481	63.7903	0.355294			-1.64262	-1.29391	0.348715	1.01508
1642	GCK (MAP4K2)	Pan	sc-6161	0	102	18	142	119.28	126.097					0	340	30	94	291.4	176.49
1643	GCK (MAP4K2)	S170	PK646	0	2772	80	151	4064.92	4297.23	5473.41	1176.18	21.4889	12.4182	0	5640	46	193	10796.4	6538.99	6480.64	58.3587	0.900509	12.6619	18.4022	1.21667			0.693015	0.75563	0.0626147	0.182267
1644	GCK (MAP4K2)	S170	PK646	0	4384	46	145	6290.1	6649.58					0	6246	45	171	10603.7	6422.28
1645	GCLC	S5+S8	PN752	0	2954	73	119	3428.39	3624.33	3879.79	255.466	6.58452	11.9218	0	4677	44	128	5930.24	3591.73	3294.15	297.574	9.03341	11.6857	-15.0946	1.03467			0.477295	0.347892	-0.129403	-0.376683
1646	GCLC	S5+S8	PN752	0	3365	50	118	3911.7	4135.26					0	4052	62	124	4947.6	2996.58
1647	GCN2 (EIF2AK4)	Pan	AP8062a	0	211	30	144	260.64	275.536	170.592	104.943	61.517	7.41441	0	326	30	122	361.12	218.717	209.838	8.87902	4.23137	7.71313	23.0055	2.85794			-1.48122	-1.31132	0.169907	0.494586
1648	GCN2 (EIF2AK4)	Pan	AP8062a	0	68	22	135	62.1	65.6491					0	344	28	105	331.8	200.959
1649	GCN2 (EIF2AK4)	T667	PK877	0	1122	28	95	1039.3	1098.7	1169.71	71.0088	6.07066	10.1919	0	2837	22	130	3659.5	2216.42	2541.13	324.702	12.7779	11.3113	117.245	0.160762			-0.274345	0.191501	0.465846	1.35604
1650	GCN2 (EIF2AK4)	T667	PK877	0	811	18	148	1173.64	1240.71					0	3688	20	129	4731.72	2865.83
1651	GFAP	Pan	NN260-1	0	1130	24	154	1703.24	1800.58	2299.42	498.838	21.6941	11.1671	0	2421	24	116	2780.52	1684.06	1478.6	205.459	13.8955	10.53	-35.6968	0.996996			0.149362	-0.134796	-0.284158	-0.827163
1652	GFAP	Pan	NN260-1	0	1845	32	146	2646.98	2798.26					0	1743	20	122	2102.06	1273.14
1653	GFAP	Pan	NN260-2	0	1652	45	90	1446.3	1528.96	1703.39	174.43	10.2402	10.7342	0	820	24	154	1225.84	742.446	1077.09	334.647	31.0695	10.0729	-36.7676	1.12354			-0.0387242	-0.325707	-0.286983	-0.835385
1654	GFAP	Pan	NN260-2	0	1942	32	93	1776.3	1877.82					0	1815	22	130	2330.9	1411.74
1655	GFAP	S8	NBA-115	0	1202	28	97	1138.78	1203.86	1371.01	167.146	12.1915	10.421	0	1606	20	107	1697.02	1027.82	1010	17.8186	1.76421	9.98015	-26.3313	0.530004			-0.174801	-0.364459	-0.189658	-0.55208
1656	GFAP	S8	NBA-115	0	1532	32	97	1455	1538.15					0	1457	20	114	1638.18	992.185
1657	GIT1	Y545	PN517	0	1278	22	107	1343.92	1420.73	1189.44	231.283	19.4447	10.2161	0	1826	20	127	2293.62	1389.16	1580.74	191.58	12.1197	10.6264	32.8977	0.95947			-0.263856	-0.0945456	0.16931	0.49285
1658	GIT1	Y545	PN517	0	1162	70	83	906.36	958.159					0	2362	21	125	2926.25	1772.32
1659	GluR1	S849	PN822	0	2330	52	143	3257.54	3443.71	3367.31	76.4003	2.26888	11.7174	0	4390	26	156	6807.84	4123.26	4270.53	147.267	3.44845	12.0602	26.823	0.21315			0.388488	0.504311	0.115823	0.337151
1660	GluR1	S849	PN822	0	2892	62	110	3113	3290.91					0	4988	26	147	7294.14	4417.79
1661	GluR2	Y876	PN823	0	2709	68	162	4278.42	4522.94	4229.67	293.264	6.9335	12.0463	0	4664	25	164	7607.96	4607.86	4139.92	467.944	11.3032	12.0154	-1.62201	11.2433			0.531421	0.485594	-0.0458271	-0.133399
1662	GluR2	Y876	PN823	0	2600	32	145	3723.6	3936.41					0	3408	21	179	6062.73	3671.97
1663	GLUT2 (SLC2A2)	Pan	NN262-1	0	3330	28	148	4886.96	5166.25	5070.43	95.8201	1.88978	12.3079	0	5706	34	193	10947	6630.17	5859.89	770.276	13.1449	12.5167	15.5699	0.965624			0.645075	0.69496	0.0498845	0.14521
1664	GLUT2 (SLC2A2)	Pan	NN262-1	0	2825	24	168	4705.68	4974.61					0	4749	28	178	8403.38	5089.62
1665	GPAT3 (LPAAT-THETA)	S68	PN753	0	4515	30	264	11840.4	12517.1	10842	1675.07	15.4498	13.4043	0	7223	34	188	13515.3	8185.73	7954.25	231.484	2.9102	12.9575	-26.635	0.689316			1.1215	0.879088	-0.242413	-0.705646
1666	GPAT3 (LPAAT-THETA)	S68	PN753	0	3391	30	258	8671.38	9166.96					0	7038	32	182	12750.9	7722.76
1667	GR (NR3C1)	Pan+S226	PN601	0	2078	26	75	1539	1626.96	2144.01	517.052	24.1162	11.0661	0	7113	38	192	13584	8227.33	7132.68	1094.65	15.3469	12.8002	232.68	0.169602			0.105493	0.813398	0.707904	2.06066
1668	GR (NR3C1)	Pan+S226	PN601	0	1822	24	140	2517.2	2661.06					0	5069	34	198	9969.3	6038.04
1669	GRIN1 (NMDAR1; GPRIN1)	Pan	NN264-1	0	1612	26	111	1760.46	1861.07	1366.17	494.905	36.2258	10.4159	0	1330	24	91	1188.46	719.806	1174.71	454.908	38.725	10.1981	-14.0138	5.34834			-0.177019	-0.273429	-0.0964101	-0.280643
1670	GRIN1 (NMDAR1; GPRIN1)	Pan	NN264-1	0	834	18	101	824.16	871.261					0	2446	22	111	2690.64	1629.62
1671	GRK1 (Rhodopsin kinase)	Pan	AP7003a	0	52	18	201	68.34	72.2457	63.6088	8.63692	13.5782	5.99115	0	310	26	51	144.84	87.7243	62.6195	25.1047	40.0909	5.96854	-1.5552	34.5094			-2.09965	-2.03997	0.0596755	0.173711
1672	GRK1 (Rhodopsin kinase)	Pan	AP7003a	0	38	12	200	52	54.9718					0	52	14	163	61.94	37.5148
1673	GRK1 (Rhodopsin kinase)	Pan	sc-561	0	714	26	129	887.52	938.242	911.158	27.0842	2.9725	9.83156	0	1002	36	172	1661.52	1006.32	883.093	123.228	13.9542	9.78642	-3.08014	5.49541			-0.430933	-0.445371	-0.0144382	-0.0420285
1674	GRK1 (Rhodopsin kinase)	Pan	sc-561	0	626	20	138	836.28	884.074					0	719	22	180	1254.6	759.865
1675	GRK1 (Rhodopsin kinase)	Pan	sc-8004	0	320	22	152	452.96	478.847	539.908	61.061	11.3095	9.07657	0	2079	46	104	2114.32	1280.57	1191.39	89.1779	7.48521	10.2184	120.665	0.15576			-0.758987	-0.264936	0.494051	1.43814
1676	GRK1 (Rhodopsin kinase)	Pan	sc-8004	0	394	20	152	568.48	600.969					0	1536	32	121	1819.84	1102.21
1677	GRK2 (BARK1; ADRBK1)	Pan	sc-562	1	666	20	101	652.46	689.749	577.881	111.868	19.3583	9.17463	0	718	36	118	804.76	487.414	536.624	49.2101	9.17033	9.06777	-7.1394	3.99593			-0.716379	-0.74553	-0.0291505	-0.0848548
1678	GRK2 (BARK1; ADRBK1)	Pan	sc-562	0	490	16	93	440.82	466.013					0	718	32	141	967.26	585.834
1679	GRK2 (BARK1; ADRBK1)	Y356	PK537	0	3824	36	193	7310.84	7728.66	7787.96	59.2956	0.761375	12.927	0	4495	34	174	7762.14	4701.24	4467.87	233.374	5.22339	12.1254	-42.6311	0.140385			0.914099	0.531531	-0.382568	-1.11363
1680	GRK2 (BARK1; ADRBK1)	Y356	PK537	0	3614	28	207	7423.02	7847.25					0	3978	28	177	6991.5	4234.49
1681	GRK2 (BARK1; ADRBK1)	S670	44-202	0	3612	29	175	6270.25	6628.6	6729.4	100.805	1.49797	12.7163	0	5312	32	215	11352	6875.49	6007.69	867.794	14.4447	12.5526	-10.7247	1.48654			0.822518	0.709969	-0.112549	-0.327622
1682	GRK2 (BARK1; ADRBK1)	S670	44-202	0	3707	36	176	6460.96	6830.21					0	4378	26	195	8486.4	5139.9
1683	GRK2 (BARK1; ADRBK1)	S670	PK536	0	3418	30	145	4912.6	5193.36	4552.96	640.401	14.0656	12.1526	0	2228	28	230	5060	3064.66	3305.46	240.8	7.28491	11.6906	-27.3998	0.779221			0.577593	0.349956	-0.227637	-0.662634
1684	GRK2 (BARK1; ADRBK1)	S670	PK536	0	2229	26	168	3701.04	3912.56					0	3338	30	177	5855.16	3546.25
1685	GRK3 (BARK2)	Pan	AP7005a	0	90	18	135	97.2	102.755	118.649	15.8943	13.396	6.89056	0	86	19	139	93.13	56.4054	94.5834	38.178	40.3644	6.56352	-20.2832	2.65048			-1.70884	-1.79147	-0.0826297	-0.240529
1686	GRK3 (BARK2)	Pan	AP7005a	0	106	17	143	127.27	134.544					0	186	26	137	219.2	132.761
1687	GRK5 (GPRK5)	Pan	AP7007a	0	86	18	143	97.24	102.797	121.329	18.5319	15.274	6.92278	0	80	12	163	110.84	67.1317	41.173	25.9587	63.048	5.36363	-66.0651	1.18553			-1.69484	-2.29263	-0.597785	-1.74011
1688	GRK5 (GPRK5)	Pan	AP7007a	0	120	22	135	132.3	139.861					0	30	14	157	25.12	15.2143
1689	GRK5 (GPRK5)	Pan	NN067-2	0	574	20	92	509.68	538.809	380.257	158.551	41.6959	8.57083	0	114	26	148	130.24	78.8816	108.941	30.0591	27.5921	6.7674	-71.3508	0.971089			-0.978739	-1.70632	-0.727579	-2.11793
1690	GRK5 (GPRK5)	Pan	NN067-2	0	456	28	49	209.72	221.706					0	170	20	153	229.5	139
1691	GroEL	Pan	SPA-875	0	1770	32	110	1911.8	2021.06	1556.91	464.153	29.8125	10.6045	0	1548	24	116	1767.84	1070.72	889.792	180.924	20.3333	9.79732	-42.8488	1.17029			-0.0950907	-0.440817	-0.345727	-1.00638
1692	GroEL	Pan	SPA-875	0	750	42	146	1033.68	1092.76					0	788	28	154	1170.4	708.868
1693	Grp75 (HspA9)	Pan	NN047-2	0	172	24	233	344.84	364.548	1346.17	981.617	72.9195	10.3946	0	1879	34	200	3690	2234.9	2111.15	123.743	5.86139	11.0438	56.8273	1.38632			-0.186264	0.0798014	0.266066	0.774498
1694	Grp75 (HspA9)	Pan	NN047-2	0	1912	30	117	2201.94	2327.78					0	1752	34	191	3281.38	1987.41
1695	Grp75 (HspA9)	Pan	SPA-825	0	15176	50	277	41899	44293.6	46700.2	2406.66	5.15341	15.5111	0	17139	48	308	52640.3	31882.3	32385	502.737	1.55237	14.983	-30.6534	0.218761			2.03694	1.72509	-0.311853	-0.90778
1696	Grp75 (HspA9)	Pan	SPA-825	0	16296	54	286	46452.1	49106.9					0	18112	72	301	54300.4	32887.8
1697	Grp78 (Hspa5; BiP)	Pan	NN048-4	0	1847	28	140	2546.6	2692.14	2743.73	51.589	1.88025	11.4219	0	2600	26	134	3449.16	2089.03	1817.02	272.009	14.9701	10.8274	-33.7755	0.498892			0.260106	-0.0106059	-0.270712	-0.788023
1698	Grp78 (Hspa5; BiP)	Pan	NN048-4	0	2288	28	117	2644.2	2795.32					0	1890	28	137	2550.94	1545.01
1699	Grp78 (Hspa5; BiP)	Pan	NN048-5	0	1712	28	123	2071.32	2189.7	2518.55	328.848	13.0571	11.2984	0	1624	28	141	2250.36	1362.96	1645.42	282.463	17.1666	10.6842	-34.6677	0.87181			0.206423	-0.0703805	-0.276804	-0.805754
1700	Grp78 (Hspa5; BiP)	Pan	NN048-5	0	2254	28	121	2693.46	2847.39					0	2324	34	139	3183.1	1927.89
1701	Grp94 (HSP90B1)	Pan	NN049-3	0	2908	26	142	4092.44	4326.33	3987.72	338.605	8.4912	11.9613	0	2878	24	184	5251.36	3180.56	3780.17	599.619	15.8622	11.8842	-5.20464	4.67917			0.494496	0.430818	-0.0636782	-0.185362
1702	Grp94 (HSP90B1)	Pan	NN049-3	0	2164	20	161	3451.84	3649.12					0	3490	30	209	7231.4	4379.79
1703	Grp94 (HSP90B1)	Pan	NN049-4	0	3784	32	157	5890.64	6227.29	6695.96	468.667	6.99924	12.7091	0	5340	26	183	9724.62	5889.84	5997.36	107.511	1.79264	12.5501	-10.4332	0.842681			0.819395	0.708931	-0.110464	-0.321552
1704	Grp94 (HSP90B1)	Pan	NN049-4	0	3925	30	174	6777.3	7164.63					0	4971	30	204	10079.6	6104.87
1705	Grp94 (HSP90B1)	Pan	SPA-851	0	946	24	132	1217.04	1286.59	880.237	406.358	46.1647	9.78175	0	1728	30	137	2326.26	1408.93	980.466	428.464	43.7001	9.93732	11.3866	7.89214			-0.452576	-0.382344	0.0702317	0.204439
1706	Grp94 (HSP90B1)	Pan	SPA-851	0	212	26	241	448.26	473.878					0	398	26	245	911.4	552.001
1707	Grp170 (HYOU1; ORP-150)	Pan	NN265-1	0	4474	28	164	7291.44	7708.15	7675.61	32.5391	0.423928	12.9061	0	5620	24	192	10744.3	6507.44	6304.37	203.067	3.22105	12.6221	-17.8649	0.20403			0.904991	0.739014	-0.165977	-0.483145
1708	Grp170 (HYOU1; ORP-150)	Pan	NN265-1	0	4262	34	171	7229.88	7643.07					0	5467	51	186	10073.8	6101.31
1709	Grp170 (HYOU1; ORP-150)	Pan	NN265-2	0	1538	22	118	1788.88	1891.12	1832.45	58.6613	3.20124	10.8396	0	1658	34	146	2371.04	1436.05	1604.14	168.09	10.4785	10.6476	-12.4594	1.09794			0.00706128	-0.0856911	-0.0927524	-0.269995
1710	Grp170 (HYOU1; ORP-150)	Pan	NN265-2	0	1440	30	119	1677.9	1773.79					0	2052	34	145	2926.1	1772.23
1711	Grp170 (HYOU1; ORP-150)	Pan	NN265-3	0	647	32	106	651.9	689.157	653.235	35.922	5.49909	9.35146	0	486	24	115	531.3	321.789	338.959	17.1706	5.06567	8.40497	-48.1106	0.219593			-0.639544	-1.02236	-0.382815	-1.11434
1712	Grp170 (HYOU1; ORP-150)	Pan	NN265-3	0	636	34	97	583.94	617.313					0	592	32	105	588	356.13
1713	Grp170 (HYOU1; ORP-150)	Pan	NN265-4	0	2904	32	177	5083.44	5373.96	4869.19	504.768	10.3666	12.2495	0	4482	30	173	7701.96	4664.79	4727.79	63.0011	1.33257	12.207	-2.90396	4.02868			0.619688	0.565605	-0.054083	-0.157432
1714	Grp170 (HYOU1; ORP-150)	Pan	NN265-4	0	1726	34	244	4128.48	4364.43					0	4552	32	175	7910	4790.8
1715	GSK3a	Pan	KAM-ST002	0	1601	32	154	2416.26	2554.35	2336.59	217.762	9.31968	11.1902	0	2873	38	114	3231.9	1957.44	1566.34	391.107	24.9695	10.6132	-32.9648	1.04018			0.159414	-0.100062	-0.259476	-0.755316
1716	GSK3a	Pan	KAM-ST002	0	2294	42	89	2004.28	2118.83					0	1418	32	140	1940.4	1175.23
1717	GSK3a	Pan	NK069-3	0	1574	28	240	3710.4	3922.45	4362.6	440.145	10.0891	12.091	0	4666	30	173	8020.28	4857.59	4680.89	176.696	3.77484	12.1926	7.296	1.9002			0.550819	0.559597	0.0087783	0.025553
1718	GSK3a	Pan	NK069-3	0	2544	34	181	4543.1	4802.74					0	4512	32	166	7436.8	4504.2
1719	GSK3a	Pan	sc-7291	0	310	44	186	494.76	523.036	451.118	71.918	15.9422	8.81736	0	499	26	178	841.94	509.932	478.298	31.6338	6.61382	8.90177	6.0251	3.74367			-0.871618	-0.814862	0.0567553	0.16521
1720	GSK3a	Pan	sc-7291	0	212	42	211	358.7	379.2					0	382	24	206	737.48	446.665
1721	GSK3a	T19+S21	PK648	0	4528	48	171	7660.8	8098.62	8574.72	476.098	5.55235	13.0659	0	6020	36	209	12506.6	7574.76	7208.73	366.033	5.07763	12.8155	-15.9304	0.667276			0.97443	0.819788	-0.154642	-0.450151
1722	GSK3a	T19+S21	PK648	0	4701	48	184	8561.52	9050.82					0	5627	34	202	11297.9	6842.7
1723	GSK3a	S278+Y279	PK647	0	4358	50	141	6074.28	6421.43	6294.3	127.133	2.01981	12.6198	0	4104	26	169	6891.82	4174.12	4194.88	20.7621	0.494939	12.0344	-33.3542	0.0753953			0.780616	0.493542	-0.287074	-0.835652
1724	GSK3a	S278+Y279	PK647	0	3874	36	152	5833.76	6167.16					0	4223	30	166	6960.38	4215.65
1725	GSK3a	Y279	PK649	0	2702	32	131	3497.7	3697.6	3893.97	196.376	5.04308	11.927	0	3278	35	150	4864.5	2946.25	1793.5	1152.75	64.2741	10.8086	-53.9417	1.28504			0.479582	-0.0184579	-0.49804	-1.44976
1726	GSK3a	Y279	PK649	0	3315	36	118	3869.22	4090.35					0	488	24	228	1057.92	640.743
1727	GSK3a	Y279	PK882	0	3236	31	151	4839.55	5116.13	5652.55	536.414	9.48978	12.4647	0	1025	26	256	2557.44	1548.95	2405.07	856.123	35.5966	11.2319	-57.4516	0.784772			0.713204	0.158343	-0.554861	-1.61516
1728	GSK3a	Y279	PK882	0	3714	32	159	5854.38	6188.96					0	3053	28	178	5384.5	3261.19
1729	GSK3a	Y284+Y285	PK650	0	3725	32	132	4874.76	5153.36	5079.27	74.0851	1.45858	12.3104	0	5292	32	162	8521.2	5160.98	4620.46	540.518	11.6984	12.1738	-9.03303	1.45654			0.646167	0.551767	-0.0943996	-0.27479
1730	GSK3a	Y284+Y285	PK650	0	3683	41	130	4734.6	5005.19					0	4707	29	144	6736.32	4079.94
1731	GSK3b	Pan	44-610	0	5400	30	204	10954.8	11580.9	11743.6	162.759	1.38593	13.5196	0	7596	46	232	17516	10608.8	11060	451.219	4.07973	13.4331	-5.82119	0.938927			1.17158	1.07771	-0.0938648	-0.273233
1732	GSK3b	Pan	44-610	0	5910	44	192	11262.7	11906.4					0	8644	44	221	19006	11511.2
1733	GSK3b	Pan	KAP-ST002	0	2237	24	138	3053.94	3228.48	3223.53	4.94747	0.15348	11.6544	0	3866	32	166	6364.44	3854.71	3248.33	606.378	18.6674	11.6655	0.769393	24.4619			0.361132	0.339451	-0.0216815	-0.0631131
1734	GSK3b	Pan	KAP-ST002	0	1346	28	231	3044.58	3218.58					0	3216	32	137	4362.08	2641.95
1735	GSK3b	Pan	NK070	0	2980	32	205	6043.4	6388.79	6385.22	3.5626	0.0557944	12.6405	0	2910	32	211	6072.58	3677.94	4146.89	468.947	11.3084	12.0178	-35.055	0.324183			0.789607	0.486608	-0.303	-0.882009
1736	GSK3b	Pan	NK070	0	3226	32	189	6036.66	6381.66					0	3700	36	208	7621.12	4615.83
1737	GSK3b	Pan	NK270-3	0	4148	36	217	8923.04	9433	9175.5	257.501	2.8064	13.1636	0	4945	38	250	12267.5	7429.97	7886.59	456.616	5.78977	12.9452	-14.0473	0.611945			1.01688	0.873941	-0.14294	-0.416086
1738	GSK3b	Pan	NK270-3	0	3984	42	214	8435.88	8918					0	5875	38	236	13775.3	8343.2
1739	GSK3b	Pan	NN070-4	0	1676	24	134	2213.68	2340.19	2430.37	90.175	3.71034	11.247	0	2526	34	129	3214.68	1947.01	2078.75	131.732	6.33708	11.0215	-14.4679	0.694463			0.184082	0.0704795	-0.113603	-0.330689
1740	GSK3b	Pan	NN070-4	0	1352	20	179	2384.28	2520.54					0	2690	26	137	3649.68	2210.48
1741	GSK3b	S9	sc-373800	0	3044	30	153	4611.42	4874.97	5204.92	329.958	6.33934	12.3457	0	3546	40	175	6135.5	3716.05	3819.62	103.568	2.71149	11.8992	-26.6154	0.34006			0.661486	0.437072	-0.224414	-0.653252
1742	GSK3b	S9	sc-373800	0	3450	28	153	5235.66	5534.88					0	2617	26	250	6477.5	3923.18
1743	GSK3b	T275+T277	PK883	0	2477	30	192	4698.24	4966.75	5890.11	923.358	15.6764	12.5241	0	3831	28	214	8138.42	4929.14	5151.7	222.557	4.32007	12.3308	-12.5364	1.59507			0.739011	0.617346	-0.121665	-0.354157
1744	GSK3b	T275+T277	PK883	0	3694	32	176	6445.12	6813.46					0	4019	22	222	8873.34	5374.26
1745	GTF2F1	S385+T389	PK651	0	684	24	164	1082.4	1144.26	1203.15	58.8939	4.89496	10.2326	0	14	5	198	17.82	10.7929	10.2418	0.551154	5.38143	3.35639	-99.1488	0.103646			-0.256671	-3.13098	-2.87431	-8.36691
1746	GTF2F1	S385+T389	PK651	0	618	12	197	1193.82	1262.05					0	16	8	200	16	9.69061
1747	GTF2I	S412	PN602	0	516	54	145	669.9	708.185	1519.71	811.522	53.3999	10.5696	0	1672	24	171	2818.08	1706.81	1667.97	38.8382	2.32847	10.7039	9.75596	5.71223			-0.110251	-0.0621801	0.0480711	0.139931
1748	GTF2I	S412	PN602	0	1520	30	148	2205.2	2331.23					0	1598	25	171	2689.83	1629.13
1749	GUK1	Y53	PK652	0	2422	44	105	2496.9	2639.6	3109.55	469.946	15.113	11.6025	0	3872	28	153	5881.32	3562.1	3377.15	184.951	5.47656	11.7216	8.60583	2.39251			0.338565	0.362885	0.0243201	0.0707939
1750	GUK1	Y53	PK652	0	2932	38	117	3385.98	3579.49					0	3770	32	141	5270.58	3192.2
1751	GYS1	S641+S645	PN703	0	3366	40	143	4756.18	5028	5036.15	8.15063	0.161843	12.2981	0	4254	29	176	7436	4503.71	4677.69	173.977	3.71929	12.1916	-7.11777	0.545273			0.640822	0.559185	-0.0816374	-0.23764
1752	GYS1	S641+S645	PN703	0	3186	26	151	4771.6	5044.3					0	4366	36	185	8010.5	4851.67
1753	GYS2	Y45	PN704	0	4174	36	168	6951.84	7349.14	7465.37	116.223	1.55683	12.866	0	4922	32	187	9144.3	5538.37	5522.43	15.935	0.28855	12.4311	-26.026	0.0709053			0.88758	0.659219	-0.228361	-0.664742
1754	GYS2	Y45	PN704	0	4403	30	164	7171.72	7581.59					0	4872	36	188	9091.68	5506.5
1755	H2AFX (H2AX; Histone H2A.X)	S139	05-636	0	1581	30	124	1923.24	2033.15	2244.19	211.039	9.40378	11.132	0	2152	26	137	2912.62	1764.07	1962.32	198.258	10.1032	10.9383	-12.5599	1.55311			0.134122	0.0357508	-0.0983716	-0.286352
1756	H2AFX (H2AX; Histone H2A.X)	S139	05-636	0	1884	26	125	2322.5	2455.23					0	3132	30	115	3567.3	2160.58
1757	H2AFX (H2AX; Histone H2A.X)	S140	PN824	0	4032	40	149	5948.08	6288.02	10245.7	3957.67	38.6276	13.3227	0	6102	34	193	11711.2	7093.07	6466.35	626.716	9.69196	12.6587	-36.8871	1.30993			1.08604	0.7543	-0.331737	-0.965661
1758	H2AFX (H2AX; Histone H2A.X)	S140	PN824	0	8496	46	159	13435.5	14203.3					0	5188	32	187	9641.72	5839.64
1759	H2B (Histone H2B)	S15	07-191	0	7322	40	248	18059.4	19091.5	18258.7	832.802	4.56113	14.1563	0	9312	58	280	25911.2	15693.5	15790.4	96.9273	0.613837	13.9468	-13.5184	0.38281			1.44823	1.29227	-0.155969	-0.454015
1760	H2B (Histone H2B)	S15	07-191	0	6656	36	249	16483.8	17425.9					0	9328	59	283	26231.3	15887.3
1761	H3F3A (HIST1H3A; Histone H3A)	T3	07-424	0	4728	42	178	8341.08	8817.78	8677.66	140.115	1.61466	13.0831	0	5398	32	234	12556.4	7604.97	7809.46	204.484	2.61841	12.931	-10.0051	0.423093			0.981911	0.868019	-0.113892	-0.331531
1762	H3F3A (HIST1H3A; Histone H3A)	T3	07-424	0	4078	40	200	8076	8537.55					0	5768	40	231	13231.7	8013.94
1763	H3F3A (HIST1H3A; Histone H3A)	S10	06-570	0	3744	32	191	7089.92	7495.11	7777.79	282.672	3.63434	12.9251	0	3906	38	207	8006.76	4849.4	5093	243.604	4.78311	12.3143	-34.5186	0.243853			0.91328	0.610441	-0.302839	-0.881542
1764	H3F3A (HIST1H3A; Histone H3A)	S10	06-570	0	4057	44	190	7624.7	8060.46					0	4706	44	189	8811.18	5336.61
1765	H3F3A (HIST1H3A; Histone H3A)	S10	PN826	0	4644	54	216	9914.4	10481	10694.1	213.037	1.99211	13.3845	0	5768	38	241	13809.3	8363.78	7933.03	430.754	5.42988	12.9537	-25.8183	0.28747			1.11289	0.877479	-0.235408	-0.685255
1766	H3F3A (HIST1H3A; Histone H3A)	S10	PN826	0	5318	54	196	10317.4	10907.1					0	4932	36	253	12386.9	7502.28
1767	H3F3A (HIST1H3A; Histone H3A)	S28	07-145	0	4198	32	171	7123.86	7530.99	8196.24	665.244	8.11645	13.0007	0	6020	30	261	15633.9	9468.88	8846.38	622.501	7.03679	13.1109	7.93217	1.91035			0.946131	0.943142	-0.00298835	-0.00869885
1768	H3F3A (HIST1H3A; Histone H3A)	S28	07-145	0	4942	40	171	8382.42	8861.48					0	5818	40	235	13578.3	8223.88
1769	Haspin	Pan	AP8064c	0	2732	36	142	3828.32	4047.11	4193.56	146.447	3.49219	12.034	0	3695	28	174	6380.58	3864.48	4044.96	180.482	4.46188	11.9819	-3.5434	2.24476			0.526046	0.471613	-0.0544334	-0.158451
1770	Haspin	Pan	AP8064c	0	2606	24	159	4105.38	4340.01					0	4284	30	164	6976.56	4225.45
1771	HBS1L	Y56+Y58	PN603	0	3430	28	170	5783.4	6113.93	6828.62	714.697	10.4662	12.7374	0	3796	30	155	5837.3	3535.44	3731.31	195.871	5.2494	11.8655	-45.3578	0.346481			0.831693	0.422978	-0.408716	-1.18974
1772	HBS1L	Y56+Y58	PN603	0	3918	40	184	7135.52	7543.32					0	4162	32	157	6484.1	3927.18
1773	HCA59	Y147	PN518	0	2643	32	160	4177.6	4416.35	4821.63	405.28	8.40545	12.2353	0	4246	32	208	8765.12	5308.71	5244.61	64.0973	1.22216	12.3566	8.77255	1.09747			0.613535	0.628117	0.0145821	0.0424473
1774	HCA59	Y147	PN518	0	2882	24	173	4944.34	5226.91					0	4437	28	194	8553.46	5180.52
1775	HCFC1	S1507	PN604	0	3284	28	186	6056.16	6402.27	6495.85	93.5737	1.44052	12.6653	0	5038	30	208	10416.6	6308.98	6219.23	89.7472	1.44306	12.6025	-4.25841	0.677149			0.800375	0.730821	-0.0695541	-0.202467
1776	HCFC1	S1507	PN604	0	3626	23	173	6233.19	6589.42					0	4504	26	226	10120.3	6129.48
1777	Hck	Pan	NK271-1	0	2700	28	191	5103.52	5395.19	4568.53	826.66	18.0947	12.1575	0	1343	30	276	3623.88	2194.85	1773.99	420.863	23.7241	10.7928	-61.1694	0.683656			0.579733	-0.0250481	-0.604781	-1.76047
1778	Hck	Pan	NK271-1	0	2084	38	173	3539.58	3741.87					0	2242	30	101	2234.12	1353.12
1779	HDAC4	S389	11037	0	3319	36	148	4858.84	5136.53	5295.52	158.995	3.00245	12.3706	0	4456	30	205	9073.3	5495.36	4587.98	907.38	19.7773	12.1636	-13.3611	1.70494			0.672303	0.547517	-0.124787	-0.363244
1780	HDAC4	S389	11037	0	2796	22	186	5159.64	5454.52					0	2264	38	273	6076.98	3680.6
1781	HDAC4	S632	PN825	0	3536	30	147	5153.82	5448.36	5888.02	439.658	7.467	12.5236	0	4746	28	174	8209.32	4972.08	5340.93	368.849	6.90608	12.3829	-9.2916	1.54689			0.738789	0.639083	-0.0997063	-0.290238
1782	HDAC4	S632	PN825	0	4162	34	145	5985.6	6327.68					0	5448	30	174	9427.32	5709.78
1783	HDAC4/5/9	S246/259/220	11517	0	3586	30	183	6507.48	6879.39	6820.53	58.8622	0.863015	12.7357	0	6050	32	166	9989.88	6050.5	6321.63	271.131	4.28894	12.6261	-7.31456	0.704342			0.83095	0.740662	-0.0902878	-0.262821
1784	HDAC4/5/9	S246/259/220	11517	0	3956	32	163	6396.12	6761.66					0	5670	30	193	10885.2	6592.77
1785	HePTP (PTPN7)	S44	PP500	0	1434	26	306	4308.48	4554.71	4749.24	194.526	4.09595	12.2135	0	5042	28	202	10128.3	6134.33	6287.21	152.888	2.43172	12.6182	32.3836	0.201573			0.604051	0.737372	0.133321	0.388087
1786	HePTP (PTPN7)	S44	PP500	0	2376	26	199	4676.5	4943.77					0	5274	36	203	10633.1	6440.1
1787	HePTP (PTPN7)	T66	PP501	0	4214	34	148	6186.4	6539.96	6684.55	144.597	2.16315	12.7066	0	6103	40	212	12853.6	7784.93	7613	171.924	2.25829	12.8943	13.8895	0.31833			0.818326	0.852667	0.0343407	0.0999631
1788	HePTP (PTPN7)	T66	PP501	0	3973	34	164	6459.96	6829.15					0	6008	44	206	12285.8	7441.08
1789	HePTP (PTPN7)	S143	PP528	0	4156	34	179	7378.38	7800.06	7862.01	61.949	0.787954	12.9407	0	6075	52	180	10841.4	6566.24	6390.76	175.476	2.74577	12.6418	-18.7134	0.188834			0.920032	0.747215	-0.172817	-0.503057
1790	HePTP (PTPN7)	S143	PP528	0	4258	47	178	7495.58	7923.96					0	5586	39	185	10262	6215.29
1791	HGK (MAP4K4; NIK; ZC1)	Pan	NK300-1	0	1393	40	80	1082.4	1144.26	835.519	308.741	36.952	9.70653	0	2173	34	102	2181.78	1321.42	1194.09	127.335	10.6637	10.2217	42.9158	1.10951			-0.48526	-0.263572	0.221688	0.645317
1792	HGK (MAP4K4; NIK; ZC1)	Pan	NK300-1	0	358	28	151	498.3	526.778					0	1740	30	103	1761.3	1066.75
1793	HGK (MAP4K4; NIK; ZC1)	T187	PK653	0	1806	28	115	2044.7	2161.56	2200.41	38.8503	1.7656	11.1036	0	3457	52	126	4290.3	2598.48	2854.13	255.65	8.95722	11.4788	29.7091	0.360927			0.12177	0.261494	0.139724	0.406725
1794	HGK (MAP4K4; NIK; ZC1)	T187	PK653	0	1804	24	119	2118.2	2239.26					0	4111	36	126	5134.5	3109.78
1795	HGS (Hrs)	Y216	PN519	0	3802	32	138	5202.6	5499.93	5656.26	156.331	2.76386	12.4656	0	4209	36	146	6092.58	3690.05	3430.35	259.702	7.57073	11.7441	-39.3531	0.262612			0.713616	0.372304	-0.341312	-0.993534
1796	HGS (Hrs)	Y216	PN519	0	3794	28	146	5498.36	5812.6					0	3522	32	150	5235	3170.65
1797	HIF1A (HIF1 alpha)	Pan	NN267-1	0	5942	38	223	13165.9	13918.4	12855.1	1063.22	8.27077	13.6501	0	6640	42	228	15043.4	9111.26	9193.59	82.3278	0.895492	13.1664	-28.4832	0.321813			1.22827	0.96634	-0.261927	-0.762451
1798	HIF1A (HIF1 alpha)	Pan	NN267-1	0	5566	44	202	11154.4	11791.9					0	6583	38	234	15315.3	9275.91
1799	HIPK1	Y352	PK654	0	5260	42	226	11792.7	12466.6	13228.2	761.54	5.75695	13.6913	0	4314	38	261	11160.4	6759.42	6141.1	618.322	10.0686	12.5843	-53.5756	0.295387			1.2462	0.723203	-0.522996	-1.5224
1800	HIPK1	Y352	PK654	0	6011	50	222	13233.4	13989.7					0	3796	28	242	9118.56	5522.78
1801	HIPK2	Pan	NK272-1	0	3766	39	167	6224.09	6579.8	6445.56	134.242	2.08271	12.6541	0	5406	40	193	10356.4	6272.48	6361.59	89.1112	1.40077	12.6352	-1.30276	2.67393			0.795503	0.744458	-0.0510447	-0.148587
1802	HIPK2	Pan	NK272-1	0	3513	42	172	5970.12	6311.32					0	5472	38	196	10650.6	6450.7
1803	HMGA1	S36+T39	PN605	0	3218	30	145	4622.6	4886.79	5634.46	747.67	13.2696	12.4601	0	5031	34	160	7995.2	4842.4	4809.81	32.5847	0.677462	12.2318	-14.6357	0.952949			0.711194	0.575969	-0.135225	-0.393631
1804	HMGA1	S36+T39	PN605	0	4161	26	146	6037.1	6382.13					0	5680	46	140	7887.6	4777.23
1805	HMGA1	T53	PN606	0	3222	32	159	5072.1	5361.97	6590.29	1228.31	18.6382	12.6861	0	3940	28	194	7589.28	4596.55	5116.11	519.562	10.1554	12.3208	-22.369	1.28722			0.809423	0.613169	-0.196254	-0.571282
1806	HMGA1	T53	PN606	0	3962	28	188	7395.92	7818.6					0	4180	26	224	9304.96	5635.67
1807	HMGB1	S35+S39	PN607	0	2184	25	143	3087.37	3263.82	3612.89	349.076	9.66197	11.8189	0	4190	36	156	6480.24	3924.84	3767.8	157.042	4.16801	11.8795	4.28766	3.22553			0.432616	0.428842	-0.00377426	-0.0109866
1808	HMGB1	S35+S39	PN607	0	2686	28	141	3747.78	3961.97					0	4484	35	134	5961.66	3610.76
1809	HMGCR	S872	PN705	0	1292	22	271	3441.7	3638.4	4330.7	692.307	15.986	12.0804	0	3834	28	183	6964.98	4218.43	4375.94	157.509	3.59943	12.0954	1.04459	18.7494			0.546219	0.519004	-0.0272151	-0.0792211
1810	HMGCR	S872	PN705	0	2966	33	162	4751.46	5023.01					0	4429	26	170	7485.1	4533.45
1811	HMGCS1	S495	PN754	0	3635	30	144	5191.2	5487.88	5814.96	327.082	5.62484	12.5056	0	5500	35	175	9563.75	5792.41	4553.05	1239.37	27.2206	12.1526	-21.7012	1.51353			0.730962	0.542911	-0.188051	-0.547403
1812	HMGCS1	S495	PN754	0	3536	36	166	5810	6142.05					1	4318	10	127	5471.16	3313.68
1813	HNF4A	S167	PN608	0	3304	26	160	5244.8	5544.54	6444.39	899.847	13.9633	12.6538	0	5707	34	156	8849.88	5360.05	5299.1	60.9418	1.15004	12.3715	-17.7718	0.850407			0.795389	0.634345	-0.161044	-0.468788
1814	HNF4A	S167	PN608	0	4190	30	167	6947.2	7344.24					0	4942	28	176	8648.64	5238.16
1815	HO1 (HO; HMOX1)	Pan	NN052-6	0	4732	38	177	8308.38	8783.21	9049.58	266.37	2.94345	13.1436	0	5900	35	237	13900	8418.75	8198.03	220.719	2.69234	13.0011	-9.40984	0.598926			1.00822	0.897279	-0.11094	-0.322937
1816	HO1 (HO; HMOX1)	Pan	NN052-6	0	5057	50	176	8812.32	9315.95					0	5410	34	245	13171.2	7977.31
1817	HO1 (HO; HMOX1)	Pan	OSA-150	0	3952	26	147	5771.22	6101.05	5677.99	423.061	7.4509	12.4712	0	4984	24	155	7688	4656.34	4545.35	110.988	2.44179	12.1502	-19.9479	0.495927			0.716019	0.541892	-0.174127	-0.506871
1818	HO1 (HO; HMOX1)	Pan	OSA-150	0	3055	24	164	4970.84	5254.93					0	4907	26	150	7321.5	4434.36
1819	HO2 (HMOX2)	Pan	OSA-200	0	4983	32	158	7822.58	8269.65	8448	178.352	2.11117	13.0444	0	6453	38	182	11675.3	7071.3	6782.05	289.253	4.26498	12.7275	-19.7201	0.323333			0.965096	0.783023	-0.182073	-0.530002
1820	HO2 (HMOX2)	Pan	OSA-200	0	4834	34	170	8160	8626.35					0	5892	34	183	10720.1	6492.79
1821	HPK1 (MAP4K1)	Pan	sc-6231	0	3730	30	179	6623	7001.51	7229.43	227.922	3.15269	12.8197	0	4183	24	224	9316.16	5642.46	6270.2	627.746	10.0116	12.6143	-13.2684	0.992151			0.867449	0.735739	-0.131709	-0.383396
1822	HPK1 (MAP4K1)	Pan	sc-6231	0	3951	32	180	7054.2	7457.35					0	5356	34	214	11389.1	6897.95
1823	HRAS (H-Ras)	Pan	NN281-3	0	5522	36	209	11465.7	12121	14773	2652	17.9517	13.8507	0	5713	37	234	13281.8	8044.32	7566.71	477.608	6.31196	12.8855	-48.7802	0.497407			1.31544	0.848992	-0.466447	-1.35779
1824	HRAS (H-Ras)	Pan	NN281-3	0	7823	48	212	16483	17425					0	5123	34	230	11704.7	7089.11
1825	HRAS (H-Ras)	Y157	PN755	0	4314	36	177	7572.06	8004.81	8481.37	476.564	5.61894	13.0501	0	5698	28	200	11340	6868.22	7042.22	173.995	2.47074	12.7818	-16.9684	0.476749			0.967568	0.805706	-0.161862	-0.471168
1826	HRAS (H-Ras)	Y157	PN755	0	5054	40	169	8473.66	8957.94					0	6082	34	197	11914.6	7216.21
1827	HRI (HCR; EIF2AK1)	S258	PK876	0	4836	38	149	7149.02	7557.59	7379.75	177.844	2.4099	12.8494	0	5222	34	185	9597.8	5813.03	5707.18	105.855	1.85477	12.4786	-22.6643	0.188167			0.880349	0.679048	-0.201301	-0.585973
1828	HRI (HCR; EIF2AK1)	S258	PK876	0	4184	30	164	6812.56	7201.9					0	5638	33	165	9248.25	5601.32
1829	Hsc70 (HSPA8; Hsc70; HSP73; HSPA10)	Pan	NN054-4	0	326	32	141	414.54	438.231	923.263	485.031	52.5345	9.8506	0	1772	30	105	1829.1	1107.82	1242.3	134.481	10.8252	10.2788	34.5554	1.83357			-0.42266	-0.239722	0.182938	0.532519
1830	Hsc70 (HSPA8; Hsc70; HSP73; HSPA10)	Pan	NN054-4	0	1478	30	92	1332.16	1408.29					0	2532	34	91	2273.18	1376.78
1831	Hsc70 (HSPA8; Hsc70; HSP73; HSPA10)	Pan	NN060-12	0	3345	35	166	5494.6	5808.62	6135.12	326.501	5.32183	12.5829	0	2814	36	223	6194.94	3752.05	4107.14	355.088	8.64564	12.0039	-33.0554	0.422548			0.76456	0.480804	-0.283756	-0.825991
1832	Hsc70 (HSPA8; Hsc70; HSP73; HSPA10)	Pan	NN060-12	0	3247	30	190	6112.3	6461.62					0	2977	30	250	7367.5	4462.22
1833	Hsc70 (HSPA8; Hsc70; HSP73; HSPA10)	Pan	sc-7298	0	2242	40	153	3369.06	3561.6	3554.66	6.94548	0.195391	11.7955	0	3247	40	194	6221.58	3768.18	3595.37	172.814	4.80657	11.8119	1.14524	4.36763			0.42243	0.400615	-0.0218151	-0.0635022
1834	Hsc70 (HSPA8; Hsc70; HSP73; HSPA10)	Pan	sc-7298	0	2160	36	158	3355.92	3547.71					0	2894	40	198	5650.92	3422.55
1835	HSF1	Pan	NN268-1	0	1964	22	163	3165.46	3346.37	3527.12	180.752	5.12462	11.7843	0	2979	28	154	4544.54	2752.46	2649.47	102.987	3.88707	11.3715	-24.8828	0.362166			0.417554	0.21666	-0.200894	-0.584789
1836	HSF1	Pan	NN268-1	0	2414	28	147	3507.42	3707.87					0	2710	32	157	4204.46	2546.49
1837	HSF1	Pan	NN268-2	0	3110	26	191	5890.44	6227.08	5942.73	284.352	4.78488	12.5369	0	3492	32	187	6470.2	3918.76	4392.6	473.835	10.7871	12.1009	-26.0845	0.596982			0.744587	0.521293	-0.223293	-0.64999
1838	HSF1	Pan	NN268-2	0	3050	26	177	5352.48	5658.38					0	3609	22	224	8034.88	4866.43
1839	HSF1	Pan	NN268-4	0	752	28	173	1252.52	1324.1	1003.07	321.036	32.0054	9.9702	0	22	14	131	10.48	6.34735	6.63807	0.290718	4.37956	2.73076	-99.3382	0.366273			-0.370689	-3.39229	-3.0216	-8.79565
1840	HSF1	Pan	NN268-4	0	522	14	127	645.16	682.031					0	16	8	143	11.44	6.92879
1841	HSF1	S303+S307	PN609	0	2565	22	154	3916.22	4140.04	4462.2	322.161	7.21979	12.1235	0	514	8	138	698.28	422.923	553.467	130.545	23.5867	9.11235	-87.5965	0.351686			0.56497	-0.726907	-1.29188	-3.76056
1842	HSF1	S303+S307	PN609	1	2836	25	161	4525.71	4784.36					1	765	22	152	1129.36	684.012
1843	HSF4	Pan	H65520 610831	0	175	26	142	211.58	223.672	306.267	82.5952	26.9683	8.25865	0	1340	24	85	1118.6	677.495	708.65	31.1553	4.39643	9.46893	131.383	0.238728			-1.11439	-0.577977	0.536411	1.56145
1844	HSF4	Pan	H65520 610831	1	268	26	152	367.84	388.862					0	1157	26	108	1221.48	739.805
1845	HSP27 (HSP28; HSPB1)	Pan	NN152-2	0	3218	24	166	5302.04	5605.06	5832.37	227.319	3.89754	12.5099	0	4444	24	203	8972.6	5434.37	5536.57	102.194	1.84579	12.4348	-5.07182	1.1324			0.732836	0.66076	-0.0720765	-0.209809
1846	HSP27 (HSP28; HSPB1)	Pan	NN152-2	0	2998	28	193	5732.1	6059.69					0	4831	32	194	9310.06	5638.76
1847	HSP27 (HSP28; HSPB1)	S15	07-388	0	5540	37	176	9685.28	10238.8	9298.87	939.934	10.108	13.1828	0	7346	36	195	14254.5	8633.43	8358.66	274.765	3.28719	13.0291	-10.111	1.32482			1.02525	0.908971	-0.116282	-0.338489
1848	HSP27 (HSP28; HSPB1)	S15	07-388	0	4656	32	171	7907.04	8358.93					0	7098	36	189	13347.2	8083.9
1849	HSP27 (HSP28; HSPB1)	S15	SPA-525	0	4472	40	224	9927.68	10495.1	10747.8	252.722	2.35139	13.3918	0	5630	36	261	14600.3	8842.89	9019.34	176.448	1.95633	13.1388	-16.0818	0.267862			1.11603	0.95481	-0.161219	-0.469296
1850	HSP27 (HSP28; HSPB1)	S15	SPA-525	0	4460	32	235	10405.8	11000.5					0	6338	38	241	15183	9195.78
1851	HSP27 (HSP28; HSPB1)	S82	44-534G	0	1438	34	269	3776.76	3992.6	4874.16	881.558	18.0863	12.2509	0	4345	32	164	7073.32	4284.05	4150.77	133.282	3.21103	12.0192	-14.8414	1.43499			0.620327	0.487172	-0.133156	-0.387607
1852	HSP27 (HSP28; HSPB1)	S82	44-534G	0	2987	28	184	5444.56	5755.72					0	4148	28	161	6633.2	4017.49
1853	HSP40 (DNAJB1; DNAJ1; HDJ1; HSPF1)	Pan	NN057-2	0	1884	36	90	1663.2	1758.25	1513.03	245.227	16.2077	10.5632	0	854	24	121	1004.3	608.268	811.019	202.752	24.9996	9.66359	-46.3975	0.888137			-0.113013	-0.496673	-0.383659	-1.1168
1854	HSP40 (DNAJB1; DNAJ1; HDJ1; HSPF1)	Pan	NN057-2	0	1007	24	122	1199.26	1267.8					0	1669	28	102	1673.82	1013.77
1855	HSP47 (Serpinh1)	Pan	NN058-2	0	2786	36	153	4207.5	4447.96	4071.75	376.208	9.23946	11.9914	0	2649	32	170	4448.9	2694.54	2454.48	240.055	9.78026	11.2612	-39.7193	0.478853			0.507569	0.170596	-0.336972	-0.980901
1856	HSP47 (Serpinh1)	Pan	NN058-2	0	2397	35	148	3495.76	3695.55					0	2058	38	181	3656.2	2214.43
1857	HSP47 (Serpinh1)	Pan	SPA-470	0	4464	36	169	7483.32	7911	8500.62	589.626	6.93627	13.0534	0	4955	36	184	9050.96	5481.83	6145.8	663.97	10.8036	12.5854	-27.7017	0.64039			0.968989	0.723665	-0.245325	-0.714122
1858	HSP47 (Serpinh1)	Pan	SPA-470	0	4528	26	191	8598.82	9090.25					0	5690	40	199	11243.5	6809.77
1859	HSP60 (HSPD1; CPN60; GroEL)	Pan	NN059-3	0	2916	26	142	4103.8	4338.34	4607.38	269.045	5.83943	12.1697	0	4926	40	158	7719.88	4675.65	4555.16	120.491	2.64515	12.1533	-1.13348	7.48543			0.585041	0.54319	-0.0418511	-0.121826
1860	HSP60 (HSPD1; CPN60; GroEL)	Pan	NN059-3	0	3004	28	155	4612.8	4876.43					0	4218	34	175	7322	4434.67
1861	HSP60 (HSPD1; CPN60; GroEL)	Pan	NN059-4	0	1490	24	111	1627.26	1720.26	1735.85	15.593	0.898289	10.7614	0	1258	28	98	1205.4	730.066	944.071	214.005	22.6683	9.88275	-45.6134	0.51666			-0.0268889	-0.405137	-0.378248	-1.10105
1862	HSP60 (HSPD1; CPN60; GroEL)	Pan	NN059-4	0	1380	22	122	1656.76	1751.45					0	1572	30	124	1912.08	1158.08
1863	HSP60 (HSPD1; CPN60)	Pan	sc-13115	0	4718	46	155	7241.6	7655.46	7273.51	381.949	5.25122	12.8284	0	5374	32	179	9562.18	5791.46	5689.58	101.885	1.79073	12.4741	-21.7768	0.323369			0.87126	0.677186	-0.194073	-0.564933
1864	HSP60 (HSPD1; CPN60)	Pan	sc-13115	0	4388	42	150	6519	6891.57					0	5219	36	178	9225.74	5587.69
1865	HSP60 (HSPD1; CPN60)	Pan	sc-59567	0	300	30	140	378	399.603	357.232	42.3706	11.8608	8.48072	0	236	34	159	321.18	194.527	221.77	27.2427	12.2842	7.79292	-37.9201	0.636735			-1.01789	-1.27799	-0.260098	-0.757126
1866	HSP60 (HSPD1; CPN60)	Pan	sc-59567	0	241	22	136	297.84	314.862					0	359	22	122	411.14	249.012
1867	HSP70 (Hsc70; Hsp71; HspA1A; HSX70)	Pan	NN060-11	0	562	24	86	462.68	489.123	348.87	140.252	40.2018	8.44655	0	694	22	71	477.12	288.974	700.074	411.1	58.7224	9.45136	100.669	0.982669			-1.03274	-0.585314	0.447428	1.30243
1868	HSP70 (Hsc70; Hsp71; HspA1A; HSX70)	Pan	NN060-11	0	163	20	138	197.34	208.618					0	1318	26	142	1834.64	1111.17
1869	HSP70 (Hsc70; Hsp71; HspA1A; HSX70)	Pan	NN060-7	1	2142	26	109	2306.44	2438.25	2710.82	272.565	10.0547	11.4045	0	1821	22	140	2518.6	1525.42	1953.42	427.998	21.9102	10.9318	-27.9398	1.14406			0.252542	0.0330107	-0.219531	-0.639039
1870	HSP70 (Hsc70; Hsp71; HspA1A; HSX70)	Pan	NN060-7	0	2488	34	115	2822.1	2983.39					0	3076	28	129	3931.92	2381.42
1871	HSP70 (Hsc70; Hsp71; HspA1A; HSX70)	Pan	NN060-9	1	126	12	135	153.9	162.696	160.423	2.27287	1.4168	7.32573	0	62	10	157	81.64	49.4463	41.7302	7.71615	18.4906	5.38302	-73.9873	0.269065			-1.51975	-2.28453	-0.764774	-2.2262
1872	HSP70 (Hsc70; Hsp71; HspA1A; HSX70)	Pan	NN060-9	0	120	10	136	149.6	158.15					2	53	14	144	56.16	34.014
1873	HSP70 (Hsc70; Hsp71; HspA1A; HSX70)	Pan	SPA-810	0	2583	28	114	2912.7	3079.16	2962.77	116.392	3.92849	11.5327	0	4452	26	115	5089.9	3082.77	2873.6	209.166	7.27888	11.4886	-3.00973	3.72371			0.308255	0.265591	-0.0426636	-0.12419
1874	HSP70 (Hsc70; Hsp71; HspA1A; HSX70)	Pan	SPA-810	0	2178	24	125	2692.5	2846.38					0	3144	24	141	4399.2	2664.43
1875	HSP105 (HSPH1; HSP110)	Pan	NN269-1	0	1456	24	110	1575.2	1665.22	1462.91	202.318	13.8298	10.5146	0	2101	28	116	2404.68	1456.43	1998.88	542.45	27.1378	10.965	36.6373	1.11819			-0.13413	0.0468714	0.181002	0.526883
1876	HSP105 (HSPH1; HSP110)	Pan	NN269-1	0	1072	26	114	1192.44	1260.59					0	3558	32	119	4195.94	2541.33
1877	HSP105 (HSPH1; HSP110)	Pan	sc-6241	0	812	30	206	1610.92	1702.99	2174.92	471.933	21.6989	11.0867	0	3367	36	146	4863.26	2945.5	3381.17	435.672	12.8852	11.7233	55.4619	0.623566			0.114467	0.363602	0.249136	0.725215
1878	HSP105 (HSPH1; HSP110)	Pan	sc-6241	0	1869	28	136	2503.76	2646.85					0	4188	42	152	6301.92	3816.84
1879	HSP90a (HSP90AA1; HSP90; HSP86; HSPC; HSPCA; LAP2)	Pan	NN061-2	1	3428	62	173	5823.18	6155.98	6163.65	7.67491	0.124519	12.5896	0	5688	36	161	9099.72	5511.37	5411.61	99.7588	1.84342	12.4018	-12.2013	0.161289			0.767468	0.647004	-0.120464	-0.350662
1880	HSP90a (HSP90AA1; HSP90; HSP86; HSPC; HSPCA; LAP2)	Pan	NN061-2	0	3616	78	165	5837.7	6171.33					0	5199	40	170	8770.3	5311.85
1881	HSP90a (HSP90AA1; HSP90; HSP86; HSPC; HSPCA; LAP2)	Pan	NN061-4	0	2586	38	139	3541.72	3744.13	4446	701.864	15.7864	12.1183	0	5524	34	162	8893.8	5386.65	4708.08	678.567	14.4128	12.2009	5.89485	5.12298			0.56269	0.563087	0.000397399	0.0011568
1882	HSP90a (HSP90AA1; HSP90; HSP86; HSPC; HSPCA; LAP2)	Pan	NN061-4	0	3678	44	134	4869.56	5147.86					0	4434	28	151	6653.06	4029.51
1883	HSP90a (HSP90AA1; HSP90; HSP86; HSPC; HSPCA; LAP2)	Pan	NN061-9	0	3213	30	170	5411.1	5720.35	5017.84	702.508	14.0002	12.2929	0	2086	25	142	2926.62	1772.55	2438.13	665.581	27.2989	11.2516	-51.4108	0.803315			0.638539	0.166568	-0.471971	-1.37387
1884	HSP90a (HSP90AA1; HSP90; HSP86; HSPC; HSPCA; LAP2)	Pan	NN061-9	0	2984	26	138	4082.04	4315.33					0	3808	40	136	5124.48	3103.71
1885	HSP90a (HSP90AA1; HSP90; HSP86; HSPC; HSPCA; LAP2)	Pan	sc-13119	0	2308	28	175	3990	4218.03	4877.38	659.345	13.5184	12.2519	0	4998	26	179	8899.88	5390.33	5780.4	390.065	6.74807	12.497	18.5144	1.09463			0.620741	0.686729	0.0659882	0.192087
1886	HSP90a (HSP90AA1; HSP90; HSP86; HSPC; HSPCA; LAP2)	Pan	sc-13119	0	3081	36	172	5237.4	5536.72					0	5360	26	191	10187.9	6170.46
1887	HSP90AB1 (HSP90; HSP84; HSP90B; HSPC2; HSPCB)	Pan	NN061-16	0	2103	26	174	3613.98	3820.52	3512.83	307.694	8.75916	11.7784	0	2990	42	190	5601.2	3392.44	3318.65	73.794	2.22362	11.6964	-5.52776	1.98684			0.415009	0.352356	-0.0626534	-0.182379
1888	HSP90AB1 (HSP90; HSP84; HSP90B; HSPC2; HSPCB)	Pan	NN061-16	0	1820	26	169	3031.86	3205.13					0	3227	38	168	5357.52	3244.85
1889	HSP90AB1 (HSP90; HSP84; HSP90B; HSPC2; HSPCB)	Pan	NN061-18	0	90	20	136	95.2	100.641	98.1247	2.51602	2.5641	6.61654	0	46	12	254	86.36	52.3051	46.5876	5.71746	12.2725	5.54187	-52.522	0.282483			-1.82791	-2.21818	-0.390272	-1.13605
1890	HSP90AB1 (HSP90; HSP84; HSP90B; HSPC2; HSPCB)	Pan	NN061-18	0	90	22	133	90.44	95.6087					0	40	12	241	67.48	40.8702
1891	HSP90AB1 (HSP90; HSP84; HSP90B; HSPC2; HSPCB)	Pan	NN061-3	0	999	22	102	996.54	1053.49	1159.36	105.863	9.1312	10.1791	0	545	32	150	769.5	466.058	646.267	180.209	27.8846	9.33599	-44.2564	0.836395			-0.279916	-0.633503	-0.353587	-1.02926
1892	HSP90AB1 (HSP90; HSP84; HSP90B; HSPC2; HSPCB)	Pan	NN061-3	0	1128	30	109	1196.82	1265.22					0	1231	34	114	1364.58	826.476
1893	HSP90AB1 (HSP90; HSP84; HSP90B; HSPC2; HSPCB)	S255	11196	0	1826	26	103	1854	1959.96	1968.01	8.05549	0.409321	10.9425	0	1910	28	100	1882	1139.86	725.609	414.249	57.0899	9.50305	-63.1299	0.910809			0.0518001	-0.563727	-0.615527	-1.79175
1894	HSP90AB1 (HSP90; HSP84; HSP90B; HSPC2; HSPCB)	S255	11196	0	1710	26	111	1869.24	1976.07					0	368	32	153	514.08	311.359
1895	HSP90AB1 (HSP90; HSP84; HSP90B; HSPC2; HSPCB)	Y484	PN520	0	6940	36	189	13048.6	13794.3	14346.4	552.118	3.84848	13.8084	0	5026	31	249	12437.5	7532.97	7537.83	4.86045	0.0644807	12.8799	-47.4585	0.0824501			1.29707	0.846687	-0.450383	-1.31103
1896	HSP90AB1 (HSP90; HSP84; HSP90B; HSPC2; HSPCB)	Y484	PN520	0	6749	38	210	14093.1	14898.5					0	5225	36	240	12453.6	7542.69
1897	HspB2 (MKBP)	Pan	NN270-1	0	1146	26	122	1366.4	1444.49	1586.15	141.658	8.93095	10.6313	0	2478	26	135	3310.2	2004.87	2244.02	239.152	10.6573	11.1319	41.4759	0.472281			-0.0834263	0.116578	0.200004	0.582198
1898	HspB2 (MKBP)	Pan	NN270-1	0	1384	22	120	1634.4	1727.81					0	3134	28	132	4099.92	2483.17
1899	HspBP1	Pan	H98620 611543	0	446	22	152	644.48	681.313	1195.1	513.786	42.9911	10.2229	0	1912	22	123	2324.7	1407.99	1493.42	85.4349	5.72075	10.5444	24.9621	1.95143			-0.260882	-0.128787	0.132096	0.384521
1900	HspBP1	Pan	H98620 611543	0	1551	26	106	1616.5	1708.88					0	1913	24	138	2606.82	1578.85
1901	HSPC121	S114	PN756	0	2826	22	163	4570.52	4831.73	4719.61	112.121	2.37565	12.2045	0	2630	24	195	5081.7	3077.8	3221.15	143.354	4.45041	11.6534	-31.7496	0.214997			0.600128	0.334389	-0.265739	-0.773547
1902	HSPC121	S114	PN756	0	2748	24	160	4358.4	4607.49					0	2490	32	226	5555.08	3364.51
1903	Huntingtin (HTT)	Pan+S13+S16	PN827	0	3636	34	173	6231.46	6587.59	6440.98	146.616	2.2763	12.6531	0	5192	26	207	10693.6	6476.73	4958.86	1517.88	30.6094	12.2758	-23.0108	1.42914			0.795057	0.594357	-0.2007	-0.584223
1904	Huntingtin (HTT)	Pan+S13+S16	PN827	0	3020	28	199	5954.08	6294.36					0	3052	46	189	5681.34	3440.98
1905	Huntingtin (HTT)	Pan+S417+S419	PN828	0	3994	26	234	9285.12	9815.77	9918.68	102.903	1.03747	13.2759	0	4865	28	240	11608.8	7031.02	6911.91	119.11	1.72325	12.7549	-30.3141	0.0910704			1.0657	0.794452	-0.271251	-0.789592
1906	Huntingtin (HTT)	Pan+S417+S419	PN828	0	3434	24	278	9479.8	10021.6					0	4394	30	257	11215.5	6792.8
1907	Huntingtin (HTT)	S421	PN829	0	4471	58	148	6531.24	6904.51	7797.78	893.271	11.4555	12.9288	0	3995	42	156	6166.68	3734.93	5154.4	1419.47	27.539	12.3316	-33.8991	1.15031			0.914889	0.617662	-0.297228	-0.865208
1908	Huntingtin (HTT)	S421	PN829	0	4868	32	170	8221.2	8691.05					0	5436	36	201	10854	6573.87
1909	I1PP2A (ANP32A/B; PHAPI)	Pan	B13007	0	4798	56	297	14083.7	14888.6	13575.1	1313.51	9.67586	13.7287	0	8456	50	252	21183.1	12829.8	12891	61.1478	0.474345	13.6541	-5.03968	2.01406			1.26243	1.17002	-0.0924081	-0.268993
1910	I1PP2A (ANP32A/B; PHAPI)	Pan	B13007	0	5010	32	233	11598.7	12261.6					0	8664	41	248	21385	12952.1
1911	I2PP2A (PHAPII)	Pan	B13008	0	3853	28	244	9333	9866.39	9534.81	331.575	3.47752	13.219	0	6057	34	198	11925.5	7222.86	7236.01	13.1489	0.181715	12.821	-24.1096	0.151775			1.04096	0.822064	-0.218897	-0.637192
1912	I2PP2A (PHAPII)	Pan	B13008	0	3442	28	255	8705.7	9203.24					0	5334	38	226	11969	7249.16
1913	IAP1 (BIRC2; API2)	Pan	sc-271419	0	696	36	136	897.6	948.899	799.016	149.883	18.7584	9.64208	0	776	40	143	1052.48	637.448	579.595	57.8529	9.98161	9.1789	-27.4613	1.04656			-0.513264	-0.699112	-0.185848	-0.54099
1914	IAP1 (BIRC2; API2)	Pan	sc-271419	0	504	28	129	614.04	649.133					0	711	38	128	861.44	521.743
1915	IAP1 (BIRC2; API2)	Pan	sc-7943	0	1353	28	184	2438	2577.33	2397.95	179.388	7.4809	11.2276	0	1508	20	200	2976	1802.45	1653.32	149.139	9.02057	10.6911	-31.0529	0.5314			0.175663	-0.0674973	-0.24316	-0.707821
1916	IAP1 (BIRC2; API2)	Pan	sc-7943	0	1207	28	178	2098.62	2218.56					0	1276	28	199	2483.52	1504.18
1917	ICK	Pan	AP7541b	0	60	16	141	62.04	65.5856	74.4868	8.90121	11.95	6.21891	0	82	20	139	86.18	52.1961	55.0124	2.81633	5.11945	5.78168	-26.1448	0.652882			-2.00068	-2.11802	-0.117334	-0.341549
1918	ICK	Pan	AP7541b	0	80	22	136	78.88	83.3881					0	82	20	154	95.48	57.8287
1919	ICK	Pan	NK073-4	0	4739	32	160	7531.2	7961.61	6665.26	1296.35	19.4494	12.7024	0	3338	36	172	5679.44	3439.83	3435.15	4.67572	0.136114	11.7462	-48.4619	0.404143			0.816514	0.373147	-0.443368	-1.29061
1920	ICK	Pan	NK073-4	0	2600	22	197	5078.66	5368.91					0	2984	34	192	5664	3430.48
1921	ICK	Pan	NK073-5	0	148	34	142	161.88	171.132	199.389	28.2576	14.1721	7.63944	0	356	28	169	554.32	335.731	300.039	35.6917	11.8957	8.22901	50.4793	0.516405			-1.38344	-1.09585	0.28759	0.837154
1922	ICK	Pan	NK073-5	0	250	28	97	215.34	227.647					0	304	26	157	436.46	264.348
1923	ICK	Y156+T157	PK655	0	1756	36	108	1857.6	1963.76	1974.61	10.8464	0.549292	10.9474	0	2604	32	113	2906.36	1760.28	1848.6	88.3269	4.77804	10.8522	-6.38139	0.834823			0.0538978	-0.000222411	-0.0541202	-0.15754
1924	ICK	Y156+T157	PK655	0	1724	32	111	1878.12	1985.46					0	2672	29	121	3198.03	1936.93
1925	ICK	Y159	PK656	0	2165	54	88	1857.68	1963.85	1888.47	75.3749	3.99131	10.883	0	2940	30	113	3288.3	1991.6	1566.25	425.357	27.1578	10.6131	-17.0629	1.82555			0.0259378	-0.100097	-0.126035	-0.366878
1926	ICK	Y159	PK656	0	1642	24	106	1715.08	1813.1					0	1636	26	117	1883.7	1140.89
1927	IDH1	T75+T77	PN706	0	1706	42	103	1713.92	1811.87	1650.11	161.765	9.80332	10.6883	0	2712	38	112	2994.88	1813.89	1679.42	134.469	8.0069	10.7137	1.77641	10.026			-0.0586455	-0.0580578	0.000587685	0.00171071
1928	IDH1	T75+T77	PN706	0	1186	32	122	1407.88	1488.34					0	2229	30	116	2550.84	1544.95
1929	IDH1	Y391	PN757	0	3672	42	128	4646.4	4911.95	4405.75	506.196	11.4894	12.1052	0	3385	42	128	4279.04	2591.66	2776.89	185.236	6.67062	11.4393	-36.9712	0.491195			0.556989	0.244964	-0.312026	-0.908283
1930	IDH1	Y391	PN757	0	2715	42	138	3688.74	3899.55					0	3580	36	138	4890.72	2962.13
1931	IGF1R	Pan	AP7649a	0	112	26	139	119.54	126.372	128.772	2.39973	1.86356	7.00867	0	125	30	68	64.6	39.1258	66.199	27.0731	40.8966	6.04874	-48.5919	0.879985			-1.65752	-2.00648	-0.348956	-1.01579
1932	IGF1R	Pan	AP7649a	0	126	38	141	124.08	131.171					0	146	36	140	154	93.2721
1933	IGF1R	Pan	NK074-2	0	6723	64	150	9988.5	10559.4	10214.1	345.297	3.38061	13.3183	0	8996	42	172	15400.9	9327.75	10289.9	962.132	9.35028	13.3289	0.742361	17.1492			1.0841	1.03422	-0.0498771	-0.145189
1934	IGF1R	Pan	NK074-2	0	6452	58	146	9335.24	9868.76					0	10662	46	175	18578	11252
1935	IGF1R	Y1161+T1163	PK657	0	2116	62	111	2279.94	2410.24	2780.17	369.934	13.3061	11.441	0	2381	34	128	3004.16	1819.51	1786.6	32.9117	1.84215	10.803	-35.7379	0.423871			0.268378	-0.0207801	-0.289158	-0.841719
1936	IGF1R	Y1161+T1163	PK657	0	2710	73	113	2979.81	3150.11					0	2737	56	108	2895.48	1753.69
1937	IGF1R	Y1165+Y1166	11088	0	130	54	126	95.76	101.233	156.448	55.215	35.2929	7.28954	0	130	36	127	119.38	72.3041	103.154	30.8495	29.9063	6.68865	-34.0652	1.91396			-1.53548	-1.73921	-0.203727	-0.593035
1938	IGF1R	Y1165+Y1166	11088	0	252	110	141	200.22	211.663					0	412	37	59	221.25	134.003
1939	IGF1R	Y1280	11302	0	436	78	139	497.62	526.059	425.884	100.176	23.5218	8.73432	0	1699	38	110	1827.1	1106.61	808.415	298.192	36.886	9.65895	89.8206	0.672539			-0.907702	-0.498611	0.409091	1.19083
1940	IGF1R	Y1280	11302	0	307	70	130	308.1	325.708					0	1200	46	73	842.42	510.223
1941	IGF1R	Y1346	PK658	0	3260	68	131	4181.52	4420.5	4768.6	348.099	7.29981	12.2193	0	3752	48	186	6889.44	4172.68	3889.28	283.402	7.28675	11.9253	-18.4398	0.791039			0.606601	0.447963	-0.158638	-0.461784
1942	IGF1R	Y1346	PK658	0	3676	64	134	4840.08	5116.69					0	3771	50	160	5953.6	3605.88
1943	IkBa (MAD3; IkBa)	Pan	DB075	0	3534	84	151	5209.5	5507.23	5435.39	71.8334	1.32159	12.4082	0	5323	66	186	9778.02	5922.19	5404.87	517.315	9.57127	12.4	-0.561539	19.3982			0.688646	0.646254	-0.0423928	-0.123402
1944	IkBa (MAD3; IkBa)	Pan	DB075	0	3434	74	151	5073.6	5363.56					0	4241	38	192	8069.76	4887.56
1945	IkBa (MAD3; IkBa)	Pan	sc-371	0	167	46	126	152.46	161.173	278.263	117.09	42.0789	8.12031	0	219	28	138	263.58	159.641	168.52	8.87902	5.26883	7.39677	-39.4387	1.20054			-1.1745	-1.44345	-0.26895	-0.782892
1946	IkBa (MAD3; IkBa)	Pan	sc-371	0	325	54	138	373.98	395.353					0	232	30	145	292.9	177.399
1947	IkBa (MAD3; IkBa)	S32	sc-8404	0	1441	58	148	2046.84	2163.82	2197.44	33.6174	1.52985	11.1016	0	1698	46	173	2857.96	1730.96	1729.84	1.12351	0.0649486	10.7564	-21.2793	0.074946			0.120923	-0.0402341	-0.161158	-0.469118
1948	IkBa (MAD3; IkBa)	S32	sc-8404	0	1700	64	129	2110.44	2231.05					0	1674	43	175	2854.25	1728.71
1949	IkBb (IkBb)	Pan	DB076	0	742	28	83	592.62	626.489	761.149	134.66	17.6917	9.57203	0	874	28	155	1311.3	794.206	659.052	135.154	20.5073	9.36425	-13.4134	2.84781			-0.5437	-0.621699	-0.0779987	-0.227048
1950	IkBb (IkBb)	Pan	DB076	0	1010	36	87	847.38	895.808					0	716	24	125	865	523.899
1951	IkBe (IkBe)	S161	11213	0	80	22	127	73.66	77.8697	64.4439	13.4258	20.8333	6.00997	0	48	22	132	34.32	20.7864	35.5767	14.7903	41.573	5.15286	-44.7944	1.39317			-2.09147	-2.38066	-0.289185	-0.841795
1952	IkBe (IkBe)	S161	11213	0	58	20	127	48.26	51.0181					0	91	28	132	83.16	50.367
1953	IKKa (IkBKA)	Pan	71-2300	0	2486	62	106	2569.44	2716.29	3038.48	322.198	10.6039	11.5691	0	3469	40	128	4389.12	2658.33	2798.8	140.471	5.01899	11.4506	-7.88828	1.98052			0.324073	0.249699	-0.0743744	-0.216498
1954	IKKa (IkBKA)	Pan	71-2300	0	2958	68	110	3179	3360.68					0	3808	46	129	4852.98	2939.27
1955	IKKa (IkBKA)	Pan	AHO0352	0	2128	30	101	2118.98	2240.08	2179.14	60.9447	2.79674	11.0895	0	2288	34	125	2817.5	1706.46	1696.89	9.56948	0.563943	10.7287	-22.1303	0.151859			0.115681	-0.051823	-0.167504	-0.487592
1956	IKKa (IkBKA)	Pan	AHO0352	0	1811	22	112	2003.68	2118.19					0	2175	32	130	2785.9	1687.32
1957	IKKa (IkBKA)	Pan	AP8108a	0	386	26	152	547.2	578.473	742.754	164.281	22.1178	9.53674	0	638	32	155	939.3	568.899	871.991	303.092	34.7586	9.76817	17.3997	3.26881			-0.559035	-0.452994	0.106041	0.308678
1958	IKKa (IkBKA)	Pan	AP8108a	0	886	28	100	858	907.035					0	1530	26	129	1940.16	1175.08
1959	IKKa (IkBKA)	Pan	IMG-136A	0	1628	24	112	1796.48	1899.15	1624.04	275.113	16.9401	10.6654	0	2350	26	117	2719.08	1646.85	1808.29	161.44	8.92776	10.8204	11.3451	2.28009			-0.0686282	-0.0135091	0.0551191	0.160448
1960	IKKa (IkBKA)	Pan	IMG-136A	0	904	24	145	1276	1348.92					0	2453	26	134	3252.18	1969.73
1961	IKKa (IkBKA)	Pan	KAP-TF115	0	2138	74	121	2497.44	2640.17	2460.36	179.811	7.30831	11.2647	0	3228	50	121	3845.38	2329.01	2254.21	74.7933	3.31794	11.1384	-8.37878	1.26823			0.191771	0.119309	-0.0724615	-0.21093
1962	IKKa (IkBKA)	Pan	KAP-TF115	0	1678	56	133	2157.26	2280.55					0	2812	44	130	3598.4	2179.42
1963	IKKa (IkBKA)	Pan	sc-7190	0	152	30	181	220.82	233.44	283.221	49.7812	17.5768	8.14579	0	324	34	98	284.2	172.129	214.647	42.5176	19.8081	7.74582	-24.2122	1.54405			-1.16343	-1.29766	-0.134235	-0.390747
1964	IKKa (IkBKA)	Pan	sc-7190	0	195	20	180	315	333.003					0	412	26	110	424.6	257.165
1965	IKKa (IkBKA)	Pan	sc-7218	0	126	28	130	127.4	134.681	277.248	142.567	51.4223	8.11504	0	361	28	152	506.16	306.562	286.348	20.214	7.05923	8.16163	3.2823	17.8173			-1.17679	-1.12399	0.0527955	0.153684
1966	IKKa (IkBKA)	Pan	sc-7218	0	570	26	73	397.12	419.816					0	314	23	151	439.41	266.134
1967	IKKa (IkBKA)	Pan	sc-7606	0	2236	38	121	2659.58	2811.58	3108.95	297.377	9.56516	11.6022	0	4368	42	129	5580.54	3379.93	3248.67	131.259	4.0404	11.6656	4.49395	3.02753			0.338446	0.339514	0.00106809	0.00310913
1968	IKKa (IkBKA)	Pan	sc-7606	0	2796	42	117	3222.18	3406.33					0	3908	38	133	5147.1	3117.41
1969	IKKa (IkBKA)	T179+S180	PK659	0	1848	40	111	2006.88	2121.57	2061.41	60.1625	2.91851	11.0094	0	2702	38	141	3756.24	2275.02	1707.41	567.609	33.2439	10.7376	-17.173	2.10578			0.0808663	-0.0480987	-0.128965	-0.375407
1970	IKKa (IkBKA)	T179+S180	PK659	0	1648	30	117	1893.06	2001.25					0	2260	46	85	1881.9	1139.8
1971	IKKb (IkBKB; IKKB)	Pan	KAP-TF118	0	6602	58	148	9685.12	10238.6	10207.7	30.9639	0.30334	13.3174	0	7232	47	162	11639.7	7049.74	7053.31	3.57341	0.0506629	12.7841	-30.9018	0.0114557			1.08371	0.806655	-0.277052	-0.806479
1972	IKKb (IkBKB; IKKB)	Pan	KAP-TF118	0	6307	56	154	9626.54	10176.7					0	6716	58	175	11651.5	7056.88
1973	IKKb (IkBKB; IKKB)	Pan	NK076-5	0	1698	58	99	1623.6	1716.39	1743.98	27.5916	1.58211	10.7682	0	3735	68	130	4767.1	2887.26	2818.18	69.0819	2.4513	11.4605	61.5943	0.0654834			-0.02396	0.253856	0.277816	0.8087
1974	IKKb (IkBKB; IKKB)	Pan	NK076-5	0	1192	52	147	1675.8	1771.57					0	3620	46	127	4538.98	2749.09
1975	IKKe (IkBKE)	S172	PK660	0	2094	40	131	2690.74	2844.52	2963.8	119.278	4.02451	11.5332	0	5169	36	152	7802.16	4725.48	4424.92	300.56	6.79245	12.1114	49.2991	0.219415			0.308472	0.525711	0.21724	0.632368
1976	IKKe (IkBKE)	S172	PK660	0	2590	54	115	2916.4	3083.07					0	4810	48	143	6809.66	4124.36
1977	IKKg (NEMO)	S377	PN758	0	2770	34	143	3912.48	4136.08	5100.77	964.692	18.9127	12.3165	0	6924	34	154	10610.6	6426.45	6326.64	99.8133	1.57767	12.6272	24.0329	0.852596			0.648815	0.741139	0.0923236	0.268747
1978	IKKg (NEMO)	S377	PN758	0	4226	38	137	5737.56	6065.47					0	6898	44	150	10281	6226.82
1979	IKZF1	S361+S364	PN797	0	1504	30	122	1798.28	1901.05	2054.09	153.033	7.45018	11.0043	0	2466	38	161	3909.08	2367.59	2377.31	9.72695	0.409157	11.2151	15.7358	0.499456			0.0786345	0.151348	0.0727133	0.211663
1980	IKZF1	S361+S364	PN797	0	1630	24	130	2087.8	2207.12					0	2390	30	167	3941.2	2387.04
1981	IKZF1	Y413	PN707	0	1140	26	154	1715.56	1813.61	2085.63	272.026	13.0429	11.0263	0	3594	26	115	4103.2	2485.16	2426.41	58.7493	2.42125	11.2446	16.3392	0.94644			0.0881884	0.163665	0.0754765	0.219706
1982	IKZF1	Y413	PN707	0	1676	24	135	2230.2	2357.66					0	3404	34	116	3909.2	2367.66
1983	ILK1 (ILK)	Pan	AP7651b	0	1446	28	116	1644.88	1738.89	1652.88	86.0098	5.20364	10.6908	0	2273	30	116	2601.88	1575.86	1821.6	245.736	13.4901	10.831	10.2078	1.83132			-0.0575941	-0.00908933	0.0485048	0.141194
1984	ILK1 (ILK)	Pan	AP7651b	1	1558	30	97	1482.16	1566.87					0	2678	32	129	3413.34	2067.33
1985	ILK1 (ILK)	Pan	KAP-ST203	0	1246	26	79	963.8	1018.88	1264.73	245.846	19.4386	10.3046	0	1758	28	104	1799.2	1089.71	1361.58	271.87	19.9673	10.4111	7.65791	5.14578			-0.225383	-0.184478	0.0409056	0.119073
1986	ILK1 (ILK)	Pan	KAP-ST203	0	990	31	149	1428.91	1510.57					0	2434	26	112	2696.96	1633.45
1987	ILK1 (ILK)	Pan	sc-7516	0	1514	32	109	1615.38	1707.7	1914.35	206.652	10.7949	10.9026	0	2974	34	129	3792.6	2297.04	2022.65	274.39	13.5659	10.982	5.65708	4.30623			0.03447	0.0539953	0.0195253	0.0568368
1988	ILK1 (ILK)	Pan	sc-7516	0	2007	40	102	2006.34	2121					0	2392	26	122	2886.52	1748.26
1989	ILK1 (ILK)	S343	PK661	0	1824	32	111	1989.12	2102.8	2036.61	66.1882	3.24992	10.992	0	2852	22	123	3480.9	2108.25	2827.91	719.655	25.4483	11.4655	38.8536	0.738625			0.0732787	0.255933	0.182654	0.531693
1990	ILK1 (ILK)	S343	PK661	0	1748	38	109	1863.9	1970.42					0	4436	32	133	5857.32	3547.56
[truncated: 2,334 more rows]

## Sheet: Antibody Validation 
			This worksheet provides cross-validations that were performed with Kinexus produced antibodies, which are available for purchase from Kinexus.
			URL links are provided for ovef 5000 images of Western and protein and peptide dot blots performed with these antibodies. Paste the URL into your Internet browser to retrieve the jpg images.
Antibody_ Catalogue_Number	Kinexus Antibody Name	Validating antibodies from KAM-1325 Meta-analyses of over 250 experimental comparisons with positive correlations	Image1_Title	Image2_Title	Image3_Title	Image4_Title	Image5_Title	Image6_Title	Image7_Title	Image1_URL	Image2_URL	Image3_URL	Image4_URL	Image5_URL	Image6_URL	Image7_URL
NN452-1	14-3-3-B-1		Figure 1. Western blotting of lysates from human cell lines and mouse tissues with 14-3-3-B-1 (NN452-1) antibody.							http://www.kinexusproducts.ca/Images/images/NN452-1_14-3-3-B-1_Tissues-Cells_Western.jpg	http://www.kinexusproducts.ca/Images/images/14-3-3_Ab_Tissues-Cells_Western.jpg
NN451-1	14-3-3-E-1		Figure 1. Western blots of lysates from mouse tissues and human cells probed with diverse 14-3-3 pan antibodies.							http://www.kinexusproducts.ca/Images/images/14-3-3_Ab_Tissues-Cells_Western.jpg
NN451-3	14-3-3-E-CT		Figure 1. Western blotting of lysates from human cell lines with 14-3-3-E-CT (NN451-3) antibody.	Figure 2. Western blotting of lysates from mouse tissues with 14-3-3-E-CT (NN451-3) antibody.						http://www.kinexusproducts.ca/Images/images/NN451-3_14-3-3-E-CT_Cells_Western.jpg	http://www.kinexusproducts.ca/Images/images/NN451-3_14-3-3-E-CT_Tissues_Western.jpg
NN450-1	14-3-3-F-2		Figure 1. Western blotting of lysates from human cell lines and mouse tissues with 14-3-3-F-2 (NN450-1) antibody.							http://www.kinexusproducts.ca/Images/images/NN450-1_14-3-3-F-2_Tissues-Cells_Western.jpg
NN441-2	14-3-3-pan-1		Figure 1. Western blots of lysates from mouse tissues and human cells probed with diverse 14-3-3 pan antibodies.							http://www.kinexusproducts.ca/Images/images/NN441-2_14-3-3-pan-1_Tissues-Cells_Western.jpg
NN441-3	14-3-3-pan-2		Figure 1. Western blotting of lysates from human cell lines and mouse tissues with 14-3-3-pan-2 (NN441-3) antibody.							http://www.kinexusproducts.ca/Images/images/NN441-3_14-3-3-pan-2_Tissues-Cells_Western.jpg
NN454-1	14-3-3-S-1		Figure 1. Western blots of lysates from mouse tissues and human cells probed with diverse 14-3-3 pan antibodies.							http://www.kinexusproducts.ca/Images/images/NN454-1_14-3-3-S-1_Tissues-Cells_Western.jpg
NN454-2	14-3-3-S-2		Figure 1. Western blots of lysates from mouse tissues and human cells probed with diverse 14-3-3 pan antibodies.							http://www.kinexusproducts.ca/Images/images/NN454-2_14-3-3-S-2_Tissues-Cells_Western.jpg
NN455-1	14-3-3-T-1		Figure 1. Western blotting of lysates from human cell lines and mouse tissues with 14-3-3-T-1 (NN455-1) antibody.							http://www.kinexusproducts.ca/Images/images/NN455-1_14-3-3-T-1_Tissues-Cells_Western.jpg
NN001-2	14-3-3-Z-1		Figure 1. Western blotting of lysates from human cell lines and mouse tissues with 14-3-3-Z-1 (NN001-2) antibody.	Figure 2. Western blots of lysates from mouse tissues and human cells probed with diverse 14-3-3 pan antibodies.						http://www.kinexusproducts.ca/Images/images/NN001-2_14-3-3-Z-1_Tissues-Cells_Western.jpg	http://www.kinexusproducts.ca/Images/images/14-3-3_Ab_Tissues-Cells_Western.jpg
PN550	4E-BP1-pT37+pT46	AB-NN166-2 (Pan; p<0.00004).	Figure 1. Western blotting of lysates from human cell lines and mouse tissues with 4E-BP1-pT37+pT46 (PN550) antibody.	Figure 2. Western blotting of lysates from human cell lines with 4E-BP1-pT37+pT46 (PN550) antibody.	Figure 3. Dot immunoblotting of related phosphopeptides with 4E-BP1-pT37+pT46 (PN550) antibody.	Figure 4. Phosphosite match with amino acid sequence used for production of 4E-BP1-pT37+pT46 (PN550) antibody.				http://www.kinexusproducts.ca/Images/images/PN550_4E-BP1-pT37-pT46_MouseTissues-HumanCells_Western.jpg	http://www.kinexusproducts.ca/Images/images/PN550_4E-BP1-pT37-pT46_Cells_Western-2.jpg	http://www.kinexusproducts.ca/Images/images/PN550_4E-BP1-pT37-pT46_12DotBlot.jpg	http://www.kinexusproducts.ca/Images/images/PN550_4E-BP1-pT37-pT46_P-SiteMatch.jpg
PK500	A-Raf-pY302	AB-NK205-4 (Pan; p<0.00001); AB-NK205-3 (Pan; p<0.00005).	Figure 1. Western blotting of lysates from human cell lines with A-Raf-pY302 (PK500) antibody.	Figure 2. Dot immunoblotting of related phosphopeptides with A-Raf-pY302 (PK500) antibody.	Figure 3. Phosphosite match with amino acid sequence used for production of A-Raf-pY302 (PK500) antibody.					http://www.kinexusproducts.ca/Images/images/PK500_A-Raf-pY302_Cells_Western.jpg	http://www.kinexusproducts.ca/Images/images/PK500_A-Raf-pY302_12DotBlot.jpg	http://www.kinexusproducts.ca/Images/images/PK500_A-Raf-pY302_P-SiteMatch.jpg
PK501	A6-pY309		Figure 1. Western blotting of lysates from human cell lines with A6-pY309 (PK501) antibody.	Figure 2. Dot immunoblotting of related phosphopeptides with A6-pY309 (PK501) antibody.	Figure 3. Phosphosite match with amino acid sequence used for production of A6-pY309 (PK501) antibody.					http://www.kinexusproducts.ca/Images/images/PK501_A6-pY309_Cells_Western.jpg	http://www.kinexusproducts.ca/Images/images/PK501_A6-pY309_12DotBlot.jpg	http://www.kinexusproducts.ca/Images/images/PK501_A6-pY309_P-SiteMatch.jpg
PK502	A6r-pY309		Figure 1. Western blotting of lysates from human cell lines with A6r-pY309 (PK502) antibody.	Figure 2. Western blotting of lysates from mouse tissues with A6r-pY309 (PK502) antibody.	Figure 3. SPOT immunoblotting of peptide antigen specificity for A6r-pY309 (PK502) antibody.	Figure 4. Dot immunoblotting of related phosphopeptides with A6r-pY309 (PK502) antibody.	Figure 5. Phosphosite match with amino acid sequence used for production of A6r-pY309 (PK502) antibody.			http://www.kinexusproducts.ca/Images/images/PK502_A6r-pY309_HumanCells_Western.jpg	http://www.kinexusproducts.ca/Images/images/PK502_A6r-pY309_MouseTissues_Western.jpg	http://www.kinexusproducts.ca/Images/images/PK502_A6r-pY309_P-SiteSpecificitySPOTDotBlot.jpg	http://www.kinexusproducts.ca/Images/images/PK502_A6r-pY309_12DotBlot.jpg	http://www.kinexusproducts.ca/Images/images/PK502_A6r-pY309_P-SiteMatch.jpg
PK503	AAK1-pS637		Figure 1. Western blotting of lysates from human cell lines with AAK1-pS637 (PK503) antibody.	Figure 2. Western blotting of lysates from human cell lines with AAK1-pS637 (PK503) antibody.	Figure 3. Western blotting of lysates from mouse tissues with AAK1-pS637 (PK503) antibody.	Figure 4. SPOT immunoblotting of peptide antigen specificity for AAK1-pS637 (PK503) antibody.	Figure 5. Dot immunoblotting of related phosphopeptides with AAK1-pS637 (PK503) antibody.	Figure 6. Phosphosite match with amino acid sequence used for production of AAK1-pS637 (PK503) antibody.		http://www.kinexusproducts.ca/Images/images/PK503_AAK1-pS637_HumanCells_Western.jpg	http://www.kinexusproducts.ca/Images/images/PK503_AAK1-pS637_Cells_Western.jpg	http://www.kinexusproducts.ca/Images/images/PK503_AAK1-pS637_MouseTissues_Western.jpg	http://www.kinexusproducts.ca/Images/images/PK503_AAK1-pS637_P-SiteSpecificitySPOTDotBlot.jpg	http://www.kinexusproducts.ca/Images/images/PK503_AAK1-pS637_12DotBlot.jpg	http://www.kinexusproducts.ca/Images/images/PK503_AAK1-pS637_P-SiteMatch.jpg
PK873	Abl-pY393+pT394	AB-NK001-2 (Pan; p<0.00001); AB-PK504 (pY139; p<0.062); AB-PK505 (pY226; p<0.002); AB-PK506 (pY257; p<0.02); AB-PK507 (pY264; p<0.001); AB-PK177 (pY413; p<0.00001).	Figure 1. Western blotting of lysates from human cell lines with Abl-pY393-pT394 (PK873) antibody.	Figure 2. Western blotting of lysates from human cell lines with Abl-pY393-pT394 (PK873) antibody.	Figure 3. Western blotting of lysates from mouse tissues with Abl-pY393-pT394 (PK873) antibody.	Figure 4. SPOT immunoblotting of peptide antigen specificity for Abl-pY393-pT394 (PK873) antibody.	Figure 5. Dot immunoblotting of related phosphopeptides with Abl-pY393-pT394 (PK873) antibody.	Figure 6. Phosphosite match with amino acid sequence used for production of Abl-pY393-pT394 (PK873) antibody.		http://www.kinexusproducts.ca/Images/images/PK873_Abl-pY393-pT394_Cells_Western.jpg	http://www.kinexusproducts.ca/Images/images/PK873_Abl1-pY393-pT394_HumanCells_Western.jpg	http://www.kinexusproducts.ca/Images/images/PK873_Abl-pY393-pT394_Tissues_Western.jpg	http://www.kinexusproducts.ca/Images/images/PK873_Abl-pY393-pT394_P-SiteSpecificitySPOTDotBlot.jpg	http://www.kinexusproducts.ca/Images/images/PK873_Abl-pY393-pT394_12DotBlot.jpg	http://www.kinexusproducts.ca/Images/images/PK873_Abl-pY393-pT394_P-SiteMatch.jpg
NK001-2	Abl1	AB-NK001-6 (Pan; p<0.00001); AB-PK504 (pY139; p<0.00001); AB-PK505 (pY226; p<0.00001); AB-PK506 (pY257; p<0.00001); AB-PK507 (pY264; p<0.001); AB-PK873 (pY393+pT394; p<0.00001); AB-PK177 (pY413; p<0.00001); AB-PK508 (pY469; p<0.001).	Figure 1. Western blotting of lysates from human cell lines with Abl1 (NK001-2) antibody.	Figure 2. Dot immunoblotting of purified, recombinant human protein kinases with Abl1 (NK001-2) antibody.						http://www.kinexusproducts.ca/Images/images/NK001-2_Abl1_HumanCell_Western.jpg	http://www.kinexusproducts.ca/Images/images/NK001-2_Abl1-2_KinaseDotBlot.jpg
NK001-4	Abl1-3		Figure 1. Dot immunoblotting of purified, recombinant human protein kinases with Abl1-3 (NK001-4) antibody.							http://www.kinexusproducts.ca/Images/images/NK001-4_Abl1-3_KinaseDotBlot.jpg
NK001-5	Abl1-5		Figure 1. Western blotting of lysates from human cell lines with Abl1-5 (NK238-3) antibody.	Figure 2. Western blotting of lysates from mouse tissues with Abl1-5 (NK238-3) antibody.	Figure 3. Dot immunoblotting of purified, recombinant human protein kinases with Abl1-5 (NK238-3) antibody.					http://www.kinexusproducts.ca/Images/images/NK238-3_Abl1-5_HumanCells_Western.jpg	http://www.kinexusproducts.ca/Images/images/NK238-3_Abl1-5_MouseTissues_Western.jpg	http://www.kinexusproducts.ca/Images/images/NK238-3_Abl1-5_KinaseDotBlot.jpg
PK504	Abl1-pY139	AB-NK001-2 (Pan; p<0.00001); AB-NK001-6 (Pan; p<0.00001); AB-PK505 (pY226; p<0.00001); AB-PK506 (pY257; p<0.00001); AB-PK873 (pY393+pT394; p<0.062); AB-PK177 (pY413; p<0.00002).	Figure 1. Western blotting of lysates from human cell lines with Abl1-pY139 (PK504) antibody.	Figure 2. Dot immunoblotting of related phosphopeptides with Abl1-pY139 (PK504) antibody.	Figure 3. Phosphosite match with amino acid sequence used for production of Abl1-pY139 (PK504) antibody.					http://www.kinexusproducts.ca/Images/images/PK504_Abl1-pY139_Cells_Western.jpg	http://www.kinexusproducts.ca/Images/images/PK504_Abl1-pY139_12DotBlot.jpg	http://www.kinexusproducts.ca/Images/images/PK504_Abl1-pY139_P-SiteMatch.jpg
PK505	Abl1-pY226	AB-NK001-2 (Pan; p<0.00001); AB-NK001-6 (Pan; p<0.00001); AB-PK504 (pY139; p<0.00001); AB-PK506 (pY257; p<0.00001); AB-PK507 (pY264; p<0.0001); AB-PK873 (pY393+pT394; p<0.002); AB-PK177 (pY413; p<0.05); AB-PK508 (pY469; p<0.00001).	Figure 1. Western blotting of lysates from human cell lines with Abl1-pY226 (PK505) antibody.	Figure 2. SPOT immunoblotting of peptide antigen specificity for Abl1-pY226 (PK505) antibody.	Figure 3. Dot immunoblotting of related phosphopeptides with Abl1-pY226 (PK505) antibody.	Figure 4. Phosphosite match with amino acid sequence used for production of Abl1-pY226 (PK505) antibody.				http://www.kinexusproducts.ca/Images/images/PK505_Abl1-pY226_Cells_Western.jpg	http://www.kinexusproducts.ca/Images/images/PK505_Abl1-pY226_P-SiteSpecificitySPOTDotBlot.jpg	http://www.kinexusproducts.ca/Images/images/PK505_Abl1-pY226_12DotBlot.jpg	http://www.kinexusproducts.ca/Images/images/PK505_Abl1-pY226_P-SiteMatch.jpg
PK506	Abl1-pY257	AB-NK001-2 (Pan; p<0.00001); AB-NK001-6 (Pan; p<0.00001); AB-PK504 (pY139; p<0.00001); AB-PK505 (pY226; p<0.00001); AB-PK873 (pY393+pT394; p<0.02).	Figure 1. Western blotting of lysates from human cell lines with Abl1-pY257 (PK506) antibody.	Figure 2. SPOT immunoblotting of peptide antigen specificity for Abl1-pY257 (PK506) antibody.	Figure 3. Dot immunoblotting of related phosphopeptides with Abl1-pY257 (PK506) antibody.	Figure 4. Phosphosite match with amino acid sequence used for production of Abl1-pY257 (PK506) antibody.				http://www.kinexusproducts.ca/Images/images/PK506_Abl1-pY257_Cells_Western.jpg	http://www.kinexusproducts.ca/Images/images/PK506_Abl1-pY257_P-SiteSpecificitySPOTDotBlot.jpg	http://www.kinexusproducts.ca/Images/images/PK506_Abl1-pY257_12DotBlot.jpg	http://www.kinexusproducts.ca/Images/images/PK506_Abl1-pY257_P-SiteMatch.jpg
PK507	Abl1-pY264	AB-NK001-2 (Pan; p<0.001); AB-PK505 (pY226; p<0.0001); AB-PK873 (pY393+pT394; p<0.001); AB-PK508 (pY469; p<0.00001).	Figure 1. Western blotting of lysates from human cell lines with Abl1-pY264 (PK507) antibody.	Figure 2. Western blotting of lysates from human cell lines with Abl1-pY264 (PK507) antibody.	Figure 3. Western blotting of lysates from mouse tissues with Abl1-pY264 (PK507) antibody.	Figure 4. SPOT immunoblotting of peptide antigen specificity for Abl1-pY264 (PK507) antibody.	Figure 5. Dot immunoblotting of related phosphopeptides with Abl1-pY264 (PK507) antibody.	Figure 6. Phosphosite match with amino acid sequence used for production of Abl1-pY264 (PK507) antibody.		http://www.kinexusproducts.ca/Images/images/PK507_Abl1-pY264_Cells_Western.jpg	http://www.kinexusproducts.ca/Images/images/PK507_Abl1-pY264_Cells_Western-2.jpg	http://www.kinexusproducts.ca/Images/images/PK507_Abl1-pY264_MouseTissues_Western.jpg	http://www.kinexusproducts.ca/Images/images/PK507_Abl1-pY264_P-SiteSpecificitySPOTDotBlot.jpg	http://www.kinexusproducts.ca/Images/images/PK507_Abl1-pY264_12DotBlot.jpg	http://www.kinexusproducts.ca/Images/images/PK507_Abl1-pY264_P-SiteMatch.jpg
PK896	Abl1-pY413		Figure 1. Western blotting of lysates from human cell lines with Abl1-pY413 (PK896) antibody.	Figure 2. Western blotting of lysates from mouse tissues with Abl1-pY413 (PK896) antibody.	Figure 3. SPOT immunoblotting of peptide antigen specificity for Abl1-pY413 (PK896) antibody.	Figure 4. Phosphosite match with amino acid sequence used for production of Abl1-pY413 (PK896) antibody.				http://www.kinexusproducts.ca/Images/images/PK896_Abl1-pY413_HumanCells_Western.jpg	http://www.kinexusproducts.ca/Images/images/PK896_Abl1-pY413_MouseTissues_Western.jpg	http://www.kinexusproducts.ca/Images/images/PK896_Abl1-pY413_P-SiteSpecificitySPOTDotBlot.jpg	http://www.kinexusproducts.ca/Images/images/PK896_Abl1-pY413_P-SiteMatch.jpg
PK508	Abl1-pY469	AB-NK001-2 (Pan; p<0.001); AB-PK505 (pY226; p<0.00001); AB-PK507 (pY264; p<0.00001).	Figure 1. Western blotting of lysates from human cell lines with Abl1-pY469 (PK508) antibody.	Figure 2. SPOT immunoblotting of peptide antigen specificity for Abl1-pY469 (PK508) antibody.	Figure 3. Dot immunoblotting of related phosphopeptides with Abl1-pY469 (PK508) antibody.	Figure 4. Phosphosite match with amino acid sequence used for production of Abl1-pY469 (PK508) antibody.				http://www.kinexusproducts.ca/Images/images/PK508_Abl1-pY469_Cells_Western.jpg	http://www.kinexusproducts.ca/Images/images/PK508_Abl1-pY469_P-SiteSpecificitySPOTDotBlot.jpg	http://www.kinexusproducts.ca/Images/images/PK508_Abl1-pY469_12DotBlot.jpg	http://www.kinexusproducts.ca/Images/images/PK508_Abl1-pY469_P-SiteMatch.jpg
NK238-1	Abl2-1	AB-PK509 (pY439; p<0.00001); AB-PK510 (pY439+pT440; p<0.0001).	Figure 1. Western blotting of lysates from human cell lines with Abl2-1 (NK238-1) antibody.	Figure 2. Western blotting of lysates from mouse tissues with Abl2-1 (NK238-1) antibody.	Figure 3. Western blotting of lysates from male and female mouse tissues with Abl2-1 (NK238-1) antibody.	Figure 4. Dot immunoblotting of purified, recombinant human protein kinases with Abl2-1 (NK238-1) antibody.				http://www.kinexusproducts.ca/Images/images/NK238-1_Abl2-1_HumanCells_Western.jpg	http://www.kinexusproducts.ca/Images/images/NK238-1_Abl2-1_MouseTissues_Western.jpg	http://www.kinexusproducts.ca/Images/images/NK238-1-3_Abl2-1-3_MouseTissues.jpg	http://www.kinexusproducts.ca/Images/images/NK238-1_Abl2-1_KinaseDotBlot.jpg
NK238-2	Abl2-2		Figure 1. Western blotting of lysates from mouse tissues with Abl2-2 (NK238-2) antibody.	Figure 2. Dot immunoblotting of purified, recombinant human protein kinases with Abl2-2 (NK238-2) antibody.						http://www.kinexusproducts.ca/Images/images/NK238-2_Abl2-2_MouseTissues_Western.jpg	http://www.kinexusproducts.ca/Images/images/NK238-2_Abl2-2_KinaseDotBlot.jpg
PK509	Abl2-pY439	AB-NK238-1 (Pan; p<0.00001); AB-PK510 (pY439+pT440; p<0.00002).	Figure 1. Western blotting of lysates from human cell lines with Abl2-pY439 (PK509) antibody.	Figure 2. Western blotting of lysates from human cell lines with Abl2-pY439 (PK509) antibody.	Figure 3. Dot immunoblotting of related phosphopeptides with Abl2-pY439 (PK509) antibody.	Figure 4. Phosphosite match with amino acid sequence used for production of Abl2-pY439 (PK509) antibody.				http://www.kinexusproducts.ca/Images/images/PK509_Abl2-pY439_Cells_Western.jpg	http://www.kinexusproducts.ca/Images/images/PK509_Abl2-pY439_HumanCells_Western.jpg	http://www.kinexusproducts.ca/Images/images/PK509_Abl2-pY439_12DotBlot.jpg	http://www.kinexusproducts.ca/Images/images/PK509_Abl2-pY439_P-SiteMatch.jpg
PK510	Abl2-pY439+pT440	AB-NK238-1 (Pan; p<0.0001); AB-PK509 (pY439; p<0.00002).	Figure 1. Western blotting of lysates from human cell lines with Abl2-pY439+pT440 (PK510) antibody.	Figure 2. Western blotting of lysates from mouse tissues with Abl2-pY439+pT440 (PK510) antibody.	Figure 3. Phosphosite match with amino acid sequence used for production of Abl2-pY439+pT440 (PK510) antibody.					http://www.kinexusproducts.ca/Images/images/PK510_Abl2-pY439-pT440_HumanCells_Western.jpgjpg	http://www.kinexusproducts.ca/Images/images/PK510_Abl2-pY439-pT440_MouseTissues_Western.jpg	http://www.kinexusproducts.ca/Images/images/PK510_Abl2-pY439-pT440_P-SiteMatch.jpg
PN863	ACACA-pS80		Figure 1. Western blotting of lysates from human cell lines with ACACA-pS80 (PN863) antibody.	Figure 2. Western blotting of lysates from mouse tissues with ACACA-pS80 (PN863) antibody.	Figure 3. Phosphosite match with amino acid sequence used for production of ACACA-pS80 (PN863) antibody.					http://www.kinexusproducts.ca/Images/images/PN863_ACACA-pS80_HumanCells_Western.jpg	http://www.kinexusproducts.ca/Images/images/PN863_ACACA-pS80_MouseTissues_Western.jpg	http://www.kinexusproducts.ca/Images/images/PN863_ACACA-pS80_P-SiteMatch.jpg
PN733	ACC1-pS29	AB-NN390-1 (Pan; p<0.00001); AB-PN202 (pS78+pS80; p<0.00001); AB-PN002 (pS80; p<0.001).	Figure 1. Western blotting of lysates from human cell lines with ACC1-pS29 (PN733) antibody.	Figure 2. Western blotting of lysates from mouse tissues with ACC1-pS29 (PN733) antibody.	Figure 3. Phosphosite match with amino acid sequence used for production of ACC1-pS29 (PN733) antibody.					http://www.kinexusproducts.ca/Images/images/PN733_ACC1-pS29_Cells_Western.jpg	http://www.kinexusproducts.ca/Images/images/PN733_ACC1-pS29_Tissues_Western.jpg	http://www.kinexusproducts.ca/Images/images/PN733_ACC1-pS29_P-SiteMatch.jpg
PN734	ACC2-pT1342		Figure 1. Western blotting of lysates from human cell lines with ACC2-pT1342 (PN734) antibody.	Figure 2. Western blotting of lysates from mouse tissues with ACC2-pT1342 (PN734) antibody.	Figure 3. SPOT immunoblotting of peptide antigen specificity for ACC2-pT1342 (PN734) antibody.	Figure 4. Phosphosite match with amino acid sequence used for production of ACC2-pT1342 (PN734) antibody.				http://www.kinexusproducts.ca/Images/images/PN734_ACC2-pT1342_Cells_Western.jpg	http://www.kinexusproducts.ca/Images/images/PN734_ACC2-pT1342_Tissues_Western.jpg	http://www.kinexusproducts.ca/Images/images/PN734_ACC2-pT1342_P-SiteSpecificitySPOTBlot.jpg	http://www.kinexusproducts.ca/Images/images/PN734_ACC2-pT1342_P-SiteMatch.jpg
PK511	ACK1-pY284	AB-NK002 (Pan; p<0.00001); AB-PK512 (pY518; p<0.00001).	Figure 1. Western blotting of lysates from human cell lines with ACK1-pY284 (PK511) antibody.	Figure 2. Western blotting of lysates from epidermal growth factor-treated human cell lines with ACK1-pY284 (PK511) antibody.	Figure 3. Western blotting of lysates from mouse tissues with ACK1-pY284 (PK511) antibody.	Figure 4. SPOT immunoblotting of peptide antigen specificity for ACK1-pY284 (PK511) antibody.	Figure 5. Dot immunoblotting of related phosphopeptides with ACK1-pY284 (PK511) antibody.	Figure 6. Phosphosite match with amino acid sequence used for production of ACK1-pY284 (PK511) antibody.		http://www.kinexusproducts.ca/Images/images/PK511_ACK1-pY284_Cells_Western.jpg	http://www.kinexusproducts.ca/Images/images/PK511_ACK1-pY284_Cells-EGF_WesternBlots.jpg	http://www.kinexusproducts.ca/Images/images/PK511_ACK1-pY284_Tissues_Western.jpg	http://www.kinexusproducts.ca/Images/images/PK511_ACK1-pY284_P-SiteSpecificitySPOTDotBlot.jpg	http://www.kinexusproducts.ca/Images/images/PK511_ACK1-pY284_12DotBlot.jpg	http://www.kinexusproducts.ca/Images/images/PK511_ACK1-pY284_P-SiteMatch.jpg
PK512	ACK1-pY518	AB-NK002 (Pan; p<0.00001); AB-PK511 (pY284; p<0.00001); AB-PK513 (pY859+pY860; p<0.070).	Figure 1. Western blotting of lysates from human cell lines with ACK1-pY518 (PK512) antibody.	Figure 2. Western blotting of lysates from human cell lines and mouse tissues with ACK1-pY518 (PK512) antibody.	Figure 3. SPOT immunoblotting of peptide antigen specificity for ACK1-pY518 (PK512) antibody.	Figure 4. Dot immunoblotting of related phosphopeptides with ACK1-pY518 (PK512) antibody.	Figure 5. Phosphosite match with amino acid sequence used for production of ACK1-pY518 (PK512) antibody.			http://www.kinexusproducts.ca/Images/images/PK512_ACK1-pY518_Cells_Western.jpg	http://www.kinexusproducts.ca/Images/images/PK512_ACK1-pY518_MouseTissues-HumanCells_Western.jpg	http://www.kinexusproducts.ca/Images/images/PK512_ACK1-pY518_P-SiteSpecificitySPOTDotBlot.jpg	http://www.kinexusproducts.ca/Images/images/PK512_ACK1-pY518_12DotBlot.jpg	http://www.kinexusproducts.ca/Images/images/PK512_ACK1-pY518_P-SiteMatch.jpg
PK513	ACK1-pY859+pY860	AB-PK512 (pY518; p<0.070).	Figure 1. Western blotting of lysates from human cell lines with ACK1-pY859+pY860 (PK513) antibody.	Figure 2. Western blotting of lysates from human cell lines with ACK1-pY859+pY860 (PK513) antibody.	Figure 3. Western blotting of lysates from mouse tissues with ACK1-pY859+pY860 (PK513) antibody.	Figure 4. Dot immunoblotting of related phosphopeptides with ACK1-pY859+pY860 (PK513) antibody.	Figure 5. Phosphosite match with amino acid sequence used for production of ACK1-pY859+pY860 (PK513) antibody.			http://www.kinexusproducts.ca/Images/images/PK513_ACK1-pY859-pY860_Cells_Western.jpg	http://www.kinexusproducts.ca/Images/images/PK513_ACK1-pY859-pY860_Cells_Western-2.jpg	http://www.kinexusproducts.ca/Images/images/PK513_ACK1-pY859-pY860_Tissues_Western.jpg	http://www.kinexusproducts.ca/Images/images/PK513_ACK1-pY859-pY860_12DotBlot.jpg	http://www.kinexusproducts.ca/Images/images/PK513_ACK1-pY859-pY860_P-SiteMatch.jpg
PN735	ACLY-pS455	AB-PN686 (pY682; p<0.00001).	Figure 1. Western blotting of lysates from human cell lines with ACLY-pS455 (PN735) antibody.	Figure 2. Western blotting of lysates from mouse tissues with ACLY-pS455 (PN735) antibody.	Figure 3. SPOT immunoblotting of peptide antigen specificity for ACLY-pS455 (PN735) antibody.	Figure 4. Phosphosite match with amino acid sequence used for production of ACLY-pS455 (PN735) antibody.				http://www.kinexusproducts.ca/Images/images/PN735_ACLY-pS455_Cells_Western.jpg	http://www.kinexusproducts.ca/Images/images/PN735_ACLY-pS455_Tissues_Western.jpg	http://www.kinexusproducts.ca/Images/images/PN735_ACLY-pS455_P-SiteSpecificitySPOTBlot.jpg	http://www.kinexusproducts.ca/Images/images/PN735_ACLY-pS455_P-SiteMatch.jpg
PN686	ACLY-pY682	AB-PN735 (pS455; p<0.00001).	Figure 1. Western blotting of lysates from human cell lines with ACLY-pY682 (PN686) antibody.	Figure 2. Western blotting of lysates from mouse tissues with ACLY-pY682 (PN686) antibody.	Figure 3. SPOT immunoblotting of peptide antigen specificity for ACLY-pY682 (PN686) antibody.	Figure 4. Phosphosite match with amino acid sequence used for production of ACLY-pY682 (PN686) antibody.				http://www.kinexusproducts.ca/Images/images/PN686_ACLY-pY682_Cells_Western.jpg	http://www.kinexusproducts.ca/Images/images/PN686_ACLY-pY682_Tissues_Western.jpg	http://www.kinexusproducts.ca/Images/images/PN686_ACLY-pY682_P-SiteSpecificitySPOTBlot.jpg	http://www.kinexusproducts.ca/Images/images/PN686_ACLY-pY682_P-SiteMatch.jpg
PN736	ACO1-pS711	AB-PN737 (pS806; p<0.004).	Figure 1. Western blotting of lysates from human cell lines with ACO1-pS711 (PN736) antibody.	Figure 2. Western blotting of lysates from mouse tissues with ACO1-pS711 (PN736) antibody.	Figure 3. SPOT immunoblotting of peptide antigen specificity for ACO1-pS711 (PN736) antibody.	Figure 4. Phosphosite match with amino acid sequence used for production of ACO1-pS711 (PN736) antibody.				http://www.kinexusproducts.ca/Images/images/PN736_ACO1-pS711_Cells_Western.jpg	http://www.kinexusproducts.ca/Images/images/PN736_ACO1-pS711_Tissues_Western.jpg	http://www.kinexusproducts.ca/Images/images/PN736_ACO1-pS711_P-SiteSpecificitySPOTBlot.jpg	http://www.kinexusproducts.ca/Images/images/PN736_ACO1-pS711_P-SiteMatch.jpg
PN737	ACO1-pS806	AB-PN736 (pS711; p<0.004).	Figure 1. Western blotting of lysates from human cell lines with ACO1-pS806 (PN737) antibody.	Figure 2. Western blotting of lysates from mouse tissues with ACO1-pS806 (PN737) antibody.	Figure 3. SPOT immunoblotting of peptide antigen specificity for ACO1-pS806 (PN737) antibody.	Figure 4. Phosphosite match with amino acid sequence used for production of ACO1-pS806 (PN737) antibody.				http://www.kinexusproducts.ca/Images/images/PN737_ACO1-pS806_Cells_Western.jpg	http://www.kinexusproducts.ca/Images/images/PN737_ACO1-pS806_Tissues_Western.jpg	http://www.kinexusproducts.ca/Images/images/PN737_ACO1-pS806_P-SiteSpecificitySPOTBlot.jpg	http://www.kinexusproducts.ca/Images/images/PN737_ACO1-pS806_P-SiteMatch.jpg
PN687	ACP1-pY132+pY133		Figure 1. Western blotting of lysates from human cell lines with ACP1-pY132+pY133 (PN687) antibody.	Figure 2. Western blotting of lysates from mouse tissues with ACP1-pY132+pY133 (PN687) antibody.	Figure 3. Phosphosite match with amino acid sequence used for production of ACP1-pY132+pY133 (PN687) antibody.					http://www.kinexusproducts.ca/Images/images/PN687_ACP1-pY132-pY133_Cells_Western.jpg	http://www.kinexusproducts.ca/Images/images/PN687_ACP1-pY132-pY133_Tissues_Western.jpg	http://www.kinexusproducts.ca/Images/images/PN687_ACP1-pY132-pY133_P-SiteMatch.jpg
PN688	ACS1-pY567		Figure 1. Western blotting of lysates from human cell lines with ACS1-pY567 (PN688) antibody.	Figure 2. Western blotting of lysates from mouse tissues with ACS1-pY567 (PN688) antibody.	Figure 3. Phosphosite match with amino acid sequence used for production of ACS1-pY567 (PN688) antibody.					http://www.kinexusproducts.ca/Images/images/PN688_ACS1-pY567_Cells_Western.jpg	http://www.kinexusproducts.ca/Images/images/PN688_ACS1-pY567_Tissues_Western.jpg	http://www.kinexusproducts.ca/Images/images/PN688_ACS1-pY567_P-SiteMatch.jpg
PN500	ACTB-pY294	AB-NN218-1 (Pan; p<0.004).	Figure 1. Western blotting of lysates from human cell lines with ACTB-pY294 (PN500) antibody.	Figure 2. SPOT immunoblotting of peptide antigen specificity for ACTB-pY294 (PN500) antibody.	Figure 3. Dot immunoblotting of related phosphopeptides with ACTB-pY294 (PN500) antibody.	Figure 4. Phosphosite match with amino acid sequence used for production of ACTB-pY294 (PN500) antibody.				http://www.kinexusproducts.ca/Images/images/PN500_ACTB-pY294_Cells_Western-2.jpg	http://www.kinexusproducts.ca/Images/images/PN500_ACTB-pY294_P-SiteSpecificitySPOTDotBlot.jpg	http://www.kinexusproducts.ca/Images/images/PN500_ACTB-pY294_12DotBlot.jpg	http://www.kinexusproducts.ca/Images/images/PN500_ACTB-pY294_P-SiteMatch.jpg
PN501	ACTB-pY53		Figure 1. Western blotting of lysates from human cell lines with ACTB-pY53 (PN501) antibody.	Figure 2. SPOT immunoblotting of peptide antigen specificity for ACTB-pY53 (PN501) antibody.	Figure 3. Dot immunoblotting of related phosphopeptides with ACTB-pY53 (PN501) antibody.	Figure 4. Dot immunoblotting of related phosphopeptides with ACTB-pY53 (PN501) antibody.	Figure 5. Phosphosite match with amino acid sequence used for production of ACTB-pY53 (PN501) antibody.			http://www.kinexusproducts.ca/Images/images/PN501_ACTB-pY53_Cells_Western-2.jpg	http://www.kinexusproducts.ca/Images/images/PN501_ACTB-pY53_P-SiteSpecificitySPOTBlot.jpg	http://www.kinexusproducts.ca/Images/images/PN501_ACTB-pY53_12DotBlot.jpg	http://www.kinexusproducts.ca/Images/images/PN501_ACTB-pY53_12DotBlot-2.jpg	http://www.kinexusproducts.ca/Images/images/PN501_ACTB-pY53_P-SiteMatch.jpg
PN502	ACTN1-pY246		Figure 1. Western blotting of lysates from human cell lines with ACTN1-pY246 (PN502) antibody.	Figure 2. SPOT immunoblotting of peptide antigen specificity for ACTN1-pY246 (PN502) antibody.	Figure 3. Dot immunoblotting of related phosphopeptides with ACTN1-pY246 (PN502) antibody.	Figure 4. Phosphosite match with amino acid sequence used for production of ACTN1-pY246 (PN502) antibody.				http://www.kinexusproducts.ca/Images/images/PN502_ACTN1-pY246_Cells_Western-2.jpg	http://www.kinexusproducts.ca/Images/images/PN502_ACTN1-pY246_P-SiteSpecificitySPOTDotBlot.jpg	http://www.kinexusproducts.ca/Images/images/PN502_ACTN1-pY246_12DotBlot.jpg	http://www.kinexusproducts.ca/Images/images/PN502_ACTN1-pY246_P-SiteMatch.jpg
PN807	ADD1-pS726		Figure 1. Western blotting of lysates from human cell lines with ADD1-pS726 (PN807) antibody.	Figure 2. Western blotting of lysates from mouse tissues with ADD1-pS726 (PN807) antibody.	Figure 3. Phosphosite match with amino acid sequence used for production of ADD1-pS726 (PN807) antibody.					http://www.kinexusproducts.ca/Images/images/PN807_ADD1-pS726_HumanCells_Western.jpg	http://www.kinexusproducts.ca/Images/images/PN807_ADD1-pS726_MouseTissues_Western.jpg	http://www.kinexusproducts.ca/Images/images/PN807_ADD1-pS726_P-SiteMatch.jpg
PN689	ADK-pS86		Figure 1. Western blotting of lysates from human cell lines with ADK-pS86 (PN689) antibody.	Figure 2. Western blotting of lysates from mouse tissues with ADK-pS86 (PN689) antibody.	Figure 3. Phosphosite match with amino acid sequence used for production of ADK-pS86 (PN689) antibody.					http://www.kinexusproducts.ca/Images/images/PN689_ADK-pS86_Cells_Western.jpg	http://www.kinexusproducts.ca/Images/images/PN689_ADK-pS86_Tissues_Western.jpg	http://www.kinexusproducts.ca/Images/images/PN689_ADK-pS86_P-SiteMatch.jpg
PN784	ADRB2-pS355+pS356		Figure 1. Western blotting of lysates from human cell lines with ADRB2-pS355+pS356 (PN784) antibody.	Figure 2. Western blotting of lysates from mouse tissues with ADRB2-pS355+pS356 (PN784) antibody.	Figure 3. Phosphosite match with amino acid sequence used for production of ADRB2-pS355+pS356 (PN784) antibody.					http://www.kinexusproducts.ca/Images/images/PN784_ADRB2-pS355-pS356_Cells_Western.jpg	http://www.kinexusproducts.ca/Images/images/PN784_ADRB2-pS355-pS356_Tissues_Western.jpg	http://www.kinexusproducts.ca/Images/images/PN784_ADRB2-pS355-pS356_P-SiteMatch.jpg
PN785	AGTR1-pS335+pT336+pS338		Figure 1. Western blotting of lysates from human cell lines with AGTR1-pS335+pT336+pS338 (PN785) antibody.	Figure 2. Western blotting of lysates from mouse tissues with AGTR1-pS335+pT336+pS338 (PN785) antibody.	Figure 3. Phosphosite match with amino acid sequence used for production of AGTR1-pS335+pT336+pS338 (PN785) antibody.					http://www.kinexusproducts.ca/Images/images/PN785_AGTR1-pS335-pT336-pS338_Cells_Western.jpg	http://www.kinexusproducts.ca/Images/images/PN785_AGTR1-pS335-pT336-pS338_Tissues_Western.jpg	http://www.kinexusproducts.ca/Images/images/PN785_AGTR1-pS335-pT336-pS338_P-SiteMatch.jpg
NK129-3	Akt1-1	AB-NK129-5 (Pan; p<0.00001); AB-PK869 (pS473; p<0.00001); AB-PK515 (pT308; p<0.0004); AB-PK516 (pY315; p<0.00001).	Figure 1. Western blotting of lysates from human cell lines with Akt1-1 (NK129-3) antibody.	Figure 2. Western blotting of lysates from mouse tissues with Akt1-1 (NK129-3) antibody.	Figure 3. Dot immunoblotting of purified, recombinant human protein kinases with Akt1-1 (NK129-3) antibody.					http://www.kinexusproducts.ca/Images/images/NK129-3_Akt1-1_HumanCells_Western.jpg	http://www.kinexusproducts.ca/Images/images/NK129-3_Akt1-1_MouseTissues_Western.jpg	http://www.kinexusproducts.ca/Images/images/NK129-3_Akt1-1_KinaseDotBlot.jpg
NK129-4	Akt1-2		Figure 1. Western blotting of lysates from mouse tissues with Akt1-2 (NK129-4) antibody.	Figure 2. Dot immunoblotting of purified, recombinant human protein kinases with Akt1-2 (NK129-4) antibody.						http://www.kinexusproducts.ca/Images/images/NK129-4_Akt1-2_MouseTissues_Western.jpg	http://www.kinexusproducts.ca/Images/images/NK129-4_Akt1-2_KinaseDotBlot.jpg
NK129-5	Akt1-3	AB-NK129-3 (Pan; p<0.00001); AB-NK129 (Pan; p<0.052); AB-PK869 (pS473; p<0.00001); AB-PK515 (pT308; p<0.00001); AB-PK516 (pY315; p<0.0001).	Figure 1. Western blotting of lysates from human cell lines with Akt1-3 (NK129-5) antibody.	Figure 2. Western blotting of lysates from mouse tissues with Akt1-3 (NK129-5) antibody.	Figure 3. Western blotting of lysates from human cell lines and mouse tissues with Akt1-3 (NK129-5) antibody.	Figure 4. Dot immunoblotting of purified, recombinant human protein kinases with Akt1-3 (NK129-5) antibody.				http://www.kinexusproducts.ca/Images/images/NK129-5_Akt1-3_HumanCells_Western.jpg	http://www.kinexusproducts.ca/Images/images/NK129-5_Akt1-3_MouseTissues_Western.jpg	http://www.kinexusproducts.ca/Images/images/NK129-5_Akt1-3_MouseTissues-HumanCells_Western-2.jpg	http://www.kinexusproducts.ca/Images/images/NK129-5_Akt1-3_KinaseDotBlot.jpg
PK869	Akt1-pS473	AB-NK129-5 (Pan; p<0.00001); AB-NK129-3 (Pan; p<0.00001); AB-NK129 (Pan; p<0.0001); AB-PK071-6 (pS473+pS474+pS472; p<0.00001); AB-PK071-7 (pS473+pS474+pS472; p<0.02); AB-PK515 (pT308; p<0.057); AB-PK071-8 (pT450+pT451+pT447; p<0.00001); AB-PK516 (pY315; p<0.00001); AB-PK517 (pY326; p<0.0002).	Figure 1. Dot immunoblotting of purified, recombinant human protein kinases with Akt1-pS473 (PK869) antibody.	Figure 2. Dot immunoblotting of related phosphopeptides with Akt1-pS473 (PK869) antibody.	Figure 3. Phosphosite match with amino acid sequence used for production of Akt1-pS473 (PK869) antibody.					http://www.kinexusproducts.ca/Images/images/PK869_Akt1-pS473_KinaseDotBlot.jpg	http://www.kinexusproducts.ca/Images/images/PK869_Akt1-pS473_12DotBlot.jpg	http://www.kinexusproducts.ca/Images/images/PK869_Akt1-pS473_P-SiteMatch.jpg
PK515	Akt1-pT308	AB-NK129 (Pan; p<0.00001); AB-NK129-5 (Pan; p<0.00001); AB-NK129-3 (Pan; p<0.0004); AB-PK869 (pS473; p<0.057); AB-PK071-6 (pS473+pS474+pS472; p<0.00001); AB-PK071-7 (pS473+pS474+pS472; p<0.01); AB-PK071-8 (pT450+pT451+pT447; p<0.01); AB-PK516 (pY315; p<0.00001); AB-PK517 (pY326; p<0.002).	Figure 1. Western blotting of lysates from human cell lines with Akt1-pT308 (PK515) antibody.	Figure 2. Western blotting of lysates from human cell lines and mouse tissues with Akt1-pT308 (PK515) antibody.	Figure 3. Dot immunoblotting of purified, recombinant human protein kinases with Akt1-pT308 (PK515) antibody.	Figure 4. SPOT immunoblotting of peptide antigen specificity for Akt1-pT308 (PK515) antibody.	Figure 5. Dot immunoblotting of related phosphopeptides with Akt1-pT308 (PK515) antibody.	Figure 6. Phosphosite match with amino acid sequence used for production of Akt1-pT308 (PK515) antibody.		http://www.kinexusproducts.ca/Images/images/PK515_Akt1-pT308_Cells_Western.jpg	http://www.kinexusproducts.ca/Images/images/PK515_Akt1-pT308_MouseTissues-HumanCells_Western.jpg	http://www.kinexusproducts.ca/Images/images/PK515_Akt1-pT308_KinaseDotBlot.jpg	http://www.kinexusproducts.ca/Images/images/PK515_Akt1-pT308_P-SiteSpecificitySPOTDotBlot.jpg	http://www.kinexusproducts.ca/Images/images/PK515_Akt1-pT308_12DotBlot.jpg	http://www.kinexusproducts.ca/Images/images/PK515_Akt1-pT308_P-SiteMatch.jpg
PK516	Akt1-pY315	AB-NK129-3 (Pan; p<0.00001); AB-NK129-5 (Pan; p<0.0001); AB-NK129 (Pan; p<0.001); AB-PK869 (pS473; p<0.00001); AB-PK071-6 (pS473+pS474+pS472; p<0.00001); AB-PK071-7 (pS473+pS474+pS472; p<0.055); AB-PK515 (pT308; p<0.00001); AB-PK071-8 (pT450+pT451+pT447; p<0.01); AB-PK517 (pY326; p<0.0004).	Figure 1. Western blotting of lysates from human cell lines with Akt1-pY315 (PK516) antibody.	Figure 2. Western blotting of lysates from mouse tissues with Akt1-pY315 (PK516) antibody.	Figure 3. SPOT immunoblotting of peptide antigen specificity for Akt1-pY315 (PK516) antibody.	Figure 4. Dot immunoblotting of related phosphopeptides with Akt1-pY315 (PK516) antibody.	Figure 5. Phosphosite match with amino acid sequence used for production of Akt1-pY315 (PK516) antibody.			http://www.kinexusproducts.ca/Images/images/PK516_Akt1-pY315_HumanCells_Western.jpg	http://www.kinexusproducts.ca/Images/images/PK516_Akt1-pY315_MouseTissues_Western.jpg	http://www.kinexusproducts.ca/Images/images/PK516_Akt1-pY315_P-SiteSpecificitySPOTDotBlot.jpg	http://www.kinexusproducts.ca/Images/images/PK516_Akt1-pY315_12DotBlot.jpg	http://www.kinexusproducts.ca/Images/images/PK516_Akt1-pY315_P-SiteMatch.jpg
PK517	Akt1-pY326	AB-NK129 (Pan; p<0.00001); AB-PK869 (pS473; p<0.0002); AB-PK071-6 (pS473+pS474+pS472; p<0.00001); AB-PK071-7 (pS473+pS474+pS472; p<0.00001); AB-PK515 (pT308; p<0.002); AB-PK071-8 (pT450+pT451+pT447; p<0.00001); AB-PK516 (pY315; p<0.0004).	Figure 1. Western blotting of lysates from human cell lines with Akt1-pY326 (PK517) antibody.	Figure 2. Western blotting of lysates from human cell lines with Akt1-pY326 (PK517) antibody.	Figure 3. Dot immunoblotting of purified, recombinant human protein kinases with Akt1-pY326 (PK517) antibody.	Figure 4. Dot immunoblotting of related phosphopeptides with Akt1-pY326 (PK517) antibody.	Figure 5. Phosphosite match with amino acid sequence used for production of Akt1-pY326 (PK517) antibody.			http://www.kinexusproducts.ca/Images/images/PK517_Akt1-pY326_Cells_Western.jpg	http://www.kinexusproducts.ca/Images/images/PK517_Akt1-pY326_HumanCells_Western.jpg	http://www.kinexusproducts.ca/Images/images/PK517_Akt1-pY326_KinaseDotBlot.jpg	http://www.kinexusproducts.ca/Images/images/PK517_Akt1-pY326_12DotBlot.jpg	http://www.kinexusproducts.ca/Images/images/PK517_Akt1-pY326_P-SiteMatch.jpg
NK130-9P	Akt2		Figure 1. Western blotting of lysates from human cell lines with Akt2-3 (NK130-9) antibody.	Figure 2. Western blotting of lysates from human cell lines and mouse tissues with Akt2-3 (NK130-9) antibody.	Figure 3. Dot immunoblotting of purified, recombinant human protein kinases with Akt2-3 (NK130-9) antibody.					http://www.kinexusproducts.ca/Images/images/NK130-9_Akt2-3_HumanCells_Western.jpg	http://www.kinexusproducts.ca/Images/images/NK130-9_Akt2-3_MouseTissues-HumanCells_Western-2.jpg	http://www.kinexusproducts.ca/Images/images/NK130-9_Akt2-3_KinaseDotBlot.jpg
NK130-4	Akt2-1		Figure 1. Western blotting of lysates from human cell lines with Akt2-1 (NK130-4) antibody.	Figure 2. Western blotting of lysates from mouse tissues with Akt2-1 (NK130-4) antibody.	Figure 3. Dot immunoblotting of purified, recombinant human protein kinases with Akt2-1 (NK130-4) antibody.					http://www.kinexusproducts.ca/Images/images/NK130-4_Akt2-1_HumanCells_Western.jpg	http://www.kinexusproducts.ca/Images/images/NK130-4_Akt2-4_MouseTissues_Western.jpg	http://www.kinexusproducts.ca/Images/images/NK130-4_Akt2-1_KinaseDotBlot.jpg
NK130-8	Akt2-2	AB-NK130-9 (Pan; p<0.001).	Figure 1. Western blotting of lysates from human cell lines with Akt2-2 (NK130-8) antibody.	Figure 2. Western blotting of lysates from human cell lines with Akt2-2 (NK130-8) antibody.	Figure 3. Western blotting of lysates from mouse tissues with Akt2-2 (NK130-8) antibody.	Figure 4. Western blotting of lysates from human cell lines and mouse tissues with Akt2-2 (NK130-8) antibody.	Figure 5. Dot immunoblotting of purified, recombinant human protein kinases with Akt2-2 (NK130-8) antibody.			http://www.kinexusproducts.ca/Images/images/NK130-8_Akt2-2_HumanCells_Western.jpg	http://www.kinexusproducts.ca/Images/images/NK130-8_Akt2-2_HumanCells_Western-2.jpg	http://www.kinexusproducts.ca/Images/images/NK130-8_Akt2-2_MouseTissues_Western.jpg	http://www.kinexusproducts.ca/Images/images/NK130-8_Akt2-2_MouseTissues-HumanCells_Western-2.jpg	http://www.kinexusproducts.ca/Images/images/NK130-8_Akt2-2_KinaseDotBlot.jpg
NK130-9	Akt2-3	AB-NK130-8 (Pan; p<0.001).	Figure 1. Western blotting of lysates from human cell lines with Akt2-3 (NK130-9) antibody.	Figure 2. Western blotting of lysates from human cell lines and mouse tissues with Akt2-3 (NK130-9) antibody.	Figure 3. Dot immunoblotting of purified, recombinant human protein kinases with Akt2-3 (NK130-9) antibody.					http://www.kinexusproducts.ca/Images/images/NK130-9_Akt2-3_HumanCells_Western.jpg	http://www.kinexusproducts.ca/Images/images/NK130-9_Akt2-3_MouseTissues-HumanCells_Western-2.jpg	http://www.kinexusproducts.ca/Images/images/NK130-9_Akt2-3_KinaseDotBlot.jpg
NK131-3	Akt3-2		Figure 1. Western blotting of lysates from human cell lines with Akt3-2 (NK131-3) antibody.	Figure 2. Western blotting of lysates from mouse tissues with Akt3-2 (NK131-3) antibody.	Figure 3. Western blotting of lysates from human cell lines and mouse tissues with Akt3-2 (NK131-3) antibody.	Figure 4. Dot immunoblotting of purified, recombinant human protein kinases with Akt3-2 (NK131-3) antibody.				http://www.kinexusproducts.ca/Images/images/NK131-3_Akt3-2_HumanCells_Western-2.jpg	http://www.kinexusproducts.ca/Images/images/NK131-3_Akt3-2_MouseTissues_Western.jpg	http://www.kinexusproducts.ca/Images/images/NK131-3_Akt3-2_MouseTissues-HumanCells_Western-2.jpg	http://www.kinexusproducts.ca/Images/images/NK131-3_Akt3-2_KinaseDotBlot.jpg
NK003-2	ALK-AKCD	AB-NK003-3 (Pan; p<0.00001); AB-PK518 (pY1092; p<0.00001); AB-PK519 (pY1096; p<0.00004); AB-PK520 (pY1507; p<0.00001).	Figure 1. Western blotting of lysates from human cell lines and mouse tissues with ALK-AKCD (NK003-2) antibody.							http://www.kinexusproducts.ca/Images/images/NK003-2_ALK-AKCD_Tissues-Cells_Western.jpg
NK003-3	ALK-BKCD		Figure 1. Western blotting of lysates from human cell lines and mouse tissues with ALK-BKCD (NK003-3) antibody.							http://www.kinexusproducts.ca/Images/images/NK003-3_ALK-BKCD_Tissues-Cells_Western.jpg
PK518	ALK-pY1092	AB-NK003-3 (Pan; p<0.00001); AB-NK003-2 (Pan; p<0.00001); AB-PK519 (pY1096; p<0.00001); AB-PK520 (pY1507; p<0.00001).	Figure 1. Western blotting of lysates from human cell lines with ALK-pY1092 (PK518) antibody.	Figure 2. SPOT immunoblotting of peptide antigen specificity for ALK-pY1092 (PK518) antibody.	Figure 3. Dot immunoblotting of related phosphopeptides with ALK-pY1092 (PK518) antibody.	Figure 4. Phosphosite match with amino acid sequence used for production of ALK-pY1092 (PK518) antibody.				http://www.kinexusproducts.ca/Images/images/PK518_ALK-pY1092_Cells_Western.jpg	http://www.kinexusproducts.ca/Images/images/PK518_ALK-pY1092_P-SiteSpecificitySPOTDotBlot.jpg	http://www.kinexusproducts.ca/Images/images/PK518_ALK-pY1092_12DotBlot.jpg	http://www.kinexusproducts.ca/Images/images/PK518_ALK-pY1092_P-SiteMatch.jpg
PK519	ALK-pY1096	AB-NK003-3 (Pan; p<0.00001); AB-NK003-2 (Pan; p<0.00004); AB-PK518 (pY1092; p<0.00001); AB-PK520 (pY1507; p<0.00001).	Figure 1. Western blotting of lysates from human cell lines with ALK-pY1096 (PK519) antibody.	Figure 2. Dot immunoblotting of related phosphopeptides with ALK-pY1096 (PK519) antibody.	Figure 3. Phosphosite match with amino acid sequence used for production of ALK-pY1096 (PK519) antibody.					http://www.kinexusproducts.ca/Images/images/PK519_ALK-pY1096_Cells_Western.jpg	http://www.kinexusproducts.ca/Images/images/PK519_ALK-pY1096_12DotBlot.jpg	http://www.kinexusproducts.ca/Images/images/PK519_ALK-pY1096_P-SiteMatch.jpg
PK520	ALK-pY1507	AB-NK003-3 (Pan; p<0.00001); AB-NK003-2 (Pan; p<0.00001); AB-PK518 (pY1092; p<0.00001); AB-PK519 (pY1096; p<0.00001).	Figure 1. Western blotting of lysates from human cell lines with ALK-pY1507 (PK520) antibody.	Figure 2. SPOT immunoblotting of peptide antigen specificity for ALK-pY1507 (PK520) antibody.	Figure 3. Dot immunoblotting of related phosphopeptides with ALK-pY1507 (PK520) antibody.	Figure 4. Phosphosite match with amino acid sequence used for production of ALK-pY1507 (PK520) antibody.				http://www.kinexusproducts.ca/Images/images/PK520_ALK-pY1507_Cells_Western.jpg	http://www.kinexusproducts.ca/Images/images/PK520_ALK-pY1507_P-SiteSpecificitySPOTDotBlot.jpg	http://www.kinexusproducts.ca/Images/images/PK520_ALK-pY1507_12DotBlot.jpg	http://www.kinexusproducts.ca/Images/images/PK520_ALK-pY1507_P-SiteMatch.jpg
PN738	ALOX5-pS272		Figure 1. Western blotting of lysates from human cell lines with ALOX5-pS272 (PN738) antibody.	Figure 2. Western blotting of lysates from mouse tissues with ALOX5-pS272 (PN738) antibody.	Figure 3. SPOT immunoblotting of peptide antigen specificity for ALOX5-pS272 (PN738) antibody.	Figure 4. Phosphosite match with amino acid sequence used for production of ALOX5-pS272 (PN738) antibody.				http://www.kinexusproducts.ca/Images/images/PN738_ALOX5-pS272_Cells_Western.jpg	http://www.kinexusproducts.ca/Images/images/PN738_ALOX5-pS272_Tissues_Western.jpg	http://www.kinexusproducts.ca/Images/images/PN738_ALOX5-pS272_P-SiteSpecificitySPOTBlot.jpg	http://www.kinexusproducts.ca/Images/images/PN738_ALOX5-pS272_P-SiteMatch.jpg
PN568	AML1-pT273		Figure 1. Western blotting of lysates from human cell lines and mouse tissues with AML1-pT273 (PN568) antibody.	Figure 2. SPOT immunoblotting of peptide antigen specificity for AML1-pT273 (PN568) antibody.	Figure 3. Dot immunoblotting of related phosphopeptides with AML1-pT273 (PN568) antibody.	Figure 4. Phosphosite match with amino acid sequence used for production of AML1-pT273 (PN568) antibody.				http://www.kinexusproducts.ca/Images/images/PN568_AML1-pT273_Tissues-Cells_Western.jpg	http://www.kinexusproducts.ca/Images/images/PN568_AML1-pT273_P-SiteSpecificitySPOTDotBlot.jpg	http://www.kinexusproducts.ca/Images/images/PN568_AML1-pT273_12DotBlot.jpg	http://www.kinexusproducts.ca/Images/images/PN568_AML1-pT273_P-SiteMatch.jpg
PN569	AML2-pT231		Figure 1. Western blotting of lysates from human cell lines and mouse tissues with AML2-pT231 (PN569) antibody.	Figure 2. SPOT immunoblotting of peptide antigen specificity for AML2-pT231 (PN569) antibody.	Figure 3. Dot immunoblotting of related phosphopeptides with AML2-pT231 (PN569) antibody.	Figure 4. Phosphosite match with amino acid sequence used for production of AML2-pT231 (PN569) antibody.				http://www.kinexusproducts.ca/Images/images/PN569_AML2-pT231_Tissues-Cells_Western.jpg	http://www.kinexusproducts.ca/Images/images/PN569_AML2-pT231_P-SiteSpecificitySPOTDotBlot.jpg	http://www.kinexusproducts.ca/Images/images/PN569_AML2-pT231_12DotBlot.jpg	http://www.kinexusproducts.ca/Images/images/PN569_AML2-pT231_P-SiteMatch.jpg
PK897	AMPK-pT172		Figure 1. Western blotting of lysates from human cell lines with AMPK-pT172 (PK897) antibody.	Figure 2. Western blotting of lysates from mouse tissues with AMPK-pT172 (PK897) antibody.	Figure 3. SPOT immunoblotting of peptide antigen specificity for AMPK-pT172 (PK897) antibody.					http://www.kinexusproducts.ca/Images/images/PK897_AMPK-pT172_HumanCells_Western.jpg	http://www.kinexusproducts.ca/Images/images/PK897_AMPK-pT172_MouseTissues_Western.jpg	http://www.kinexusproducts.ca/Images/images/PK897_AMPK-pT172_P-SiteSpecificitySPOTDotBlot.jpg
NK259-1	AMPKa1-AKCD	AB-NK259-2 (Pan; p<0.00001).	Figure 1. Western blotting of lysates from human cell lines and mouse tissues with AMPKa1-AKCD (NK259-1) antibody.	Figure 2. Dot immunoblotting of purified, recombinant human protein kinases with AMPKa1-AKCD (NK259-1) antibody.						http://www.kinexusproducts.ca/Images/images/NK259-1_AMPKa1-AKCD_Tissues-Cells_Western.jpg	http://www.kinexusproducts.ca/Images/images/NK259-1_AMPKa1-AKCD_KinaseDotBlot.jpg
NK259-2	AMPKa1-NT	AB-NK259-1 (Pan; p<0.00001); AB-PK521 (pT183+pS184; p<0.001).	Figure 1. Western blotting of lysates from human cell lines and mouse tissues with AMPKa1-NT (NK259-2) antibody.	Figure 2. Dot immunoblotting of purified, recombinant human protein kinases with AMPKa1-NT (NK259-2) antibody.						http://www.kinexusproducts.ca/Images/images/NK259-2_AMPKa1-NT_Tissues-Cells_Western.jpg	http://www.kinexusproducts.ca/Images/images/NK259-2_AMPKa1-NT_KinaseDotBlot.jpg
PK521	AMPKa1-pT183+pS184	AB-NK259-2 (Pan; p<0.001).	Figure 1. Western blotting of lysates from human cell lines with AMPKa1-pT183+pS184 (PK521) antibody.	Figure 2. Dot immunoblotting of purified, recombinant human protein kinases with AMPKa1-pT183+pS184 (PK521) antibody.	Figure 3. Dot immunoblotting of related phosphopeptides with AMPKa1-pT183+pS184 (PK521) antibody.	Figure 4. Phosphosite match with amino acid sequence used for production of AMPKa1-pT183+pS184 (PK521) antibody.				http://www.kinexusproducts.ca/Images/images/PK521_AMPKa1-pT183-pS184_Cells_Western.jpg	http://www.kinexusproducts.ca/Images/images/PK521_AMPKa1-pT183-pS184_KinaseDotBlot.jpg	http://www.kinexusproducts.ca/Images/images/PK521_AMPKa1-pT183-pS184_12DotBlot.jpg	http://www.kinexusproducts.ca/Images/images/PK521_AMPKa1-pT183-pS184_P-SiteMatch.jpg
NK260-2	AMPKa2-AKCD1	AB-PK522 (pS377; p<0.05).	Figure 1. Western blotting of lysates from human cell lines and mouse tissues with AMPKa2-AKCD1 (NK260-2) antibody.							http://www.kinexusproducts.ca/Images/images/NK260-2_AMPKa2-AKCD1_Tissues-Cells_Western.jpg
NK260-1	AMPKa2-AKCD2	AB-PK522 (pS377; p<0.00001).	Figure 1. Western blotting of lysates from human cell lines and mouse tissues with AMPKa2-AKCD2 (NK260-1) antibody.							http://www.kinexusproducts.ca/Images/images/NK260-1_AMPKa2-AKCD2_Tissues-Cells_Western.jpg
PK522	AMPKa2-pS377	AB-NK260-1 (Pan; p<0.00001); AB-NK260-2 (Pan; p<0.05).	Figure 1. Western blotting of lysates from human cell lines with AMPKa2-pS377 (PK522) antibody.	Figure 2. SPOT immunoblotting of peptide antigen specificity for AMPKa2-pS377 (PK522) antibody.	Figure 3. Dot immunoblotting of related phosphopeptides with AMPKa2-pS377 (PK522) antibody.	Figure 4. Phosphosite match with amino acid sequence used for production of AMPKa2-pS377 (PK522) antibody.				http://www.kinexusproducts.ca/Images/images/PK522_AMPKa2-pS377_Cells_Western.jpg	http://www.kinexusproducts.ca/Images/images/PK522_AMPKa2-pS377_P-SiteSpecificitySPOTDotBlot.jpg	http://www.kinexusproducts.ca/Images/images/PK522_AMPKa2-pS377_12DotBlot.jpg	http://www.kinexusproducts.ca/Images/images/PK522_AMPKa2-pS377_P-SiteMatch.jpg
PK523	ANKRD3-pS438		Figure 1. Western blotting of lysates from human cell lines with ANKRD3-pS438 (PK523) antibody.	Figure 2. Western blotting of lysates from mouse tissues with ANKRD3-pS438 (PK523) antibody.	Figure 3. SPOT immunoblotting of peptide antigen specificity for ANKRD3-pS438 (PK523) antibody.	Figure 4. Dot immunoblotting of related phosphopeptides with ANKRD3-pS438 (PK523) antibody.	Figure 5. Phosphosite match with amino acid sequence used for production of ANKRD3-pS438 (PK523) antibody.			http://www.kinexusproducts.ca/Images/images/PK523_ANKRD3-pS438_Cells_Western.jpg	http://www.kinexusproducts.ca/Images/images/PK523_ANKRD3-pS438_Tissues_Western.jpg	http://www.kinexusproducts.ca/Images/images/PK523_ANKRD3-pS438_P-SiteSpecificitySPOTDotBlot.jpg	http://www.kinexusproducts.ca/Images/images/PK523_ANKRD3-pS438_12DotBlot.jpg	http://www.kinexusproducts.ca/Images/images/PK523_ANKRD3-pS438_P-SiteMatch.jpg
PN503	ANXA1-pY207		Figure 1. Western blotting of lysates from human cell lines with ANXA1-pY207 (PN503) antibody.	Figure 2. SPOT immunoblotting of peptide antigen specificity for ANXA1-pY207 (PN503) antibody.	Figure 3. Dot immunoblotting of related phosphopeptides with ANXA1-pY207 (PN503) antibody.	Figure 4. Phosphosite match with amino acid sequence used for production of ANXA1-pY207 (PN503) antibody.				http://www.kinexusproducts.ca/Images/images/PN503_ANXA1-pY207_Cells_Western-2.jpg	http://www.kinexusproducts.ca/Images/images/PN503_ANXA1-pY207_P-SiteSpecificitySPOTDotBlot.jpg	http://www.kinexusproducts.ca/Images/images/PN503_ANXA1-pY207_12DotBlot.jpg	http://www.kinexusproducts.ca/Images/images/PN503_ANXA1-pY207_P-SiteMatch.jpg
PN504	ANXA2-pY238		Figure 1. Western blotting of lysates from human cell lines and mouse tissues with ANXA2-pY238 (PN504) antibody.	Figure 2. Western blotting of lysates from human cell lines with ANXA2-pY238 (PN504) antibody.	Figure 3. Western blotting of lysates from human cell lines with ANXA2-pY238 (PN504) antibody.	Figure 4. Dot immunoblotting of related phosphopeptides with ANXA2-pY238 (PN504) antibody.	Figure 5. Phosphosite match with amino acid sequence used for production of ANXA2-pY238 (PN504) antibody.			http://www.kinexusproducts.ca/Images/images/PN504_ANXA2-pY238_MouseTissues-HumanCells_Western.jpg	http://www.kinexusproducts.ca/Images/images/PN504_ANXA2-pY238_Cells_Western.jpg	http://www.kinexusproducts.ca/Images/images/PN504_ANXA2-pY238_Cells_Western-2.jpg	http://www.kinexusproducts.ca/Images/images/PN504_ANXA2-pY238_12DotBlot.jpg	http://www.kinexusproducts.ca/Images/images/PN504_ANXA2-pY238_P-SiteMatch.jpg
PN739	APC-pS2129		Figure 1. Western blotting of lysates from human cell lines with APC-pS2129 (PN739) antibody.	Figure 2. Western blotting of lysates from mouse tissues with APC-pS2129 (PN739) antibody.	Figure 3. Phosphosite match with amino acid sequence used for production of APC-pS2129 (PN739) antibody.					http://www.kinexusproducts.ca/Images/images/PN739_APC-pS2129_Cells_Western.jpg	http://www.kinexusproducts.ca/Images/images/PN739_APC-pS2129_Tissues_Western.jpg	http://www.kinexusproducts.ca/Images/images/PN739_APC-pS2129_P-SiteMatch.jpg
NN192-2	APP-1		Figure 1. Western blotting of lysates from human cell lines with APP-1 (NN192-2) antibody.	Figure 2. Western blotting of lysates from human cell lines and mouse tissues with APP-1 (NN192-2) antibody.						http://www.kinexusproducts.ca/Images/images/NN192-2_APP-1_HumanCells_Western.jpg	http://www.kinexusproducts.ca/Images/images/NN192-2_APP-1_MouseTissues_HumanCells_Western.jpg
NN192-3	APP-2		Figure 1. Western blotting of lysates from human cell lines with APP-2 (NN192-3) antibody.	Figure 2. Western blotting of lysates from human cell lines and mouse tissues with APP-2 (NN192-3) antibody.						http://www.kinexusproducts.ca/Images/images/NN192-3_APP-2_HumanCells_Western.jpg	http://www.kinexusproducts.ca/Images/images/NN192-3_APP-2_MouseTissues_HumanCells_Western.jpg
NN192-4	APP-3		Figure 1. Western blotting of lysates from human cell lines with APP-3 (NN192-4) antibody.	Figure 2. Western blotting of lysates from human cell lines and mouse tissues with APP-3 (NN192-4) antibody.						http://www.kinexusproducts.ca/Images/images/NN192-4_APP-3_HumanCells_Western.jpg	http://www.kinexusproducts.ca/Images/images/NN192-4_APP-3_MouseTissues_HumanCells_Western.jpg
PN808	APP-pT743		Figure 1. Western blotting of lysates from human cell lines with APP-pT743 (PN808) antibody.	Figure 2. Western blotting of lysates from mouse tissues with APP-pT743 (PN808) antibody.	Figure 3. SPOT immunoblotting of peptide antigen specificity for APP-pT743 (PN808) antibody.	Figure 4. Phosphosite match with amino acid sequence used for production of APP-pT743 (PN808) antibody.				http://www.kinexusproducts.ca/Images/images/PN808_APP-pT743_HumanCells_Western.jpg	http://www.kinexusproducts.ca/Images/images/PN808_APP-pT743_MouseTissues_Western.jpg	http://www.kinexusproducts.ca/Images/images/PN808_APP-pT743_P-SiteSpecificitySPOTDotBlot.jpg	http://www.kinexusproducts.ca/Images/images/PN808_APP-pT743_P-SiteMatch.jpg
PN809	APP-pY757		Figure 1. Western blotting of lysates from human cell lines with APP-pY757 (PN809) antibody.	Figure 2. Western blotting of lysates from mouse tissues with APP-pY757 (PN809) antibody.	Figure 3. SPOT immunoblotting of peptide antigen specificity for APP-pY757 (PN809) antibody.	Figure 4. Phosphosite match with amino acid sequence used for production of APP-pY757 (PN809) antibody.				http://www.kinexusproducts.ca/Images/images/PN809_APP-pY757_HumanCells_Western.jpg	http://www.kinexusproducts.ca/Images/images/PN809_APP-pY757_MouseTissues_Western.jpg	http://www.kinexusproducts.ca/Images/images/PN809_APP-pY757_P-SiteSpecificitySPOTDotBlot.jpg	http://www.kinexusproducts.ca/Images/images/PN809_APP-pY757_P-SiteMatch.jpg
PN571	AR-pS308	AB-PN203 (pS310; p<0.0004); AB-PN570 (pS96; p<0.00001).	Figure 1. Western blotting of lysates from human cell lines and mouse tissues with AR-pS310 (PN571) antibody.	Figure 2. SPOT immunoblotting of peptide antigen specificity for AR-pS310 (PN571) antibody.	Figure 3. Dot immunoblotting of related phosphopeptides with AR-pS310 (PN571) antibody.	Figure 4. Phosphosite match with amino acid sequence used for production of AR-pS310 (PN571) antibody.				http://www.kinexusproducts.ca/Images/images/PN571_AR-pS310_Tissues-Cells_Western.jpg	http://www.kinexusproducts.ca/Images/images/PN571_AR-pS308_P-SiteSpecificitySPOTDotBlot.jpg	http://www.kinexusproducts.ca/Images/images/PN571_AR-pS308_12DotBlot.jpg	http://www.kinexusproducts.ca/Images/images/PN571_AR-pS308_P-SiteMatch.jpg
PN570	AR-pS94	AB-PN571 (pS310; p<0.00001).	Figure 1. Western blotting of lysates from human cell lines and mouse tissues with AR-pS96 (PN570) antibody.	Figure 2. Dot immunoblotting of related phosphopeptides with AR-pS96 (PN570) antibody.	Figure 3. Phosphosite match with amino acid sequence used for production of AR-pS96 (PN570) antibody.					http://www.kinexusproducts.ca/Images/images/PN570_AR-pS96_Tissues-Cells_Western.jpg	http://www.kinexusproducts.ca/Images/images/PN570_AR-pS94_12DotBlot.jpg	http://www.kinexusproducts.ca/Images/images/PN570_AR-pS94_P-SiteMatch.jpg
NK205-5	ARaf-1		Figure 1. Western blotting of lysates from human cell lines with A-Raf-1 (NK205-5) antibody.	Figure 2. Dot immunoblotting of purified, recombinant human protein kinases with A-Raf-1 (NK205-5) antibody.						http://www.kinexusproducts.ca/Images/images/NK205-5_A-Raf-1_HumanCells_Western.jpg	http://www.kinexusproducts.ca/Images/images/NK205-5_A-Raf-1_KinaseDotBlot.jpg
NK205-3	ARaf-2	AB-NK205-4 (Pan; p<0.00001); AB-PK500 (pY302; p<0.00005).	Figure 1. Western blotting of lysates from human cell lines with A-Raf (NK205-3) antibody.	Figure 2. Western blotting of lysates from human cell lines with A-Raf (NK205-3) antibody.	Figure 3. Dot immunoblotting of purified, recombinant human protein kinases with A-Raf (NK205-3) antibody.					http://www.kinexusproducts.ca/Images/images/NK205-3_A-Raf_HumanCells_Western-1.jpg	http://www.kinexusproducts.ca/Images/images/NK205-3_A-Raf-2_HumanCells_Western-2.jpg	http://www.kinexusproducts.ca/Images/images/NK205-3_A-Raf-2_KinaseDotBlot.jpg
NK205-4	ARaf-3	AB-NK205-3 (Pan; p<0.00001); AB-PK500 (pY302; p<0.00001).	Figure 1. Western blotting of lysates from human cell lines with A-Raf (NK205-4) antibody.	Figure 2. Western blotting of lysates from human cell lines with A-Raf (NK205-4) antibody.	Figure 3. Western blotting of lysates from mouse tissues with A-Raf (NK205-4) antibody.	Figure 4. Dot immunoblotting of purified, recombinant human protein kinases with A-Raf (NK205-4) antibody.				http://www.kinexusproducts.ca/Images/images/NK205-4_A-Raf_HumanCell_Western.jpg	http://www.kinexusproducts.ca/Images/images/NK205-4_A-Raf-3_HumanCells_Western.jpg	http://www.kinexusproducts.ca/Images/images/NK205-4_A-Raf-3_MouseTissues_Western.jpg	http://www.kinexusproducts.ca/Images/images/NK205-4_A-Raf-3_KinaseDotBlot.jpg
PN740	ARID1A-pS363		Figure 1. Western blotting of lysates from human cell lines with ARID1A-pS363 (PN740) antibody.	Figure 2. Western blotting of lysates from mouse tissues with ARID1A-pS363 (PN740) antibody.	Figure 3. SPOT immunoblotting of peptide antigen specificity for ARID1A-pS363 (PN740) antibody.	Figure 4. Phosphosite match with amino acid sequence used for production of ARID1A-pS363 (PN740) antibody.				http://www.kinexusproducts.ca/Images/images/PN740_ARID1A-pS363_Cells_Western.jpg	http://www.kinexusproducts.ca/Images/images/PN740_ARID1A-pS363_Tissues_Western.jpg	http://www.kinexusproducts.ca/Images/images/PN740_ARID1A-pS363_P-SiteSpecificitySPOTBlot.jpg	http://www.kinexusproducts.ca/Images/images/PN740_ARID1A-pS363_P-SiteMatch.jpg
PK524	ASK1-pS1033	AB-NK007-2 (Pan; p<0.00004); AB-NK007-3 (Pan; p<0.001); AB-PK175 (pS83; p<0.00001); AB-PK525 (pT838; p<0.00001).	Figure 1. Western blotting of lysates from human cell lines with ASK1-pS1033 (PK524) antibody.	Figure 2. Western blotting of lysates from human cell lines and mouse tissues with ASK1-pS1033 (PK524) antibody.	Figure 3. Dot immunoblotting of related phosphopeptides with ASK1-pS1033 (PK524) antibody.	Figure 4. Dot immunoblotting of related phosphopeptides with ASK1-pS1033 (PK524) antibody.	Figure 5. Phosphosite match with amino acid sequence used for production of ASK1-pS1033 (PK524) antibody.			http://www.kinexusproducts.ca/Images/images/PK524_ASK1-pS1033_Cells_Western.jpg	http://www.kinexusproducts.ca/Images/images/PK524_ASK1-pS1033_MouseTissues-HumanCells_Western.jpg	http://www.kinexusproducts.ca/Images/images/PK524_ASK1-pS1033_12DotBlot.jpg	http://www.kinexusproducts.ca/Images/images/PK524_ASK1-pS1033_12DotBlot-2.jpg	http://www.kinexusproducts.ca/Images/images/PK524_ASK1-pS1033_P-SiteMatch.jpg
PK525	ASK1-pT838	AB-NK007-2 (Pan; p<0.0004); AB-PK524 (pS1033; p<0.00001); AB-PK175 (pS83; p<0.02).	Figure 1. Western blotting of lysates from human cell lines and mouse tissues with ASK1-pT838 (PK525) antibody.	Figure 2. Western blotting of lysates from sea star oocytes with ASK1-pT838 (PK525) antibody.	Figure 3. Dot immunoblotting of related phosphopeptides with ASK1-pT838 (PK525) antibody.	Figure 4. Phosphosite match with amino acid sequence used for production of ASK1-pT838 (PK525) antibody.				http://www.kinexusproducts.ca/Images/images/PK525_ASK1-pT838_MouseTissues-HumanCells_Western.jpg	http://www.kinexusproducts.ca/Images/images/PK525_ASK1-pT838_SeastarOocyte_Western.jpg	http://www.kinexusproducts.ca/Images/images/PK525_ASK1-pT838_12DotBlot.jpg	http://www.kinexusproducts.ca/Images/images/PK525_ASK1-pT838_P-SiteMatch.jpg
PN741	ASS1-pT174+pS180		Figure 1. Western blotting of lysates from human cell lines with ASS1-pT174+pS180 (PN741) antibody.	Figure 2. Western blotting of lysates from mouse tissues with ASS1-pT174+pS180 (PN741) antibody.	Figure 3. Phosphosite match with amino acid sequence used for production of ASS1-pT174+pS180 (PN741) antibody.					http://www.kinexusproducts.ca/Images/images/PN741_ASS1-pT174-pS180_Cells_Western.jpg	http://www.kinexusproducts.ca/Images/images/PN741_ASS1-pT174-pS180_Tissues_Western.jpg	http://www.kinexusproducts.ca/Images/images/PN741_ASS1-pT174-pS180_P-SiteMatch.jpg
PN742	ATASE-pT356		Figure 1. Western blotting of lysates from human cell lines with ATASE-pT356 (PN742) antibody.	Figure 2. Western blotting of lysates from mouse tissues with ATASE-pT356 (PN742) antibody.	Figure 3. SPOT immunoblotting of peptide antigen specificity for ATASE-pT356 (PN742) antibody.	Figure 4. Phosphosite match with amino acid sequence used for production of ATASE-pT356 (PN742) antibody.				http://www.kinexusproducts.ca/Images/images/PN742_ATASE-pT356_Cells_Western.jpg	http://www.kinexusproducts.ca/Images/images/PN742_ATASE-pT356_Tissues_Western.jpg	http://www.kinexusproducts.ca/Images/images/PN742_ATASE-pT356_P-SiteSpecificitySPOTBlot.jpg	http://www.kinexusproducts.ca/Images/images/PN742_ATASE-pT356_P-SiteMatch.jpg
PN552	ATF2-pT69 + pT71		Figure 1. Dot immunoblotting of related phosphopeptides with ATF2-pT69+pT71 (PN552) antibody.	Figure 2. Phosphosite match with amino acid sequence used for production of ATF2-pT69+pT71 (PN552) antibody.						http://www.kinexusproducts.ca/Images/images/PN552_ATF2-pT69-pT71_12DotBlot.jpg	http://www.kinexusproducts.ca/Images/images/PN552_ATF2-pT69-pT71_P-SiteMatch.jpg
PN572	ATF2-pT69+pT71	AB-PN115 (pS112; p<0.001); AB-PN204 (pT71; p<0.001).	Figure 1. Western blotting of lysates from human cell lines and mouse tissues with ATF2-pT69+pT71 (PN572) antibody.	Figure 2. Dot immunoblotting of related phosphopeptides with ATF2-pT69+pT71 (PN572) antibody.	Figure 3. Phosphosite match with amino acid sequence used for production of ATF2-pT69+pT71 (PN572) antibody.					http://www.kinexusproducts.ca/Images/images/PN572_ATF2-pT69-pT71_Tissues-Cells_Western.jpg	http://www.kinexusproducts.ca/Images/images/PN572_ATF2-pT69-pT71_12DotBlot.jpg	http://www.kinexusproducts.ca/Images/images/PN572_ATF2-pT69-pT71_P-SiteMatch.jpg
NK230-2	ATM-1	AB-NK230-1 (Pan; p<0.00001); AB-PK526 (pS1981; p<0.02).	Figure 1. Western blotting of lysates from human cell lines with ATM-1 (NK230-2) antibody.	Figure 2. Western blotting of lysates from mouse tissues with ATM-1 (NK230-2) antibody.						http://www.kinexusproducts.ca/Images/images/NK230-2_ATM-1_HumanCells_Western.jpg	http://www.kinexusproducts.ca/Images/images/NK230-2_ATM-1_MouseTissues_Western.jpg
NK230-1	ATM-2	AB-NK230-2 (Pan; p<0.00001); AB-PK526 (pS1981; p<0.00001); AB-PK527 (pY2969; p<0.00001).	Figure 1. Western blotting of lysates from human cell lines with ATM-2 (NK230-1) antibody.	Figure 2. Western blotting of lysates from human cell lines and mouse tissues with ATM-2 (NK230-1) antibody.						http://www.kinexusproducts.ca/Images/images/NK230-1_ATM-2_HumanCells_Western.jpg	http://www.kinexusproducts.ca/Images/images/NK230-1_ATM-2_MouseTissues-HumanCells_Western-2.jpg
NK230-3	ATM-3		Figure 1. Western blotting of lysates from human cell lines with ATM-3 (NK230-3) antibody.	Figure 2. Western blotting of lysates from mouse tissues with ATM-3 (NK230-3) antibody.						http://www.kinexusproducts.ca/Images/images/NK230-3_ATM-3_HumanCells_Western.jpg	http://www.kinexusproducts.ca/Images/images/NK230-3_ATM-3_MouseTissues_Western.jpg
PK526	ATM-pS1981	AB-NK230-1 (Pan; p<0.00001); AB-NK230-2 (Pan; p<0.02); AB-PK527 (pY2969; p<0.00004).	Figure 1. Western blotting of lysates from human cell lines with ATM-pS1981 (PK526) antibody.	Figure 2. Western blotting of lysates from human cell lines with ATM-pS1981 (PK526) antibody.	Figure 3. Western blotting of lysates from human cell lines and mouse tissues with ATM-pS1981 (PK526) antibody.	Figure 4. Dot immunoblotting of related phosphopeptides with ATM-pS1981 (PK526) antibody.	Figure 5. Phosphosite match with amino acid sequence used for production of ATM-pS1981 (PK526) antibody.			http://www.kinexusproducts.ca/Images/images/PK526_ATM-pS1981_Cells_Western.jpg	http://www.kinexusproducts.ca/Images/images/PK626_ERK5-pY221_HumanCells_Western.jpg	http://www.kinexusproducts.ca/Images/images/PK526_ATM-pS1981_MouseTissues-HumanCells_Western.jpg	http://www.kinexusproducts.ca/Images/images/PK526_ATM-pS1981_12DotBlot.jpg	http://www.kinexusproducts.ca/Images/images/PK526_ATM-pS1981_P-SiteMatch.jpg
PK527	ATM-pY2969	AB-NK230-1 (Pan; p<0.00001); AB-PK526 (pS1981; p<0.00004).	Figure 1. Western blotting of lysates from human cell lines with ATM-pY2969 (PK527) antibody.	Figure 2. Dot immunoblotting of related phosphopeptides with ATM-pY2969 (PK527) antibody.	Figure 3. Phosphosite match with amino acid sequence used for production of ATM-pY2969 (PK527) antibody.					http://www.kinexusproducts.ca/Images/images/PK527_ATM-pY2969_Cells_Western.jpg	http://www.kinexusproducts.ca/Images/images/PK527_ATM-pY2969_12DotBlot.jpg	http://www.kinexusproducts.ca/Images/images/PK527_ATM-pY2969_P-SiteMatch.jpg
NK237-1	ATR-2	AB-NK237-3 (Pan; p<0.00002); AB-PK528 (pS435+pS436; p<0.01).	Figure 1. Western blotting of lysates from human cell lines and mouse tissues with ATR-2 (NK237-1) antibody.							http://www.kinexusproducts.ca/Images/images/NK237-1_ATR-2_Tissues-Cells_Western.jpg
NK237-2	ATR-3		Figure 1. Western blotting of lysates from human cell lines with ATR-3 (NK237-2) antibody.							http://www.kinexusproducts.ca/Images/images/NK237-2_ATR-3_HumanCells_Western.jpg
NK237-3	ATR-4	AB-NK237-1 (Pan; p<0.00002); AB-PK528 (pS435+pS436; p<0.00001).	Figure 1. Western blotting of lysates from human cell lines with ATR-4 (NK237-3) antibody.							http://www.kinexusproducts.ca/Images/images/NK237-3_ATR-4_HumanCells_Western.jpg
PK528	ATR-pS435+pS436	AB-NK237-3 (Pan; p<0.00001); AB-NK237-1 (Pan; p<0.01).	Figure 1. Western blotting of lysates from human cell lines with ATR-pS435+pS436 (PK528) antibody.	Figure 2. Western blotting of lysates from human cell lines and mouse tissues with ATR-pS435+pS436 (PK528) antibody.	Figure 3. Dot immunoblotting of related phosphopeptides with ATR-pS435+pS436 (PK528) antibody.	Figure 4. Phosphosite match with amino acid sequence used for production of ATR-pS435+pS436 (PK528) antibody.				http://www.kinexusproducts.ca/Images/images/PK528_ATR-pS435-pS436_Cells_Western.jpg	http://www.kinexusproducts.ca/Images/images/PK528_ATR-pS435-pS436_MouseTissues-HumanCells_Western.jpg	http://www.kinexusproducts.ca/Images/images/PK528_ATR-pS435-pS436_12DotBlot.jpg	http://www.kinexusproducts.ca/Images/images/PK528_ATR-pS435-pS436_P-SiteMatch.jpg
NK008-4P	AurKA		Figure 1. Western blotting of lysates from human cell lines with AurKA-2 (NK008-4) antibody.	Figure 2. Western blotting of lysates from human cell lines with AurKA-2 (NK008-4) antibody.	Figure 3. Western blotting of lysates from mouse tissues with AurKA-2 (NK008-4) antibody.	Figure 4. Dot immunoblotting of purified, recombinant human protein kinases with AurKA-2 (NK008-4) antibody.				http://www.kinexusproducts.ca/Images/images/NK008-4_AurKA-2_HumanCells_Western.jpg	http://www.kinexusproducts.ca/Images/images/NK008-4_AurKA-2_HumanCells_Western-3.jpg	http://www.kinexusproducts.ca/Images/images/NK008-4_AurKA-2_MouseTissues_Western.jpg	http://www.kinexusproducts.ca/Images/images/NK008-4_AurKA-2_KinaseDotBlot.jpg
NK008-3	AurKA-1		Figure 1. Western blotting of lysates from human cell lines with AurKA (NK008-3) antibody.	Figure 2. Dot immunoblotting of purified, recombinant human protein kinases with AurKA (NK008-3) antibody.						http://www.kinexusproducts.ca/Images/images/NK008-3_AurKA_HumanCell_Western.jpg	http://www.kinexusproducts.ca/Images/images/NK008-3_AurKA-1_KinaseDotBlot.jpg
NK008-4	AurKA-2	AB-NK008-3 (Pan; p<0.00001); AB-PK529 (pT287+pT288; p<0.0001); AB-PK174 (pT288; p<0.01).	Figure 1. Western blotting of lysates from human cell lines with AurKA-2 (NK008-4) antibody.	Figure 2. Western blotting of lysates from human cell lines with AurKA-2 (NK008-4) antibody.	Figure 3. Western blotting of lysates from mouse tissues with AurKA-2 (NK008-4) antibody.	Figure 4. Dot immunoblotting of purified, recombinant human protein kinases with AurKA-2 (NK008-4) antibody.				http://www.kinexusproducts.ca/Images/images/NK008-4_AurKA-2_HumanCells_Western.jpg	http://www.kinexusproducts.ca/Images/images/NK008-4_AurKA-2_HumanCells_Western-3.jpg	http://www.kinexusproducts.ca/Images/images/NK008-4_AurKA-2_MouseTissues_Western.jpg	http://www.kinexusproducts.ca/Images/images/NK008-4_AurKA-2_KinaseDotBlot.jpg
NK008-5	AurKA-3		Figure 1. Western blotting of lysates from human cell lines with AurKA-3 (NK008-5) antibody.	Figure 2. Western blotting of lysates from mouse tissues with AurKA-3 (NK008-5) antibody.	Figure 3. Western blotting of lysates from human cell lines with AurKA-3 (NK008-5) antibody.	Figure 4. Dot immunoblotting of purified, recombinant human protein kinases with AurKA-3 (NK008-5) antibody.				http://www.kinexusproducts.ca/Images/images/NK008-5_AurKA-3_HumanCells_Western-2.jpg	http://www.kinexusproducts.ca/Images/images/NK008-5_AurKA-3_MouseTissues_Western.jpg	http://www.kinexusproducts.ca/Images/images/NK008-5_AurKA-3_HumanCells_Western.jpg	http://www.kinexusproducts.ca/Images/images/NK008-5_AurKA-3_KinaseDotBlot.jpg
PK529	AurKA-pT287+pT288	AB-NK008-3 (Pan; p<0.00002); AB-NK008-4 (Pan; p<0.0001); AB-PK174 (pT288; p<0.05).	Figure 1. Western blotting of lysates from human cell lines with AurKA-pT287+pT288 (PK529) antibody.	Figure 2.	Figure 3. Dot immunoblotting of related phosphopeptides with AurKA-pT287+pT288 (PK529) antibody.	Figure 4. Phosphosite match with amino acid sequence used for production of AurKA-pT287+pT288 (PK529) antibody.				http://www.kinexusproducts.ca/Images/images/PK529-AurKA-pT287-pT288_HumanCells_Western.jpg	http://www.kinexusproducts.ca/Images/images/PK529-AurKA-pT287-pT288_MouseTissues_Western.jpg	http://www.kinexusproducts.ca/Images/images/PK529_AurKA-pT287-pT288_12DotBlot.jpg	http://www.kinexusproducts.ca/Images/images/PK529_AurKA-pT287-pT288_P-SiteMatch.jpg
NK193-2P	AurKB		Figure 1. Western blotting of lysates from human cell lines with AurKB-1 (NK193-2) antibody.	Figure 2. Western blotting of lysates from mouse tissues with AurKB-1 (NK193-2) antibody.	Figure 3. Dot immunoblotting of purified, recombinant human protein kinases with AurKB-1 (NK193-2) antibody.					http://www.kinexusproducts.ca/Images/images/NK193-2_AurKB-1_HumanCells_Western.jpg	http://www.kinexusproducts.ca/Images/images/NK193-2_AurKB-1_MouseTissues_Western.jpg	http://www.kinexusproducts.ca/Images/images/NK193-2_AurKB-1_KinaseDotBlot.jpg
NK193-2	AurKB-1	AB-NK193-3 (Pan; p<0.00001); AB-PK530 (pS227; p<0.04).	Figure 1. Western blotting of lysates from human cell lines with AurKB-1 (NK193-2) antibody.	Figure 2. Western blotting of lysates from mouse tissues with AurKB-1 (NK193-2) antibody.	Figure 3. Dot immunoblotting of purified, recombinant human protein kinases with AurKB-1 (NK193-2) antibody.					http://www.kinexusproducts.ca/Images/images/NK193-2_AurKB-1_HumanCells_Western.jpg	http://www.kinexusproducts.ca/Images/images/NK193-2_AurKB-1_MouseTissues_Western.jpg	http://www.kinexusproducts.ca/Images/images/NK193-2_AurKB-1_KinaseDotBlot.jpg
NK193-3	AurKB-2	AB-NK193-2 (Pan; p<0.00001).	Figure 1. Western blotting of lysates from human cell lines with AurKB-2 (NK193-3) antibody.	Figure 2. Western blotting of lysates from mouse tissues with AurKB-2 (NK193-3) antibody.	Figure 3. Dot immunoblotting of purified, recombinant human protein kinases with AurKB-2 (NK193-3) antibody.					http://www.kinexusproducts.ca/Images/images/NK193-3_AurKB-2_HumanCells_Western.jpg	http://www.kinexusproducts.ca/Images/images/NK193-3_AurKB-2_MouseTissues_Western.jpg	http://www.kinexusproducts.ca/Images/images/NK193-3_AurKB-2_KinaseDotBlot.jpg
NK193-4	AurKB-3		Figure 1. Western blotting of lysates from human cell lines with AurKB-3 (NK193-4) antibody.	Figure 2. Western blotting of lysates from mouse tissues with AurKB-3 (NK193-4) antibody.	Figure 3. Dot immunoblotting of purified, recombinant human protein kinases with AurKB-3 (NK193-4) antibody.					http://www.kinexusproducts.ca/Images/images/NK193-4_AurKB-3_HumanCells_Western.jpg	http://www.kinexusproducts.ca/Images/images/NK193-4_AurKB-3_MouseTissues_Western.jpg	http://www.kinexusproducts.ca/Images/images/NK193-4_AurKB-3_KinaseDotBlot.jpg
PK530	AurKB-pS227	AB-NK193-2 (Pan; p<0.04).	Figure 1. Western blotting of lysates from human cell lines with AurkB-pS227 (PK530) antibody.	Figure 2. Western blotting of lysates from mouse tissues with AurkB-pS227 (PK530) antibody.	Figure 3. SPOT immunoblotting of peptide antigen specificity for AurkB-pS227 (PK530) antibody.	Figure 4. Dot immunoblotting of related phosphopeptides with AurkB-pS227 (PK530) antibody.	Figure 5. Phosphosite match with amino acid sequence used for production of AurkB-pS227 (PK530) antibody.			http://www.kinexusproducts.ca/Images/images/PK530_AurkB-pS227_Cells_Western.jpg	http://www.kinexusproducts.ca/Images/images/PK530_AurkB-pS227_Tissues_Western.jpg	http://www.kinexusproducts.ca/Images/images/PK530_AurKB-pS227_P-SiteSpecificitySPOTDotBlot.jpg	http://www.kinexusproducts.ca/Images/images/PK530_AurKB-pS227_12DotBlot.jpg	http://www.kinexusproducts.ca/Images/images/PK530_AurKB-pS227_P-SiteMatch.jpg
PK531	AurKB-pT232		Figure 1. Western blotting of lysates from human cell lines with AurKB-pT232 (PK531) antibody.	Figure 2. Western blotting of lysates from human cell lines and mouse tissues with AurKB-pT232 (PK531) antibody.	Figure 3. Dot immunoblotting of related phosphopeptides with AurKB-pT232 (PK531) antibody.	Figure 4. Phosphosite match with amino acid sequence used for production of AurKB-pT232 (PK531) antibody.				http://www.kinexusproducts.ca/Images/images/PK531_AurKB-pT232_Cells_Western.jpg	http://www.kinexusproducts.ca/Images/images/PK531_AurKB-pT232_MouseTissues-HumanCells_Western.jpg	http://www.kinexusproducts.ca/Images/images/PK531_AurKB-pT232_12DotBlot.jpg	http://www.kinexusproducts.ca/Images/images/PK531_AurKB-pT232_P-SiteMatch.jpg
NK009-2	AurKC-1	AB-NK009-3 (Pan; p<0.00001); AB-PK532 (pS193; p<0.00001).	Figure 1. Western blotting of lysates from human cell lines with AurKC-1 (NK009-2) antibody.	Figure 2. Western blotting of lysates from mouse tissues with AurKC-1 (NK009-2) antibody.	Figure 3. Dot immunoblotting of purified, recombinant human protein kinases with AurKC-1 (NK009-2) antibody.					http://www.kinexusproducts.ca/Images/images/NK009-2_AurKC-1_HumanCells_Western.jpg	http://www.kinexusproducts.ca/Images/images/NK009-2_AurKC-1_MouseTissues_Western.jpg	http://www.kinexusproducts.ca/Images/images/NK009-2_AurKC-1_KinaseDotBlot.jpg
NK009-3	AurKC-2	AB-NK009-2 (Pan; p<0.00001); AB-PK532 (pS193; p<0.00001).	Figure 1. Western blotting of lysates from human cell lines and mouse tissues with AurKC-2 (NK009-3) antibody.							http://www.kinexusproducts.ca/Images/images/NK009-3_AurKC-2_Tissues-Cells_Western.jpg
PK532	AurKC-pS193	AB-NK009-2 (Pan; p<0.00001); AB-NK009-3 (Pan; p<0.00001).	Figure 1. Western blotting of lysates from human cell lines with AurKC-pS193 (PK532) antibody.	Figure 2. Western blotting of lysates from human cell lines with AurKC-pS193 (PK532) antibody.	Figure 3. Western blotting of lysates from mouse tissues with AurKC-pS193 (PK532) antibody.	Figure 4. SPOT immunoblotting of peptide antigen specificity for AurKC-pS193 (PK532) antibody.	Figure 5. Dot immunoblotting of related phosphopeptides with AurKC-pS193 (PK532) antibody.	Figure 6. Phosphosite match with amino acid sequence used for production of AurKC-pS193 (PK532) antibody.		http://www.kinexusproducts.ca/Images/images/PK532_AurKC-pS193_Cells_Western.jpg	http://www.kinexusproducts.ca/Images/images/PK532_AurKC-pS193_Cells_Western-2.jpg	http://www.kinexusproducts.ca/Images/images/PK532_AurKC-pS193_Tissues_Western.jpg	http://www.kinexusproducts.ca/Images/images/PK532_AurKC-pS193_P-SiteSpecificitySPOTDotBlot.jpg	http://www.kinexusproducts.ca/Images/images/PK532_AurKC-pS193_12DotBlot.jpg	http://www.kinexusproducts.ca/Images/images/PK532_AurKC-pS193_P-SiteMatch.jpg
PN787	AVPR1A-pT378+pS380		Figure 1. Western blotting of lysates from human cell lines with AVPR1A-pT378+pS380 (PN787) antibody.	Figure 2. Western blotting of lysates from mouse tissues with AVPR1A-pT378+pS380 (PN787) antibody.	Figure 3. Phosphosite match with amino acid sequence used for production of AVPR1A-pT378+pS380 (PN787) antibody.					http://www.kinexusproducts.ca/Images/images/PN787_AVPR1A-pT378-pS380_Cells_Western.jpg	http://www.kinexusproducts.ca/Images/images/PN787_AVPR1A-pT378-pS380_Tissues_Western.jpg	http://www.kinexusproducts.ca/Images/images/PN787_AVPR1A-pT378-pS380_P-SiteMatch.jpg
NK010-2	Axl-AKCD	AB-NK010-3 (Pan; p<0.0004); AB-PK533 (pY702+pY703; p<0.0004).	Figure 1. Western blotting of lysates from human cell lines and mouse tissues with Axl-AKCD (NK010-2) antibody.							http://www.kinexusproducts.ca/Images/images/NK010-2_Axl-AKCD_Tissues-Cells_Western.jpg
NK010-3	Axl-BKCD	AB-NK010-2 (Pan; p<0.0004); AB-PK533 (pY702+pY703; p<0.04).	Figure 1. Western blotting of lysates from human cell lines and mouse tissues with Axl-BKCD (NK010-3) antibody.							http://www.kinexusproducts.ca/Images/images/NK010-3_Axl-BKCD_Tissues-Cells_Western.jpg
PK533	Axl-pY702+pY703	AB-NK010-2 (Pan; p<0.0004); AB-NK010-3 (Pan; p<0.04).	Figure 1. Western blotting of lysates from human cell lines with Axl-pY702+pY703 (PK533) antibody.	Figure 2. Western blotting of lysates from human cell lines and mouse tissues with Axl-pY702+pY703 (PK533) antibody.	Figure 3. Dot immunoblotting of related phosphopeptides with Axl-pY702+pY703 (PK533) antibody.	Figure 4. Phosphosite match with amino acid sequence used for production of Axl-pY702+pY703 (PK533) antibody.				http://www.kinexusproducts.ca/Images/images/PK533_Axl-pY702-pY703_Cells_Western.jpg	http://www.kinexusproducts.ca/Images/images/PK533_Axl-pY702-pY703_MouseTissues-HumanCells_Western.jpg	http://www.kinexusproducts.ca/Images/images/PK533_Axl-pY702-pY703_12DotBlot.jpg	http://www.kinexusproducts.ca/Images/images/PK533_Axl-pY702-pY703_P-SiteMatch.jpg
PN573	B-Myb -pT487		Figure 1. Western blotting of lysates from human cell lines and mouse tissues with B-Myb-pT487 (PN573) antibody.	Figure 2. SPOT immunoblotting of peptide antigen specificity for B-Myb-pT487 (PN573) antibody.	Figure 3. Dot immunoblotting of related phosphopeptides with B-Myb-pT487 (PN573) antibody.	Figure 4. Phosphosite match with amino acid sequence used for production of B-Myb-pT487 (PN573) antibody.				http://www.kinexusproducts.ca/Images/images/PN573_B-Myb-pT487_Tissues-Cells_Western.jpg	http://www.kinexusproducts.ca/Images/images/PN573_B-Myb -pT487_P-SiteSpecificitySPOTBlot.jpg	http://www.kinexusproducts.ca/Images/images/PN573_B-Myb-pT487_12DotBlot.jpg	http://www.kinexusproducts.ca/Images/images/PN573_B-Myb-pT487_P-SiteMatch.jpg
NK156-4P	B-Raf		Figure 1. Western blotting of lysates from human cell lines with B-Raf (NK156-4) antibody.	Figure 2. Western blotting of lysates from mouse tissues with B-Raf (NK156-4) antibody.	Figure 3. Dot immunoblotting of purified, recombinant human protein kinases with B-Raf (NK156-4) antibody.					http://www.kinexusproducts.ca/Images/images/NK156-4_B-Raf-3_HumanCells_Western.jpg	http://www.kinexusproducts.ca/Images/images/NK156-4_B-Raf-3_MouseTissues_Western.jpg	http://www.kinexusproducts.ca/Images/images/NK156-4_BRaf-3_KinaseDotBlot.jpg
PK534	B-Raf-pS446+pS447	AB-NK156-4 (Pan; p<0.00001); AB-PK535 (pS729; p<0.00001).	Figure 1. Western blotting of lysates from human cell lines with B-Raf-pS446+pS447 (PK534) antibody.	Figure 2. Western blotting of lysates from human cell lines and mouse tissues with B-Raf-pS446+pS447 (PK534) antibody.	Figure 3. Dot immunoblotting of purified, recombinant human protein kinases with B-Raf-pS446+pS447 (PK534) antibody.	Figure 4. Dot immunoblotting of related phosphopeptides with B-Raf-pS446+pS447 (PK534) antibody.	Figure 5. Phosphosite match with amino acid sequence used for production of B-Raf-pS446+pS447 (PK534) antibody.			http://www.kinexusproducts.ca/Images/images/PK534_B-Raf-pS446-pS447_Cells_Western.jpg	http://www.kinexusproducts.ca/Images/images/PK534_B-Raf-pS446-pS447_MouseTissues-HumanCells_Western.jpg	http://www.kinexusproducts.ca/Images/images/PK534_B-Raf-pS446-pS447_KinaseDotBlot.jpg	http://www.kinexusproducts.ca/Images/images/PK534_B-Raf-pS446-pS447_12DotBlot.jpg	http://www.kinexusproducts.ca/Images/images/PK534_B-Raf-pS446-pS447_P-SiteMatch.jpg
PK535	B-Raf-pS729	AB-NK156-6 (Pan; p<0.00001); AB-NK156-4 (Pan; p<0.001); AB-PK534 (pS446+pS447; p<0.00001).	Figure 1. Western blotting of lysates from human cell lines with B-Raf-pS729 (PK535) antibody.	Figure 2. SPOT immunoblotting of peptide antigen specificity for B-Raf-pS729 (PK535) antibody.	Figure 3. Dot immunoblotting of related phosphopeptides with B-Raf-pS729 (PK535) antibody.	Figure 4. Phosphosite match with amino acid sequence used for production of B-Raf-pS729 (PK535) antibody.				http://www.kinexusproducts.ca/Images/images/PK535_B-Raf-pS729_Cells_Western.jpg	http://www.kinexusproducts.ca/Images/images/PK535_B-Raf-pS729_P-SIteSpecificitySPOTBlot.jpg	http://www.kinexusproducts.ca/Images/images/PK535_B-Raf-pS729_12DotBlot.jpg	http://www.kinexusproducts.ca/Images/images/PK535_B-Raf-pS729_P-SiteMatch.jpg
PK536	BARK1-pS670	AB-NK067-2 (Pan; p<0.055); AB-PK537 (pY356; p<0.00001).	Figure 1. Western blotting of lysates from human cell lines with BARK1-pS670 (PK536) antibody.	Figure 2. Dot immunoblotting of related phosphopeptides with BARK1-pS670 (PK536) antibody.	Figure 3. Phosphosite match with amino acid sequence used for production of BARK1-pS670 (PK536) antibody.					http://www.kinexusproducts.ca/Images/images/PK536_BARK1-pS670_Cells_Western.jpg	http://www.kinexusproducts.ca/Images/images/PK536_BARK1-pS670_12DotBlot.jpg	http://www.kinexusproducts.ca/Images/images/PK536_BARK1-pS670_P-SiteMatch.jpg
PK537	BARK1-Y356	AB-PK536 (pS670; p<0.00001); AB-PK025 (pS670; p<0.02).	Figure 1. Western blotting of lysates from human cell lines with BARK1-pY356 (PK537) antibody.	Figure 2. Western blotting of lysates from human cell lines and mouse tissues with BARK1-pY356 (PK537) antibody.	Figure 3. SPOT immunoblotting of peptide antigen specificity for BARK1-pY356 (PK537) antibody.	Figure 4. Dot immunoblotting of related phosphopeptides with BARK1-pY356 (PK537) antibody.	Figure 5. Phosphosite match with amino acid sequence used for production of BARK1-pY356 (PK537) antibody.			http://www.kinexusproducts.ca/Images/images/PK537_BARK1-pY356_Cells_Western.jpg	http://www.kinexusproducts.ca/Images/images/PK537_BARK1-Y356_MouseTissues-HumanCells_Western.jpg	http://www.kinexusproducts.ca/Images/images/PK537_BARK1-Y356_P-SiteSpecificitySPOTDotBlot.jpg	http://www.kinexusproducts.ca/Images/images/PK537_BARK1-Y356_12DotBlot.jpg	http://www.kinexusproducts.ca/Images/images/PK537_BARK1-Y356_P-SiteMatch.jpg
NK257-1	BCKD-1	AB-NK257-2 (Pan; p<0.002).	Figure 1. Western blotting of lysates from human cell lines with BCKD-1 (NK257-1) antibody.	Figure 2. Western blotting of lysates from human cell lines and mouse tissues with BCKD-1 (NK257-1) antibody.						http://www.kinexusproducts.ca/Images/images/NK257-1_BCKD-1_HumanCells_Western.jpg	http://www.kinexusproducts.ca/Images/images/NK257-1_BCKD-1_MouseTissues-HumanCells_Western-2.jpg
NK257-2	BCKD-2	AB-NK257-1 (Pan; p<0.002).	Figure 1. Western blotting of lysates from human cell lines with BCKD-2 (NK257-2) antibody.	Figure 2. Western blotting of lysates from human cell lines and mouse tissues with BCKD-2 (NK257-2) antibody.						http://www.kinexusproducts.ca/Images/images/NK257-2_BCKD-2_HumanCells_Western.jpg	http://www.kinexusproducts.ca/Images/images/NK257-2_BCKD-2_MouseTissues-HumanCells_Western-2.jpg
NK257-3	BCKD-3		Figure 1. Western blotting of lysates from human cell lines with BCKD-3 (NK257-3) antibody.	Figure 2. Western blotting of lysates from human cell lines and mouse tissues with BCKD-3 (NK257-3) antibody.						http://www.kinexusproducts.ca/Images/images/NK257-3_BCKD-3_HumanCells_Western.jpg	http://www.kinexusproducts.ca/Images/images/NK257-3_BCKD-3_MouseTissues-HumanCells_Western-2.jpg
PN810	BCKDHA-pS337		Figure 1. Western blotting of lysates from human cell lines with BCKDHA-pS337 (PN810) antibody.	Figure 2. Western blotting of lysates from human cell lines and mouse tissues with BCKDHA-pS337 (PN810) antibody.	Figure 3. SPOT immunoblotting of peptide antigen specificity for BCKDHA-pS337 (PN810) antibody.	Figure 4. Phosphosite match with amino acid sequence used for production of BCKDHA-pS337 (PN810) antibody.				http://www.kinexusproducts.ca/Images/images/PN810_BCKDHA-pS337_HumanCells_Western.jpg	http://www.kinexusproducts.ca/Images/images/PN810_BCKDHA-PS337_MouseTissues_HumanCells_Western.jpg	http://www.kinexusproducts.ca/Images/images/PN810_BCKDHA-pS337_P-SiteSpecificitySPOTDotBlot.jpg	http://www.kinexusproducts.ca/Images/images/PN810_BCKDHA-pS337_P-SiteMatch.jpg
PN811	Bcl-2-pS70		Figure 1. Western blotting of lysates from human cell lines with Bcl2-pS70 (PN811) antibody.	Figure 2. Western blotting of lysates from human cell lines and mouse tissues with Bcl2-pS70 (PN811) antibody.	Figure 3. SPOT immunoblotting of peptide antigen specificity for Bcl2-pS70 (PN811) antibody.	Figure 4. Phosphosite match with amino acid sequence used for production of Bcl2-pS70 (PN811) antibody.				http://www.kinexusproducts.ca/Images/images/PN811_Bcl2-pS70_HumanCells_Western.jpg	http://www.kinexusproducts.ca/Images/images/PN811_Bcl2-pS70_MouseTissues_HumanCells_Western.jpg	http://www.kinexusproducts.ca/Images/images/PN811_Bcl-2-pS70_P-SiteSpecificitySPOTDotBlot.jpg	http://www.kinexusproducts.ca/Images/images/PN811_Bcl-2-pS70_P-SiteMatch.jpg
[truncated: 1,118 more rows]
